# Supplementary material for: CRISPR screens are feasible in TP53 wild‐type cells
Source: Mol Syst Biol. 2019 Aug 8;15(8):e8679. doi: 10.15252/msb.20188679 (PMC6686785; doi:10.15252/msb.20188679)
Supplement: Supplementary file 1 — Dataset EV1 [file MSB-15-e8679-s001.zip]

Archive with 17 entries (16 files):
- msb188679-sup-0001-Data_and_Code/
- msb188679-sup-0001-Data_and_Code/._41588_2018_204_MOESM4_ESM.txt
- msb188679-sup-0001-Data_and_Code/._Brown_et_al_MSB_Figure1Code.R
- msb188679-sup-0001-Data_and_Code/._core-v2-gene-hgnc
- msb188679-sup-0001-Data_and_Code/._haapaniemi_NatMed_June2018_rawReadCounts.txt
- msb188679-sup-0001-Data_and_Code/._Hart_et_al_Cell2015_guideLevel_logFC_matrix.txt
- msb188679-sup-0001-Data_and_Code/._matrix-rpe1_p53Null.txt
- msb188679-sup-0001-Data_and_Code/._training_nonessential.txt
- msb188679-sup-0001-Data_and_Code/._wt_rpe1_screens_tkov3.txt
- msb188679-sup-0001-Data_and_Code/41588_2018_204_MOESM4_ESM.txt
- msb188679-sup-0001-Data_and_Code/Brown_et_al_MSB_Figure1Code.R
- msb188679-sup-0001-Data_and_Code/core-v2-gene-hgnc
- msb188679-sup-0001-Data_and_Code/haapaniemi_NatMed_June2018_rawReadCounts.txt
- msb188679-sup-0001-Data_and_Code/Hart_et_al_Cell2015_guideLevel_logFC_matrix.txt
- msb188679-sup-0001-Data_and_Code/matrix-rpe1_p53Null.txt
- msb188679-sup-0001-Data_and_Code/training_nonessential.txt
- msb188679-sup-0001-Data_and_Code/wt_rpe1_screens_tkov3.txt
