# Supplementary material for: CRISPR screens are feasible in TP53 wild‐type cells
Source: Mol Syst Biol. 2019 Aug 8;15(8):e8679. doi: 10.15252/msb.20188679 (PMC6686785; doi:10.15252/msb.20188679)
Supplement: Supplementary file 1 — Dataset EV1 [file MSB-15-e8679-s001.zip › msb188679-sup-0001-Data_and_Code/41588_2018_204_MOESM4_ESM.txt]

Supplementary Table 1. Cancer cell line TP53 classification matrix																																															
CCLE_Cell_Line_Name	Genetic_and_Functional_p53_Status	TP53_Mutation_Type_All_Databases	TP53_Mutation_TCGA	TP53_Mutation_CCLE	TP53_Mutation_Sanger_MGH	TP53_Log2_Copy_Number_CCLE	TP53_mRNA_Expression_Z-score_CCLE	p53_RPPA_Protein_Expression_Z-score_CCLE	Nutlin-3_AUC_Z-Score_CTD2	Nutlin-3_AUC_Z-Score_Sanger_MGH	p53_Target_Genes_Average_Z-score_(Jeay_et_al.)_CCLE	Functional_Score_(Target_Genes_(CCLE_Z-score)_-_Nutlin-3_(CTD2_Z-score)_-_Nutlin-3_(Sanger_Z-score))	TP53_Dependency_DEMETER_v2.20.1	TP53BP1_Dependency_DEMETER_v2.20.1	USP28_Dependency_DEMETER_v2.20.1	CHEK2_Dependency_DEMETER_v2.20.1	ATM_Dependency_DEMETER_v2.20.1	CDKN1A_Dependency_DEMETER_v2.20.1	ZMAT3_Dependency_DEMETER_v2.20.1	UBE2D3_Dependency_DEMETER_v2.20.1	USP7_Dependency_DEMETER_v2.20.1	PPM1D_Dependency_DEMETER_v2.20.1	MDM4_Dependency_DEMETER_v2.20.1	MDM2_Dependency_DEMETER_v2.20.1	TP53_Dependency_CERES	TP53BP1_Dependency_CERES	USP28_Dependency_CERES	CHEK2_Dependency_CERES	ATM_Dependency_CERES	CDKN1A_Dependency_CERES	ZMAT3_Dependency_CERES	UBE2D3_Dependency_CERES	USP7_Dependency_CERES	PPM1D_Dependency_CERES	MDM4_Dependency_CERES	MDM2_Dependency_CERES	MDM2_mRNA_Expression_Z-Score_CCLE	CDKN1A_mRNA_Expression_Z-Score_CCLE	ZMAT3_mRNA_Expression_Z-Score_CCLE	DDB2_mRNA_Expression_Z-Score_CCLE	FDXR_mRNA_Expression_Z-Score_CCLE	RPS27L_mRNA_Expression_Z-Score_CCLE	BAX_mRNA_Expression_Z-Score_CCLE	RRM2B_mRNA_Expression_Z-Score_CCLE	SESN1_mRNA_Expression_Z-Score_CCLE	CCNG1_mRNA_Expression_Z-Score_CCLE	TNFRSF10B_mRNA_Expression_Z-Score_CCLE
1321N1_CENTRAL_NERVOUS_SYSTEM	Wild-type_and_Functional	WT/High_Functional_Score_(Z>0)				-0.1952	0.352367168				0.057068466	0.057068466																									-0.249885199	-0.132463549	0.060028332	1.207675257	0.686472634	0.756189249	-0.066607016	-0.370842414	-0.605003696	-0.604692815	-0.053117664
143B_BONE	Wild-type_but_Non-functional	WT/Low_Functional_Score_(Z<0)				0.3817	0.421528175				-0.43045847	-0.43045847	-0.685715617	0.284777854	-0.383715691	-0.606533675	-0.719367943	-2.322802267	0.14027081	2.212343458	0.61326414	-0.278997572	3.648703885	-0.485385304	-0.206590472	-0.293813574	0.075741465	0.113792692	-0.236736579	0.034266138	0.131392237	-0.467029987	-0.430271393	-0.015665843	0.000470118	-0.146997852	-0.959008502	-0.567187317	-0.274763182	-1.213595265	-0.249191419	-0.32659088	-0.028442802	-1.122714066	-0.795632994	0.322124967	0.47995829
22RV1_PROSTATE	Mutant_but_Functional	Missense_Mutation	Q331R	Q331R	"Q331R, V73fs50"	-0.0024	0.56567182	-0.610842209	-2.007749645	-0.77125782	0.013571996	2.792579461	-0.714617026	-1.750316827	-0.70907429	1.367472138	-0.237268689	0.021913602		-2.369123703	-4.042238137	-0.281095894	-1.88255067	0.36490998													-0.270158804	-0.030744865	-1.111949219	-0.141147093	0.008457093	0.490936904	-0.256562262	0.85557757	0.023429732	0.548171399	0.033281502
2313287_STOMACH	Wild-type_and_Functional	WT/High_Functional_Score_(Z>0)				0.0173	0.770200714	-0.45244481	-0.747206105		0.894966657	1.642172762	1.123591756	0.540020844	0.089594367	1.92372528	-1.086772153	-0.001972026	0.021644384	-4.99242144	-6.108886822	-0.217829522	-6.892788047	-0.926032811													1.414578831	0.574341982	0.374738055	1.33309555	2.010334004	1.080766877	0.904225183	1.0666356	1.12047091	-1.443697189	1.409143418
42MGBA_CENTRAL_NERVOUS_SYSTEM	Mutant_and_Non-functional	Missense_Mutation	"T211I, R282Q"	"R282Q, T211I"	"R282Q, T211I"	-0.2685	-0.858414125	-0.029262188	0.288151343		-0.183134026	-0.471285369													-0.339582954	-0.167865671	0.12640076	0.153184942	0.005801845	0.163126667	-0.109236486	-0.479874456	-0.492201241	0.178769568	-0.052303675	-0.049246342	0.936620013	-0.61706423	0.100291394	-0.238521248	-0.895654362	0.404615897	0.913797472	-1.093090729	-0.82533527	-0.873523484	0.173390264
5637_URINARY_TRACT	Mutant_and_Non-functional	Missense_Mutation	R280T	R280T		-0.6005	0.172581866	2.911438437	0.241618424	0.659580704	-0.536074046	-1.437273175													-0.365802909	-0.195598732	-0.009084488	0.161581961	-0.047007844	0.145540349	0.074705695	-0.570548519	-0.381140605	0.034754387	-0.051760039	-0.049141923	-0.845619068	0.9766007	-2.599356547	0.591723316	0.635441056	-0.986111429	0.424210073	-3.016497454	-1.217310933	-0.507977989	0.648083774
59M_OVARY	Mutant_and_Non-functional	Frame_Shift_Del	H193Kfs49	H193fs		-0.2541	-2.322600683	-0.679234109			-0.359404376	-0.359404376													-0.077915895	-0.281372349	0.032062241	0.200308574	-0.251300687	0.047821442	0.083573858	-0.687659273	-0.741943973	0.176173317	-0.071611506	-0.176860925	-1.470090032	-0.693977653	-0.076215977	-1.433945199	-1.035087476	0.904556881	-0.993048738	0.531871896	-0.734856687	1.013851326	0.033493523
639V_URINARY_TRACT	Mutant_and_Non-functional	Missense_Mutation	R248Q	R248Q		0.1944	1.489053173	1.590102179	0.383710016	0.560946357	-0.158653321	-1.103309694													0.010393664	-0.173628459	-0.035599257	0.168389995	-0.144171039	0.043123988	-0.057924452	-0.649363896	-0.39010703	0.036792689	0.048093755	-0.02339412	-0.218658573	-0.829010317	0.131107685	-0.681771756	-0.184570926	-1.562588678	0.33444493	0.495646745	0.163049769	0.551786784	0.055377806
647V_URINARY_TRACT	Mutant_and_Non-functional	Missense_Mutation	"E336*, I162N"	"E336*, I162N"	I162N	0.0582	1.250497396	0.818442941	0.846546372	0.152176015	-0.181473717	-1.180196104													-0.122936267	-0.257628653	-0.059586028	0.159767492	-0.020717251	0.035634972	0.089320351	-0.112687948	-0.359746072	0.130197843	0.026730475	-0.127899187	-0.161238585	0.297833525	-0.443944469	0.413246662	-0.004761198	-0.064350153	0.466400917	-0.651344115	-0.952426841	-1.194666302	0.299039672
697_HAEMATOPOIETIC_AND_LYMPHOID_TISSUE	Wild-type_and_Functional	WT/High_Functional_Score_(Z>0)				0.0784	1.427237503	-0.266694838		-1.611998213	-0.001945725	1.610052488	2.397233293	-0.115882772	0.948203755	0.162520936	-1.270870168	-0.488948492		-2.959425081	-0.334108204	-1.089543521	-5.701099821	-1.201585969													3.441282558	-0.238838302	0.063544915	-0.025181034	-0.869929765	-0.123494012	-0.09883321	0.557529327	-0.315444115	0.412914214	-2.824953548
769P_KIDNEY	Wild-type_and_Functional	WT/High_Functional_Score_(Z>0)				0.0593	-0.227830103	-0.460541018	-0.926690222	0.507003474	0.902438243	1.322124991	4.909280401	-0.640186001	1.087168063	4.319374934	0.855956793	-1.355594846	0.00547939	-0.115249317	-2.29231722	-0.712637478	-6.017827589	-1.291457473	1.262584776	0.235533795	0.013808279	0.752563736	0.372323068	0.506851206	0.198312475	-0.795018345	-0.732249578	-0.520758585	-0.621438079	-0.836543457	0.916397851	1.348078272	0.941770915	1.152637889	0.558691974	1.337855193	1.250959266	0.50578719	-0.408043905	1.127611976	1.195074056
786O_KIDNEY	Mutant_and_Non-functional	Missense_Mutation	R248W	R248W		-0.2024	-1.589612837	-0.320868238	0.858179602		0.009637146	-0.848542455	-0.991357913	-0.171626859	-1.972818084	0.143754816	1.321942521	-3.248043259		-2.283607206	-4.054115428	-0.446190243	0.851205876	-1.112902194	0.396611752	-0.183950012	0.133545112	0.247254389	-0.033042647	0.122190882	-0.017082367	-0.804881091	-0.702088017	-0.134695392	-0.029841399	-0.699521094	-0.695068554	0.189511512	-0.117440691	0.084291419	-0.309179125	0.535857209	1.103024987	0.411161536	-0.897295148	-0.508878573	0.310024038
8305C_THYROID	Mutant_and_Non-functional	Missense_Mutation	R273C	R273C		-0.0952	0.788749524	1.140301382	0.358781667	0.675948598	-0.374385153	-1.409115418													-0.385709306	-0.178467447	0.122433139	0.028619591	-0.004375191	0.044543914	0.043681616	-0.606093765	-0.572250339	-0.026524438	-0.054592451	-0.137134162	-1.321770909	-0.779799683	-0.343998973	-0.412900735	-1.252728224	0.770158811	0.488892618	-0.178228411	-1.018999981	-0.104555784	0.035694588
8505C_THYROID	Mutant_and_Non-functional	Missense_Mutation	R248G	R248G		0.1038	0.608244571	1.553111327	0.416947816	0.209677136	-0.43804348	-1.064668431																									-0.745422314	-0.541742475	-0.348403782	0.488096831	-1.030270265	-0.262294611	-0.576822949	-0.198872694	-1.030498734	-0.854702596	0.282455316
8MGBA_CENTRAL_NERVOUS_SYSTEM	Mutant_and_Non-functional	Missense_Mutation	R273C	R273C	R273C	-0.1094	0.647523358	2.066862195	0.992792689	0.623144351	-0.263896157	-1.879833197													-0.117232782	-0.03634233	-0.085734532	0.199326032	-0.107728002	0.225562626	0.085577342	-0.662570692	-0.616046574	0.049734148	0.010549858	-0.277233191	-1.063679982	-0.023277436	0.046529674	-1.491136823	-0.739333967	0.598145731	-0.048254831	0.64267011	-0.516402771	-0.41474803	0.106630594
A101D_SKIN	Wild-type_and_Functional	WT/High_Functional_Score_(Z>0)				0.0235	-0.119782341	-0.033092964	0.771761324	-2.951745854	0.904712953	3.084697484																									1.237747683	1.147645229	0.838465954	0.872426867	0.455235878	1.325639386	1.265522648	0.608415868	0.789364676	0.471112785	0.940265514
A172_CENTRAL_NERVOUS_SYSTEM	Wild-type_and_Functional	WT/High_Functional_Score_(Z>0)				0.1471	0.899818049	-0.349001668	-1.797520564	-0.945184477	0.230896453	2.973601494	1.41814858	0.476675291	0.388783335	1.308481591	-0.471528464	0.004679653		-0.871793181	-2.293504949	0.332880884	-7.858807739	-0.8318063													-0.554233643	0.895524547	0.808645265	1.281154866	0.02708577	0.548327008	-1.035865387	0.57348825	-0.240783704	-0.742168828	0.978686838
A204_SOFT_TISSUE	Wild-type_and_Functional	WT/High_Functional_Score_(Z>0)				0.0128	0.457820629	-0.433940863	-2.783353692	-1.685724897	0.766207809	5.235286397	2.200070257	1.709142217	-1.044805724	1.527023751	-0.429166125	-0.141537721		-0.718972033	2.681100555	-0.218700524	-3.430557635	-0.440251597													0.503882478	0.337400095	-0.025563441	1.426270948	1.441647779	1.127235324	0.622060759	0.474421242	0.787490599	1.239610615	0.493829496
A2058_SKIN	Mutant_and_Non-functional	Missense_Mutation	V274F	V274F	V274F	0.2326	1.261113374	0.015908274	1.1814172	0.60620714	-0.377793293	-2.165417633	-2.435636535	0.17534841	-1.262951974	-0.051191125	-2.057542762	1.361137582		0.023133004	1.269682439	0.137697397	0.204566547	0.258133131	-0.250391043	-0.146277185	-0.072703368	0.155799893	-0.278213551	0.12049427	0.001187193	-0.471837594	-0.220399841	-0.006585112	-0.02646078	-0.100858903	-0.725292018	-0.791437123	0.163942024	-1.43948549	-0.737276035	-0.460033455	-0.187035485	0.235517044	-0.561073482	-0.074288351	0.420736146
A253_SALIVARY_GLAND	Mutant_and_Non-functional	Frame_Shift_Del	E180Gfs67	E180fs	E180fs67	0.3259	0.018156526	-0.760473336	0.67786454	0.655737808	-0.286616676	-1.620219025																									-0.783402828	-0.471532505	-0.49154072	0.350974624	-0.042008797	-1.765733925	0.003902855	0.362705644	-0.498957653	-0.324950729	0.507760594
A2780_OVARY	Wild-type_and_Functional	WT/High_Functional_Score_(Z>0)				-0.0129	-0.245361628	-0.273596497	-3.106092723	0.534330739	0.303546664	2.875308648													0.411169232	-0.092152579	0.109559415	0.241487978	0.064228484	0.15919877	0.18863428	-0.959166302	-0.774035785	-0.305170184	-0.510844259	-0.679242216	0.695366035	-0.261381975	-0.265600643	0.068576693	0.588931431	0.52331484	0.739718591	-0.201756799	0.02510682	0.795831832	0.630906477
A375_SKIN	Wild-type_and_Functional	WT/High_Functional_Score_(Z>0)				0.1286	0.344126707	-0.309180002	-1.72522835	-0.9443305	0.641794786	3.311353636	-0.044341887	2.406735126	0.116635001	1.086376244	-1.25463787	-0.253896897	0.224322442	-4.319374934	1.100628993	-0.426394757	-6.88882895	0.480634388													0.568725129	0.611234939	-0.042164177	1.351434385	0.523406548	1.260605331	2.045267453	-0.119768215	0.017711695	0.604268608	0.239020953
A3KAW_HAEMATOPOIETIC_AND_LYMPHOID_TISSUE	Wild-type_and_Functional	WT/High_Functional_Score_(Z>0)				-0.0013	0.615769821	0.024013471		-2.167652605	0.246054409	2.413707014	-0.31926159	-1.681824447	-1.170705012	-1.566614722	-0.918510527	-0.097393789	0.124315649	2.493043442	3.180738608	-1.539296952	0.127997609	-0.551898135													1.574777888	-0.605929836	-0.60990209	0.297087401	0.802721425	-0.010612696	1.153320604	-0.455860669	-0.361551946	0.918663576	0.003884847
A498_KIDNEY	Wild-type_and_Functional	WT/High_Functional_Score_(Z>0)				0.3039	0.773343639	0.009528591		0.110900458	0.798813474	0.687913016																									0.398059934	0.973995049	0.255576098	1.497954588	1.410846181	1.146768521	0.388311249	1.324351408	0.264179159	0.456416308	0.670489724
A4FUK_HAEMATOPOIETIC_AND_LYMPHOID_TISSUE	Mutant_and_Non-functional	Missense_Mutation	R249G	R249G	R249G	-0.0018	1.246752539	1.243318247		0.424879349	-0.177846189	-0.602725538	-1.353615298	-0.112200812	-0.562587698	0.129858385	0.172814588	0.876940007	-0.167707353	-0.590697287	1.54088059	-0.782713496	0.234814049	-0.086783408													0.443766263	-0.053661728	-1.872208616	0.100067825	0.233570592	-0.26363714	0.686931812	-0.506795383	-0.708094016	0.427584587	-0.443832282
A549_LUNG	Wild-type_and_Functional	WT/High_Functional_Score_(Z>0)				0.482	0.019545854	-0.369208658	-0.392392598	-1.898792168	0.662131944	2.95331671	0.435104771	4.80238478	0.278957982	-0.267397418	1.496934613	0.198113219		-2.289941761	-3.108287131	0.494095318	-4.525247983	0.228162766	1.429215827	0.111080089	0.29528913	0.409785641	0.226928235	0.488037624	0.264539362	-1.037980838	-1.023216269	-0.618381503	-0.612167135	-1.007853499	0.434222446	0.778877073	-0.456579377	1.382729592	1.600673366	1.874395219	0.597774939	0.554669309	-0.372671944	-0.065895958	0.955256718
A673_BONE	Mutant_and_Non-functional	Frame_Shift_Mutation			A119fs*5	-0.0181	-0.774802327	-0.510740054	-0.338381174	0.596386404	-0.099836981	-0.357842211	-1.512771001	1.165162276	-0.609305043	0.801717162	-0.446190243	-0.896339583		1.003631114	-1.918182544	0.317717542	3.312576542	-0.28826186													-0.398489102	-0.556140304	-0.972702313	1.752192999	0.635429529	-0.552595409	0.317349835	-1.198203465	-1.230269191	0.429855624	0.67536501
A704_KIDNEY	Mutant_but_Functional	Missense_Mutation			"C135R, Y126D"	-0.0753	-0.249859453	-0.387932597		0.332649829	0.975493433	0.642843604	0.908612784	0.992149733	1.682616267	0.179545053	1.785156881	0.61405596	-0.442231146	0.912175971	-1.542860139	-1.534546035	-1.101420813	0.286994949													1.551138362	0.587717332	0.245256103	0.875059141	0.446810858	2.558964221	-0.846755141	1.929399718	0.792362482	1.799486345	0.790988339
ABC1_LUNG	Mutant_but_Functional	Missense_Mutation	P278S	P278S	P278S	0.0722	0.786967053	1.938249336		-0.466530348	-0.274414186	0.192116162	-2.231347124	-0.237031143	-0.25647031	0.342936991	0.110340036	-0.103372025	0.55902451	1.411814025	-0.038363651	0.232201045	1.932039384	-0.325358599	-0.02809873	-0.513913534	-0.087298593	0.034990948	-0.283951833	0.020814614	-0.026682161	-0.695529177	-0.397063741	-0.006520859	-0.000357223	-0.0654838	0.6600744	-0.362834269	1.419601465	-2.183549863	-0.528016861	-0.698616638	-0.270538198	0.164406164	-0.332180074	-0.633511483	-0.253390686
ACCMESO1_PLEURA	Wild-type_but_Non-functional	WT/Low_Functional_Score_(Z<0)				0.1024	-0.540791019	-0.668499833	1.010242534		0.098861638	-0.911380896																									-0.889707661	-0.029306721	-0.394463601	0.23171777	-1.004222038	1.8092765	-0.659955221	1.271434265	-0.427259232	0.774596337	0.405367617
ACHN_KIDNEY	Wild-type_and_Functional	WT/High_Functional_Score_(Z>0)				0.4366	0.023046384	0.710917592	0.297291738	0.545859429	1.07717729	0.234026122	0.489344401	1.676281711	-1.098649445	0.743518435	0.84566314	-0.760938462		-0.211336603	-0.356318739	0.196885899	-2.460578846	-0.290280999													1.860384109	1.031788432	1.056916514	0.802823104	2.150709635	0.968635442	-0.043733914	0.96903892	0.732082227	1.444173566	0.876132149
AGS_STOMACH	Wild-type_and_Functional	WT/High_Functional_Score_(Z>0)				-0.0392	0.102181458	-0.163891428	-0.387406928	-1.209917358	1.209861514	2.8071858	2.542928066	5.051807897	3.857348302	0.542792212	2.0183477	1.036095711		-2.078921886	-2.344973211	-0.47786302	-2.481957971	0.099214973	0.956538139	0.121477677	0.188963897	0.342614838	0.21919702	0.016777628	0.098222954	-1.041946544	-1.137534435	-0.422881954	-0.212532765	-0.910101638	1.737925799	1.140668105	1.181504937	1.148410106	0.95550317	1.719290752	2.643333852	0.515023865	1.141367803	0.608092824	0.517355444
ALEXANDERCELLS_LIVER	Mutant_and_Non-functional	Missense_Mutation	R249S	R249S		-0.3256	-1.741657106				-0.535683607	-0.535683607																									-0.816447454	-1.277579714	-1.128205718	-0.708671375	-1.31249604	0.159876432	-1.386835433	0.625546654	-0.178204057	-0.178299207	0.308796233
ALLSIL_HAEMATOPOIETIC_AND_LYMPHOID_TISSUE	Wild-type_and_Functional	WT/High_Functional_Score_(Z>0)				-0.9714	-1.015053951		-1.666231257		-0.719271978	0.946959278																									-0.594760644	-2.0373302	-0.35089713	0.24002095	0.465302989	-1.352537267	-1.026959454	0.814550813	0.069219696	-0.906296889	-3.232304629
AM38_CENTRAL_NERVOUS_SYSTEM	Wild-type_and_Functional	WT/High_Functional_Score_(Z>0)				-0.1517	-0.914400391	-0.252311896	1.261187919	-1.818945315	1.410229281	1.967986677	8.923804858	-0.54595949	1.403104011	0.337829755	0.26664519	1.299375668		-0.758167094	-2.411881952	-1.317983424	-1.560676076	-1.328672986													1.423898498	0.447592909	1.539646121	2.319510473	1.810371435	1.811949464	2.033105363	2.178526046	1.294479757	0.219301836	0.434140187
AML193_HAEMATOPOIETIC_AND_LYMPHOID_TISSUE	Mutant_and_Non-functional	Splice_Site_Mutation	X331_splice	Q331_splice		-1.058	-0.052723651	-0.606995955			-0.359262845	-0.359262845	-1.689346732	-1.298187938	-0.46400618	0.367918893	0.053883312	-0.728077956		5.709018015	0.432333403	-0.816365822	1.705974939	1.300959306													-0.865987294	-0.90077858	-0.671881278	0.242235978	0.279430296	-0.115813777	0.366148343	-0.159924714	1.182986984	-1.501921863	-1.806385387
AMO1_HAEMATOPOIETIC_AND_LYMPHOID_TISSUE	Wild-type_and_Functional	WT/High_Functional_Score_(Z>0)				0.227	1.167408677	-0.176521997			1.278433168	1.278433168	2.542532156	-0.571297711	1.635503011	-0.561399968	-0.143556861	1.018279774	-0.130808568	6.587937571	-3.657413899	-0.267357827	0.829034932	-0.143240133													3.495271402	1.054637332	0.734346193	1.039430183	0.360520454	0.836099981	1.406671715	0.905089082	1.878932828	1.624042258	0.727723422
AN3CA_ENDOMETRIUM	Mutant_and_Non-functional	Missense_Mutation	"R213Q, S90Pfs33"	"P89fs, R213Q"	S90fs33	-0.0661	-0.2408216	0.209910935	-0.538638915	0.645917072	0.093245418	-0.014032739																									0.017903878	-0.9259097	-0.778153307	0.040699269	0.157996331	-0.057359325	1.777667506	-0.29347112	0.265463165	0.500088077	0.320774822
ASPC1_PANCREAS	Mutant_and_Non-functional	Frame_Shift_Del	C135Afs35			-0.2444	-1.686609276	-1.088244761	0.723566515	-0.135898905	-0.299218782	-0.886886391	-2.259060804	1.542464229	0.503597151	0.267120281	-0.327338148	-0.826263564		1.181394574	-0.277097206	0.221471892	2.997828322	1.193667775	0.058846511	-0.051778874	-0.072497276	0.091639951	0.032469564	0.131146145	0.174391687	-0.512503393	-1.009931705	0.105637339	0.05428999	-0.570555999	-0.655321483	0.117005972	-1.392455551	-0.579809717	-0.865656962	0.089774631	-0.473613421	0.418328861	-0.482628207	-0.69323713	1.226206409
AU565_BREAST	Mutant_and_Non-functional	Missense_Mutation	R175H	R175H	R175H	-0.2381	-0.302329641	0.282204018	-0.705658856	0.622290374	-0.884377706	-0.801009223	-1.485849141	-0.737579789	-0.692446082	-1.20000233	-0.881690924	0.903465958	-0.420456112	-2.772951607	0.76331392	-0.219690298	1.480702315	1.183374123	-0.188485157	-0.348570114	-0.134496634	0.226617443	0.024399857	0.054523606	-0.152504469	-0.659877278	-0.843117368	0.104331426	0.029930616	-0.240735868	-0.073534502	-1.192875431	-0.43772926	-2.433798141	0.413629471	-1.100528792	-1.034654329	-1.273949439	-0.122404394	-1.341474448	-1.130835498
AZ521_STOMACH	Wild-type_and_Functional	WT/High_Functional_Score_(Z>0)				0.0179	-0.008586101				0.752298758	0.752298758																									-0.019163501	0.584888375	0.645065719	0.679946194	1.385868149	0.65517299	1.191105609	0.741307748	1.196724241	0.45244852	0.761922293
BC3C_URINARY_TRACT	Wild-type_but_Non-functional	WT/Low_Functional_Score_(Z<0)				0.0035	1.034821668	1.299485598	0.517492159		0.08293522	-0.434556938													0.148452381	-0.172042192	0.083046433	0.207862563	0.015420781	0.245711269	0.163917854	-0.256359988	-0.530559013	-0.115591473	-0.098064882	-0.072925944	0.29494556	0.084835833	-0.88397846	0.305083996	0.904319973	-0.05134818	-0.124067053	0.669647066	0.475348084	-1.266947909	0.504448515
BCP1_HAEMATOPOIETIC_AND_LYMPHOID_TISSUE	Mutant_but_Functional	Missense_Mutation	D259N	D259N		-0.0303	0.174835221	-0.151709408			1.016558281	1.016558281																									3.834022232	0.949655212	-0.293571454	1.399372235	1.895854095	0.760797391	0.932744773	0.211531011	0.180331028	0.997014332	0.314390234
BCPAP_THYROID	Mutant_and_Non-functional	Missense_Mutation	D259Y	D259Y	D259Y	-0.0746	1.066694036	1.436169833	0.364598282	0.628268213	-0.328098738	-1.320965233																									-1.364751614	-1.055803273	-0.582294464	-0.824676438	-0.33810633	0.347794251	-0.15267761	-0.642768249	0.09000914	0.592587128	0.321601345
BDCM_HAEMATOPOIETIC_AND_LYMPHOID_TISSUE	Wild-type_and_Functional	WT/High_Functional_Score_(Z>0)				0.0167	0.759292655	-0.435845492			1.27238222	1.27238222																									1.870676623	1.124583339	1.709985654	1.824575979	2.176247148	1.070546722	1.106750223	1.332823597	0.088346379	1.238566461	0.453102293
BECKER_CENTRAL_NERVOUS_SYSTEM	Mutant_and_Non-functional	Splice_Site_Mutation	X126_splice	Y126_splice		-0.0074	0.36513766	0.738863319	0.522477829	0.557672778	-0.388853041	-1.469003648																									-1.405966682	-0.790102744	-0.525360398	0.813718648	-0.172631195	0.085408387	-0.850159255	-0.084103338	-0.760231485	-1.148331939	0.560376546
BEN_LUNG	Mutant_and_Non-functional	Missense_Mutation	Y163C	Y163C	Y163C	-0.2514	-0.629181619		0.760959039	-0.236952854	-0.955886927	-1.479893111																									-0.802500566	-0.334365683	-0.134515147	-1.061840448	-0.601986271	-0.867763237	-0.481305008	-0.538724747	-0.461415238	-2.616657464	-2.613682385
BFTC905_URINARY_TRACT	Mutant_and_Non-functional	Splice_Site_Mutation	X225_splice	V225_splice		-0.4172	-2.282152461	-1.100279157		0.64079321	0.292568715	-0.348224495													-0.19898605	-0.414560698	0.07643164	0.184919912	-0.21920063	0.197460639	0.134047572	-0.60507626	-0.697523834	-0.010325905	-0.077553238	-0.14022563	1.000750712	0.833988954	-0.027272781	0.429048465	0.3044766	-1.759444598	-0.821107018	0.436186433	0.696033342	1.336482064	0.78911369
BFTC909_KIDNEY	Mutant_and_Non-functional	Missense_Mutation	"S241C, E224*"	"E224*, S241C"	S241C	0.2182	-0.368005666		0.408638366	0.696444047	-0.416954742	-1.522037155	-0.20306209	1.02263478	-1.080437598	-0.201953543	-1.24196876	-0.506368519	-0.008773359	-0.741934796	-0.604158217	1.270078349	0.301762381	0.768064837	-0.246433839	-0.290459874	-0.088499212	0.167195306	-0.138662148	0.044844684	0.040643225	-0.405116498	-0.608631774	0.11292607	-0.044209846	-0.093229909	-0.886711955	-1.531645229	0.099670031	-0.515966659	-0.984477947	0.189895871	-1.244571754	0.682618207	-1.469666561	0.465931167	0.608422666
BHT101_THYROID	Mutant_and_Non-functional	Missense_Mutation			I251T	-0.2092	0.354078563	1.105050003	1.220471614	-0.62138485	0.196302388	-0.402784376																									-0.405318318	0.279235343	1.954938493	-0.911236685	-0.972098434	0.406381747	-0.158365746	0.320919637	0.114411531	0.470982265	1.05947643
BHY_UPPER_AERODIGESTIVE_TRACT	Mutant_and_Non-functional	Frame_Shift_Mutation			T118fs5	-0.3481	0.783603124	-0.128529653		0.690466207	-0.393550895	-1.084017102	0.094266102	-1.344113465	-0.785088954	-1.14615861	0.151158327	1.080833508	-0.299941196	1.823956033	-0.496470776	0.725702498	2.57816403	-0.220284163	-0.10633511	-0.320968052	-0.012051462	0.25067995	-0.120807199	0.11416064	0.091123865	-0.5328089	-0.320976656	-0.009320543	-0.199252513	-0.126468719	0.511708426	0.574383245	-0.643500698	1.646720658	0.185350605	-2.399601279	-1.73817044	-1.037298906	-0.98037592	-1.584906055	1.136630521
BICR16_UPPER_AERODIGESTIVE_TRACT	Mutant_and_Non-functional	Nonsense_Mutation	W146*	W146*		0.3839	-0.021735299	0.043285468	0.154369201		-0.057087815	-0.211457016																									-0.732934236	0.979083168	0.275353129	0.354774277	0.234280804	-0.313867088	-0.353567448	-0.790140346	-0.424009818	-0.163380847	0.30644244
BICR18_UPPER_AERODIGESTIVE_TRACT	Wild-type_and_Functional	WT/High_Functional_Score_(Z>0)				0.1752	-0.816574354	-0.361735203	-0.394054488		0.00688372	0.400938207																									0.562388306	-0.165823646	0.361800756	0.593152834	2.036648228	-0.832059214	-0.754532812	-0.191371299	-0.864219893	-0.845383516	0.17512117
BICR22_UPPER_AERODIGESTIVE_TRACT	Mutant_and_Non-functional	Frame_Shift_Del			"?, F109fs37"	0.0463	-1.317204537	0.040028711	0.835744087		-0.243634062	-1.07937815	-1.917390724	-0.84526723	-0.443418875	0.148228595	-0.088960912	0.498054415	-0.253382214	-2.616963182	-3.022770634	-0.634643265	2.229367576	-0.392861205	-0.245661222	-0.331141362	-0.061235998	0.080416392	-0.131735759	0.037795324	-0.137175723	-0.783166776	-0.797344153	-0.00482223	-0.018977777	-0.046972019	-0.060339067	1.005811417	1.48529304	-0.121054921	0.647238922	-1.891266463	-1.853099282	-0.297794136	-0.342180819	-1.683147957	0.430564578
BICR31_UPPER_AERODIGESTIVE_TRACT	Mutant_and_Non-functional	In_Frame_Del	V173_R174delinsG	173_174VR>G	V173_R174>G	-0.1728	0.652368793	0.418457986	0.608896107		-0.503471548	-1.112367655																									-0.859133274	0.321842042	0.661910421	-0.486598943	-1.529329929	-0.588940459	-2.102673646	0.903108747	-0.152043991	-1.512585293	-0.193742704
BICR56_UPPER_AERODIGESTIVE_TRACT	Mutant_and_Non-functional	Splice_Site_Mutation	X126_splice	Y126_splice		-0.0304	-0.402431245		1.225457284		-0.295713597	-1.521170881	-0.340680305	1.758235021	0.314629446	-0.145417636	-0.17289377	2.962196449	-0.253461396	-1.529399209	-1.440715434	-1.535733764	2.025474075	0.493303498													1.246858817	1.300030896	0.298339614	-1.083107257	-0.951149374	-1.591447011	-1.644201118	0.211704853	-0.062210993	-1.275653548	0.297985557
BICR6_UPPER_AERODIGESTIVE_TRACT	Mutant_and_Non-functional	Nonsense_Mutation	Q192*	Q192*		0.0306	-1.290973886	0.138189665	0.556546573		-0.955666782	-1.512213355	-1.190896407	-0.029142914	-1.097461716	0.122613237	-1.187729129	-2.115345579	-0.327100602	-0.435500681	-0.2907165	-0.278522481	2.586082224	1.414585393	-0.376301287	-0.225659793	-0.041821953	0.218771693	-0.128967207	-0.051266293	0.034212512	-0.724871527	-0.461701352	0.080146184	-0.070933689	0.009385817	-0.321244726	0.684909806	-0.263824192	-0.497294028	-0.885950781	-1.774998587	-3.451280272	-1.472447895	-0.901642325	-1.899966672	0.271405068
BL41_HAEMATOPOIETIC_AND_LYMPHOID_TISSUE	Mutant_and_Non-functional	Missense_Mutation	R248Q	R248Q	R248Q	-0.9064	0.086567895	0.948201593			-0.010562592	-0.010562592																									1.19618353	-1.393874629	0.437968653	-0.201205011	-1.293737025	-0.513045221	0.412199228	2.073804978	1.22252346	-0.694555375	-1.362451097
BL70_HAEMATOPOIETIC_AND_LYMPHOID_TISSUE	Mutant_and_Non-functional	Missense_Mutation	R273C		R273C	0.0178	1.220436373	1.613478249			-0.63462699	-0.63462699																									0.323282124	-2.113763027	-0.726601492	-0.777178509	-1.728142503	-1.256842746	-0.025798202	1.61613819	-0.138535957	0.614905934	-2.768360705
BT20_BREAST	Mutant_and_Non-functional	Missense_Mutation	K132Q	K132Q	K132Q	0.2845	1.256762144	0.671243193	0.397836081	0.691320184	-0.497936187	-1.587092453	-0.165213122	-0.738371609	-0.092405326	0.029530905	-1.728937703	-0.754603907		0.270208377	2.867178118	0.087971138	2.025869985	-1.066184848													-0.551009194	-0.662092716	0.913700623	-0.553547757	-0.905197458	-0.621983613	0.754623919	-0.580453155	-0.101806566	-1.880950005	-1.288582134
BT474_BREAST	Mutant_and_Non-functional	Missense_Mutation	E285K	E285K		-0.2335	0.977799236	0.837522157	0.650443356	0.691035525	-0.588370123	-1.929849004	-2.575392662	0.012122755	-1.04995255	-0.503993061	-1.993801298	-0.336998345		-1.985487195	2.219073923	0.345431222	1.799409631	-0.716596575													0.314785564	-0.571749936	-1.163559459	-0.241470084	-0.999004059	-1.370328805	-1.579590908	0.552106708	0.670733758	-0.818496534	-1.265497597
BT483_BREAST	Mutant_and_Non-functional	Missense_Mutation	M246I	M246I	M246I	-0.7433	-0.663934817	-0.130623763			-0.047733607	-0.047733607																									0.163202491	1.646484147	0.361121757	-1.07111962	-0.352972031	0.158618566	-0.242555638	0.841349739	0.063292135	-1.192538837	-0.89995239
BT549_BREAST	Mutant_and_Non-functional	Missense_Mutation			R249S	0.2325	2.131623622		0.615543667	0.690323878	-0.374113169	-1.679980714													-0.26569668	-0.081701855	-0.085099821	0.197503538	-0.011232474	0.03529519	0.051536251	-0.459909043	-0.353424291	-0.036602134	0.005575492	-0.033199143	-1.125244902	-0.563062209	0.157404685	-0.996922531	-1.647494788	0.024534963	0.41990068	0.648495918	-0.775187384	-0.028110611	-0.229558685
BV173_HAEMATOPOIETIC_AND_LYMPHOID_TISSUE	Wild-type_and_Functional	WT/High_Functional_Score_(Z>0)				0.1557	0.636435386	-0.218393107		-2.545395114	1.804240134	4.349635248																									4.336347225	1.376483142	2.441370224	3.262031197	2.031653686	1.108560862	1.059505815	2.18793028	3.132781284	2.021734665	-3.111756902
BXPC3_PANCREAS	Mutant_and_Non-functional	Missense_Mutation	Y220C			-0.2227	1.385768663	1.477321521	0.333853317	0.656022467	-0.096898718	-1.086774503	-2.031016811	2.680704645	-1.202377789	-0.676213784	0.285173764	-0.667503771		-0.549126767	-0.251917348	-0.106658076	2.464142034	-1.382912616													-0.657549201	0.961750189	-1.615931494	1.432472482	0.909595586	-1.053395128	0.47925457	-1.26874674	-0.193760771	-0.715229638	0.655654242
C2BBE1_LARGE_INTESTINE	Mutant_but_Functional	Nonsense_Mutation	E204*	E204*	E204*	-0.8548	-1.407880698	-0.556539788	-0.455544416	-1.02218474	-0.515911711	0.961817445	-0.311976851	-2.297464046	-0.490136221	-1.148929978	0.849226327	2.57895585		1.996176757	-0.915343249	0.554273594	1.779218236	0.660773306	-0.406450843	-0.201743936	-0.048744073	0.05505367	-0.058032662	0.004023914	-0.04050085	-0.519410856	-0.269448651	0.060820608	-0.241311137	-0.09074651	-0.02952032	-1.668863023	-0.922561395	-0.309772223	0.092730352	-1.033837741	-1.814993155	-1.121215463	0.222840238	0.76847498	0.141688929
C32_SKIN	Wild-type_and_Functional	WT/High_Functional_Score_(Z>0)				-0.0376	-0.962216163	-0.293849331	0.416116871	-2.071722518	1.410555117	3.066160764	5.174539907	0.097631334	2.78284935	0.780733948	-0.298793058	2.202841625		0.128472701	-2.681892374	-0.796966246	-4.093706399	-0.596635933	1.442198375	0.430053113	0.368947024	0.538225334	0.778352976	1.464505761	0.223316494	-1.153233443	-1.226679637	-0.419873899	-0.414568132	-1.23726022	1.664015191	1.515170028	2.118806219	1.622729057	1.5347752	1.799407096	0.686780567	2.389901391	1.12055866	0.567462156	0.496500721
C3A_LIVER	Wild-type_and_Functional	WT/High_Functional_Score_(Z>0)				-0.1209	-0.301355667			0.443239855	1.117678621	0.674438766																									2.244085222	0.768162594	0.247365737	0.906287226	2.669833474	0.999731324	0.868329647	-0.014329787	1.583032906	1.244831389	0.777135101
CA46_HAEMATOPOIETIC_AND_LYMPHOID_TISSUE	Mutant_but_Functional	Missense_Mutation	R248Q	R248Q		0.057	1.510795994	1.606182195			0.119978108	0.119978108																									1.582643338	-1.271785266	-0.930208029	0.604244301	-0.126951482	-1.068513701	-0.538436251	1.559526377	0.988173472	0.520422989	0.000643441
CADOES1_BONE	Wild-type_and_Functional	WT/High_Functional_Score_(Z>0)				-0.0629	-0.088367529	-0.167418681			0.865220361	0.865220361	5.364576568	-0.992545642	2.126431051	0.196569171	0.178001006	-0.738371609		-1.374994422	0.110815128	-1.47278412	-1.130718131	-1.683012176													0.284923128	0.335705876	1.875882481	1.550899381	1.027796797	0.565465423	-0.06123781	1.19225229	0.412748738	1.396938619	0.936049051
CAKI1_KIDNEY	Wild-type_and_Functional	WT/High_Functional_Score_(Z>0)				-0.3552	-0.902995905	-0.769751985	0.065458088	-1.023465705	1.072180483	2.0301881													1.000356323	0.130244044	0.036037935	0.304029261	0.045761921	0.178097972	0.18660251	-0.805817772	-1.043655227	-0.392107531	-0.344248439	-1.197447913	1.535967837	1.369783937	0.766866298	0.270740178	1.70173726	1.41391976	0.70062937	0.901633183	0.62810725	1.434971953	1.069628284
CAKI2_KIDNEY	Wild-type_and_Functional	WT/High_Functional_Score_(Z>0)				-0.3233	0.012291583	-0.170445463	0.751818644		0.852381747	0.100563103	3.674833926	3.708882161	1.914223447	0.733224783	0.154246423	1.453780454	0.166796761	-0.873772729	-3.162526762	-0.256272355	-0.540020844	-0.26870392	0.596469416	0.226479755	0.171431965	0.638827163	0.262502671	0.872881597	0.074114235	-0.493325543	-1.14880031	-0.294411522	-0.213622999	-1.122531261	1.258061709	1.252384017	0.081663925	0.922835535	0.833015856	0.859491437	2.464875435	0.290944426	0.244659395	0.739499689	0.42876779
CAL120_BREAST	Mutant_and_Non-functional	Splice_Site_Mutation	X224_splice	E224_splice	?	-0.1332	-0.834462372	-0.509780233	0.577320198	0.189181687	0.082685677	-0.683816207	-1.510791453	3.11066259	-2.10069692	-0.365899754	-0.280699984	-0.550314497		-0.294319278	6.089091336	-0.069086244	3.513302765	0.533290379													0.81351865	-0.840798247	0.367005362	-0.63939778	0.51470223	-0.676857987	0.460614143	0.491295454	-1.200805093	1.480888654	0.139377061
CAL12T_LUNG	Mutant_and_Non-functional	Missense_Mutation	C135F	C135F	C135F	0.056	0.69003947	1.822996051	0.617205557	0.301052679	-0.236281988	-1.154540223	1.570573819	-0.445002514	-0.124038512	-0.604950037	-0.924053263	-1.86829792	0.42283157	-1.847314706	-0.077439939	-0.257143357	1.795846444	-0.24099024													0.013961048	0.588603278	-0.657363331	0.452514882	0.476739099	-0.339568663	0.849751691	-1.297637008	-1.136098866	-1.722382068	0.172378074
CAL148_BREAST	Mutant_but_Functional	Missense_Mutation	E224K	E224K		-0.0334	1.492400443	-0.325589966	-1.810815684		0.180477795	1.991293479																									-0.416854679	0.378214878	0.356551146	0.02885676	0.525950369	0.583087632	0.27954291	-0.833153721	0.874906012	0.468136944	-0.259982504
CAL27_UPPER_AERODIGESTIVE_TRACT	Mutant_and_Non-functional	Missense_Mutation	H193L	H193L		0.0234	1.049484579	1.485829209	0.765944709	-0.144723335	-0.374479617	-0.995700991	-0.49132395	1.022238871	-0.625933251	0.60019912	-1.203565518	0.170874631	-0.123761375	-0.486573033	0.549918587	-0.247245614	2.015972242	-0.243880381	-0.352752554	-0.673686063	-0.116227335	0.083769787	-0.320288783	0.088945167	0.213366059	-0.705414323	-1.140354976	0.084766127	-0.009765398	-0.144626713	-0.785919	0.062028197	-0.430361331	0.186170916	0.648389803	-1.393357416	0.569135887	-0.860428094	-0.685879092	-1.404763272	-0.024292388
CAL29_URINARY_TRACT	Mutant_and_Non-functional	Missense_Mutation	R282W	R282W	R282W	-0.563	-0.431011872	1.11767448	0.849870152		-0.347936228	-1.19780638													-0.216178162	-0.373695081	0.181209325	0.244554784	-0.206795068	0.303236332	0.044353102	-0.251487705	-0.605351843	0.177531461	-0.025963714	-0.083482843	0.522825884	0.678375047	-0.362406952	0.227542596	-0.368567451	-1.228359353	-1.767194181	-1.050314031	0.413850978	-1.096998686	0.203947645
CAL33_UPPER_AERODIGESTIVE_TRACT	Mutant_and_Non-functional	Missense_Mutation	R175H	R175H		-0.0357	1.526074163	1.302898478	0.552391848	0.100652734	-0.321110667	-0.974155249	-0.706698832	0.271792016	-0.442627056	-0.083853677	-0.674630145	-1.288686105	-0.260508589	-1.380537158	0.191422345	0.475487561	2.888161333	0.53249856													-0.932659888	-0.144313981	0.051068703	0.381111522	0.419455698	-1.536076748	-1.91556466	0.747326249	0.769825213	-1.682665035	0.310275589
CAL51_BREAST	Wild-type_and_Functional	WT/High_Functional_Score_(Z>0)				0.0123	0.633636739	-0.019141117	-1.091217328	-0.864768306	0.149332559	2.105318193	-1.120820388	0.858728161	1.031344794	-0.7910276	0.914947339	0.144942545		-2.342993662	1.179019116	0.561399968	-5.000339635	1.458927281	0.149197775	-0.107578789	0.037991894	0.081965814	-0.074585434	-0.00953645	0.164282748	-0.942334208	-0.482384955	-0.121448312	-0.462673334	-0.808187109	0.363544555	-0.458659595	0.194095896	-0.857501847	0.326104839	0.434526483	-0.152274289	0.245680529	0.605250322	0.593853165	0.34803809
CAL54_KIDNEY	Wild-type_and_Functional	WT/High_Functional_Score_(Z>0)				0.3882	0.907734221		-1.660414642	-0.714895336	1.379450759	3.754760737	2.664472347	0.746685713	1.116465382	0.366533209	2.871137215	-0.389852291	-0.055744087	0.138330853	-0.851205876	-0.134846847	-4.936994081	1.164370456													1.248196366	1.881605598	2.462790274	1.241767822	1.491049681	0.900093878	0.2494747	2.203733164	1.082065327	0.810476102	1.602705436
CAL62_THYROID	Mutant_and_Non-functional	Missense_Mutation	A161D	A161D		0.1289	0.501699415	0.404896332		0.65516849	-0.228252759	-0.883421248																									-0.218727472	-0.77171634	0.093667206	-0.24429556	-0.461920084	-0.06294715	-0.370765565	-0.005280568	-1.691110224	0.925150387	0.297165023
CAL78_BONE	Mutant_and_Non-functional	In_Frame_Del	E286_E287del	EE286del		-0.1354	-0.50239847	0.173806894	0.602248547		-0.193377163	-0.79562571													-0.176885138	0.025386174	0.138580603	0.120291448	0.028300361	0.476548224	0.037234035	-0.41153985	-0.481612731	0.084053811	-0.149462203	-0.117213497	-1.080451708	0.350912585	0.818456011	0.392349932	-1.347541181	1.20635989	-0.934222014	-0.344535692	-0.437813336	-0.72490112	-0.025762161
CAL851_BREAST	Mutant_and_Non-functional	Missense_Mutation	K132E	K132E	K132E	0.4875	1.588305188	2.073281484	-0.835286274	0.562369652	-0.378178893	-0.105262271																									-1.066326602	0.510187389	0.06006623	-0.640475361	-0.66702438	-0.569806393	0.703609339	-0.716371566	-1.129606306	-0.582530632	-0.061689542
CALU1_LUNG	Mutant_and_Non-functional	Homozygous_Deletion				-5.609	-1.914545742	-0.777302261	0.806661013		-0.370096942	-1.176757955	-0.730849324	2.71514879	-2.603106342	-0.456879805	0.894755944	0.341551307		0.863874987	1.8960116	0.377420726	0.23445773	1.317587514													-0.894686724	-0.857070518	-0.180945257	0.231637042	-0.56854598	0.798605919	0.88097616	-1.378678885	-0.917396923	-0.425894381	-0.759066816
CALU3_LUNG	Mutant_and_Non-functional	Missense_Mutation	M237I	M237I	M237I	-0.543	0.220876295	1.653590265	0.674540761	0.599944641	-0.762091016	-2.036576418	-2.109802843	-3.338706583	0.49171986	-0.206150186	1.932435293	-1.918182544	-0.109944126	1.294228841	-0.544375851	0.250531664	-0.862687258	0.965623782													-0.920377587	-0.88339645	-0.362721187	-1.406286375	-1.277902207	-1.045158529	-1.079007542	-1.37618226	-0.984551179	0.031458413	0.921123729
CALU6_LUNG	Mutant_and_Non-functional	Nonsense_Mutation	R196*	R196*	R196*	0.4942	0.504836787	-0.31551264	0.706947615	-0.114122491	-0.153131395	-0.745956519	-2.555201267	0.685319708	-1.583638839	0.168657536	0.255520127	-0.229904768	-0.310116076	0.383715691	2.828378967	0.433521132	5.032012411	-0.726890227	-0.103517366	-0.268671767	-0.047475191	0.066365199	-0.026262065	0.054406284	0.073016512	-0.458695611	-0.341135578	-0.016641597	-0.067432515	-0.11707795	-0.279310359	-0.529728811	0.495808315	-0.626974756	-0.668920054	0.04190318	-0.18982585	-0.815034338	-0.429818291	1.050057389	0.26739823
CAMA1_BREAST	Mutant_and_Non-functional	Missense_Mutation	R280T	R280T	R280T	-0.8909	-0.490334302	0.965310308	0.905543466	0.497894386	-0.607672946	-2.011110797													-0.171009161	-0.224068138	-0.168342526	0.204542402	-0.073685543	0.08560195	0.019902953	-0.450402828	-0.27533593	0.092664565	0.031877863	-0.210465174	-0.134881704	-0.292950763	-0.705305398	-2.536275387	-0.544587605	-0.583558247	0.292436019	-0.560894862	-0.53939759	-0.024821524	-1.054165342
CAOV3_OVARY	Mutant_and_Non-functional	Nonsense_Mutation	Q136*	Q136*	Q136*	-0.568	-2.483627277	-0.64979482	0.221675745		-0.080588868	-0.302264613	1.491787786	5.364576568	-0.42283157	0.712241568	-0.417288834	0.224441214		1.20079415	0.776378941	-0.116516228	2.422175604	-0.006251414	-0.362240167	-0.166062078	0.004096534	0.461722626	-0.019775704	-0.008745869	-0.103647989	-0.836960653	-0.465221256	0.106043141	0.001668685	0.059394109	-0.418917959	0.227227913	0.337403374	1.085913118	0.544602098	-1.016590473	-0.405621016	-0.747981521	-0.967606592	0.349312144	0.125781363
CAOV4_OVARY	Mutant_and_Non-functional	Missense_Mutation	V147D	V147D	V147D	0.2836	-0.071962127				-0.765659216	-0.765659216	-2.72900563	0.201715997	0.295546598	-0.271039787	-0.785880774	-0.922073714		0.7502489	2.579747669	1.752692285	0.724514769	2.480770241													-0.421504867	-1.668404273	-0.314580947	-1.969725282	-0.062114645	-1.477356209	-0.753214348	-0.57355183	-1.414914518	0.378535422	-0.145419879
CAPAN1_PANCREAS	Mutant_and_Non-functional	Missense_Mutation	A159V	A159V		-0.4068	0.708377271	0.446759674	0.755973369	0.691320184	-0.19021928	-1.637512833																									0.427929719	0.054109907	-0.286355116	0.201890177	-0.494911726	0.039895434	0.194653783	-0.978929821	-1.731200059	0.052210987	0.428294636
CAPAN2_PANCREAS	Wild-type_but_Non-functional	WT/Low_Functional_Score_(Z<0)				-0.7495	0.173682445	-0.375277178	0.819956133	0.714092905	-0.360191123	-1.894240161																									-0.671354618	-0.386937449	-1.209566379	-0.426283422	-0.454343594	0.535119422	0.886483459	-1.450112316	-0.821621142	0.177600909	-0.141087223
CAS1_CENTRAL_NERVOUS_SYSTEM	Mutant_and_Non-functional	Missense_Mutation	R248W	R248W	R248W	0.0485	0.764891059	2.751562874	1.20135988	0.691604843	-0.443501348	-2.336466071	-0.207060778	-3.768664527	-2.582914947	-0.706302922	-0.81794946	1.784760972		1.866714282	5.127030742	-1.11844493	-0.645728737	0.241148604	-0.373557263	-0.255631536	0.096251728	0.090185506	-0.134269735	0.139102243	-0.052258104	-0.243475196	0.070758671	0.085701965	-0.106711994	-0.179027621	-1.248795483	-0.501252337	0.145108487	-1.393025232	-1.393353006	0.204349227	0.255169412	-0.473094085	-1.002082255	-0.235049013	0.763509456
CCFSTTG1_CENTRAL_NERVOUS_SYSTEM	Wild-type_and_Functional	WT/High_Functional_Score_(Z>0)				-0.0163	-1.043531294	-0.223049152	-1.657090862		0.838761258	2.49585212													0.253829526	-0.088742286	0.168849992	0.344087924	0.173399134	0.18915507	0.060343064	-0.226944012	-0.652243924	-0.050413148	0.015329024	-0.717748985	4.519764149	1.203317198	1.308508543	0.617375735	0.376599103	0.322189435	1.178938039	0.115861256	-0.276457415	-0.528469524	0.388747325
CCK81_LARGE_INTESTINE	Mutant_but_Functional	Missense_Mutation	P278H	P278H		-0.3275	1.043725141	0.028806643	-1.563194079		0.159481734	1.722675813													0.451899452	0.069758519	-0.23650099	0.359924628	0.084473986	0.115276196	-0.262960542	-0.960799304	-1.502294325	-0.957853708	-0.259287832	-0.688524335	1.088679863	0.417575132	-2.256884449	-0.441223523	1.128760498	0.910616405	-0.628408534	0.16130528	0.707144386	0.438978925	0.22775509
CFPAC1_PANCREAS	Mutant_and_Non-functional	Missense_Mutation	C242R	C242R		-0.7456	-1.188216899	0.521012653	0.725228404	0.065070357	-0.694722208	-1.48502097	-3.198158636	-1.856420629	-0.216404247	-1.521085105	0.87337682	-1.021051142		0.260191861	6.188068764	1.503269168	0.39468239	-0.422039751	-0.113606873	-0.102258662	0.006599301	-0.015259214	-0.077936997	0.034906799	-0.039381146	-0.625892384	-0.27019815	-0.042314419	0.028672472	-0.249053583	-0.95161248	0.323897921	-1.099503798	-0.143255996	-1.7121472	-0.036507789	-0.513446812	-1.835225124	-2.286469292	-0.242723549	0.855049833
CGTHW1_THYROID	Mutant_and_Non-functional	Missense_Mutation	I255S	I255S	I255S	-0.1184	0.323451148	0.780651604	0.626345952	0.611473331	-0.464388817	-1.7022081																									-1.649093779	-0.963695884	0.29367189	0.219897938	-1.616638216	-0.561981019	-0.750739625	-0.273814386	-0.952020329	0.770954848	0.375181573
CHAGOK1_LUNG	Mutant_and_Non-functional	Missense_Mutation	"C275F, X187_splice"	"C275F, G187_splice"	"?, C275F"	-0.0946	0.151590903	0.791299768	-0.296833925	0.231738209	-0.800040289	-0.734944574	-3.32880884	-1.127154944	0.728077956	-0.587530009	-0.930783728	-1.989446292	-0.187106929	0.333712294	-4.335211322	-0.157176155	4.398556876	0.628308709	-0.133343246	-0.160167621	0.02508419	0.150082375	-0.04411875	0.047710892	0.129919922	-0.134027965	-0.566690488	0.039379398	-0.012561435	-0.023845004	-0.587899274	-0.780003572	1.009602916	-2.273209517	-0.967706819	-1.738532588	-2.038393326	-0.568375312	-0.462131559	-0.146060932	-0.247733199
CHL1_SKIN	Mutant_and_Non-functional	Missense_Mutation	H193R	H193R		-0.1687	-0.277452779			0.644778436	-0.445362241	-1.090140677																									-0.262170256	-0.986304486	-0.592822897	-0.778147244	-0.430447285	-0.880305605	-0.243143083	-0.395436894	0.020665626	-0.513512009	0.162639481
CHP126_AUTONOMIC_GANGLIA	Wild-type_but_Non-functional	WT/Low_Functional_Score_(Z<0)				-0.0197	-0.120583065	-0.03283841			-0.150471073	-0.150471073																									-0.5726672	-0.360856669	0.750067389	-1.030238656	0.164562917	-0.866360233	-0.166723689	-0.959256331	0.641103114	0.184361811	0.560825743
CHP212_AUTONOMIC_GANGLIA	Wild-type_and_Functional	WT/High_Functional_Score_(Z>0)				-0.0343	0.507402213	-0.216089455	-2.830966839	-3.033869979	-0.017101664	5.847735155													0.632875019	-0.400737632	0.13049491	0.392774407	0.063917164	0.115061722	0.22943759	-1.220978126	-1.127691864	-0.710956693	-0.420825554	-0.992581039	-0.568765709	0.143114665	1.162451119	-0.120293901	0.370511311	0.083049889	0.368745815	-0.296382453	-0.237601445	-1.514216784	0.421269193
CI1_HAEMATOPOIETIC_AND_LYMPHOID_TISSUE	Mutant_but_Functional	Missense_Mutation	"R248Q, T211A"	"R248Q, T211A"		0.0451	1.677825241	1.808339222			0.240477721	0.240477721																									1.029684397	-0.00070585	-0.347671095	0.33681459	1.105882072	-0.238697541	0.638108097	0.167074537	-0.243189649	0.357756744	-0.159801372
CJM_SKIN	Mutant_and_Non-functional	Missense_Mutation	R280G	R280G		-0.5051	-0.339568304	0.793488065	0.69448344		-0.514321151	-1.208804591	-2.42851016	-1.810495103	-1.764569576	-0.231527998	-0.112319585	-0.567338614	-0.204922866	-3.043357939	-1.6228339	-0.580403635	1.790699617	-0.296615555	-0.382634697	-0.580481343	-0.144429155	0.197630259	-0.116963049	0.064847916	0.083583801	-0.740252522	-0.741555255	0.035662442	-0.109652262	-0.090782685	-0.91859725	0.544764751	-0.997375242	-0.4619334	-0.674263052	-1.673051023	-1.979362749	-0.014028181	-0.894460305	-0.439259561	1.85003335
CL11_LARGE_INTESTINE	Mutant_and_Non-functional	Missense_Mutation	S215N	S215N		-0.9928	-0.739932519	-0.04526809	0.891417401		-0.158008143	-1.049425545																									0.20970253	-0.274543121	-0.268136625	-0.844532776	-0.835507057	-0.683534349	-0.1070695	-0.134086109	-0.378192097	0.794487483	0.783322042
CL14_LARGE_INTESTINE	Mutant_and_Non-functional	Missense_Mutation	R273C	R273C		-0.7987	0.496213179	1.937513477			-0.233055188	-0.233055188																									-0.806253236	0.458558002	0.07374648	-0.575886704	-0.46906743	-0.567290662	-1.38982965	-1.045519757	1.35019167	-0.050011755	0.457755975
CL34_LARGE_INTESTINE	Mutant_but_Functional	Missense_Mutation	S127P	S127P	"K382fs>12, S127P"	0.0054	1.452719628	0.833814252			0.297232001	0.297232001																									0.646844055	0.453480806	-0.889592835	0.017493177	0.760566176	0.974005559	-0.429643801	0.056615629	0.198108339	0.862213965	0.619460936
CL40_LARGE_INTESTINE	Mutant_but_Functional	Missense_Mutation	R248Q	R248Q	R248Q	-0.0247	0.956431789	0.302781423			1.306951526	1.306951526													-0.321744493	-0.341490955	-0.257414984	0.054834475	-0.179469392	0.012144097	-0.32624873	-0.225454273	-0.929583638	0.228422205	-0.092068809	-0.068521335	-0.034022606	1.830542367	2.09506494	1.587118082	2.321722834	1.529957834	0.732388677	1.153362955	1.304123236	0.926729671	0.929478795
CMK_HAEMATOPOIETIC_AND_LYMPHOID_TISSUE	Mutant_and_Non-functional	Missense_Mutation	D49H	D49H	D49H	-3.554	0.262930408	-0.153511708			-0.338179764	-0.338179764																									-0.513854544	-1.274189455	-0.04442777	-0.898719327	-0.246309782	-0.852813991	-0.221499671	-0.870551783	1.586001163	1.267828895	-1.651441142
CMK115_HAEMATOPOIETIC_AND_LYMPHOID_TISSUE	Mutant_and_Non-functional	Missense_Mutation	D49H	D49H		-3.824	1.781251904				-0.432716746	-0.432716746																									-0.605029272	-1.974027571	-0.631160286	-1.257391502	-0.492876847	-0.380267862	0.697468564	-0.345772485	0.841757334	1.41989697	-2.032481252
CMK86_HAEMATOPOIETIC_AND_LYMPHOID_TISSUE	Mutant_and_Non-functional	Homozygous_Deletion				-4.227	0.103009946				-0.298093842	-0.298093842																									-0.681805138	-1.798925289	0.568840185	-0.779632092	-0.62948241	-0.096607142	-0.557326562	0.052081071	1.173860151	1.365339889	-1.895374923
CMLT1_HAEMATOPOIETIC_AND_LYMPHOID_TISSUE	Mutant_but_Functional	Missense_Mutation	"R290C, R181C"	"R181C, R290C"		0.0299	0.336238299	-0.541188809	-2.420729301		0.122897724	2.543627025																									-0.38159244	-0.916578145	1.727742268	1.26218472	-0.415994766	0.101736446	0.081217665	-0.426406985	-0.403746871	0.747487472	-0.024174399
COLO205_LARGE_INTESTINE	Mutant_and_Non-functional	In_Frame_Del			Y103_R110delYQGSYGFR	-0.0696	0.111498065		0.599755712		0.012439355	-0.587316357	-2.798685738	2.039330915	0.584362732	-0.148070231	-0.153019103	-2.777306614		1.906701162	1.893240232	1.058266654	2.004094951	1.201190059													-0.378364317	-0.927411559	-0.385451863	0.517684054	0.266428349	0.103683718	-0.292596987	-0.133890275	0.955442946	0.097044377	0.314264459
COLO320_LARGE_INTESTINE	Mutant_and_Non-functional	Missense_Mutation	R248W	R248W		-0.1512	0.026732379	0.931845135			-0.306908551	-0.306908551																									-0.910472742	-1.986196579	-0.035518671	-0.758859629	-0.174408943	-0.491347045	-0.818790116	-0.728683991	1.463091119	0.840743535	0.224448999
COLO668_LUNG	Mutant_and_Non-functional	Missense_Mutation	G245C	G245C	"A347P, G245C"	-0.7616	-0.329497617	1.114821698		0.584715384	-0.494514034	-1.079229419																									-0.303626008	-0.16884557	0.076113503	0.44413823	-0.75602707	-0.77247994	-0.651489872	-0.116268332	-0.072466033	-1.801228797	-1.317474491
COLO678_LARGE_INTESTINE	Wild-type_and_Functional	WT/High_Functional_Score_(Z>0)				-0.1941	0.219866783	0.222209476	-1.23829459	-0.604447639	1.806241554	3.648983784													0.153219228	-0.181663281	0.022471795	0.199740514	0.093115377	0.428290766	0.169560846	-0.59185478	-0.594174072	0.243136889	-0.052650318	-0.831212257	2.896144972	1.669640094	2.718204435	2.200922118	2.149751159	1.577901854	0.382058684	2.543856452	1.430267472	1.277291547	1.022618312
COLO679_SKIN	Wild-type_and_Functional	WT/High_Functional_Score_(Z>0)				-0.0959	-1.484265991	-0.243655451	0.754311479	-1.153127885	0.793677841	1.192494247	-1.220193726	0.168222036	0.42322748	1.966087619	0.96879106	0.148149413	0.417288834	0.236120551	-0.69640518	-0.314906583	-0.768064837	-1.285914737	1.521533205	-0.117208607	0.2503873	0.415921127	0.355418339	0.733754087	0.145027787	-0.678901815	-1.038982378	-0.067859954	-0.117906897	-1.051340379	-0.032196337	1.124080292	1.901076502	0.286687109	1.2824289	0.767195571	0.618459369	0.549029911	0.703757975	0.488380492	1.041556461
COLO680N_OESOPHAGUS	Mutant_and_Non-functional	Missense_Mutation	R248W	R248W		0.4938	1.443550727	3.064244776	0.672047926	0.655880137	-0.185494301	-1.513422364	-2.280835838	-2.79631028	1.549194694	0.176219412	-2.017951791	-0.479050749	-0.356556285	3.593276526	-1.509603723	-0.025227367	1.386475804	-0.070234383													-0.115028838	0.481683001	0.185887114	0.516811467	0.772915544	-1.097468793	-2.877694777	0.806684978	-0.040716868	-0.682612856	0.00910272
COLO684_ENDOMETRIUM	Wild-type_but_Non-functional	WT/Low_Functional_Score_(Z<0)				-0.0992	-1.359093175	-0.690570403		0.345174825	-0.129413274	-0.474588099	-1.285122918	-0.082982675	-0.389891882	-0.809635357	1.205940976	-1.287102467	-0.40857882	0.733224783	-1.072519404	-0.411746098	-4.240192992	-0.37065067													-0.215243046	0.755561535	-0.249039383	0.229477344	0.138403858	-0.324437995	-2.039232846	0.537185602	2.448032442	0.043896905	-2.74815043
COLO699_LUNG	Mutant_and_Non-functional	Missense_Mutation	R248Q			-0.6221	-1.58776262	0.765085887	0.191761725		-0.525905648	-0.717667373	-2.096737823	2.941609144	-1.511979182	-0.819533099	-0.464797999	0.694029721	-0.121306735	0.624349612	1.25542969	1.053911647	0.974333796	0.707490651													-0.624637778	-1.638132242	0.110927203	-1.119173573	-0.039600635	-0.826568148	-0.972985729	-0.282688716	1.639662606	-1.356027353	-0.675737762
COLO704_OVARY	Wild-type_but_Non-functional	WT/Low_Functional_Score_(Z<0)				-0.0529	-1.652179255				-0.537855309	-0.537855309	-2.139891981	-0.766877108	-0.485781214	0.302514609	-0.175031683	-1.407459018		1.287894286	-0.513494894	1.060642113	-1.736064077	0.329792788													0.494055718	-0.202836145	-0.42684159	-1.508290138	-0.900202915	-0.13264982	-1.092103406	0.33725033	1.131619561	-0.581395114	-3.035014874
COLO741_SKIN	Mutant_and_Non-functional	Frame_Shift_Ins	P322Nfs24	K321fs		-0.0302	-0.379567854	-0.179925741		0.483661435	-0.531077004	-1.014738439	-3.520429139	-1.785948701	-1.899574788	0.198231992	-1.138636325	-1.892448413		-1.278392453	-0.548730858	-0.273771564	0.17368559	-0.165450668													-0.745244097	-0.991160802	0.260018015	-1.218849834	-0.310119869	0.765054781	-0.595247468	-1.153744897	-0.507739756	-1.500642774	0.155829653
COLO775_HAEMATOPOIETIC_AND_LYMPHOID_TISSUE	Mutant_and_Non-functional	Missense_Mutation	E285K	E285K		-0.3947	-0.358022715				-0.060299774	-0.060299774																									1.142453744	0.239396314	0.223781575	0.369923907	-0.664617104	0.819977534	-1.236962365	-0.40582763	-1.104091825	0.215334049	-0.262665708
COLO783_SKIN	Mutant_but_Functional	Missense_Mutation	P27L	P27L		0.0675	-0.219869508	-0.279228676	0.619698392		0.813787614	0.194089222	-1.180602755	-2.813730307	-0.077835849	-0.691654263	-2.08723599	0.920885985		2.884994055	2.738903372	-0.892776396	0.699572457	-1.472388211													1.757891658	1.005220988	0.80132155	0.192614634	0.692608305	0.207772072	1.103551058	0.814869175	0.678909674	0.771594392	0.925310246
COLO792_SKIN	Wild-type_and_Functional	WT/High_Functional_Score_(Z>0)				-0.2016	-0.992222767	-0.074037569	-1.027234565	0.378622259	0.873126506	1.521738811													0.548845061	-0.14021119	-0.05108109	0.288355548	0.029581548	0.271778758	0.305736498	-0.440363117	-0.719242645	-0.349175339	-0.057067179	-1.143530956	0.15015312	1.239452853	1.664114534	1.252991719	1.590989292	1.766460701	0.381679475	-0.405905126	0.665368509	0.198236016	1.100850476
COLO800_SKIN	Mutant_and_Non-functional	Missense_Mutation			C135R	0.1819	0.603313621	1.012029595	0.589784372	0.65516849	-0.227532522	-1.472485384	-0.647708285	1.043617995	-0.757771185	-0.43668841	0.84645496	-1.3781617	0.214583063	-0.356873012	0.374847313	0.55942042	-0.183702105	-1.095878077	-0.239343507	-0.308924806	-0.179750358	-0.147264012	-0.142141401	0.289869041	-0.082174144	-1.076055456	-0.773623087	0.200322296	0.002998144	-0.033591087	-1.210053412	0.198110645	0.455988182	-0.388154463	-0.786191161	1.247155848	-0.968666472	-0.821542948	-0.545660032	-0.122476088	0.438632158
COLO818_SKIN	Mutant_and_Non-functional	Missense_Mutation	C135R	C135R		0.1857	-0.527493004				-0.20314434	-0.20314434																									-0.889715929	-0.395631851	0.596235427	-0.856610212	-1.819453163	1.645935434	-1.396998455	0.53994718	-0.58697209	0.138118811	0.79055711
COLO829_SKIN	Wild-type_and_Functional	WT/High_Functional_Score_(Z>0)				0.0267	-0.393999766	-0.566765447	-0.54445553	-1.086944665	0.983385321	2.614785516	2.863614931	-0.49092804	-0.603366398	2.401984209	0.598615481	-0.219096433	0.219136024	-1.933623023	2.568662197	-0.361346792	-3.98285168	-0.739955248													1.564580914	1.944592685	2.369001562	0.122931957	0.584170967	1.358416453	1.013414378	0.465776258	1.193396927	-0.878326596	1.079283027
COLO849_SKIN	Wild-type_and_Functional	WT/High_Functional_Score_(Z>0)				0.1821	0.736743557				1.101870412	1.101870412																									-0.520917097	1.443007943	2.473093689	0.817601749	1.618492524	1.425325211	2.311953352	0.420691439	1.158726961	-0.08535639	1.05795515
CORL105_LUNG	Wild-type_and_Functional	WT/High_Functional_Score_(Z>0)				-0.8745	-1.037877361	-0.431270912	-0.471332371	-0.028440128	1.132870639	1.632643139	1.783969152	0.884858201	-1.032928433	-0.392504886	0.648896014	0.237822963	-0.220284163	-0.691258353	2.440387451	1.652923038	-3.691462134	-0.893964125													1.098075778	1.060742467	1.303277092	1.820720996	1.795756658	1.079061502	0.589985809	1.115514578	0.32476385	1.544451569	0.729226735
CORL23_LUNG	Mutant_but_Functional	Homozygous_Deletion				-5.154	1.701695922	-0.44943923		-0.811964059	-0.796421376	0.015542683	-1.333819812	-2.180670681	0.628308709	-0.513890803	0.899506861	-0.080448853		1.329464805	-2.80977121	-0.348875636	1.890864774	-0.280224893													-1.562579343	-0.946206348	-0.909796213	-0.670142405	0.335174459	-1.570716423	-0.014353979	-1.611854668	-1.229236793	-1.015920076	0.434996656
CORL24_LUNG	Mutant_and_Non-functional	Missense_Mutation	Y234C	Y234C		0.0921	-0.595542327	0.018434852			-0.077176289	-0.077176289																									0.537422255	1.45002269	-0.629687806	0.106468911	-0.131952231	1.258125885	-0.015235147	0.249727072	0.62088046	-1.0808926	-3.213818672
CORL279_LUNG	Mutant_and_Non-functional	Splice_Site_Mutation	X126_splice	Y126_splice		0.2119	0.662020794	0.392714596			-0.302045134	-0.302045134	-1.987466743	-1.634315282	-0.389891882	-0.344005947	0.505972609	-0.326427556	0.339848895	1.012737038	2.34655685	0.322626823	-0.509139887	-0.341076215	-0.357402612	-0.31210182	-0.072090527	0.00996674	0.042543649	0.195228441	0.069473099	-0.719048902	0.134188288	0.330577082	-0.099592435	-0.250630673	0.548597588	0.351098269	0.754075851	0.003960825	-0.203331714	-1.284552067	0.051972536	-0.262325093	1.217337291	-1.846088292	-2.653241675
CORL311_LUNG	Wild-type_but_Non-functional	WT/Low_Functional_Score_(Z<0)			?	0.2583	1.064242999	-0.25653867			-0.827588289	-0.827588289																									-0.968611112	-2.187203058	-1.03454649	-0.020637596	0.075815585	-2.232160055	-0.217919105	0.792924217	0.881556163	-1.285612173	-2.907077556
CORL47_LUNG	Mutant_and_Non-functional	Nonsense_Mutation	R306*	R306*		-0.9487	-0.260281081				-0.433433059	-0.433433059													-0.32589604	-0.321157926	-0.073019694	0.367386661	0.076676103	0.22288525	0.260845888	-0.483498436	-0.348897199	0.169416832	-0.200742564	0.007277557	-0.626289504	1.121089315	0.097534342	-0.223731719	-0.914847839	-0.492677479	-0.554029854	-0.530198102	-0.000448849	0.458361046	-3.102525003
CORL51_LUNG	Mutant_and_Non-functional	Missense_Mutation	"L252P, F134C"	"F134C, L252P"		0.1106	-0.320794047				-0.198378384	-0.198378384																									-0.090543239	0.831627849	1.161600791	0.031523502	-0.29600428	-0.559525763	0.003599269	-0.369978439	0.896358949	-0.547721126	-3.243099733
CORL88_LUNG	Mutant_and_Non-functional	Missense_Mutation	V157F	V157F	V157F	-0.8571	0.225748384	0.870633947		0.482949787	-0.483585892	-0.966535679	-2.996640593	-2.339430475	1.563843354	-2.008449958	1.174664109	-2.816897585	-0.06603774	3.801920943	-0.36981926	-0.162639709	0.761730282	1.176643657													0.220249509	-0.743313897	0.078252349	0.190744287	-0.839391504	-1.730308084	0.275242285	0.751550823	0.532185518	-0.819853935	-3.234802165
CORL95_LUNG	Mutant_but_Functional	Missense_Mutation	D259Y	D259Y	D259Y	-0.5673	-0.892815271	0.16737065	-0.653309322		-0.336118802	0.31719052																									-0.584803436	0.749481279	0.636304263	0.04713573	-0.644750654	-1.102052744	-0.437937081	-0.356395709	1.020114252	-0.499742219	-2.524660507
COV318_OVARY	Mutant_and_Non-functional	Missense_Mutation	I195F	I195F		-0.8124	-0.054920366	0.162559469	0.4776068		-1.109355996	-1.586962795													-0.203065521	-0.32408637	-0.071488565	0.066216676	0.05208717	-0.016564355	-0.01587803	-0.605637393	-0.063924731	0.171333391	-0.022509311	-0.013768483	-1.343862516	-1.904727818	-0.504189051	-2.080833155	-1.011210674	-1.27099373	-1.017380589	-2.619877549	-0.591438355	0.964645537	-0.823048053
COV362_OVARY	Mutant_and_Non-functional	Missense_Mutation	Y220C	Y220C		-0.6991	0.619659052	1.475547137	-0.072478779		-1.08327266	-1.010793881	1.854441081	1.021051142	1.130322221	-1.375786241	0.663940583	0.57248544		1.580471561	-1.545631507	0.421247931	1.679448989	1.184957761	-0.22448802	-0.158979926	-0.193370076	0.223692832	0.012351858	-0.010873378	-0.039634271	-0.391382551	-0.483172132	0.044915493	0.103384926	-0.1466096	-0.790034535	-1.046339432	-1.898223752	-1.23472148	-1.528834288	-0.312246377	-3.396263174	-1.533656054	-0.946898629	0.939220371	-0.168001914
COV434_OVARY	Wild-type_and_Functional	WT/High_Functional_Score_(Z>0)				0.0168	-0.447793758	-0.310753827	-2.764740524		1.176058169	3.940798693	4.865730333	0.910592332	1.435172698	1.032532523	-0.92722054	-1.436360427		-5.043889703	0.553085865	0.246651749	-5.313108305	-1.494163245	1.113050165	-0.015232468	0.183206004	0.26667667	-0.070943858	0.577949547	0.153507589	-1.023744881	-0.757788192	-0.430772827	-0.458091895	-0.895540236	0.674812243	0.763148506	0.813114815	1.0547195	1.106172896	2.368905612	0.426040359	1.615665884	1.786432428	1.582732889	0.744894729
COV504_OVARY	Mutant_and_Non-functional	Frame_Shift_Del	L323Gfs13	P322fs		-0.7037	-1.086186227				-0.670592655	-0.670592655	-3.021978815	2.258664894	0.836953126	-0.752228449	-0.629892348	-2.362789148		2.25035079	-1.942728946	0.122890374	3.119768513	0.645728737	-0.144640221	-0.171037423	0.000202553	0.069187196	-0.141721897	-0.023745628	0.037262906	-0.435256945	-0.274446346	0.18158499	0.064996689	-0.005138874	-0.73479817	-0.735083705	-1.350590525	0.107160087	-0.427226058	-0.8845509	-1.487820122	-0.928900971	-0.687955529	-0.271503062	0.024749752
COV644_OVARY	Wild-type_but_Non-functional	WT/Low_Functional_Score_(Z<0)				-0.4026	-1.230022243	-0.384717292	0.290644178		-0.378447848	-0.669092026	-0.048261394	0.683340159	-1.253846051	-0.383161417	1.022238871	-1.622042081		-0.0147318	-0.152979512	-0.338898712	1.874632476	0.658001938	-0.082728729	-0.107249937	0.037779584	0.073367657	0.024880818	0.068154569	-0.009783923	-0.506759142	-0.06386631	0.219286915	-0.016612622	-0.063369677	0.439366866	-0.17337967	0.018028296	-0.47553106	-1.060421057	0.155123152	-0.935395808	-1.094070947	-0.512378834	-0.598845549	0.074578286
CPCN_LUNG	Mutant_and_Non-functional	Missense_Mutation	G245V	G245V		-0.048	0.458225989				-0.219042409	-0.219042409																									0.471231032	0.947760138	0.036571285	-1.308143037	0.871935691	1.308126031	-0.442518277	-1.330521457	0.044575546	-0.130685754	-2.877797692
CW2_LARGE_INTESTINE	Wild-type_and_Functional	WT/High_Functional_Score_(Z>0)			P47P	-0.0134	1.839970182	-0.383465772	-1.694483386	0.580018511	0.749865027	1.864329902																									-0.24630799	1.659918965	-1.184015489	0.636091905	2.180932246	0.992317176	0.976392175	0.348059963	1.023277708	1.273088824	0.588759812
D283MED_CENTRAL_NERVOUS_SYSTEM	Wild-type_and_Functional	WT/High_Functional_Score_(Z>0)				-1.071	0.082894116	-0.393520573	-2.25370936	-2.070868541	0.714336444	5.038914344	-0.807259898	-2.388919189	-1.072915314	0.574860899	0.049845032	1.770508222	-0.320726456	0.814386273	1.976381271	0.32741733	1.349260291	-0.479050749	0.07836881	-0.427985753	0.177410351	-0.127065091	-0.079970977	0.06451282	0.127116145	-0.896057433	-0.697259493	-0.13509583	-0.221982661	-0.01714432	0.465317706	0.50754897	0.242176921	0.614630986	0.824983624	0.790623312	1.403956972	1.209645934	0.249552767	1.318927214	0.230336476
D341MED_CENTRAL_NERVOUS_SYSTEM	Wild-type_and_Functional	WT/High_Functional_Score_(Z>0)				-1.019	-1.032925311	-0.249257755			0.934064942	0.934064942	2.102676469	0.931971457	1.253450141	0.199696858	0.121385917	0.979480622	0.13211507	1.629960275	1.600267047	0.401452446	-4.909280401	-0.658793757	0.024628547	-0.224053033	0.022518315	0.058534902	0.031816089	0.150824617	0.130399879	-1.00107715	-0.719991499	-0.513062699	-0.713005765	-0.990186016	-0.219534962	0.968072564	1.038844087	-0.073772871	1.317416409	0.815248444	0.211365285	0.569319179	2.281894179	2.332109638	1.033752411
DANG_PANCREAS	Wild-type_but_Non-functional	WT/Low_Functional_Score_(Z<0)			?	-0.4606	-0.634606774	-0.161364961	1.040156553		-0.633713809	-1.673870362													-0.238791578	-0.318210364	-0.059492932	-0.010383946	-0.114015621	0.069018812	0.009172431	-0.717036433	-0.895459349	-0.074173255	0.014680723	-0.318737823	-1.005219168	-0.030469979	-0.379424562	0.517078141	-0.756845455	-1.444506573	-0.611413173	-0.706732749	-0.788345317	-1.370606363	-0.394366699
DAOY_CENTRAL_NERVOUS_SYSTEM	Mutant_and_Non-functional	Missense_Mutation	C242F	C242F	C242F	0.2602	1.170340593	2.070190917	0.408638366	0.266608938	-0.797127185	-1.472374489													-0.118920067	-0.059679074	-0.078884952	0.101640321	-0.082900576	0.293614336	0.071173504	-0.769371058	-0.594968436	-0.06334291	0.019746117	-0.026534964	-1.223732974	-0.201489023	-0.140171367	-1.665236937	-1.770585916	0.070108391	-1.291995903	-1.059189408	-0.917341409	0.063096299	-0.63186079
DAUDI_HAEMATOPOIETIC_AND_LYMPHOID_TISSUE	Mutant_but_Functional	Missense_Mutation	G266E	G266E	"?, G266E"	0.0285	1.066509681	-0.182285213			1.198579453	1.198579453																									2.815780873	0.114115119	0.728602335	1.359044575	0.226967653	0.617340272	1.701211944	2.780721669	1.87752257	1.236047438	-0.272980471
DB_HAEMATOPOIETIC_AND_LYMPHOID_TISSUE	Mutant_but_Functional	Missense_Mutation	R248*	R248*		-0.505	1.029455373	2.886687396		-0.405044001	-0.239372024	0.165671977	1.371827144	0.631475987	-0.681360611	-1.114881743	-0.798549885	0.096404014	-0.145180091	-0.740747067	1.492579606	-0.018671102	2.14147562	0.268585147													-0.452675455	-2.236772925	-0.250502389	-0.141604249	-0.010267342	-0.802269577	1.880753189	2.241590965	-1.949971842	-0.867245504	-0.044127134
DBTRG05MG_CENTRAL_NERVOUS_SYSTEM	Wild-type_and_Functional	WT/High_Functional_Score_(Z>0)				0.0878	-0.31401066	-0.300052825	-0.859383678	-0.136041235	1.493798593	2.489223506	5.709018015	3.442830836	0.170280766	-0.030508802	-0.420060202	3.895751544		0.127918427	0.610096863	-0.460442992	-1.627980727	-0.600990939													0.740263955	1.659190791	2.205489127	1.627345966	1.438540044	1.747749954	2.012522859	1.977844091	1.118951413	0.82997569	1.07391063
DEL_HAEMATOPOIETIC_AND_LYMPHOID_TISSUE	Mutant_but_Functional	Missense_Mutation	S215C	S215C		-2.691	0.318507982	0.149034107		-0.000401215	0.149816209	0.150217425																									-0.305547816	0.83608913	0.402275413	0.009717902	-0.077683466	-0.767049348	-0.521963673	0.629338718	-1.093290591	1.387123565	1.148968468
DETROIT562_UPPER_AERODIGESTIVE_TRACT	Mutant_and_Non-functional	Missense_Mutation	R175H	R175H	R175H	0.4212	1.650380732	3.273345663	0.009784774	0.693170468	-0.546831757	-1.249786999													-0.308810127	-0.418137912	0.193010777	0.18305305	-0.02206706	-0.021877552	0.074918746	-0.682718509	-0.694376697	0.200938153	0.071205432	-0.120341447	-0.506159043	0.007702744	-0.217748583	0.747071883	-0.296626714	-2.168202442	-1.601096227	-0.270452739	-0.934560885	-0.770870029	-0.004207289
DKMG_CENTRAL_NERVOUS_SYSTEM	Wild-type_and_Functional	WT/High_Functional_Score_(Z>0)				-0.0467	-1.151742311	-0.390112239	-1.475944855	-2.510666715	0.846709431	4.833321001	6.512714726	4.299579448	2.192152063	1.604226144	-0.154998651	4.275824866		2.267770818	-1.14615861	-0.05910932	0.009014864	-0.663940583	4.311896718	0.590130322	0.965113984	0.572974232	0.508088947	2.462347849	0.058366651	0.763018946	-1.01581124	0.075153815	0.009116849	-0.96358561	3.576984992	1.454355328	2.153908888	0.140760121	-1.378991813	1.098510035	0.105131948	1.83152133	-0.56554512	-0.256963209	1.15413124
DLD1_LARGE_INTESTINE	Wild-type_but_Non-functional	WT/Low_Functional_Score_(Z<0)				0.014	-0.787602805		0.613050832		-0.168614167	-0.781664999	0.8318063	-0.540812664	1.388455352	-0.909800513	-0.44975343	-1.859191997		1.184561852	3.802316853	1.673510343	5.127030742	-0.650875563	-0.233006104	-0.275352643	-0.214619149	0.145645426	-0.084463376	-0.061972806	-0.037843263	-0.615260111	-0.42485144	-0.014304449	0.002322442	-0.106533	-0.28484061	-1.032198892	-0.656184557	-0.625407366	0.091115748	-0.154214954	0.574316584	-0.245411086	-0.678726621	0.744864033	0.411931883
DM3_PLEURA	Wild-type_and_Functional	WT/High_Functional_Score_(Z>0)				0.0022	-1.041778808		-1.064627089		0.843198614	1.907825703																									-0.448078549	1.742372582	2.150213871	-0.123066768	0.449329852	1.898161617	0.318026055	1.513452961	0.359564545	0.809301428	0.605907162
DMS114_LUNG	Mutant_and_Non-functional	Nonsense_Mutation	R213*	R213*		0.0274	-0.581557976		0.638810126	0.714946882	-0.182377636	-1.536134644	0.368314803	0.466381638	-1.07727032	0.030069342	-1.476347308	1.961336702	0.016390662	-0.419268383	1.004027024	-0.157215746	1.302147035	-0.221630256													-1.013160865	-1.883216939	0.039787056	-0.350742078	0.419701302	0.211170727	0.053902557	0.464175025	0.184970106	0.100516192	-0.233257074
DMS153_LUNG	Mutant_and_Non-functional	Missense_Mutation	T155P	T155P		-1.064	-1.536676208	-0.151703951			-0.673429626	-0.673429626																									-0.70446355	0.758477267	0.208056432	-1.085510045	-0.62556427	-1.096610058	0.611065888	-0.526703455	0.323164662	-2.204105431	-3.065533324
DMS273_LUNG	Mutant_and_Non-functional	Missense_Mutation	G245C	G245C		-0.4434	0.015547787	1.172892085	0.250758819	0.658584398	0.131703705	-0.777639512	-0.200647041	-0.774003483	0.224916306	-0.100165157	-0.437876139	1.803368728	-0.157096973	2.339034565	4.841975751	-0.58634228	3.484005446	1.000859746													-0.948738955	1.376319303	0.21681394	-1.566777037	0.488682376	-0.230835883	-0.242906352	-0.934053402	2.462770759	1.042904929	-0.215438923
DMS454_LUNG	Mutant_and_Non-functional	Missense_Mutation	V157F	V157F		-0.6636	0.067261674	-0.227631731	-0.882650138		-1.057791737	-0.1751416																									-0.782278405	-1.565408249	-0.469898022	-1.659173275	-1.164666278	-0.434089984	-1.115294342	0.644722704	-0.519079127	-1.377523887	-3.193020248
DMS53_LUNG	Mutant_but_Functional	Missense_Mutation	S241F	S241F	E56*	0.4331	0.063871091	1.549333372	-1.663738422		-0.868014313	0.795724109	-2.146622446	0.960872866	0.513890803	1.094294438	-1.532170577	0.768460747	0.211692922	-1.415377212	-5.657549753	-0.182158057	1.064997119	0.162164617													-0.053770745	-0.174570235	-1.654249935	-2.376843258	-0.150084379	-0.877959202	-0.365662683	-0.272443546	-1.78592703	-0.56530208	-1.271344346
DMS79_LUNG	Mutant_and_Non-functional	Frame_Shift_Del	R280Efs65	G279fs		0.1	0.634150935	-0.629311086			-0.755839052	-0.755839052																									-0.360734575	0.98588189	-1.247283195	-0.027742557	-0.865324465	-2.317997267	-0.907378176	-0.492078489	0.225667023	-1.096124206	-2.211115553
DND41_HAEMATOPOIETIC_AND_LYMPHOID_TISSUE	Mutant_and_Non-functional	Missense_Mutation	R248Q	R248Q		0.1161	0.995475135	0.259490595			-0.242614855	-0.242614855	-2.493439352	-1.078853959	-0.094820375	-1.032532523	-0.557440871	-0.887629569	-0.356160375	0.682944249	3.341082041	0.26423014	-0.558232691	0.844871321													-0.285330248	-1.185465043	0.181112014	1.216754877	0.555985008	-1.346985727	-0.408719351	-0.996098308	0.710886271	0.235812532	-1.346715424
DOHH2_HAEMATOPOIETIC_AND_LYMPHOID_TISSUE	Wild-type_and_Functional	WT/High_Functional_Score_(Z>0)				0.0519	1.478185094	-0.394410877		-2.272549451	0.498284587	2.770834038																									0.672433867	-0.333837757	1.500222333	-0.232610879	-0.400398459	-0.14678871	0.540891387	2.152386884	0.267049818	1.352105228	0.109676749
DU145_PROSTATE	Mutant_and_Non-functional	Missense_Mutation	V274F	V274F	P223L	0.1957	0.415624363	1.04891372	0.713595175	0.691747173	0.029508228	-1.375834119	-0.133936255	-1.177039567	-0.584362732	0.16675717	-1.686179454	2.651407326	-0.128710247	2.355662773	0.617619147	0.005720895	1.046785273	0.981460171													-0.190806135	-0.035431881	0.351063097	0.196518598	0.161411736	0.340162395	-0.110108652	0.282244986	-1.113261637	-0.12606537	0.568863376
DU4475_BREAST	Wild-type_and_Functional	WT/High_Functional_Score_(Z>0)				-0.0167	-1.370956328	-0.263536706		-2.483481779	-0.397107295	2.086374484													0.341088139	0.087835915	0.038577321	0.36452398	0.583493241	-0.009622592	0.191929048	-0.921036785	-1.561199593	-0.494785	-0.148531554	-0.712100333	-0.572264833	0.534919833	-0.405182311	-0.26072958	-0.767572238	-0.732893467	0.528418039	-0.1713407	-1.471711659	-0.175545249	-0.874278082
DV90_LUNG	Wild-type_and_Functional	WT/High_Functional_Score_(Z>0)				0.0233	-0.871886501	-0.217402548	-3.395760144		1.401533742	4.797293886																									1.902351548	0.9296468	-0.068030091	0.973167103	2.558192642	1.588109914	1.165969308	2.696397736	1.480916783	1.157696682	1.032452734
EB1_HAEMATOPOIETIC_AND_LYMPHOID_TISSUE	Wild-type_and_Functional	WT/High_Functional_Score_(Z>0)				0.0096	1.467233722	1.535281451			1.127807312	1.127807312																									0.879324042	-0.890095048	1.796708039	1.767086841	2.138406375	1.089656598	2.787422337	1.014962581	0.498934764	0.352405452	0.971068455
EB2_HAEMATOPOIETIC_AND_LYMPHOID_TISSUE	Mutant_but_Functional	Missense_Mutation	G244D	G244D	G244D	0.0001	1.263226797				0.880364816	0.880364816																									0.114483002	-0.342907776	1.946585227	1.791640816	2.026584665	0.81474046	1.919150847	0.880870561	-0.291446445	0.159302099	0.66500952
EBC1_LUNG	Mutant_and_Non-functional	Nonsense_Mutation	E171*	E171*	E171*	0.1111	-0.263807154	-0.287052447	-0.362478578		-0.479911944	-0.117433366	-1.29620839	-1.264535613	-0.004802385	0.442627056	-0.483009846	0.87337682	0.074351843	0.759750733	-1.414585393	0.347489952	2.71475288	-0.727682047													-0.853733471	0.342961527	-1.622498046	0.346863851	-0.893091035	-0.192761268	-0.164083473	-0.646528896	-0.889307267	-0.991291078	0.284437773
ECC10_STOMACH	Wild-type_but_Non-functional	WT/Low_Functional_Score_(Z<0)		S20S		1.018	-0.454802592	-0.417490642	-0.334226449	0.253087635	-0.278259975	-0.197121161	-3.135208992	-0.096918697	-0.961664685	-2.575788572	0.494887137	-0.90029868	0.503993061	1.153284985	-1.674698072	-0.550710406	-0.255045035	-0.015210851													-1.065753367	0.205025875	-0.388156016	-0.368113086	-0.486512419	-0.882809241	-0.484421975	0.739367209	0.927103472	-0.777970281	-0.478619901
ECC12_STOMACH	Mutant_and_Non-functional	Missense_Mutation	V216M	V216M	V216M	-0.8461	-1.648512139	-0.358269664	0.667893201		-0.196496857	-0.864390058																									0.085969139	-1.660928956	2.161101541	-0.933987435	-1.178368684	-0.641843371	1.317743901	0.660003014	1.015390111	0.408985582	-3.395530271
ECGI10_OESOPHAGUS	Mutant_and_Non-functional	Missense_Mutation	"Y234C, R273L"	"R273L, Y234C"	Y234C	0.6513	2.513150277	1.874655924	0.303108353		-0.24967453	-0.552782884	-1.622042081	-0.254332398	-0.023307205	0.569714072	0.54595949	-1.138240416	-0.215810383	-1.216234628	1.736459987	0.176734094	0.606929585	0.690070624													-0.125429752	1.073881161	0.397499523	-0.434000645	0.500389803	-1.832957149	-1.814924108	-0.128145105	-0.31811689	-0.981476024	0.916859351
EFE184_ENDOMETRIUM	Mutant_and_Non-functional	Missense_Mutation	R282W	R282W		-0.1171	0.853479341	0.961894266	0.889755511		-0.5021429	-1.391898411	-1.410230386	-0.429562035	1.217026448	-1.055891196	2.479582512	0.582779093		2.907956818	-0.4770712	-0.360792519	0.821512648	-0.201320087													0.22864318	-0.467708376	-0.693790838	-1.123130146	-0.458836288	-1.182060234	-0.721404625	-0.558936519	-1.412148621	0.033246528	0.832554043
EFM19_BREAST	Mutant_and_Non-functional	Missense_Mutation	H193R	H193R	H193R	-0.4606	-0.753502625	0.010078638		0.662427295	-0.758256118	-1.420683413	-1.969254896	-1.453780454	-0.387833152	-1.07766623	1.197230962	-1.666383968		2.707230595	-5.012216926	0.449357521	1.636294831	-0.031811345	-0.097089782	-0.425437961	-0.011258163	0.072807819	0.039105061	-0.259159118	-0.275246818	-0.493276689	-1.037689547	-0.000127766	0.03157305	-0.25554233	0.170846547	-1.783460685	-0.748825287	-0.955761287	-0.963599821	-0.87257699	0.428386852	-0.57939963	0.247467376	-2.642800486	-0.641093887
EFM192A_BREAST	Mutant_and_Non-functional	Frame_Shift_Ins	E271*	F270fs	E271fs1	-0.4983	-1.199411487	-0.820533474	0.349641272		-0.353326119	-0.702967392																									0.870672231	0.2525878	-0.643780983	-0.51655171	-1.35578621	0.012222397	0.665899957	-0.66037972	-0.679929146	-1.01479761	-0.81674432
EFO21_OVARY	Mutant_but_Functional	Missense_Mutation			C124R	0.0632	1.960970572	2.152274438	0.177635661	-0.04523501	0.190764748	0.058364097	-1.311252959	-2.596771786	-0.257182947	-0.711449748	1.404291741	-0.779942128		2.002511312	-0.836557217	-0.157730428	2.149393814	2.966551455	-0.058808851	-0.154509976	-0.110690462	0.159299159	-0.024315117	0.037072014	-0.025334657	-0.430459212	-0.431443393	0.139262765	0.083095081	-0.077763933	0.829673964	0.350578232	0.106156051	-0.917591511	-1.337984786	0.358256304	-0.512989789	0.499973949	0.846296127	0.475093624	1.400950064
EFO27_OVARY	Mutant_and_Non-functional	Missense_Mutation	"R273C, X33_splice"	"R273C, S33_splice"	R273C	0.0941	0.424297947	2.52224868	0.746832974	0.502021941	-0.171128912	-1.419983827	-0.619598696	3.238145516	0.597427752	0.570109982	-1.572949277	-0.991753823		0.374490994	1.535337855	0.601386849	1.094690348	0.047786302	-0.093391726	-0.177171476	-0.143656095	0.229352835	-0.141167375	0.183625401	0.034450216	-0.525010869	-0.410587039	0.296325953	0.064119929	0.080854652	0.050762938	-0.508074117	-1.248733568	0.293602496	1.194189623	-0.382069996	-1.560948289	-0.469886382	0.047505302	0.479492126	0.221741838
EHEB_HAEMATOPOIETIC_AND_LYMPHOID_TISSUE	Wild-type_and_Functional	WT/High_Functional_Score_(Z>0)				-0.0002	0.320644727	-0.324967982			1.200082037	1.200082037																									2.160061237	1.824407498	2.640506421	1.530907891	1.308096751	0.523955868	0.442586369	1.010306542	-0.021030559	0.786551908	0.994552479
EJM_HAEMATOPOIETIC_AND_LYMPHOID_TISSUE	Mutant_and_Non-functional	Missense_Mutation	K132N	K132N	K132N	-0.2646	0.262975941	0.043888214			-0.429142766	-0.429142766																									-0.367943193	-0.081867564	-0.316622681	0.444685185	-1.37113514	0.31321505	-0.428935798	-0.831909597	0.046223982	0.649741543	-2.776022211
EM2_HAEMATOPOIETIC_AND_LYMPHOID_TISSUE	Mutant_and_Non-functional	Missense_Mutation	R248Q	R248Q		-0.7977	0.234012166	1.436196099		0.445090139	-0.405756742	-0.850846881																									-0.870292071	-1.767513665	-0.768303084	0.349283874	0.0586561	-0.53280822	-0.678136433	0.362287794	0.505608195	-0.957264688	-0.164841963
EN_ENDOMETRIUM	Mutant_and_Non-functional	Missense_Mutation			R273H	0.0369	1.372209663	0.832793312	0.637148236		-0.429287265	-1.066435502	-0.565754975	-1.839792421	2.191360244	-1.069352126	-0.290241408	0.651667382	-0.510327616	1.387267623	1.823560123	0.240040057	0.078033804	-0.457275715													-0.392385616	-1.062265214	-1.273853374	0.342587994	-0.353300981	-1.461064434	-1.108034571	0.143940959	-0.382250954	0.339470986	0.484995286
EOL1_HAEMATOPOIETIC_AND_LYMPHOID_TISSUE	Wild-type_and_Functional	WT/High_Functional_Score_(Z>0)				-0.0329	1.207947967	-0.43787804			0.48027115	0.48027115																									0.487283458	-0.053821926	-0.11842366	0.553879172	-0.784243174	0.341214648	0.468496431	1.521062222	0.931810601	1.050644726	0.885080155
EPLC272H_LUNG	Mutant_and_Non-functional	Nonsense_Mutation			Y107*	-0.015	-0.843134846		1.265342643	0.641077869	-0.923402929	-2.829823441	-0.395078299	0.132946481	0.404619723	0.265576233	0.426790667	2.326761364	-0.557836781	2.445138368	2.506504373	0.264467686	-1.190896407	0.76410574	-0.188092596	-0.338471828	-0.183830952	0.243337415	-0.054820551	0.102081865	0.051315133	0.131468838	-0.606434159	0.149894384	-0.125708951	0.001069345	-0.436112262	0.952129185	-1.327811688	-0.553683815	-0.679479259	-0.469152979	-2.550644494	-2.06646351	-1.858477874	-1.063298594	-0.104436934
ES2_OVARY	Mutant_and_Non-functional	Missense_Mutation	S241F	S241F		-0.1116	-1.072247411	1.700475216	0.751818644		-0.53389137	-1.285710014	-3.177571331	-1.144179061	-0.672650597	-0.19407494	-0.68254834	-0.760146643	-0.262131819	-0.702343825	1.253054231	-0.012574092	4.339170419	0.557836781	-0.04673692	-0.150539214	0.002649614	0.081022492	-0.238987569	0.003164299	0.037677651	-0.611572305	-0.389665569	0.066231225	0.029338428	-0.073785102	-0.56104173	-1.710623219	-0.501810186	-1.351035848	-1.013322692	0.352535436	0.356844569	-0.565263956	-0.695539584	-0.260435023	0.076887159
ESS1_ENDOMETRIUM	Mutant_and_Non-functional	Nonsense_Mutation	R213*	R213*	R213*	0.0051	0.006685405	-0.427915035	0.916345751	0.490066263	-0.241415405	-1.647827419	0.127601699	-0.097948062	-0.547147219	0.086189544	-1.313232507	1.999739944	0.397889258	0.299347332	0.753812087	0.106578894	-1.034907981	0.134292574	-0.100337334	-0.241686378	0.029279449	0.165458322	0.017524448	0.22437554	0.060118737	-0.477276681	-0.875714047	0.036308429	-0.071337467	-0.128060394	-0.822855931	0.629071571	-1.047004543	-0.680561744	-0.753944311	-0.305666774	-0.279885811	-0.271265399	-0.628104172	0.793508588	0.711139066
EVSAT_BREAST	Mutant_and_Non-functional	Missense_Mutation	S241C	S241C	S241C	-0.4721	0.128391009				-0.634678811	-0.634678811																									0.111934677	-1.614779081	-0.796329163	-2.032187802	0.472311131	-1.413543735	-0.13363167	0.765952497	-0.190434353	-0.805287977	-1.345471447
F36P_HAEMATOPOIETIC_AND_LYMPHOID_TISSUE	Mutant_but_Functional	Splice_Site_Mutation	X126_splice	R346W		-1.051	-0.009580065	0.07283096			0.022052538	0.022052538	-2.875492222	2.949131428	0.773607573	0.460442992	0.858332251	-1.906701162		-1.037679349	0.155671698	-0.193995758	2.814126217	-0.360159063													-0.78490757	-1.016682709	0.529915383	-0.751018139	0.259011458	0.187501089	-0.553486248	0.043320891	1.021194107	0.800621892	0.507107761
FADU_UPPER_AERODIGESTIVE_TRACT	Mutant_and_Non-functional	Missense_Mutation	"R248L, X225_splice"	"R248L, V225_splice"	R248L	0.0376	0.15947598	1.347713701	0.664569421	0.689042912	-0.035659976	-1.389272309	-1.349260291	0.725306588	-0.175110865	0.39226734	0.020832769	-0.468757096	-0.211574149	0.909404603	-1.54088059	-0.617619147	2.031016811	-0.034167008	-0.198976672	-0.461266698	0.015092483	0.193998035	0.107554808	-0.054729613	0.089835011	-0.167034641	-0.338706758	0.302213957	0.107877754	-0.087568333	-0.30224069	-0.49021746	-0.745401079	0.860558961	0.88639353	-1.146779532	-0.217680181	0.738196392	0.251479672	0.046794434	-0.273363785
FTC133_THYROID	Mutant_and_Non-functional	Missense_Mutation			R273H	0.0083	1.008310041	1.793704706	0.735199744	0.618589807	-0.381812626	-1.735602177																									-1.44753359	-1.220754196	-0.379735639	-0.844290592	-0.370176735	0.626375131	0.714273224	-0.424033934	-0.26476436	-0.413664719	-0.175633473
FTC238_THYROID	Wild-type_but_Non-functional	WT/Low_Functional_Score_(Z<0)				0.2805	-0.279205265	1.760358105	0.739354469		-0.54016121	-1.279515679																									-1.250749444	-1.015577704	0.377479316	-0.893080167	-1.63356451	0.296548335	-0.779819261	1.000878222	-0.180945778	-2.093787881	0.230845566
FU97_STOMACH	Mutant_and_Non-functional	Missense_Mutation	Y220D	Y220D	Y220D	-0.6425	-0.885918606	0.54947672	0.048008243		-0.151044332	-0.199052575	-0.85912407	-0.476279381	0.046004708	-0.738371609	-0.360079881	-2.330720461	0.557836781	-1.859587907	2.413861501	1.508415994	0.870209542	1.884134309	-0.207928637	-0.124170328	-0.136274819	0.171797161	0.068206803	0.085740605	0.094703458	-0.435539832	-0.433465292	0.014780944	-0.088781815	0.034660804	-0.710673599	-1.565414924	-0.4934206	-0.755164287	-0.135888104	1.056855341	0.337442436	-1.051679635	0.578141131	0.209591198	0.868723392
FUOV1_OVARY	Mutant_and_Non-functional	Missense_Mutation	H179D	H179D	H179D	0.0631	1.103869396	1.523690313	-0.045057595		-0.507756545	-0.46269895																									-0.677514141	-1.011781488	0.762118832	-2.053126256	-0.643267276	-0.597709232	-0.195750718	-1.199872769	-0.617474855	0.359257717	0.289798191
G292CLONEA141B1_BONE	Wild-type_but_Non-functional	WT/Low_Functional_Score_(Z<0)				1.111	0.064716238	-0.594924279	0.303108353		-0.656621293	-0.959729646													-0.219645842	-0.106070286	0.029535628	0.247654724	-0.026370655	0.039901709	0.069931019	-0.526719324	-0.296538457	0.135024483	-0.099522347	-0.107159352	-0.321231865	-0.668821654	-0.795238027	-0.718092047	-2.021707741	-0.388879402	-0.217378786	-0.870664885	-0.885599407	-0.347360898	0.01214049
G361_SKIN	Wild-type_and_Functional	WT/High_Functional_Score_(Z>0)				-0.5603	-1.157371811	-0.101783385	-1.5100136		0.85679289	2.36680649	9.482037549	2.872720854	0.92722054	1.709142217	0.885650021	2.479186603	-0.035798156	-3.561207839	-1.29620839	-0.820324919	-0.856748612	-2.588061773													1.072216803	0.401941834	1.320867904	1.040467854	1.06995382	1.375579058	1.554991778	0.558330468	1.111361986	-0.931930886	0.850941177
G401_SOFT_TISSUE	Wild-type_and_Functional	WT/High_Functional_Score_(Z>0)				0.0505	-0.10550702	-0.190916673	-2.479726395	-1.940494713	0.648498462	5.06871957	3.005350607	1.700432204	1.827123311	2.188588876	0.292894003	1.147742249	0.348044226	-4.794466585	-2.093570545	-1.229695559	-5.752568083	-0.335375115	3.013367669	0.081235177	0.929697177	1.203034599	0.156905147	1.083704463	0.227149244	-1.308567265	-1.11308028	-0.591832172	-0.605600781	-0.566814144	0.65937531	0.397316106	0.019170751	0.278622484	0.98284503	-0.011580285	2.168544374	0.522764031	0.849307364	1.018550022	0.248567888
G402_SOFT_TISSUE	Wild-type_and_Functional	WT/High_Functional_Score_(Z>0)				-0.0199	-0.016095803	-0.024031727	-2.139038952	-2.118691255	1.17309861	5.430828817	7.165965747	1.757047292	-0.690070624	2.424155153	2.312112705	0.546355399	0.356002011	-1.993801298	-2.64705232	-0.04402516	-5.705058918	-1.272057898													1.646702383	1.129681773	0.518007635	1.411342639	2.170574312	0.989305556	1.618247358	0.940523565	1.423939666	0.265244641	0.790515185
GA10_HAEMATOPOIETIC_AND_LYMPHOID_TISSUE	Mutant_and_Non-functional	Missense_Mutation			I232N	-0.3891	1.182432525	0.945065361			-0.088412007	-0.088412007																									2.172174507	-1.554998389	-0.465055022	0.144970669	-1.572798318	-0.366503913	0.926847305	0.842477618	-0.147928724	0.195651733	-1.147369544
GAMG_CENTRAL_NERVOUS_SYSTEM	Mutant_and_Non-functional	Missense_Mutation	L265P	L265P	L265P	-0.3546	-0.912121493	0.264949401	1.19637421	0.651325593	-0.194721733	-2.042421535													-0.175322015	0.006979035	0.078651808	0.145293255	-0.030001143	0.213432144	-0.054037654	-0.290177055	-0.815781032	0.117575039	0.045754177	-0.088744036	-0.855949246	0.451236208	-0.27337755	-0.496401486	-0.849176657	0.333401369	-0.002608362	-0.08371167	-0.767402759	-0.501817477	0.903868571
GB1_CENTRAL_NERVOUS_SYSTEM	Mutant_and_Non-functional	In_Frame_Ins			N239_S240insN	-0.0124	2.946651804	1.89143316	0.420271596	0.422317418	-0.209338172	-1.051927185	2.01953543	0.312372761	-1.47397185	-0.423623389	0.848038598	1.044805724		0.017835732	3.892584267	1.542860139	2.649031868	0.98185608	-0.224676747	-0.053631181	-0.123308574	0.184701751	-0.019294862	0.070067362	0.207689188	-0.595986648	-0.111469408	0.115675215	0.090939668	-0.040016776	-1.116954119	-0.712049728	0.23997728	0.144026425	0.407508873	0.260977355	0.044718245	0.431794299	-0.20933808	-1.530871051	-0.262509387
GCIY_STOMACH	Mutant_and_Non-functional	Missense_Mutation	"H179Q, E11Q"	"E11Q, H179Q"	E11Q	-0.4715	-0.3908946	0.614450768		0.640223892	-0.037931025	-0.678154917													-0.216973296	-0.190522762	-0.141430804	0.103828688	-0.194960351	0.000788292	0.097953086	-0.710693538	-0.567273136	0.036644931	-0.093356488	0.015011163	-0.841374922	-2.119019233	-0.118866589	-1.072774088	-0.476960456	-0.672346605	0.961415609	3.854029622	-0.489591748	0.161024954	0.397222176
GCT_SOFT_TISSUE	Mutant_and_Non-functional	Missense_Mutation	"R248W, Q317*"	"Q317*, R248W"	"N247N, R248W"	0.1659	0.527622438	0.93551631	-0.369126138	0.697298024	-0.223939935	-0.552111821																									-0.632965307	0.360172536	-0.496662426	-0.363938819	-1.392688013	0.36240484	0.460043138	-1.049285639	-0.764970847	0.427088614	0.627462633
GDM1_HAEMATOPOIETIC_AND_LYMPHOID_TISSUE	Wild-type_and_Functional	WT/High_Functional_Score_(Z>0)				0.0084	0.655509497	-0.376018501			1.175581041	1.175581041																									1.119759505	0.359850926	0.970542314	2.046895129	1.078576565	1.108476198	0.061482354	0.945729406	2.895007279	1.395672582	0.949399188
GI1_CENTRAL_NERVOUS_SYSTEM	Mutant_and_Non-functional	Missense_Mutation	C275Y	C275Y	C275Y	-0.1074	0.346288995	0.678282461	0.347148437	0.499033022	-0.752713582	-1.598895041													-0.263718013	-0.20232353	0.025107052	0.053774569	-0.22633726	0.339732334	-0.031870581	-0.226033674	-0.110288261	0.028077256	-0.128438957	-0.000333019	-0.722639886	-1.460094811	-0.902056414	-1.799041137	-1.460226496	-0.264205598	-0.550456959	-0.482884751	-1.014461188	0.253341278	0.122876555
GMS10_CENTRAL_NERVOUS_SYSTEM	Mutant_and_Non-functional	Missense_Mutation	Y236C	Y236C		-0.1366	0.25028541	0.828753803	0.323881978	0.684630698	-0.412923932	-1.421436608																									-0.993357606	0.402013438	-0.748721069	-0.749153234	-1.11656865	0.232094833	-0.108837315	-0.96487269	-0.608251319	-0.764983607	0.878473963
GOS3_CENTRAL_NERVOUS_SYSTEM	Wild-type_and_Functional	WT/High_Functional_Score_(Z>0)				0.0176	0.19179702	-0.349820883	-0.547779309		0.442617271	0.990396581																									-0.136887108	1.215659754	1.108367269	0.466160616	0.315014526	1.091978811	0.32276836	0.621822661	0.03100752	-1.045456601	0.878354177
GP2D_LARGE_INTESTINE	Wild-type_and_Functional	WT/High_Functional_Score_(Z>0)				-0.0069	0.277465603	-0.568431066			0.072100561	0.072100561	-0.70986611	0.515870352	1.057078925	1.068164397	-1.438339976	-1.906701162		-4.608389022	-1.928872106	-0.692446082	-5.491267675	-0.906633235													0.152741865	-0.285070703	-2.113399327	0.142156985	0.847841657	0.417146171	-0.874781541	0.162829017	0.652202518	1.716880659	-0.025441135
GRANTA519_HAEMATOPOIETIC_AND_LYMPHOID_TISSUE	Wild-type_and_Functional	WT/High_Functional_Score_(Z>0)				-0.9594	1.552371449	-0.325594195			1.163849042	1.163849042																									1.469598396	1.060325587	2.087745962	2.196922006	1.064530135	1.01587796	0.064154353	1.042579402	0.839496444	1.074699439	0.886409778
GRM_SKIN	Wild-type_but_Non-functional	WT/Low_Functional_Score_(Z<0)				-0.4459	0.15216396				-0.413452718	-0.413452718																									-1.417017078	-1.437256834	-1.307125114	-0.478193266	-0.327766129	0.309925249	0.276642947	-0.259703846	-0.944754141	-0.017003416	1.054271733
GSS_STOMACH	Mutant_but_Functional	Missense_Mutation	L194R	L194R		-0.4811	-0.186246874	0.277642248	-0.830300604		-0.184058249	0.646242355	-2.435240625	0.864666806	0.372392673	-0.963644234	0.761334372	-1.946688043	-0.133263208	-0.46321436	2.59162496	0.741538886	-0.420456112	0.772815753	-0.13435851	-0.130715539	-0.130051192	0.296445943	0.307225009	0.227697436	0.35873009	-0.615608494	-0.405783829	0.075776908	0.074411822	0.135766726	-0.665111497	-0.962656415	0.242191922	-0.176946735	-0.046978513	-0.925987886	-0.168739196	0.428944754	-0.188630118	-0.351224271	0.790497217
GSU_STOMACH	Mutant_but_Functional	Missense_Mutation	V272M	V272M		-0.2476	0.334123766	-0.502934487	0.141905026		1.022952575	0.881047548	1.988258563	1.224152823	2.108615114	1.697264926	0.823096287	3.87397651	0.570901802	-2.266583088	-6.825483397	-1.99182175	-5.198294489	-0.577236357													1.276983067	1.413292359	1.656054974	1.060149131	1.723236046	1.139100381	1.254654911	-0.587120946	0.647833851	0.772769066	0.895525484
H4_CENTRAL_NERVOUS_SYSTEM	Wild-type_and_Functional	WT/High_Functional_Score_(Z>0)				-0.646	-0.094195822	-0.539964953		-4.79135472	0.71854211	5.509896831													1.86401528	0.168515499	0.211941114	0.686534539	0.626222185	0.861345518	0.406280457	-0.966177169	-0.893404367	-0.361651616	-0.822920841	-0.945742637	-0.066993741	1.546590754	0.738541775	0.125541554	1.267967515	1.087963318	1.697887837	0.231385674	-0.110480325	0.488524064	0.897034787
HARA_LUNG	Mutant_and_Non-functional	Missense_Mutation	V143A	V143A	V143A	0.148	0.422122332	1.191719155	0.284827563		0.107974698	-0.176852865													-0.16551913	-0.474949848	-0.298208609	0.024085862	-0.329495131	0.310865779	-0.1063012	-0.206321201	-0.684299345	0.018525467	-0.038755304	-0.022433973	0.119212193	-1.045329697	-0.583813527	1.864568028	2.350187202	-0.521064112	0.029907171	-0.989283903	-0.229734443	0.230826693	-0.037753926
HCC1143_BREAST	Mutant_and_Non-functional	Missense_Mutation	R248Q	R248Q	R248Q	0.1731	1.29708043	2.613407526	-0.150587608		-0.246368898	-0.095781291	-3.359293887	-3.275361029	-0.940285561	0.361228019	-1.020655232	-1.801785089	-0.389416791	-0.513098984	0.896735493	-0.807259898	3.377505734	0.622370064	-0.916320821	-0.279549557	-0.089079008	0.486696965	-0.227139247	-0.182185464	0.060776359	-0.94359477	-0.625742923	0.214052935	-0.08569358	-0.154585071	1.632402734	0.469220903	-0.565542138	-0.33841883	0.195817598	-0.4211122	0.864743601	-0.35698007	-0.783576406	-3.019767728	-0.386845343
HCC1171_LUNG	Mutant_and_Non-functional	Missense_Mutation	N247I	N247I		-0.3336	0.856086969	0.624297018	0.706947615		-0.3929674	-1.099915015																									-0.926830159	0.633330178	-0.406378454	-0.617471542	-0.721967005	-0.909623542	-0.402999432	0.148871375	-0.815889674	-0.077655749	-0.226027397
HCC1187_BREAST	Mutant_and_Non-functional	In_Frame_Del			G108del	-0.298	1.559416932	1.168912491		0.558526755	-0.520895418	-1.079422173	-1.804556457	-0.335652252	-2.00528268	0.21446429	-0.1047973	-2.691790117		1.796638263	3.648307976	0.134728074	2.910332277	0.238179281													-0.470453098	0.75187758	-0.202033703	-0.290627923	-1.901144474	-1.064667536	-0.137613365	-1.241569761	-0.657973888	-0.020488282	-0.495155145
HCC1195_LUNG	Mutant_and_Non-functional	Splice_Site_Mutation	X261_splice	S261_splice		-0.1557	0.558754053	0.452005644	0.859841492		-0.84203354	-1.701875031																									-1.000904286	-0.461370224	-0.633183071	0.522433393	-0.590108606	-1.843854617	-1.198624986	-1.243375206	-1.105020357	-1.454804384	-0.25355659
HCC1395_BREAST	Mutant_and_Non-functional	Missense_Mutation	R175H	R175H	R175H	0.1372	1.588419577	1.570629056	0.099526832	0.56293897	-0.480541751	-1.143007553	-2.004094951	-1.015508406	-0.370848625	-0.828639023	-0.592676836	-1.076874411		-0.202309862	2.966155546	-0.92801236	0.096997879	1.616103435	-0.075539006	-0.084633971	-0.08717529	0.088232267	-0.035423646	-0.073176548	-0.069929098	-0.491279563	-0.422152237	0.046528211	-0.004192566	-0.119811019	-0.661286254	-0.667344674	-0.148849132	-0.894336438	-0.220883102	-0.566032797	-1.521642063	-0.014685849	-0.277856033	-0.174683821	-0.138359099
HCC1419_BREAST	Mutant_and_Non-functional	Missense_Mutation	Y220C	Y220C	A74fs47	-0.2033	-1.370035662	-0.412764218	0.814970463	0.566781866	-0.31094354	-1.692695869													-0.560030842	-0.017689223	-0.035562792	0.180054414	0.091054682	0.163289035	0.071144268	-0.407989256	-0.395881829	-0.044992331	-0.155954128	-0.19616153	0.107517826	-0.233656734	-1.360022295	-0.219017754	-0.250454906	-1.296211511	-1.544335425	2.835324872	0.987266429	-1.165260297	-1.281529141
HCC1428_BREAST	Mutant_and_Non-functional	Homozygous_Deletion				-3.657	0.401300177	-0.518048107	0.70777856		-0.485888975	-1.193667535	-1.24196876	-1.212671441	-0.047152846	-0.547147219	-1.833061956	-1.696077197	-0.065800194	-2.812542578	-2.563515371	-0.44975343	2.545699434	0.243484472	-0.254906176	-0.139451896	-0.025229037	0.128455563	0.023697225	-0.012764157	0.019786214	-0.733395828	-0.845389152	0.196272177	-0.076833015	-0.10490845	0.831025293	-1.008496208	-0.145953123	-0.99667944	0.400776482	-0.465101201	-1.079222354	1.584246526	-0.195670664	-1.246900139	-3.022803901
HCC15_LUNG	Mutant_and_Non-functional	Missense_Mutation	D259V	D259V	D259V	-0.2047	-0.517807687	1.54159526	0.587291537		-0.19742016	-0.784711698	-2.487500707	-1.335403451	-0.325596145	0.484197575	0.962852414	-1.137448596	-0.249423117	-1.947479862	-0.041016246	1.243552398	0.606929585	0.530123101	-0.564487458	-0.383712429	0.071674774	0.371651104	-0.050356365	0.356857701	0.2230885	-0.753091505	-0.633938464	0.433819975	0.192597718	-0.061175177	-0.370143351	-0.540212095	-2.088919834	1.022506353	0.185630789	0.289835688	-0.37174866	-0.181222476	-0.329032736	0.399953645	-0.188269088
HCC1500_BREAST	Wild-type_and_Functional	WT/High_Functional_Score_(Z>0)				-0.7454	-0.223796498	-0.135350365	-1.616374558		0.445311951	2.061686509	2.245599874	-0.755395726	1.238009662	0.294517233	-0.473903923	0.882086833	0.041808065	-0.488552582	-3.845075101	-0.328011195	-0.255916036	-1.875820205													0.748274551	0.728643961	0.525681903	0.212867355	0.975461832	0.306708016	-0.525237365	1.378605879	1.099264209	0.247624531	-0.799463409
HCC1569_BREAST	Mutant_and_Non-functional	Nonsense_Mutation	E294*	E294*	E294*	-0.0653	-1.515804077	-0.539495731		0.231880539	-0.586275165	-0.818155703	-0.572089531	-1.813662381	-0.720951582	-2.033788179	0.764897559	-2.834317612	0.176298594	0.979876532	0.88644184	0.098106426	-1.094690348	0.92801236													0.044653021	-0.922034598	-0.441932737	-0.778422988	-1.424194504	-0.468270054	0.201705318	0.149399185	-1.502657648	-1.393016532	0.085744726
HCC1599_BREAST	Mutant_and_Non-functional	Splice_Site_Mutation	X225_splice	V225_splice	?	-1.096	-2.310528742	-0.473314977			-0.868406607	-0.868406607																									-0.296771988	-1.419070071	0.932613114	-1.067548545	-1.783690715	-0.92569761	-2.628736354	-0.127660232	-0.642897109	0.091941071	-1.684954239
HCC1806_BREAST	Mutant_and_Non-functional	Frame_Shift_Mutation			T256fs90	0.4874	0.841034247		0.726059349	0.513550631	-0.414490872	-1.654100853	-3.234582329	0.549522677	-0.038838743	0.12720579	-0.76410574	-2.01874361	-0.041214201	-1.269682439	0.035398287	1.205149157	1.481098224	-0.245701566	-0.162905935	-0.127299577	-0.057095796	0.003977631	-0.030624455	-0.001059408	0.069296177	-0.863342498	-0.226171928	0.108352368	-0.028047819	-0.052585473	-0.908000665	-0.510424907	-0.897167621	1.501746077	1.239731017	-2.547424642	-1.129455499	-0.579248827	0.440620812	-0.869947254	-0.299828082
HCC1937_BREAST	Mutant_and_Non-functional	Nonsense_Mutation			R306*	-0.0773	0.54534498	-0.218205889	0.836575032	0.664419908	-0.049890596	-1.550885536	-1.305314313	1.169913192	-0.22016539	-1.886509767	-1.877403844	1.017092044	0.010614339	-0.751040719	-1.524648292	0.558232691	1.422503587	0.547939038	-0.094850619	0.010345883	0.033392886	0.04644101	-0.093768166	0.076988521	0.185185749	-0.702054938	-0.517227734	0.090968789	-0.076474279	-0.166046533	0.045553294	0.047684374	-0.181126061	0.431925644	-0.123843747	-0.753406348	0.703471246	0.294233814	-0.505284564	-0.056824864	-0.451179349
HCC1954_BREAST	Mutant_but_Functional	Missense_Mutation	Y163C	Y163C	Y163C	-0.1381	0.361824818	0.708560708	0.279841894	-0.571711853	-0.212970412	0.078899548	-0.001841376	-1.249886954	-0.356199966	-1.15961954	0.301445653	-0.598219571		0.086110362	4.99242144	-1.099441264	1.05034846	-0.649687834	-0.073705237	-0.224045636	0.033684185	0.024336526	-0.184899161	-0.080113747	-0.026188139	-0.888897261	-0.697115504	0.108727862	0.023152385	-0.325849841	-0.820253406	0.139996865	-0.871100376	-0.616346794	-0.100975074	-1.011510632	1.147792481	0.764543956	0.110677705	-0.343915188	-0.741584065
HCC202_BREAST	Mutant_and_Non-functional	Frame_Shift_Del	T284Rfs21	T284fs		-0.3496	-0.815236112	-0.155463239	0.248265984		-0.683542426	-0.931808411	-2.097925552	2.166813842	-0.7910276	-0.393177933	-1.262160155	-0.962852414	-0.524976275	-0.28624272	3.393738032	0.894755944	-0.502409422	1.055891196	-0.112874054	-0.382551286	-0.038301447	0.052810543	0.035801057	0.004194268	0.030377141	-0.433884633	-0.491302177	0.217421994	0.006706421	-0.080340745	-1.057970595	-0.139179138	-0.275458761	-0.603326022	-0.018474244	-1.761803096	0.290600252	-0.233965777	-1.32696455	-1.284215616	-1.108209142
HCC2157_BREAST	Mutant_and_Non-functional	Missense_Mutation	R248W	R248W	R248W	-0.2784	0.004772996			0.462596668	-0.732996691	-1.195593359																									-1.354791651	-1.925932257	-0.131111467	-1.46218091	0.537576223	-1.320219805	-1.726766768	0.076421072	-1.026910858	0.427702055	-0.156749228
HCC2218_BREAST	Mutant_but_Functional	Missense_Mutation			R283C	-1.051	-0.37923135	0.090819226		-1.600042534	0.479786961	2.079829495	4.164970147	3.19182408	3.543787812	-1.131509951	-1.417356761	2.143851078		-2.185817508	-2.850154001	0.148109822	-7.696484758	-1.490204148													-0.35767089	1.024089201	0.013486898	-0.489031665	3.185877064	0.428031544	0.40029579	1.328254479	1.399934834	-1.329323098	-0.326287587
HCC2279_LUNG	Mutant_and_Non-functional	Missense_Mutation	Y234C	Y234C		-0.3245	0.591989096	0.628172007	0.334684262		-0.386225077	-0.72090934																									-0.573224818	-0.970320451	1.056324364	-1.347135512	-0.969992622	0.743126802	-0.515231068	1.081129431	-0.328193744	-2.787214907	0.362256675
HCC2935_LUNG	Mutant_and_Non-functional	Missense_Mutation	Y220C	Y220C		0.1817	1.260363737	0.7939097	0.576489253		-0.359990917	-0.936480169																									-0.363252585	0.817560126	0.380941422	1.291759245	0.397449743	-0.553562998	-1.269710247	-1.045008702	-1.017647924	-2.358422354	-0.240005811
HCC33_LUNG	Mutant_and_Non-functional	Missense_Mutation	C242Y	C242Y	C242Y	-0.4526	0.004999553	0.869574881			-0.944913875	-0.944913875	-2.424551063	-0.408182911	-0.305879842	-0.062712098	-0.039127757	-0.743518435	0.132827708	3.708882161	3.494695008	-1.436360427	3.736595841	0.247720705													-0.706585623	-1.248552861	-2.062785478	0.696291323	-0.591979454	-1.184188929	-0.155871295	-1.52015082	-0.207092412	-0.295975437	-3.117161641
HCC366_LUNG	Mutant_and_Non-functional	Missense_Mutation	Y220C	Y220C		0.2819	0.867317095	0.022941606	-0.073309724		-0.714127335	-0.640817611	-1.121216298	-2.012409055	-0.075737527	-0.190670116	0.842891772	-0.656814209	-0.041649701	-3.544183722	-3.609112914	1.166350005	1.142991332	0.119089641													-0.912924609	-0.362604287	-0.979346239	-1.106749642	-1.331634544	-0.798254084	-0.445385361	0.235079297	-1.168724629	-0.804831159	-0.180025423
HCC38_BREAST	Mutant_and_Non-functional	Missense_Mutation	R273L	R273L		-1.946	-0.901835355	0.917129163	0.044684463	0.713950576	-0.893671049	-1.652306088	0.313243762	0.479446659	-0.979480622	-0.50438897	-0.350459275	-1.386475804	0.067938106	1.889677045	2.036955457	0.210426011	0.326625511	-0.137934943													-0.636005107	-0.397100336	-0.596919787	-0.037768235	-0.670516037	-1.440999064	-1.507004155	-0.425987041	-0.759940479	-2.701334491	-0.656806801
HCC4006_LUNG	Wild-type_but_Non-functional	WT/Low_Functional_Score_(Z<0)				0.0972	1.103490691	1.083289293	0.731045019		-0.55672032	-1.287765339																									-0.588545083	0.188274222	0.115549133	-0.247302447	-1.123189322	0.185457058	-2.015337195	-0.515643531	-1.377655049	-1.094845117	0.34931381
HCC44_LUNG	Mutant_and_Non-functional	Missense_Mutation	R175L	R175L	S94*	0.0738	-1.077085072	-0.739228251	-0.608438293		-0.694063881	-0.085625588	-3.179946789	-1.737647716	-0.401848355	-0.530914921	0.659189667	1.26928653		2.122471954	1.71824814	-0.467965277	-0.99610883	0.543979941													-0.39308195	0.631868368	-0.361996395	-2.029541016	-1.211864835	-1.211305603	-0.0700736	-2.67663807	-1.013314178	-0.182332254	0.883576842
HCC56_LARGE_INTESTINE	Mutant_and_Non-functional	Missense_Mutation	R196P	R196P		-0.4107	0.970954768	0.422886819	1.19471232		-0.46532218	-1.6600345													-0.268931374	-0.115317881	0.084734755	0.287661138	-0.101488586	0.041220836	-0.084001005	-0.340986247	-0.92611271	0.149018941	-0.091326164	-0.271453278	-1.475466869	-1.023390409	-0.611099023	-1.04831626	-0.742569381	0.317363587	0.120314558	-1.884928281	0.211896635	0.708070633	0.309580831
HCC70_BREAST	Mutant_and_Non-functional	Missense_Mutation	R248Q	R248Q		-0.5367	0.124943786	1.347600259		0.272017459	-0.794776709	-1.066794169	-1.430025872	-3.039794752	-0.595052294	-0.356199966	0.567338614	-1.462490468		-1.095878077	-3.195387268	-0.055268995	1.832270137	0.563379517													-1.238367929	0.446909639	-1.225689448	0.087369056	-1.016099704	-1.020545491	0.179665161	-0.626570556	-1.356790392	-1.749582297	-1.222841842
HCC78_LUNG	Mutant_and_Non-functional	Missense_Mutation	S241F	S241F	S241F	-0.9574	-0.667324289	1.564336072	0.461818845		-0.360915222	-0.822734067																									0.149410854	0.257918037	-0.468946634	-0.36105892	-0.331081341	-1.164365456	-1.366353759	-0.387512413	-1.042965416	0.023692512	0.721195091
HCC827_LUNG	Mutant_and_Non-functional	In_Frame_Del	V218del	V218del		0.4974	0.066949602	1.137094937	0.496718534		-0.7559779	-1.252696434	-0.903070048	-1.85483699	0.337710982	0.496866686	0.902278229	0.346658542		2.137120613	-3.763517701	0.140825084	3.69740078	-1.281163821	-0.104819415	-0.201388208	0.003261382	0.155796585	-0.258701334	-0.017065964	0.034169889	-0.751608387	-0.787084745	0.05040975	-0.038129543	-0.039508407	-1.219430035	-0.87640901	-0.612837577	-1.154614928	-0.716630212	-1.715903107	-1.318821108	0.279142008	-1.304892891	-0.263802422	0.58844238
HCC95_LUNG	Wild-type_but_Non-functional	WT/Low_Functional_Score_(Z<0)				-0.256	0.328999576	-0.101121178	0.326374813		-0.360191722	-0.686566535	-1.228507829	0.688486985	0.428374306	-1.182186393	-0.265299097	-0.667107861	-0.043074976	3.194199539	-0.511119435	-0.119683505	2.025869985	0.270564696	-0.298596166	-0.239609831	0.109319403	-0.056271247	0.054769745	-0.082821148	-0.166751934	-0.685863847	-0.659278672	0.162069014	0.095919905	-0.109811768	-0.692636897	-0.262561011	0.459751099	-0.637852158	0.834069205	-0.926471681	-1.332001363	0.785219657	-0.867369022	-1.20457272	-0.117684055
HCT116_LARGE_INTESTINE	Wild-type_and_Functional	WT/High_Functional_Score_(Z>0)				0.0454	-0.626440722	0.314792507	0.361274502	-2.402638619	0.573087946	2.614452064	-0.783109406	-1.84177197	0.901486409	2.965759636	1.572553367	-1.558300618		-3.784500916	-4.715284643	-0.09949211	-3.411553969	-0.246889295													0.772866713	0.863149305	-0.515420958	0.607226697	1.858489457	0.441033517	0.731812192	0.884384058	0.071195848	0.042030479	0.547200098
HCT15_LARGE_INTESTINE	Mutant_and_Non-functional	Missense_Mutation	S241F	S241F	"?, S241F"	0.0534	-0.419936115	0.091202788	0.495056644		-0.23714496	-0.732201605																									0.618117985	-0.621311307	-0.764783343	-1.089559138	0.398626337	-0.57604734	0.497958564	-0.646084865	-0.770957505	-0.002933431	0.34837948
HDLM2_HAEMATOPOIETIC_AND_LYMPHOID_TISSUE	Wild-type_and_Functional	WT/High_Functional_Score_(Z>0)				-0.1037	0.292351739	-0.327335507		-0.505243973	0.024964127	0.5302081																									-0.33114314	0.218126339	1.172048691	-0.029900441	1.58177692	-0.779059543	-0.789528548	-0.295762486	-1.096006345	0.915087347	-0.291033402
HDMYZ_HAEMATOPOIETIC_AND_LYMPHOID_TISSUE	Mutant_and_Non-functional	Frame_Shift_Del	Y234Vfs2	I232fs	Y234fs2	-0.1885	-0.549212503	-0.59763059	-0.729756261	0.662854283	-0.115065478	-0.0481635																									-0.876840182	-0.197342069	-0.403334802	-0.483396133	-0.937264316	0.378406338	-0.667620505	1.180410076	-0.384196663	0.971706633	0.153751368
HDQP1_BREAST	Mutant_and_Non-functional	Nonsense_Mutation			R213*	0.3927	-0.63686235	-0.238456656	-0.159728002		-0.601790954	-0.442062952																									-0.83053857	-0.32806394	-0.33018766	-0.027130295	-0.246212249	-0.987490243	-1.460029358	-1.805982983	-0.510981112	0.118044938	-0.211129027
HEC108_ENDOMETRIUM	Mutant_but_Functional	Missense_Mutation	P151H	P151H		0.0959	1.299003944	0.381550914	0.138581246		0.981483033	0.842901787																									1.249390606	0.970139366	-1.549283794	1.79187665	1.354958379	0.401930839	1.20053542	1.271290793	1.153898058	1.438052209	1.513524842
HEC151_ENDOMETRIUM	Wild-type_and_Functional	WT/High_Functional_Score_(Z>0)				0.0294	-0.157173153	-0.208231321	-0.748867995		0.176673523	0.925541519																									0.725783334	1.056004479	-2.053292914	-0.108131203	0.677646844	0.573786686	-2.276525659	0.30763956	0.684394907	1.103753042	1.252349679
HEC1A_ENDOMETRIUM	Mutant_and_Non-functional	Missense_Mutation	R248Q	R248Q		-0.013	0.710706145	1.527244698	-0.349183459		-0.528968066	-0.179784607	2.090403268	-3.018811537	-0.422039751	0.536457657	-1.003631114	-0.931179637		-0.245661975	2.382584633	0.150010189	3.344249319	-0.860311799	-0.165638269	-0.360549731	-0.021023978	0.27072872	-0.323390678	-0.030459752	0.17324756	-1.029760931	-0.77083581	0.017407366	-0.211662095	-0.332781456	-0.59905899	-2.049056235	-0.447341833	-0.222971607	0.086320704	-1.552574135	-0.057135557	-0.79761556	-1.005331669	0.066829152	0.759287004
HEC1B_ENDOMETRIUM	Mutant_but_Functional	Missense_Mutation	R248Q	R248Q		0.0322	1.067343722	2.549516671	-0.590157504		-0.351932127	0.238225377													-0.22715038	-0.14545011	-0.186621571	0.147924399	0.03325776	0.02899964	0.053720894	-0.336733903	-0.447992348	0.225800634	0.078071052	-0.138553714	0.080964354	-1.714803547	0.067748393	-0.678365765	0.125615596	-1.278045033	-0.063433058	-0.004981056	-0.731935885	-0.339751621	0.665734225
HEC251_ENDOMETRIUM	Mutant_and_Non-functional	Missense_Mutation	"R213*, S241Y"	"R213*, S241Y"		-0.0453	-0.231451686	1.678070117	0.644626741		-0.497749256	-1.142375997	-2.328740913	-1.411022206	0.205358366	0.524580365	-1.465657746	-1.543651958	-0.21731484	0.17368559	-0.067344242	-0.455692076	0.523788546	-0.218423387	-0.271488648	-0.397240546	-0.149338267	0.296405991	-0.075829326	0.097996138	0.238226011	-0.959585134	-0.817278446	0.122750991	-0.19177963	-0.246039802	0.054768236	-0.762119608	-0.084925323	-1.000375689	-0.768790506	-1.207193351	0.243718613	-0.581648059	-1.37996071	-0.733502344	0.744786922
HEC265_ENDOMETRIUM	Wild-type_and_Functional	WT/High_Functional_Score_(Z>0)				0.0576	-0.444444266	-0.228403018	-0.124828313		0.243052468	0.367880781																									0.557276039	0.717320849	-0.659450069	0.509237559	0.346333045	0.292339324	0.634215176	-1.002356626	0.249816015	-0.278263964	1.307109798
HEC50B_ENDOMETRIUM	Wild-type_but_Non-functional	WT/Low_Functional_Score_(Z<0)				0.4484	1.263626604	-0.866425351	1.015228204		-0.447377381	-1.462605585	-1.969650806	-0.852789515	-0.316886132	-0.420060202	-0.260112679	-1.851273803	0.082982675	-0.242732243	0.435104771	-0.191739072	2.42851016	0.276384568	-0.088420537	-0.482763568	-0.398036954	0.115530142	-0.241982513	0.168070044	0.128019213	-0.742064637	-0.382664141	0.215064026	0.044831439	-0.060005242	-0.765216387	-0.342314314	-0.557849711	-1.195350763	-1.442645849	-0.985216409	0.005285982	0.325108605	-2.264340327	1.114064069	1.187323909
HEC59_ENDOMETRIUM	Wild-type_but_Non-functional	WT/Low_Functional_Score_(Z<0)				0.0783	-1.005869502	1.389877998	0.430242936		-0.571849429	-1.002092365	-1.683012176	-1.931247564	-0.790235781	-0.660773306	-3.71006989	1.993009479	0.533686289	-0.25156103	1.776050958	-0.214939381	0.567338614	-0.440647507	-0.243052666	-0.297946825	0.088345751	0.235219284	-0.13538818	-0.086606631	0.045797182	-0.536655818	-0.653992074	0.064655474	-0.040017517	-0.020876967	0.236398392	-0.082702537	-2.061024817	-1.591523308	-0.553221877	-1.087696147	-1.885025178	1.196371093	-0.53082322	0.595275826	-0.526371946
HEC6_ENDOMETRIUM	Wild-type_and_Functional	WT/High_Functional_Score_(Z>0)				0.3933	0.135146631	0.679720972	0.382048127		1.0513158	0.669267674													-0.018883533	-0.184315409	0.009638957	0.377221999	-0.092565931	-0.048869416	0.074208269	-0.542714551	-0.39022754	-0.240090101	-0.313986701	-0.707528192	1.133312295	0.619827397	-0.282513245	1.547815394	1.478854592	1.303179233	1.395146389	1.153667702	1.617600796	0.765538295	0.832044953
HEL_HAEMATOPOIETIC_AND_LYMPHOID_TISSUE	Mutant_and_Non-functional	Missense_Mutation	M133K	M133K	M133K	-0.4014	-0.228372064	0.441251316	-0.050043265	0.559523062	-0.313279383	-0.82275918	-1.051140279	0.179980554	0.073480842	-0.540416754	-0.577236357	-1.277996543	-0.174714955	0.467173458	-0.527351733	0.111646538	2.503337095	0.019019502													-0.614630963	-1.550573516	0.411403212	-1.334144672	0.849436754	-1.040006119	0.594423432	0.681029541	0.515874875	1.175460363	-3.134346125
HEL9217_HAEMATOPOIETIC_AND_LYMPHOID_TISSUE	Mutant_and_Non-functional	Missense_Mutation	M133K	M133K		-0.4705	-0.047877105	0.919174423			-0.383104437	-0.383104437																									-0.447033129	-2.08197336	0.181182283	-1.37738942	0.079353349	-0.408086037	1.389972268	0.395606849	0.953770335	0.315311857	-3.214863803
HEP3B217_LIVER	Mutant_and_Non-functional	Homozygous_Deletion				-3.847	-1.554447616	0.172166006	0.348810327		-0.464157348	-0.812967676	-1.489016418	-1.401520373	0.672254687	-1.109339007	-1.481098224	-0.209713373	0.280066529	2.053583665	3.354542971	0.682944249	1.09073125	1.183374123													-0.579217148	-0.99039986	0.270878841	-1.219721513	-1.666621765	1.161439585	-0.592300378	-0.248053278	-0.490018855	-0.826014447	0.074297987
HEPG2_LIVER	Wild-type_and_Functional	WT/High_Functional_Score_(Z>0)				-0.0836	-0.341380761	0.098004318	-1.23164703		1.089609459	2.32125649																									1.809373517	0.139174635	0.844325083	0.978035267	2.067777003	0.742824431	1.834853549	-0.109701077	1.590085987	1.136082681	0.952872979
HEYA8_OVARY	Wild-type_and_Functional	WT/High_Functional_Score_(Z>0)				0.1042	0.292405046	-0.473478757	-1.624684007		1.253432448	2.878116456	8.527895149	0.17534841	0.419268383	0.345866722	0.897923222	0.04279784		0.353270234	-3.930195689	-1.063017571	-3.13758445	-1.006402482	0.734169757	-0.10409969	0.265489909	0.396479521	0.191155076	0.437814833	0.13335808	-0.912087751	-0.756364993	-0.218832522	-0.282650402	-0.968120671	0.95842592	0.58186281	1.567082418	1.144996858	1.029050531	1.151860456	2.604426563	2.371888827	0.343159884	1.271966358	0.763036302
HGC27_STOMACH	Mutant_and_Non-functional	Frame_Shift_Ins	P153Afs28	P152fs	P153fs28	-0.5818	-1.562920186	-0.64986527	-0.180501627	0.245259512	-0.498443177	-0.563201062	-0.964436053	-0.647708285	-1.10458809	-0.308136527	0.086783408	-1.208316434	-0.235487095	-0.147832686	0.58673819	-0.165727805	-0.325754509	1.288686105	-0.246020983	-0.291376659	0.019824547	0.321548962	0.010414167	-0.062463293	0.058935966	-0.484027686	-0.344506354	0.344213982	-0.094703962	-0.087587334	-0.796354822	-1.418203543	-1.281426581	-0.527877197	0.649552212	-0.555304657	0.487126994	-1.611344661	-0.89265428	0.320101917	0.143509674
HH_HAEMATOPOIETIC_AND_LYMPHOID_TISSUE	Mutant_and_Non-functional	Splice_Site_Mutation	X187_splice	G187_splice	?	-1.052	-0.802721051	-0.456604828		0.112039094	-0.493542512	-0.605581607																									-0.621398631	-1.869799719	0.669297299	-0.964783762	-0.289466954	-1.317280754	0.375117843	0.633184191	-1.857859151	-0.287778823	0.101800827
HL60_HAEMATOPOIETIC_AND_LYMPHOID_TISSUE	Mutant_but_Functional	Homozygous_Deletion			0?	-3.754	-0.033582905	-0.359466651		-0.744215214	-0.568617154	0.175598061	0.543584032	-3.714424897	2.153352912	-1.008382031	-0.247958251	1.136656777		-1.126363124	2.627652744	0.320290955	-1.127946763	1.005214753													-1.02630945	-1.29262319	-0.787636397	-0.258426568	-0.674995432	-0.171196135	0.238028286	0.828952487	-0.65140701	-1.653324289	-0.805850992
HLC1_LUNG	Wild-type_but_Non-functional	WT/Low_Functional_Score_(Z<0)				-0.2684	-0.701639921				-0.249764148	-0.249764148	4.117460982	-0.837744946	1.004422934	0.019316435	0.133857073	1.289477925	-0.112715494	0.570505892	0.783901225	0.243880381	1.210295983	0.449357521													-0.838371867	-1.406827638	-0.352873333	0.567050516	1.81024819	-0.624850095	-1.417150238	0.7816339	0.056090416	-2.034806195	0.712450721
HLE_LIVER	Mutant_and_Non-functional	Missense_Mutation			G244A	-0.3064	-1.549707685			0.647625026	-0.401921274	-1.049546299																									-0.991218079	-0.604832113	-1.414643818	0.113739863	-0.384852692	-0.516455971	-0.193887552	0.629074813	-2.035808661	0.571142801	0.406607401
HLF_LIVER	Mutant_but_Functional	Missense_Mutation	G244A	G244A		0.1523	-0.215379456	1.500816498	-0.303481484		-0.128732466	0.174749018	-2.383772363	-0.772023934	-0.507160338	-0.264507277	-0.307305117	-1.395185817		-0.114378315	-0.034562918	0.94107738	0.670671048	-0.405015633	-0.086082206	-0.160222469	-0.076024605	0.080733027	0.049491154	-0.006596202	0.070431374	-0.614413862	-0.662065463	0.167692831	-0.016136961	0.01838158	-0.676385125	-0.455589126	-0.738365544	0.620424346	-0.084327191	-0.063479324	1.157128038	-0.202507672	-1.157881311	-0.314078469	0.499004246
HLFA_LUNG	Wild-type_and_Functional	WT/High_Functional_Score_(Z>0)				-0.055	-1.211960975	-0.201266466			0.879600652	0.879600652																									0.670582795	1.621046588	1.286413441	0.04490891	0.494302899	1.352514162	1.586543945	0.64415091	0.409838682	1.042121813	0.523183028
HMC18_BREAST	Mutant_and_Non-functional	Frame_Shift_Del	P152Rfs18	P152fs		-0.2315	-0.406847999	-0.255631779	0.257406379		-0.228126975	-0.485533354													-0.167800711	-0.238246208	0.175896778	0.010746692	0.053918731	0.042473817	0.13996935	-0.161820636	-0.612302542	0.12704883	0.003656159	-0.083276117	-0.822237682	-1.033616405	-0.171566386	0.007806738	-0.01370846	-1.447651236	0.221058132	0.647676974	-0.260182588	-0.215967086	0.578991273
HMCB_SKIN	Mutant_and_Non-functional	Missense_Mutation		R248Q		-0.1596	-0.010239746	0.434894867	0.874798501		-0.354925819	-1.22972432																									-0.225296711	-0.690629871	-0.133601657	-1.057897481	-0.49001649	-1.181080551	-0.126416834	0.209643881	0.009320883	-0.724131056	0.505921881
HOS_BONE	Mutant_and_Non-functional	Missense_Mutation	R156P	R156P	R156P	0.4485	1.060211615	1.292135661	1.038494663	0.088270067	-0.520757427	-1.647522157																									-0.953770381	-1.098876003	-0.401879691	-0.97290916	-1.014967442	-0.191926723	-0.049825371	-1.530492335	-0.924362256	1.164457584	0.246220085
HPAC_PANCREAS	Wild-type_but_Non-functional	WT/Low_Functional_Score_(Z<0)				-0.4592	-0.114981329	0.002645575	-0.064169329		-0.375449768	-0.311280438	-2.004490861	1.779614145	-0.775587121	-1.034116162	-0.828243113	1.078853959		0.325992055	4.145174661	0.83220221	1.591952943	0.219452752													0.278590899	-0.631408659	-1.080068636	-0.273310431	0.034599306	-0.995267237	-0.371534943	-1.586072615	-0.475456932	0.719712958	0.250268848
HPAFII_PANCREAS	Mutant_and_Non-functional	Missense_Mutation	P151S	P151S	P151S	-0.3277	-0.494893209	0.222861964	0.510013654	0.642785823	-0.474910797	-1.627710274	-3.613863831	-0.105549529	-1.065788939	0.087773183	1.07727032	-0.868229994		-0.364712025	-4.909280401	-0.252075712	4.240192992	2.029829082													-0.411068126	0.284914497	-1.109993544	-0.62943741	-0.020259086	-0.863977546	0.220612068	-1.623051781	-1.382324571	0.155282104	0.155284627
HPBALL_HAEMATOPOIETIC_AND_LYMPHOID_TISSUE	Wild-type_but_Non-functional	WT/Low_Functional_Score_(Z<0)				-0.902	-0.111198713	-0.572102094			-0.516184844	-0.516184844																									-0.183869437	-0.771483324	-0.393318777	1.040389847	-0.278295068	-1.301896094	-0.735017792	-0.926746794	-0.288898131	1.305509827	-3.14440754
HS172T_URINARY_TRACT	Wild-type_and_Functional	WT/High_Functional_Score_(Z>0)				-0.0524	-1.40577616				0.704908869	0.704908869																									-0.276288931	1.546439051	2.390753216	0.19118693	-0.575461909	1.492741954	0.537485081	1.82314863	0.138753035	0.115395396	0.369845111
HS229T_LUNG	Wild-type_and_Functional	WT/High_Functional_Score_(Z>0)				-0.0041	-1.319506758	-0.324018004			0.514205812	0.514205812																									-0.368284011	1.090180132	0.783069109	0.1835332	0.106266953	1.732099207	1.087527831	-0.215385608	0.249356674	0.884532771	0.123367677
HS274T_BREAST	Wild-type_and_Functional	WT/High_Functional_Score_(Z>0)				-0.0425	-0.514460416				0.790442139	0.790442139																									0.008106515	1.730715723	2.131912479	0.755503865	-0.043759059	1.253965253	0.570076237	1.210923569	0.495893979	-0.234983753	0.816508723
HS281T_BREAST	Wild-type_and_Functional	WT/High_Functional_Score_(Z>0)				-0.026	-0.694171309				0.609767515	0.609767515																									0.016607668	1.64528266	1.813311933	-0.015627932	-0.20373603	1.653349582	0.84301799	0.199135854	0.322782325	0.042265413	0.391053203
HS294T_SKIN	Wild-type_and_Functional	WT/High_Functional_Score_(Z>0)				0.1092	0.946251155	-0.201337402	-0.879326358		1.332417774	2.211744131	4.628184507	2.631611841	1.483869592	2.017159971	0.016089771	4.382720487	0.637810542	-3.010101523	-3.321286555	-1.486245051	-7.65293469	-0.484197575	1.495577452	0.039983423	0.472588726	0.315174032	0.143054067	0.631608504	0.044664509	-0.922498792	-0.835268012	-0.347778697	-0.113540751	-1.148140218	1.970009849	1.461976886	1.837653258	1.839614949	0.996660042	0.884152854	2.789110146	1.312056786	0.706925907	0.035517564	0.822917268
HS343T_BREAST	Wild-type_and_Functional	WT/High_Functional_Score_(Z>0)				-0.0125	-0.554337803				0.210466221	0.210466221																									-0.337446891	1.303143842	1.15259537	-0.116765458	-0.778347788	1.284964376	0.273609275	-0.098697704	-0.050230514	-0.481299838	0.163603757
HS571T_OVARY	Mutant_but_Functional	Missense_Mutation	R175H	R175H		0.3777	-0.617338456				1.197232216	1.197232216																									1.468627387	1.99919363	2.072342159	1.487804644	0.610589817	1.560811818	0.247038337	1.269280088	1.106678138	0.588919534	0.758268824
HS578T_BREAST	Mutant_but_Functional	Missense_Mutation	V157F	V157F		0.2405	0.251704724	0.611480151	-0.98984204	0.714235235	-0.196344487	0.079262319	-2.123263774	-2.206800722	-0.657210118	-0.547147219	0.051270307	3.431745364	-0.23323041	-0.771628024	1.523064654	-0.299505695	0.760542552	0.700760186	0.135568445	-0.028729724	-0.080328734	0.386508447	0.090198197	0.235179037	-0.041551938	-0.640515685	-0.709851345	-0.124153118	-0.095743756	-0.393858012	-0.93762609	0.646034394	0.385709416	-0.243173533	-1.636138477	0.03719828	0.415432369	-0.017599276	-1.552758077	0.035987434	0.707144206
HS600T_SKIN	Wild-type_and_Functional	WT/High_Functional_Score_(Z>0)				-0.0047	-0.651537477				0.563115512	0.563115512																									-0.385593145	1.756025852	1.535370796	0.479080705	-0.229508507	1.390975813	0.123308775	0.284730092	0.47903535	0.136382904	0.624461997
HS604T_HAEMATOPOIETIC_AND_LYMPHOID_TISSUE	Wild-type_and_Functional	WT/High_Functional_Score_(Z>0)				-0.0193	0.291605433				0.619621552	0.619621552																									-0.15805915	1.616489429	1.775209035	0.313446135	0.131212178	1.4100615	1.163648023	0.221036827	0.602907055	-0.606846384	0.346732424
HS606T_BREAST	Wild-type_and_Functional	WT/High_Functional_Score_(Z>0)				-0.0289	-0.301943161				0.814242766	0.814242766																									0.7202145	1.714562387	1.435276868	0.094844096	0.338818622	1.641460336	0.753234216	0.561182108	0.72438177	0.36205083	0.610644694
HS611T_HAEMATOPOIETIC_AND_LYMPHOID_TISSUE	Wild-type_and_Functional	WT/High_Functional_Score_(Z>0)				0.0004	0.091307826	-0.081680892	-3.718914648		1.423424016	5.142338664																									1.949977848	1.185919897	1.548884455	1.967555039	1.755433244	1.200046373	2.160806756	1.480604118	0.548769259	1.078105993	0.78156119
HS616T_HAEMATOPOIETIC_AND_LYMPHOID_TISSUE	Wild-type_and_Functional	WT/High_Functional_Score_(Z>0)				0.0011	-0.394980403				0.905442471	0.905442471																									-0.054879552	1.76674822	1.680046535	0.839254056	0.1747382	1.491677606	1.338817403	0.435129766	0.799473764	0.644077004	0.844784182
HS618T_LUNG	Wild-type_and_Functional	WT/High_Functional_Score_(Z>0)				-0.0146	-1.939941242	-0.304278291			0.405636439	0.405636439																									-0.282101207	1.317585968	0.959026175	-0.073414584	-0.303118821	1.206625977	0.785837428	-0.102772523	0.196742851	0.549437436	0.208152129
HS675T_LARGE_INTESTINE	Wild-type_and_Functional	WT/High_Functional_Score_(Z>0)				-0.0289	-1.272871527	-0.166017263			0.966444643	0.966444643																									0.089858688	1.816270149	1.616538021	0.314003974	1.179253875	1.10880276	1.422004474	0.6493379	0.582320868	0.961460866	0.891039503
HS683_CENTRAL_NERVOUS_SYSTEM	Mutant_but_Functional	Missense_Mutation	R248Q	R248Q		-0.7535	-0.783035013	1.115622746	-0.837779109		-0.303931802	0.533847306	-0.385576466	1.053119828	-0.120475325	-0.702739735	-0.115249317	1.348072562		2.74246656	-0.625537341	-0.749061171	1.808911464	0.009098005	-0.231098363	-0.187975374	-0.026825663	0.070929913	0.077117403	0.09746942	-0.004211459	-0.894586544	-1.072662625	0.126732132	0.110990607	-0.1566037	-1.220970605	-0.458371966	0.506803362	-0.726874152	-0.961932018	0.560869377	-0.064101605	-0.530583487	-0.96945291	0.003409808	0.517954374
HS688AT_SKIN	Wild-type_and_Functional	WT/High_Functional_Score_(Z>0)				0.007	-0.966770628	-0.935111775	-1.318896254		0.758297368	2.077193622																									-0.482422141	1.742178402	1.625207891	0.090682528	0.531236621	1.593661455	0.984414748	0.40231234	0.806486553	0.641923435	0.405589221
HS695T_SKIN	Wild-type_and_Functional	WT/High_Functional_Score_(Z>0)				0.3089	0.627008832	-0.526898443			0.675812375	0.675812375													-0.040740039	-0.103726805	-0.199754788	0.235836552	0.06304339	-0.051992059	0.343388686	-1.057628409	-0.904045799	-0.248086803	-0.268805371	-1.044853434	0.397008084	1.403880704	1.527342027	0.995662971	0.735718484	0.749645931	0.849426185	1.141608709	0.337500048	-1.200148114	0.496291096
HS698T_LARGE_INTESTINE	Wild-type_and_Functional	WT/High_Functional_Score_(Z>0)				-0.0268	-0.427735678	-0.554542519			1.131237488	1.131237488																									0.212502564	1.646751145	2.362424746	0.964562781	0.575623587	1.472688678	1.014397472	1.288225745	1.372094099	0.458113059	1.076228487
HS706T_BONE	Wild-type_and_Functional	WT/High_Functional_Score_(Z>0)				-0.0775	-1.12717641				1.017768371	1.017768371																									1.198125548	-0.983138141	1.37890258	0.984980586	1.215366553	1.715746958	1.187500931	1.475425506	1.29526771	0.595314982	1.131958872
HS729_SOFT_TISSUE	Mutant_and_Non-functional	Missense_Mutation	H179R	H179R		0.4218	0.194125895	0.773397957	-0.129813983		-0.483861522	-0.354047539													-0.188517869	-0.126725248	0.11448248	0.161172728	-0.151226103	0.169045252	-0.025729011	-0.490222436	-0.583525411	0.206404746	-0.084666495	-0.355160398	-1.244498974	-0.043674209	-0.805039299	-0.390500107	-0.983545183	0.790042759	0.589580297	-1.741021509	-0.933297472	-0.40853531	-0.151987739
HS737T_BONE	Wild-type_and_Functional	WT/High_Functional_Score_(Z>0)				-0.0508	-0.503924399				0.636276406	0.636276406																									-0.316082852	1.741243911	1.671795908	0.527291579	-0.490480212	1.485678556	0.017551093	0.789988797	0.506026348	0.470721227	0.595306111
HS739T_BREAST	Wild-type_and_Functional	WT/High_Functional_Score_(Z>0)				-0.0318	-0.50373338				0.873410757	0.873410757																									0.542777963	1.668626718	1.533104044	0.232437064	0.258345578	1.57694636	1.283364106	-0.083298009	1.099989485	0.741052869	0.754172146
HS742T_BREAST	Wild-type_and_Functional	WT/High_Functional_Score_(Z>0)				-0.0256	-1.534558343				0.82123941	0.82123941																									0.62765629	1.701461316	1.843487912	-0.330929278	-0.143529319	1.703857712	0.50333873	1.023592903	0.63784027	0.76745693	0.699400049
HS746T_STOMACH	Mutant_and_Non-functional	Nonsense_Mutation	K319*	K319*		0.4119	-0.661936894	-0.223567939	-0.155573277		-0.523687086	-0.368113808																									-1.09987281	0.425279825	-0.88096402	0.08591414	-0.88832791	-0.025961072	0.065652558	-1.065661364	-0.697102061	-1.005426322	-0.67408891
HS751T_HAEMATOPOIETIC_AND_LYMPHOID_TISSUE	Wild-type_and_Functional	WT/High_Functional_Score_(Z>0)				-0.0523	-0.724360047				0.152802486	0.152802486																									-0.360054777	1.114491448	1.375572327	-0.507742393	-1.243721556	1.136403227	-0.377487211	0.371217628	0.000339105	-0.316623596	0.488433141
HS766T_PANCREAS	Mutant_and_Non-functional	Complex_Rearrangement			?	-2.378	0.550348117	-0.288750973	0.812477628		0.001352674	-0.811124953	1.234446475	-0.522600817	-0.316094312	0.854373154	0.237743781	-1.055495286		-1.788324159	-0.089673549	-0.755395726	1.497726432	-0.465589819	-0.072110771	-0.409622095	-0.02466699	0.212821078	-0.104191593	0.059591035	-0.026357164	-0.703883216	-0.572195236	0.185902081	0.044929633	-0.110314253	0.976677585	0.255862158	-1.026629835	0.414613594	0.861443872	-1.146126409	0.967625431	-0.736984432	-0.345565438	-0.431258725	0.225221618
HS819T_BONE	Wild-type_and_Functional	WT/High_Functional_Score_(Z>0)				-0.1118	-0.950534033	-0.022084308	0.72439746		0.730268979	0.005871519																									-0.129550799	1.878268132	1.402965989	0.156422237	0.25881462	1.376764354	0.984199936	0.433025856	0.709011299	0.006085454	0.956951688
HS821T_BONE	Wild-type_and_Functional	WT/High_Functional_Score_(Z>0)				0.4888	0.296458642				1.215999909	1.215999909																									0.722151006	0.346535043	2.478794122	1.399228921	0.854658281	1.824419263	1.164084223	2.137704549	1.197324161	0.091092696	1.160006738
HS822T_BONE	Wild-type_and_Functional	WT/High_Functional_Score_(Z>0)				-0.0449	-0.841166908		-0.212908481		0.801875009	1.01478349																									0.212453876	1.887631242	1.674740868	0.059816357	0.008888009	1.738061972	0.767872124	0.750791573	0.974054773	0.065876361	0.680437942
HS839T_SKIN	Mutant_and_Non-functional	Missense_Mutation	P278S	P278S		-0.0308	-1.085855276	-0.402512163	0.967033395		0.153578225	-0.813455169																									-1.008181802	1.168747117	0.79143264	0.163592506	-0.465609466	1.167861955	-0.27823417	-0.116741686	0.226238289	-0.157703256	0.19795835
HS840T_UPPER_AERODIGESTIVE_TRACT	Wild-type_and_Functional	WT/High_Functional_Score_(Z>0)				-0.042	-1.035696193				0.352032018	0.352032018																									-0.821773766	1.244592551	0.939349415	0.166714589	-0.07888666	1.192039577	0.97175618	-0.395088163	-0.093631546	0.213010804	0.534269212
HS852T_SKIN	Wild-type_and_Functional	WT/High_Functional_Score_(Z>0)				-1.031	-1.111465117	-0.363371002	-1.297291684		1.222827599	2.520119283																									1.094113656	1.896466424	2.272631075	0.811216083	0.421983558	2.187881862	-0.018465	2.755797307	0.426645378	0.621666835	0.981166406
HS863T_BONE	Wild-type_and_Functional	WT/High_Functional_Score_(Z>0)				-0.0588	-0.844022195	-0.06626364			0.293078295	0.293078295																									-0.594842403	1.398747075	1.338708208	0.215330009	-0.928799396	1.299913622	0.390367308	0.489041789	0.131168085	-0.690966094	0.175193042
HS870T_BONE	Wild-type_but_Non-functional	WT/Low_Functional_Score_(Z<0)				-0.1554	-1.888092976	-0.029018179			-0.209858203	-0.209858203																									-0.668330434	0.662556065	0.028780956	0.009278888	-1.514192911	1.404231778	-0.616843753	-0.445300279	-0.962217167	0.105240991	-0.311644361
HS888T_BONE	Wild-type_and_Functional	WT/High_Functional_Score_(Z>0)				-0.0645	-0.552347654		-1.909698137		0.694441745	2.604139882																									-0.382148221	1.420962462	1.445332369	0.40886468	0.133724966	1.544241862	0.799764045	0.854117714	0.644382077	0.5643819	0.205235343
HS895T_SKIN	Wild-type_and_Functional	WT/High_Functional_Score_(Z>0)				-0.0395	-1.940422121	-0.523544563	0.408638366		0.527654847	0.119016481																									-0.170070451	1.231078847	1.390747955	-0.334351596	0.043351503	1.695838821	0.177873234	0.562705845	0.091703241	0.915139554	0.200186368
HS934T_SKIN	Wild-type_and_Functional	WT/High_Functional_Score_(Z>0)				-0.0258	-0.548511731	-0.557899379			0.226984613	0.226984613																									-0.530889921	1.13734763	1.205764939	-0.104858549	-0.670376832	1.22816692	0.26028983	0.339226476	-0.077787407	-0.455261231	0.165208888
HS936T_SKIN	Wild-type_and_Functional	WT/High_Functional_Score_(Z>0)				-0.5441	-1.682124777	-0.314071047	0.809984793		0.952705547	0.142720755																									0.224082101	1.04559826	1.410224962	1.046329243	1.4409287	1.360339536	-0.642432694	0.564195023	1.508825568	1.447214666	1.074455656
HS939T_SKIN	Wild-type_and_Functional	WT/High_Functional_Score_(Z>0)				-0.038	-1.500937931	-0.488026902			0.842290071	0.842290071																									0.546283518	1.563890964	0.845709136	0.8462411	0.930822169	1.625446743	0.596655943	0.079605735	0.985716488	0.217918331	1.026900658
HS940T_SKIN	Mutant_but_Functional	Missense_Mutation			V216L	-0.0136	-0.848235713	-0.512694226	-0.551934034		0.59806369	1.149997725																									-0.228485333	1.592926919	1.375266778	0.5669199	-0.284430738	1.192063767	0.885819295	0.513107412	0.242728908	-0.009850956	0.732634643
HS944T_SKIN	Wild-type_but_Non-functional	WT/Low_Functional_Score_(Z<0)				-0.4027	-1.386958591	-0.487567267	0.739354469		0.153236119	-0.586118351	-1.886905677	-0.065404284	-2.589249502	-1.152493165	-0.134490528	2.689414659		1.399144914	-0.560608149	0.581987273	-0.7910276	-0.075658346	0.280292402	-0.052339735	-0.079562861	0.284897585	0.017393034	0.467589883	0.02147119	-0.310615086	-0.533641389	-0.033417123	0.009890034	-0.172327515	-0.288062302	0.78080977	-0.453398346	0.203177288	-0.58648927	0.805052479	1.637888414	-0.7784814	-0.498924523	0.440336326	0.423688868
HSC2_UPPER_AERODIGESTIVE_TRACT	Mutant_and_Non-functional	Splice_Site_Mutation	X224_splice	E224_splice	?	0.3356	0.798949038	-0.019184175	0.116145732	0.689185242	-0.398583618	-1.203914592	-0.336206526	-1.946688043	-1.007986121	-0.034982582	1.2273201	0.880503195	-0.201755588	-0.62712098	0.787464413	0.105272392	4.438147847	-0.911780062													-0.797829249	0.596435401	-0.52618625	0.666039229	0.768108973	-1.287841868	-1.342843893	-2.630282946	-0.507161327	-0.110977335	0.788119467
HSC3_UPPER_AERODIGESTIVE_TRACT	Mutant_and_Non-functional	Frame_Shift_Ins	R306*	K305fs	R306fs1	0.3819	-1.083063293	0.133148039	0.363767337	0.434130767	-0.341392679	-1.139290783	-0.025120471	-0.091178006	-0.303702338	-0.167628171	0.183622923	4.216438409	-0.070353155	-1.079645779	0.550314497	0.047429983	2.970114643	-0.697592909	-0.192607988	-0.266992502	-0.065097908	0.162898165	0.099398462	0.215334455	-0.007384098	-0.871954813	-0.496254383	0.15085265	-0.072318922	-0.008914014	-0.821147249	0.086702993	-0.478840281	0.957472333	0.136705909	-1.045823746	-0.166619571	-1.390305367	-1.112128954	-0.498985207	0.577649671
HSC4_UPPER_AERODIGESTIVE_TRACT	Mutant_and_Non-functional	Missense_Mutation	R248Q	R248Q		0.1631	0.626221435	2.807309845	0.850701097		-0.293469622	-1.144170719																									-0.316581677	0.571418362	-1.032559234	0.839850899	0.57536291	-1.025468099	-0.854352474	-1.015187436	-0.137027204	-0.491323722	-0.342298169
HT_HAEMATOPOIETIC_AND_LYMPHOID_TISSUE	Mutant_and_Non-functional	Missense_Mutation	V216M	V216M	R273H	0.1068	0.933144159	1.975800203		0.554968517	-0.232064918	-0.787033435																									0.58868915	-2.123700788	-0.04407248	-0.809784411	-0.907599413	0.096281665	1.269447352	1.462479499	-1.823233059	0.190939985	-0.452161593
HT1080_SOFT_TISSUE	Wild-type_and_Functional	WT/High_Functional_Score_(Z>0)				0.0216	0.600412801	0.081070609	-1.306432079	-1.175473618	1.281449281	3.763354978	5.431881218	2.672786451	2.40079648	1.711517675	0.964436053	1.29620839	0.22060089	0.38490342	-1.302938855	-0.342778627	-4.220397506	-0.943848748	1.174574487	-0.047849508	0.08418871	0.330573144	0.153769316	0.395367995	0.218085991	-0.671038133	-0.355413236	-0.460142304	-0.293100801	-0.890677981	1.463125614	1.287166482	1.362470804	1.481482471	1.338576493	1.584989441	1.564422686	0.773372207	1.546734203	0.281194104	1.412407584
HT115_LARGE_INTESTINE	Mutant_but_Functional	Nonsense_Mutation	R213*	R213*		-0.0078	-0.165707915	-0.842287676	-0.046719485		0.019480363	0.066199848													-0.121142696	-0.269761228	-0.086199054	0.056070811	-0.152264749	0.135966393	0.025312826	-0.752799262	-0.740583637	0.274752468	-0.053635923	-0.046573362	0.165845437	0.041761282	0.358661569	-0.699009427	0.370745389	0.167617141	-0.77438868	-1.290376478	0.790389016	0.021016866	1.06202188
HT1197_URINARY_TRACT	Wild-type_and_Functional	WT/High_Functional_Score_(Z>0)				-0.1394	-0.06076865	0.701308979	-1.675371651	-0.473362164	1.410565944	3.559299759	5.990113909	3.220329579	2.2915254	0.271316924	-0.013647008	-0.431541584		-1.774467319	-2.122471954	-0.083972449	-0.04038279	-0.50518079	0.988489096	0.148599615	0.563121151	0.389497522	-0.188081595	0.076887689	0.402449438	-1.0781777	-1.614679176	-0.190245744	-0.138861449	-0.946692045	1.728514268	1.162980583	1.473317392	2.230446754	1.304461455	1.480308439	0.931620298	2.420721726	1.600435044	0.701179212	0.482240211
HT1376_URINARY_TRACT	Mutant_and_Non-functional	Missense_Mutation	P250L	P250L	P250L	-0.4308	1.047909784	0.783361365	0.94293599	0.609480718	-0.020730412	-1.57314712													0.098004628	-0.028844227	0.027542217	0.175060369	0.056910618	-0.094890707	-0.070492311	-0.417794692	-0.713549458	0.169378412	-0.082132204	-0.059547151	1.04926718	0.413268588	1.278201501	1.260435011	0.105705699	-1.119638669	-0.892151727	-0.639460011	-0.155194016	-1.141362207	-0.387105877
HT144_SKIN	Wild-type_and_Functional	WT/High_Functional_Score_(Z>0)				-0.0804	-0.2455793	-0.206337667	-1.435228551	-2.654277186	0.915158755	5.004664492	1.984299465	1.161599089	0.271594061	1.780405965	-0.831014481	-0.056417134	0.217235658	0.1337383	-1.998948125	-0.182989468	-0.645332827	-1.016696135	0.366735542	0.339893466	-0.073155556	0.236173416	0.102985642	0.199366798	0.16846217	-1.096897173	-0.792429115	-0.605450335	-0.274942957	-0.84357312	0.618231897	1.141147486	1.139452791	1.181852312	0.980724145	1.421079916	0.950473345	0.652118328	0.511816913	0.744485527	0.72536364
HT29_LARGE_INTESTINE	Mutant_and_Non-functional	Missense_Mutation			R273H	-0.621	0.941517888	2.240388298	1.090844197	0.550983291	-0.116704577	-1.758532066	-1.170705012	-3.554873284	-1.136260867	0.038419078	-0.336444071	-1.843355609		-1.09191898	3.005746517	1.955793966	3.333163847	-0.462818451													-1.130225803	-1.335135226	-1.157235294	-0.723987904	0.334021805	0.573919729	1.80930516	-0.87349977	0.926605629	0.8671737	-0.574692376
HT55_LARGE_INTESTINE	Mutant_and_Non-functional	Missense_Mutation			R213>L	-0.7549	0.871004201	1.002136384	0.780901718	0.714092905	0.041032287	-1.453962337	0.840912224	-1.174268199	1.258201058	-0.547543129	0.51864172	-0.81834537		1.515146459	-1.165954095	1.976381271	0.952558762	1.576512464	-0.091343042	-0.034645736	-0.128401511	0.150925942	0.101737548	0.110064956	-0.08951445	-0.56173895	-0.504226926	0.163786494	0.041501329	-0.095235952	-0.762673574	-0.64215712	-0.853107691	0.055330064	-0.067304252	0.313069912	-0.562685904	-0.254656139	1.824809358	0.925150387	0.475580115
HTK_HAEMATOPOIETIC_AND_LYMPHOID_TISSUE	Mutant_and_Non-functional	Missense_Mutation	R156P	R156P		0.3662	2.070664205				-0.085682031	-0.085682031																									-1.005149351	0.291185899	0.416326744	-1.048388824	-0.301020102	-0.034185576	0.24630951	-0.148954853	-0.952966769	0.583437722	1.010903252
HUCCT1_BILIARY_TRACT	Mutant_and_Non-functional	Missense_Mutation	R175H	R175H		-0.0821	-0.301567787	0.239776354	0.873136611	-0.220157973	-0.212690142	-0.865668781																									-0.261992957	0.171358124	-1.196122199	0.769274773	-0.074845275	-0.327231907	0.60077902	-1.310171449	-1.610352125	0.54838023	0.351332202
HUG1N_STOMACH	Mutant_and_Non-functional	Missense_Mutation	H193P	H193P		-0.4277	0.307484423	0.966862314			-0.213093199	-0.213093199	-1.693305829	-1.127550853	0.54516767	-0.989774274	-0.956913769	1.387267623		-0.221630256	-1.947875772	1.255825599	4.339170419	-0.571297711													0.558170801	0.590375776	-1.864874637	0.593741513	-0.444015807	-0.363939803	-1.005571405	-0.543266636	-0.256116568	-0.257720221	0.649191793
HUH1_LIVER	Wild-type_but_Non-functional	WT/Low_Functional_Score_(Z<0)				0.3475	2.063412155	0.26795558	-0.2594414		-0.434426937	-0.174985536	0.439459778	-0.274286247	-0.148386959	0.451732979	-1.197230962	-1.497330522	0.38082555	1.635107101	-0.027978939	1.075686681	0.415705195	0.330822153	-0.186129369	-0.082179537	-0.038011697	0.079543254	-0.039482395	0.078953533	0.060910888	-0.292839583	-0.312950645	0.096278005	0.002184924	0.001349582	-0.303874962	0.386987559	-0.777377985	-1.321075825	-1.231538881	0.179324964	1.187711359	-0.621667368	-0.681546242	-0.929255239	-0.666383682
HUH28_BILIARY_TRACT	Mutant_and_Non-functional	Missense_Mutation	E271K	E271K		0.1687	0.024249136	1.237911629	-0.074971614		-0.346689809	-0.271718195																									-0.684055822	0.243926166	-0.821895055	-0.778276952	-0.72310636	1.445862281	-1.345166275	0.153903373	-0.674994585	-0.360295364	-0.269489311
HUH6_LIVER	Mutant_and_Non-functional	Missense_Mutation	"N239D, A159D"	"A159D, N239D"		-0.3202	-0.499657573		0.22749236		-0.589956396	-0.817448755													-0.135451588	-0.079793838	-0.001217664	0.004291108	-0.024281636	-0.034474521	0.149350073	-0.570631705	-0.4564177	0.277122407	-0.055015141	-0.156808062	-0.734076114	-1.330894217	-0.309124479	-2.406050425	-0.156076411	-1.650336878	-0.915158538	-0.488981795	2.265673972	0.417521547	-1.182017014
HUH7_LIVER	Mutant_and_Non-functional	Missense_Mutation	Y220C	Y220C	Y220C	0.2144	0.388970582	1.514486133		0.660434682	-0.069642177	-0.730076859													-0.033654662	-0.333131049	-0.178816418	0.145619517	-0.210992356	0.012626603	0.063551632	-0.813056896	-0.612959035	-0.036839123	-0.032069871	-0.150479049	-0.208043615	-1.533111893	-0.352803064	-1.288186923	-1.446231492	1.835945664	1.049800913	-0.05263895	0.102324499	0.515176111	0.611704799
HUNS1_HAEMATOPOIETIC_AND_LYMPHOID_TISSUE	Wild-type_and_Functional	WT/High_Functional_Score_(Z>0)				0.0263	1.509933078	-0.084521906			0.322297145	0.322297145																									0.741428799	0.582562464	0.354451776	0.988724909	1.422918024	0.15790497	0.875681481	-1.00589421	-1.54407805	0.717885687	0.253682746
HUPT3_PANCREAS	Mutant_and_Non-functional	Missense_Mutation	R282W	R282W	R282W	-0.8947	-0.984691963	0.374076842	0.715257065	0.317278242	-0.842619557	-1.875154864	-2.424946972	-2.507692102	-1.54206832	-0.349113182	-1.629564365	0.765293469	-0.111211037	-2.023890436	-4.647979993	-0.140310401	0.511911255	0.391990204	-0.045596554	-0.20304849	-0.04538534	0.230915514	-0.327002172	0.148757569	0.067824279	-0.935047909	-0.807493993	0.027894155	0.158284774	-0.213574751	-1.05496111	-0.746156204	-0.826224068	-0.719238564	-0.953128394	-0.377994029	-0.623402098	-1.596238194	-1.564200419	-0.867441283	0.060169241
HUPT4_PANCREAS	Mutant_but_Functional	Missense_Mutation	I255T	I255T		-0.7825	1.073495193	2.628974565	-0.305143374	0.074891093	-0.119400785	0.110851496																									-1.170006863	0.593883149	-0.869185756	1.161661271	-0.871645447	-1.283149063	0.328058655	0.036260385	0.32955246	0.669188924	-0.238026349
HUT102_HAEMATOPOIETIC_AND_LYMPHOID_TISSUE	Wild-type_and_Functional	WT/High_Functional_Score_(Z>0)				-0.0192	-0.27054945				1.742278647	1.742278647																									2.924473269	1.91975587	1.336446983	2.497828391	2.896314198	1.355041988	1.369285646	1.523387099	1.545580926	1.020612227	0.776338525
HUT78_HAEMATOPOIETIC_AND_LYMPHOID_TISSUE	Mutant_and_Non-functional	Nonsense_Mutation	R196*	R196*		-0.8699	-0.24906095	-0.463368937			-0.470075464	-0.470075464																									-0.716319599	-1.657351799	-0.446345441	0.293499092	-0.302600126	-0.764473143	0.159593384	-1.014583178	1.280299275	-0.217128708	-1.785419862
HUTU80_SMALL_INTESTINE	Wild-type_and_Functional	WT/High_Functional_Score_(Z>0)				0.0379	0.265815679				0.802768023	0.802768023	2.44197109	1.576116555	0.306434115	1.231675107	-0.459255263	1.140615874		-5.02013512	-0.122969556	0.138726762	-8.044885303	-1.585222478													-0.209995738	0.519872715	0.313763944	1.049685346	1.709880323	0.696319699	1.65035957	0.171091757	1.226139093	1.147111564	0.556219976
IALM_LUNG	Mutant_and_Non-functional	Nonsense_Mutation	Q192*	Q192*	Q192*	-0.2149	-1.31668701	-0.623993838		0.689896889	-0.467317333	-1.157214223	-1.150513617	-4.438147847	-0.661565125	-0.543188122	0.281491804	0.819533099	-0.203616364	2.566286739	-2.191360244	1.136656777	3.349792054	-0.618015057													-0.819552479	-0.773724281	-0.492770814	-0.272973007	-1.492167449	-1.160688619	0.279487015	-0.250505919	-0.768724373	0.051884688	0.559244569
IGR1_SKIN	Wild-type_and_Functional	WT/High_Functional_Score_(Z>0)				-0.9471	-0.544982326	-0.501789331	0.067119978	-0.473219835	0.284247374	0.69034723	-1.180998664	0.336444071	-0.007490612	0.92801236	1.021051142	-0.068571562	-0.134411346	-0.052339264	3.23260278	-0.630288258	-1.354803027	-0.867438174	0.185802268	-0.106662352	0.228106543	0.28707814	0.059640611	0.016761896	0.083357887	-0.520495577	-0.751362852	-0.158573011	-0.23019517	-0.658248228	-0.008867313	0.02733554	0.686206743	0.120250703	-1.03304639	1.130416272	0.428995121	0.021681727	0.35640288	0.432518218	0.96482761
IGR37_SKIN	Mutant_and_Non-functional	Frame_Shift_Del	C229Yfs10	C229fs	C229fs10	-0.7661	-2.267635035	-0.549627942	0.537434838		-0.319253742	-0.85668858																									-1.209967978	-1.421073157	0.050733941	-1.01843243	-0.447691002	0.887491035	1.2727057	-0.297157412	-0.587950764	-0.402648888	-0.337800209
IGR39_SKIN	Mutant_and_Non-functional	Frame_Shift_Del	C229Yfs10	C229fs		-0.2321	-1.879780328	-0.426164623	0.909698191		-0.477377345	-1.387075536	0.604950037	0.73718388	-1.993405389	-0.138291262	-0.42243566	3.552497826		-0.779546219	-0.148862051	0.999276107	0.745497984	-0.591093197	-0.177871034	-0.040994975	-0.141461151	0.146930001	-0.04673701	-0.157272391	-0.045668588	-0.747212459	-0.642858444	0.043301523	-0.090152272	-0.16988199	-1.120385263	-0.96973427	-0.743157224	-0.372804374	-0.801143755	0.957314655	0.65296849	-0.161739584	-1.883329756	-1.154518555	0.345378844
IGROV1_OVARY	Mutant_but_Functional	Missense_Mutation	Y126C	Y126C	Y126C	0.0177	-0.181868991	-0.369836945	0.079584153	-0.617257295	0.536165069	1.073838211	2.969718733	3.558436472	2.031808631	0.283550534	0.228123175	2.038935005		-1.413397664	0.142765041	-0.42283157	-6.568142085	-0.876148188													1.076862397	0.674496912	-1.136168955	0.944261079	1.1221017	1.07325597	0.775497953	-0.00521878	0.659549291	0.5009234	0.212254796
IM95_STOMACH	Wild-type_and_Functional	WT/High_Functional_Score_(Z>0)				-0.0365	0.51439772	-0.400150194	-1.124455128		0.537077893	1.66153302	3.57387695	1.466845475	0.799737614	2.235702131	-0.775983031	0.056219179	-0.01223361	-2.224616659	-3.555665104	-1.187729129	-7.205556718	-0.785880774													0.577464211	0.749038306	-2.064989856	1.148791069	0.969684372	0.975662555	0.906155204	0.854852878	0.299457998	0.791315864	0.700424218
IMR32_AUTONOMIC_GANGLIA	Wild-type_and_Functional	WT/High_Functional_Score_(Z>0)				-0.0129	0.123157983	-0.502578101			0.040663996	0.040663996													0.888126341	-0.182413517	-0.009207117	0.340263616	0.177920666	0.109994873	-0.019137405	-1.025683826	-0.543842566	-0.568610371	-0.396870712	-0.719084182	0.016126297	-0.198098157	0.165803745	-0.634628485	0.070391014	-0.005278864	0.522412069	-0.598691924	0.68890057	0.097227104	0.323140593
IPC298_SKIN	Mutant_and_Non-functional	Nonsense_Mutation	R213*	R213*		-0.6966	-2.397392302	-0.654232304	0.827434637		-0.259929223	-1.08736386	-0.390366974	0.138251671	-0.66829559	0.363841023	-0.280264484	0.170874631	0.043985569	2.214718917	1.109734917	0.744706164	-0.113230177	0.907425055	0.067217786	-0.142870329	-0.004951834	-0.135855403	-0.049775102	0.186537267	0.0828094	-0.220647434	-0.789168846	0.01976587	0.010376261	-0.191149022	-0.756508538	-1.078808123	0.516087489	-0.682293312	-0.865475197	1.19391428	-0.525545335	-0.355990426	-0.480111232	-0.096554949	0.27206389
ISHIKAWAHERAKLIO02ER_ENDOMETRIUM	Mutant_but_Functional	Missense_Mutation	"M246V, D49H"	"D49H, M246V"		0.0977	-0.097198815	0.322463662			0.159125539	0.159125539																									0.025145566	0.19051882	-0.495121256	0.123951487	-0.336038644	0.074099694	0.252208074	1.53722012	-0.254494995	0.269473468	0.363418598
ISTMES1_PLEURA	Wild-type_and_Functional	WT/High_Functional_Score_(Z>0)				-0.1432	0.478368473	-0.257572926	-0.657464047	-1.645587976	0.336523683	2.639575706																									-1.196102849	0.967054333	1.021812266	-0.080195727	-0.419573317	1.54695111	0.053389638	0.418714246	-0.248230762	1.315873062	0.32206851
ISTMES2_PLEURA	Mutant_and_Non-functional	Missense_Mutation	R249S	R249S		-0.9671	-0.256466259				-0.873349956	-0.873349956																									-0.865624429	-0.712776689	-0.885683064	-0.988205733	-1.440049715	0.34363362	-0.818310077	-2.230241701	-1.863381095	-0.187605235	0.0413946
J82_URINARY_TRACT	Mutant_and_Non-functional	Missense_Mutation	"E271K, K320N"	"E271K, K320N"	"?, K320N"	-0.1305	-0.888124206	-0.093142446	0.918838586	0.66669718	-0.323643173	-1.909178938																									-0.400486239	-0.692013402	-0.239293379	0.07307115	-0.58422918	0.17801872	1.136248524	-1.287141548	-0.860629331	-0.198229509	-0.685390708
JEKO1_HAEMATOPOIETIC_AND_LYMPHOID_TISSUE	Mutant_and_Non-functional	Frame_Shift_Del			P58fs65	-0.6864	0.149970576	-0.380713315			-0.350724279	-0.350724279																									-0.766842391	-0.406163074	-0.009903829	1.127389109	0.135711966	-0.543899206	-1.151041921	-0.764939512	-0.74311498	-0.230598303	-0.504564925
JHH1_LIVER	Wild-type_and_Functional	WT/High_Functional_Score_(Z>0)				-0.4606	-0.149991069	0.082007336	-0.362478578		1.470097897	1.832576476	2.010429506	1.157639991	0.970374699	0.066077331	-0.285767629	-1.357970305	0.316608995	-0.439459778	-3.629700219	-0.726494317	1.648568032	-0.148782869	0.587996355	0.113026897	0.189409659	0.205073145	0.151195826	0.254643657	0.020514092	-0.305217118	-0.897166767	-0.154425849	-0.120234604	-1.111187614	3.20221404	1.269423298	1.585131159	1.507034207	2.742875441	0.996114961	1.712408476	-0.054610907	1.277910342	1.217879147	0.714696707
JHH2_LIVER	Wild-type_but_Non-functional	WT/Low_Functional_Score_(Z<0)			?	-0.409	-2.931067621	-0.501820973	0.737692579		-0.327383502	-1.065076081																									-1.556625596	0.71065684	-0.189319052	-0.011912635	-1.347943724	0.006465244	1.538680309	0.318532972	-0.8913067	-2.753262913	0.574816735
JHH4_LIVER	Mutant_and_Non-functional	Missense_Mutation	R249S	R249S	R249S	-0.1887	-0.102776119	0.51004219	0.773423214		-0.445500876	-1.21892409													-0.226873458	-0.202866243	-0.021233923	0.188023209	-0.151484051	0.133172829	-0.107830039	-0.724195493	0.188027746	0.034160179	-0.046163556	-0.012689374	-1.060447266	-1.176896251	-0.935122876	-0.403324956	0.077367236	-0.015704632	0.37560665	-1.117224423	-1.964172918	0.244648691	1.07476111
JHH5_LIVER	Mutant_but_Functional	In_Frame_Del	P190_H193del	PPQH190del		0.0655	0.369457794	1.690921499	-0.77130351		-0.163675402	0.607628108	-0.656418299	-2.917458651	-1.247511496	-0.814386273	-0.266803553	1.198814601	-0.293765005	4.473779721	1.651339399	0.115170135	0.890400937	-0.602178669	-0.057854824	-0.272946772	-0.034798178	0.085335959	-0.181519129	0.251941165	-0.019313618	-0.150318748	-0.45805082	0.130915428	-0.043025485	-0.080002613	0.534569858	0.188408328	-0.565756101	-1.404816946	-1.058332092	0.648823189	0.945750767	-0.753229251	-0.504049805	0.328220219	-0.160017586
JHH6_LIVER	Wild-type_but_Non-functional	WT/Low_Functional_Score_(Z<0)				-0.0082	-1.007438744	-0.100845216	1.040156553		-0.347364711	-1.387521264																									-1.055865058	0.340366192	-0.88020212	-0.272246456	-1.832178473	0.576169373	-1.217362956	0.764892688	-1.092598445	0.716697961	0.131315471
JHH7_LIVER	Mutant_and_Non-functional	Missense_Mutation	R267P	R267P	R267P	0.1303	0.013704234	0.064584944			-0.501406718	-0.501406718													-0.033294876	-0.344622814	0.107204066	0.153217329	-0.228018349	0.200091722	0.078474495	-0.664020985	-0.567809658	0.204171164	-0.078792796	-0.057148327	-0.027452447	-0.616430112	-0.439637563	-1.794680017	-0.530986277	0.004517972	-0.033616923	-2.598890817	0.135617337	0.074503689	0.311581255
JHOC5_OVARY	Wild-type_and_Functional	WT/High_Functional_Score_(Z>0)				-0.4011	-0.538187833	-0.184497341	0.319727253		0.766571222	0.446843969	-1.288290196	-0.228796221	-0.279195527	2.151769273	0.256747447	-1.679448989		-3.243292343	-3.821716429	-1.690138551	-4.968666858	-1.060246203	0.603407445	-0.096090422	0.20779543	0.389055893	0.09824563	0.408127523	0.027594177	-1.023700967	-0.97016746	-0.452607505	-0.490322075	-0.79527722	-0.343938965	1.321827584	0.481899889	0.838815949	1.304032313	0.710821435	0.743318885	0.620879096	0.253603566	0.899294507	1.601729181
JHOM1_OVARY	Mutant_and_Non-functional	Nonsense_Mutation	R213*	R213*		0.2924	0.193780506	-0.319628584	-0.080788229		-0.219573628	-0.138785399	1.20039824	-1.932435293	-0.524580365	-1.153680894	-0.840120404	0.650875563		2.116929218	-2.670015083	0.980668351	-0.471924374	-0.684923798	-0.086769489	-0.123490462	-0.193986267	0.226921473	0.040912289	-0.000603675	-0.110227664	-0.730613387	-0.447138593	0.071920579	-0.057529354	-0.177664378	-0.764181991	-0.777089053	0.233619165	-0.54491078	-0.508091005	1.368733368	-0.846571016	-0.842222837	0.520308905	-0.85594253	0.601037866
JHOM2B_OVARY	Mutant_but_Functional	Missense_Mutation	C275F	C275F		-1.066	0.018024367	0.251535582			0.340234103	0.340234103																									1.59947845	0.720729312	-0.331833048	-0.675452304	-0.96955816	0.87898835	0.01851446	-0.092877133	2.100055938	0.801222281	-0.306693011
JHOS2_OVARY	Mutant_and_Non-functional	Splice_Site_Mutation	X256_splice	S261_splice		-0.6075	-0.645123911	-0.459246755	0.746002029		-0.637190883	-1.383192912	-0.567734524	2.590833141	0.607721405	-1.135073138	0.665920132	1.059454383	0.410162459	2.036559547	0.225351807	0.785880774	0.492907589	0.768064837	-0.072486817	-0.074075062	-0.263122946	-0.034629177	-0.204315297	0.031285572	0.037655001	-0.297754525	-0.375930554	0.104372787	-0.298637251	-0.006839263	-0.632586824	-0.561908659	-0.028790265	-1.252204056	-1.057126238	-0.514194233	-2.572366817	0.284720667	-1.151700351	0.807839611	-0.330782552
JHOS4_OVARY	Mutant_and_Non-functional	Missense_Mutation	V147G	V147G	V147G	-0.6787	-0.304799558	0.273923877			-0.762780041	-0.762780041													-0.057443396	-0.067928794	-0.094802015	0.136535637	-0.1580901	0.085021733	-0.142597316	-0.343861412	-0.345935197	0.128255001	-0.063539326	-0.137705641	-0.723649478	-0.608962076	-0.585529184	-0.348284866	-1.062551695	-1.540225285	-0.721019936	-1.188909192	-1.770103485	1.039380907	-0.880726156
JHUEM1_ENDOMETRIUM	Wild-type_and_Functional	WT/High_Functional_Score_(Z>0)				-0.0365	0.315101851	-0.142247804	-1.48508525		1.473396396	2.958481646																									1.628756627	1.553502342	1.057910537	0.899104258	2.900986884	1.117861809	2.460546315	1.440543966	1.14027183	1.286297381	0.721578406
JHUEM2_ENDOMETRIUM	Wild-type_and_Functional	WT/High_Functional_Score_(Z>0)				-0.0347	0.669764827	-0.411659786	-4.553266506		1.086172814	5.639439319	4.786548391	0.412142008	-0.293369095	2.465329763	2.302214962	0.53170674	0.387595606	-0.222263711	-4.069951817	0.011802068	-3.850617837	-1.539296952													1.172340983	1.091845224	1.386780548	0.086078317	1.541923434	1.026073926	0.709978079	0.66429147	1.593872642	1.451821998	1.222894329
JHUEM3_ENDOMETRIUM	Wild-type_but_Non-functional	WT/Low_Functional_Score_(Z<0)				-0.6349	-1.540890837	-0.743578973	0.490901919		-0.428178211	-0.91908013																									-0.782897572	-0.201066075	-0.11026304	-1.115362128	-1.694212777	-0.525696443	-1.037538948	0.974142131	-0.734268408	-0.061393041	0.57859598
JIMT1_BREAST	Mutant_and_Non-functional	Missense_Mutation	R248W	R248W		-0.3431	2.080492786	1.986862947	0.942105045		0.068427546	-0.873677499													-0.223152746	-0.10055243	0.032628911	-0.004869906	-0.075307374	0.033993103	0.018778916	-0.794897113	-0.252053567	0.123372258	0.013766556	-0.073477013	-0.933489426	-0.785629326	0.856628387	0.628558814	0.63311624	-0.481296217	-0.451430786	0.693071777	-0.120494501	0.3827773	0.33089074
JK1_HAEMATOPOIETIC_AND_LYMPHOID_TISSUE	Wild-type_and_Functional	WT/High_Functional_Score_(Z>0)				-0.0338	0.553093457	-0.224469063			1.287942935	1.287942935																									1.810154366	0.801309093	1.261603133	1.416175427	1.27598822	1.175239818	0.310321316	1.071729386	2.409395845	2.094538348	0.540917328
JL1_PLEURA	Wild-type_and_Functional	WT/High_Functional_Score_(Z>0)				0.0055	2.116586447	-0.377119823	-0.74969894		0.7564847	1.50618364																									-0.805302437	1.53478826	1.71784941	0.461355039	0.380692801	1.479316661	0.165632233	1.143316761	0.978189739	0.048869692	1.216623538
JM1_HAEMATOPOIETIC_AND_LYMPHOID_TISSUE	Wild-type_but_Non-functional	WT/Low_Functional_Score_(Z<0)				-0.0523	1.442501235	-0.340378681			-0.262035629	-0.262035629																									1.808281246	-0.267712238	0.596316749	-0.447755225	-1.284995468	-0.332239179	-0.979571472	-0.149315104	-0.536937921	-0.257837688	-1.030625618
JMSU1_URINARY_TRACT	Mutant_and_Non-functional	Missense_Mutation	R280T	R280T		-0.7316	0.399908628	1.795466711	0.150214476		-0.451454518	-0.601668994													-0.308309826	-0.175226463	-0.001816944	0.061881907	-0.025050982	0.006405591	0.044386455	-0.706585897	-0.433571239	0.021657634	-0.040746184	-0.103367347	-1.13033604	-0.659001615	-0.022031856	-0.571515607	-0.325447519	-1.531057382	1.079085497	-1.023336027	-0.324579006	-0.362344518	-0.095435623
JURKAT_HAEMATOPOIETIC_AND_LYMPHOID_TISSUE	Wild-type_and_Functional	WT/High_Functional_Score_(Z>0)				0.1031	0.47569532	-0.466234508	-1.124455128		0.027123457	1.151578585																									0.042184618	-1.262857847	0.578944638	0.728420114	-0.191742213	-0.73262738	-0.903932416	0.409702727	0.132239881	1.350251854	0.147774052
JURLMK1_HAEMATOPOIETIC_AND_LYMPHOID_TISSUE	Mutant_but_Functional	Nonsense_Mutation			R306*	-0.8764	-0.71268347				0.099381207	0.099381207																									-0.380793218	-0.635658771	0.015044648	0.001623345	0.381202629	-0.210939841	-1.107120524	0.008057108	0.555523276	1.208808053	1.257446569
JVM2_HAEMATOPOIETIC_AND_LYMPHOID_TISSUE	Wild-type_and_Functional	WT/High_Functional_Score_(Z>0)				-0.0215	0.207929221	-0.131226256		-0.349535494	1.640701438	1.990236932																									2.772318798	1.956437656	3.480696633	1.871497928	2.068556375	1.163834367	0.723538639	2.020701426	0.340632164	1.31464618	0.334855653
JVM3_HAEMATOPOIETIC_AND_LYMPHOID_TISSUE	Wild-type_and_Functional	WT/High_Functional_Score_(Z>0)				-0.049	1.30174262	-0.395690562		-2.540413581	1.281650438	3.822064019																									2.589415397	1.523665396	1.980977316	1.371171899	1.100157811	0.966107617	1.180852716	1.182439631	-0.363330214	1.427688974	1.139008271
K029AX_SKIN	Wild-type_and_Functional	WT/High_Functional_Score_(Z>0)				0.0518	-0.944332587	-0.64277414	-1.554884629		1.002981935	2.557866564	1.302542945	0.653251021	-0.566546795	1.674302163	0.514286713	1.084000785	0.378489683	2.021514978	1.310461139	-1.338174819	-1.304918403	-1.505248717	1.089801095	-0.100828202	0.173400525	0.379574347	0.001397893	0.750473653	0.070290541	-0.662265011	-0.926581297	-0.298155633	-0.216437067	-1.121265252	1.163156357	1.432601117	0.993861982	0.900481168	1.025361149	1.239439328	1.21357539	0.064343229	1.383064564	0.749810716	0.867106282
K562_HAEMATOPOIETIC_AND_LYMPHOID_TISSUE	Mutant_and_Non-functional	Frame_Shift_Ins	Q136Pfs13	Q136fs		-0.3724	0.129488256	-1.023564471		0.69559007	0.274339586	-0.421250484	-1.915807086	-0.359881926	1.615311616	-0.542396302	-0.389575154	-1.278788363		-2.051604116	3.435704461	-0.246770522	-1.941937126	0.210069692													-0.387112586	-0.877635984	-0.333122357	-0.427438103	2.022767604	0.041939465	0.146984134	0.203668317	0.187257858	1.664777342	0.775649756
KALS1_CENTRAL_NERVOUS_SYSTEM	Mutant_but_Functional	Missense_Mutation	S241F	S241F	S241F	-0.5707	0.27486908	1.395808496	-2.519611754	0.571194081	-0.430917605	1.517500068	-1.513166911	-1.166745915	-1.831478317	-0.199934403	-0.635435084	2.4015883		-2.038539096	-2.352891405	-0.57248544	4.093706399	0.721347491	-0.256993266	-0.327555118	0.048566474	0.075080575	-0.139166039	0.070867881	-0.03221372	-0.592161599	-0.568056755	0.136280732	0.020183341	-0.093770064	-0.903048243	-0.28957082	-0.904665033	-1.142868568	-1.431147673	1.156891918	-0.48457322	-0.799765548	-0.486946731	0.225801699	0.319798567
KARPAS299_HAEMATOPOIETIC_AND_LYMPHOID_TISSUE	Mutant_and_Non-functional	Missense_Mutation	R273C	R273C	R273C	-0.8937	-0.30064601	1.622717364		0.536181023	-0.222441323	-0.758622346													0.166196003	-0.112993442	-0.074971784	0.092226895	-0.054328722	0.151495463	0.055374981	-0.958348565	-0.416060893	0.087918379	-0.085773141	-0.107113232	-0.699928193	-0.413526738	-0.166254403	0.33711029	-0.616124027	-0.268414609	-0.476347891	0.218581045	-1.332989711	-0.053770712	1.024810394
KARPAS422_HAEMATOPOIETIC_AND_LYMPHOID_TISSUE	Mutant_and_Non-functional	Nonsense_Mutation			K319*	0.0961	0.547847104	-0.106264848			-0.393383471	-0.393383471	-1.276016995	-1.741606813	0.283075442	-0.943452838	-0.226579127	0.935930554	-0.557440871	2.394857834	-0.486177124	-0.629100529	1.728541793	0.952558762													-0.662205819	-1.597452778	-0.0833731	-0.459017219	-1.003448873	-0.823012259	0.800028176	0.418416829	-1.187239752	-0.311468082	0.581554691
KARPAS620_HAEMATOPOIETIC_AND_LYMPHOID_TISSUE	Mutant_and_Non-functional	Missense_Mutation	C135Y	C135Y	C135Y	-0.0007	1.279975366	1.125444524			-0.076222059	-0.076222059																									-0.104672019	0.06490752	-2.082451184	0.409115027	0.471643477	-0.171486412	-0.916291781	0.132797256	2.241853592	0.635332209	-1.519190334
KASUMI1_HAEMATOPOIETIC_AND_LYMPHOID_TISSUE	Mutant_and_Non-functional	Missense_Mutation	R248Q	R248Q	R248Q	-0.8881	-0.478693264	1.025894537			-0.807895272	-0.807895272	-0.835369488	-1.212671441	0.560608149	4.208520215	4.465861526	-0.228281539		4.386679584	-0.615639599	-0.542000393	1.952230779	0.547147219													-0.641878932	-2.063954077	-1.407298785	-1.757234071	-1.132434501	-1.067848484	-0.641420008	-1.226659128	-0.102018776	1.391587326	-0.237688553
KASUMI2_HAEMATOPOIETIC_AND_LYMPHOID_TISSUE	Mutant_but_Functional	Missense_Mutation	E11Q	E11Q		0.0616	0.888804484	0.042223658	-2.846256227		0.401375609	3.247631836																									1.529259881	0.429250802	2.015369405	1.075337765	-0.498547909	0.444033042	-0.391262583	-0.339075372	0.139720965	0.563298589	-0.552252885
KASUMI6_HAEMATOPOIETIC_AND_LYMPHOID_TISSUE	Mutant_and_Non-functional	Missense_Mutation	Y234D	Y234D		-1.208	-0.137931344	0.788737597			-0.471806171	-0.471806171																									-0.647033456	-2.142740728	0.609598285	-0.279014899	-0.522788241	-1.338616085	-1.067330971	0.462298367	1.222759846	0.701897069	-2.188897067
KATOIII_STOMACH	Mutant_and_Non-functional	Homozygous_Deletion			0?	-3.912	-3.881971223	-0.621925329			-0.346758441	-0.346758441	-0.91415552	-3.395321671	1.089939431	0.458859354	-0.386091149	-2.160479286	-0.13698476	-2.644280952	-4.430229652	-0.040461972	1.415773122	0.967603331													-0.963461181	-0.259597948	-0.390805691	0.539837962	0.475550977	-0.43136864	0.059464655	-0.704386927	-0.780048522	-1.72239512	0.362867583
KCIMOH1_PANCREAS	Wild-type_but_Non-functional	WT/Low_Functional_Score_(Z<0)				-0.4259	-0.832089075				-0.064302569	-0.064302569																									0.345922162	-0.525296656	-1.08372023	-1.109872632	0.281194745	-0.374196243	0.645113601	0.252697051	-0.328902902	1.127390093	0.062342756
KCL22_HAEMATOPOIETIC_AND_LYMPHOID_TISSUE	Mutant_but_Functional	Frame_Shift_Del	P301Qfs44	P301fs		-1.108	-1.618030209	-0.063570693	-0.627550028		-0.097152858	0.530397169																									-0.371694026	-0.752661229	-0.417971968	-0.256108135	-0.737534939	-1.175903951	-0.164061553	1.541067687	1.077016155	1.085806634	-0.896636118
KE37_HAEMATOPOIETIC_AND_LYMPHOID_TISSUE	Mutant_and_Non-functional	Frame_Shift_Mutation			P153fs28	0.1479	1.256200194			0.662996613	-0.217907233	-0.880903846																									-0.439475426	-2.197099555	0.488415121	1.112234943	-0.475810462	-0.559090348	-1.151748828	0.023092363	0.977572807	0.865816299	-1.040886478
KE39_STOMACH	Mutant_and_Non-functional	Missense_Mutation	V272L	V272L		-0.0426	0.480048771	0.667268731	0.097864942		-0.02861768	-0.126482622	-1.874632476	1.852065622	-0.678589243	-0.727286137	-0.343095354	-1.542464229	-0.268664329	0.060059503	0.266763962	0.122415282	0.743914345	0.799737614													0.591065688	-0.101544657	-0.052002556	0.066017892	-0.487571975	-0.350865261	0.595463517	-0.701799192	-0.200841611	-0.048341107	0.37562478
KE97_HAEMATOPOIETIC_AND_LYMPHOID_TISSUE	Wild-type_and_Functional	WT/High_Functional_Score_(Z>0)				0.0542	1.061817505	-0.080636643			0.932105159	0.932105159																									1.646668393	0.856900355	0.917039561	1.367291518	2.010803933	0.71422009	0.390332236	0.833740478	-0.036996473	0.863519158	0.689637499
KELLY_AUTONOMIC_GANGLIA	Mutant_but_Functional	Missense_Mutation	P177T	P177T	P177T	0.0125	-0.639668771	0.244038932	-0.518696235		0.116053813	0.634750048													0.273062741	-0.12317339	0.006079276	0.259844689	0.061849993	0.138754264	0.233604101	-0.322555181	-0.887347556	-0.206410856	-0.146284066	-0.616780136	0.329906482	0.01736926	1.145157172	-1.481916611	0.322416343	0.358703814	0.56454921	-0.96886373	0.619138008	0.212984701	0.157147298
KG1_HAEMATOPOIETIC_AND_LYMPHOID_TISSUE	Mutant_but_Functional	Splice_Site_Mutation	X224_splice	E224_splice	?	-1.002	-0.768407641	-0.717682364		-0.354517027	-0.181241244	0.173275782																									-0.642072766	-1.807219803	0.10642765	0.016817421	-0.408986625	-0.760820496	-0.672254308	0.849289928	2.482909246	0.057510071	-1.215254004
KG1C_CENTRAL_NERVOUS_SYSTEM	Wild-type_and_Functional	WT/High_Functional_Score_(Z>0)				0.052	0.068585478	0.394905192	0.370414897		1.750086795	1.379671899																									2.181525408	1.483567258	1.867118657	1.980897816	1.494879155	1.698620638	1.085912356	2.636610684	1.186357277	1.858220045	1.777245455
KHM1B_HAEMATOPOIETIC_AND_LYMPHOID_TISSUE	Mutant_and_Non-functional	Homozygous_Deletion				-5.467	2.677515257	-0.477510469			-0.74841211	-0.74841211																									-0.00814342	-1.551121467	-1.330792178	-0.521074285	-1.19933725	-0.182565302	-0.278908197	-0.393204174	1.256897048	-0.984947838	-3.03933615
KIJK_HAEMATOPOIETIC_AND_LYMPHOID_TISSUE	Wild-type_and_Functional	WT/High_Functional_Score_(Z>0)				-0.6963	-0.916203964	-0.29494922			0.616615025	0.616615025													0.37378087	-0.008275754	0.250222287	0.41728323	0.448882145	0.581473579	-0.015431328	-1.147982411	-0.893373934	-0.238763096	-0.582662583	-0.863578646	1.556813759	0.956300411	0.400153146	-0.363375538	0.333916292	0.227922107	1.857740898	1.621092692	-1.066410622	0.807330586	0.451281548
KLE_ENDOMETRIUM	Mutant_and_Non-functional	Missense_Mutation	R175H	R175H	R175H	-0.4048	0.061405616	0.379706728		0.683207402	-0.782149353	-1.465356755													-0.279187502	-0.137014404	-0.15333952	0.21727404	0.030317323	-0.148065384	-0.096751092	-0.676773046	-0.349154021	0.080326699	-0.059332071	-0.096588297	-1.134951319	-0.939346945	-0.834361792	-0.619242114	-0.653953273	-1.355500508	-1.256648357	-1.368458849	-0.293701963	0.2882552	-0.435732959
KLM1_PANCREAS	Wild-type_but_Non-functional	WT/Low_Functional_Score_(Z<0)				-0.2918	-1.261932371				-0.206431732	-0.206431732																									0.163711421	-0.077502765	-0.813236238	1.503532975	0.818441865	-1.114159698	-1.07979336	0.313002487	-0.991219238	-0.69127934	-0.302247158
KM12_LARGE_INTESTINE	Mutant_and_Non-functional	Missense_Mutation	H179R	H179R	"H179R, V73fs50"	0.0228	-0.062879852	0.701235625	1.162305466	-0.014634166	-0.134242655	-1.281913955	-1.754671834	-2.55163808	-0.555461323	0.878919556	-0.603366398	-1.612540248		1.283143369	0.53210265	-0.403036085	4.493575206	0.317519587	-0.114707892	-0.283658451	-0.243230525	0.059300126	-0.142042707	0.097458455	-0.097270306	-0.72453936	-0.515728459	0.139882782	-0.07779147	-0.006705078	0.214140511	-0.960140572	-1.098297391	-1.380957774	0.172265312	0.912261306	-1.114918421	0.303668418	-0.646000572	1.04905239	1.072257585
KMBC2_URINARY_TRACT	Mutant_and_Non-functional	Missense_Mutation	R280T	R280T		-0.7511	3.750962946		0.557377518		-0.132268538	-0.689646056													-0.230831983	-0.091738004	-0.000747509	0.110846334	-0.004928054	0.210665103	0.067722798	-0.485702587	-0.677844105	0.128958137	-0.022778983	-0.222336631	-0.152315773	1.117391403	-1.177270502	0.568950796	1.408027496	-1.213845523	0.573924223	-1.932869977	-0.727545729	-0.154636052	0.235235719
KMH2_HAEMATOPOIETIC_AND_LYMPHOID_TISSUE	Wild-type_and_Functional	WT/High_Functional_Score_(Z>0)				-0.4595	0.477497782	-0.185074658		-0.956997826	1.003049207	1.960047033																									0.920456431	0.626509611	1.86520009	0.839472657	2.803229337	1.071151464	0.407142377	0.175270253	1.147180752	0.061451755	1.116476546
KMM1_HAEMATOPOIETIC_AND_LYMPHOID_TISSUE	Mutant_and_Non-functional	Missense_Mutation	S241F	S241F		-0.4699	-0.020771321	0.544105054			-0.203237859	-0.203237859	-2.940817324	-1.943520765	0.031561922	0.587925919	-1.108151278	-0.670671048	0.089317231	-1.430025872	0.782317587	-0.752228449	1.949459411	1.220193726													-0.39821902	-2.111579718	-0.268659297	-0.457308327	-0.410141053	-1.075165873	0.612944397	-0.752528646	1.677376044	0.788966516	0.158698525
KMRC1_KIDNEY	Wild-type_and_Functional	WT/High_Functional_Score_(Z>0)				-0.2585	-0.94662037	0.263160024	0.063796198		0.811673471	0.747877273	7.150129359	1.600267047	1.092710799	0.725306588	2.767012962	-2.903601812	0.567734524	-2.732964727	-2.225804388	-1.18693731	-5.297271917	-1.438339976	3.785767519	0.315014334	0.360755316	1.649950072	0.654102058	1.065082807	0.113966556	-1.088734877	-0.944718677	-0.527038407	-0.161035734	-0.864943841	-0.178829743	0.500726583	0.188063859	1.34381331	-0.179790955	1.913449518	1.679233162	1.559148322	0.791956865	0.161716707	1.148920554
KMRC2_KIDNEY	Wild-type_and_Functional	WT/High_Functional_Score_(Z>0)				0.0741	0.916614373	-0.017046567	0.131102742		1.405886646	1.274783905	3.49271546	0.194629213	1.631939824	0.072451477	2.309737247	-2.236098041	0.36534548	0.629892348	-0.618410967	0.077004439	-1.739627265	-0.1977569													0.347310237	1.410051982	0.750481894	1.907816405	1.969556621	2.239998608	2.82169363	0.771861037	1.12083713	1.586204703	0.538940861
KMRC20_KIDNEY	Mutant_and_Non-functional	Splice_Site_Mutation	X224_splice	E224_splice		-0.8477	-1.529981667	-0.62898588	0.746002029		-0.538123614	-1.284125643													-0.221608947	-0.147291501	0.033399193	0.189941635	0.082008499	-0.00255765	0.134594977	-0.205435307	-0.466230987	0.152841053	0.037587816	-0.10274087	-0.561343046	-0.159498238	-1.369739087	-2.29830319	-1.427155054	-0.613952627	0.680657327	-0.442503096	-1.373516501	0.832311986	0.813681776
KMRC3_KIDNEY	Wild-type_and_Functional	WT/High_Functional_Score_(Z>0)				-0.0098	-1.058921631	0.663280495	-0.969068416		1.213009013	2.182077429																									1.287853409	1.836076493	0.542652931	1.845855486	1.273328247	2.097001094	1.009044706	1.633751755	-0.255128044	0.63790344	1.434759631
KMS11_HAEMATOPOIETIC_AND_LYMPHOID_TISSUE	Mutant_and_Non-functional	Homozygous_Deletion				-3.662	-0.776339362	-0.285964731	0.152707311		-0.526315235	-0.679022546																									0.646251529	-2.244010979	-0.221284115	-0.925259753	-1.541201388	-1.073992672	1.030163144	-1.097966688	-0.161443026	0.321890032	-0.522613664
KMS12BM_HAEMATOPOIETIC_AND_LYMPHOID_TISSUE	Wild-type_but_Non-functional	WT/Low_Functional_Score_(Z<0)				-0.6889	0.365147656	0.593479029			-0.148490165	-0.148490165	-0.028069998	-1.438339976	0.792611239	1.48743278	-1.767340944	-0.912175971		-0.036993803	0.535269928	-0.148347368	0.509139887	0.537249476													0.240331117	-2.027671573	-1.697226624	0.306970671	-0.607649353	0.031465317	0.871129876	0.333327361	2.843414215	-1.492733302	-0.434749517
KMS18_HAEMATOPOIETIC_AND_LYMPHOID_TISSUE	Wild-type_and_Functional	WT/High_Functional_Score_(Z>0)				-0.1124	0.71261078		-1.643795742		1.11041763	2.754213372	-2.239265319	-0.381261051	0.17534841	-0.527351733	-0.312293579	-0.042481112	-0.049845032	1.400728553	-2.066648685	-0.526955824	2.965363726	0.240950649													1.771151399	1.093938119	1.809980101	1.56063208	1.564367398	0.624718136	-0.426146529	1.723671103	0.553476387	1.058684717	0.880121019
KMS20_HAEMATOPOIETIC_AND_LYMPHOID_TISSUE	Mutant_and_Non-functional	Nonsense_Mutation	Y126*	Y126*		-0.9195	-1.513500746	-0.262356565			-0.623890017	-0.623890017																									-0.120552658	-0.758879839	-2.05096221	-0.870128958	-0.292532129	-1.359576475	-0.603219627	-1.260116418	0.965783049	0.267789768	-0.780394693
KMS21BM_HAEMATOPOIETIC_AND_LYMPHOID_TISSUE	Wild-type_and_Functional	WT/High_Functional_Score_(Z>0)				0.0699	0.370360691	-0.677369462			0.663483839	0.663483839																									2.817311338	0.302811203	-0.609904459	0.268935138	-0.241374645	0.806975561	1.118106768	-0.078162334	1.829979409	1.092319549	-0.008675303
KMS26_HAEMATOPOIETIC_AND_LYMPHOID_TISSUE	Mutant_and_Non-functional	Missense_Mutation	R175H	R175H		-0.661	1.13507431	0.058186697			-0.529430801	-0.529430801																									-0.380780357	-0.087833132	0.174539935	-0.650613514	-1.953725043	-1.484467986	0.282379306	-0.382738037	0.088502179	0.421463231	-1.850465396
KMS27_HAEMATOPOIETIC_AND_LYMPHOID_TISSUE	Wild-type_but_Non-functional	WT/Low_Functional_Score_(Z<0)				0.0076	3.270051007	-0.036721662			-0.024348654	-0.024348654	-1.424879046	-1.023822509	-2.01953543	1.085188515	-0.085278951	0.632663716	0.187779975	-3.30109516	2.307757698	-0.99650474	1.736064077	0.127403745													1.124227801	0.210039962	-0.703611849	-0.267874451	-0.739912068	0.433607273	0.845871922	-0.686777551	-0.571988432	-0.306064582	0.39464678
KMS28BM_HAEMATOPOIETIC_AND_LYMPHOID_TISSUE	Wild-type_and_Functional	WT/High_Functional_Score_(Z>0)				-1.042	-0.53042492	0.611655619			0.339563806	0.339563806																									0.604154561	-1.898370249	1.060434677	1.673333648	-0.715464258	0.414775578	0.894172855	-0.286992881	1.266984647	1.06397075	-0.341797464
KMS34_HAEMATOPOIETIC_AND_LYMPHOID_TISSUE	Mutant_and_Non-functional	Nonsense_Mutation	W146*	W146*		-0.777	0.219924533	-0.371852512			-0.42243174	-0.42243174																									0.141717191	-1.178271894	-1.116487458	-0.237827351	-1.116349645	-0.034923362	-0.226956555	-0.404277712	0.878417779	0.368994459	-1.720784594
KNS42_CENTRAL_NERVOUS_SYSTEM	Mutant_and_Non-functional	Nonsense_Mutation	R342*	R342*	R342*	0.3456	-0.337442665	0.007248892	0.376231512	0.649617639	-0.673859328	-1.699708479													-0.268328132	-0.190006141	-0.079844667	0.104167902	-0.035399642	-0.143432614	0.040630676	-0.120100913	-0.827325746	0.180951692	-0.044511829	-0.07265955	-0.583277565	-0.649721639	0.655774955	-2.730533888	-1.376141209	-0.399244696	0.203113652	-0.620347843	0.354849358	-1.488961293	-0.777962441
KNS60_CENTRAL_NERVOUS_SYSTEM	Mutant_and_Non-functional	Missense_Mutation	H193Y	H193Y		0.1269	0.807780324	1.31545952	0.618036502		0.150441282	-0.467595219	-0.802904891	-0.368037666	-1.462490468	-1.179019116	-0.556253142	3.164110401		2.097925552	0.795382607	-0.102065523	0.343253718	-0.15658229	-0.416937806	-0.29206733	0.083819129	0.126813012	-0.202570129	0.039413151	-0.100734515	-0.611696488	-0.492886001	0.099967586	-0.056906639	-0.11948568	0.612764114	0.214299176	-0.023948055	0.060498463	0.408846839	1.36249242	0.46460351	-0.018729251	-1.297151245	-0.403640835	0.274818966
KNS62_LUNG	Mutant_and_Non-functional	Missense_Mutation	R249S	R249S		-0.3019	0.612307051	1.379261327	0.853193932	0.693739786	-0.404057161	-1.950990879	-1.325109799	-0.768460747	-0.494887137	0.669879229	-0.297328192	0.949391484	0.084249586	-2.517193935	0.528143553	-0.389575154	2.30577815	-0.298001239	-0.207793013	-0.199696489	0.072239789	0.308913456	-0.138781001	0.266317219	0.010390157	-0.786249003	-0.455905197	0.192121817	0.009430863	-0.175980017	-0.622454155	0.83547625	-0.323283188	0.501221008	0.392002118	-1.427851953	0.274148497	-1.974605717	-1.310435429	-1.566424517	0.777578309
KNS81_CENTRAL_NERVOUS_SYSTEM	Wild-type_and_Functional	WT/High_Functional_Score_(Z>0)				0.02	0.402280814	-0.160911184	0.114483842		0.607369112	0.49288527	1.516334188	2.722275164	0.980668351	-0.297169828	0.253184259	1.707162669		-1.054307557	0.916926888	-1.458927281	-7.439143447	-1.066184848	0.767779354	0.142236975	0.307122574	0.335286702	0.222243386	0.467569068	0.149886401	-1.485461053	-0.368417264	-0.173577075	-0.397566417	-0.840405048	0.706326405	1.262068737	1.271706007	-0.155816892	-0.190330654	1.286984218	0.254168782	0.393875758	0.788474646	0.072650314	0.990952913
KO52_HAEMATOPOIETIC_AND_LYMPHOID_TISSUE	Mutant_and_Non-functional	Missense_Mutation	R248W	R248W	R248W	-1.095	-0.375777465	1.15453932			-0.215586519	-0.215586519																									-0.297718194	-2.212227986	0.412769105	-0.403336748	-0.484707184	-0.408981057	0.577459854	0.450199579	0.385845489	0.707639919	-1.098394485
KOPN8_HAEMATOPOIETIC_AND_LYMPHOID_TISSUE	Mutant_but_Functional	Missense_Mutation	R248Q	R248Q	R248Q	0.0768	3.191033654	-0.135801145			0.678448996	0.678448996																									0.964407227	0.92303801	0.940690044	1.835025251	1.324160327	-0.144031083	0.413565915	-0.048990358	1.317268633	0.245627586	-0.307822592
KP2_PANCREAS	Mutant_and_Non-functional	Missense_Mutation	A161D	A161D	A161D	-0.6859	0.459745254	-0.251414591	0.800013453		0.064726253	-0.7352872	-3.521616869	1.458531371	-1.395581727	-1.476347308	0.816761731	1.36390895		-1.479118676	2.953090525	1.249491044	2.546095344	0.801321253	-0.07946661	-0.180502493	0.094688785	0.400163694	0.003143476	0.131470016	-0.029446817	-0.85555402	-0.020491932	0.155141996	0.046919798	-0.241967653	0.724767311	0.827866828	-1.095706141	1.114589658	1.16217419	-0.3646534	0.225737966	-0.264274011	-1.390128	-0.05713811	-0.171247513
KP3_PANCREAS	Mutant_and_Non-functional	Frame_Shift_Ins	P153Afs28	P152fs	P153fs28	0.1287	0.586104164	-0.241763032	0.013108554		-0.10749948	-0.120608034													-0.110942813	-0.176170328	0.057825901	0.035642151	0.038745121	0.04737792	-0.047112011	-0.996804395	-0.241151311	0.06155429	-0.029870627	-0.144704123	-0.191835938	-1.562019204	-0.624214758	0.328476942	-0.219956544	0.458619441	-0.193836041	0.619841279	-1.76219619	0.994025439	0.97060129
KP4_PANCREAS	Wild-type_but_Non-functional	WT/Low_Functional_Score_(Z<0)				0.0049	-1.012424111	-0.501599002	0.499211369	0.590266235	-0.036312185	-1.12578979	-2.53778124	0.6279128	0.261458772	-0.047627938	-0.011220081	-0.506368519		-0.123365466	0.135994985	0.651667382	2.439991541	0.354101644	-0.153520393	-0.416541954	0.127069921	0.153298274	-0.353605775	0.181534442	0.190494582	-0.915757004	-0.528291672	0.162336388	0.114110843	-0.148530897	-0.207859886	-0.310532535	0.028360134	-0.499842852	0.458565278	0.325890462	-0.150322349	-0.257096213	-0.469441621	0.432792309	0.250053233
KPL1_BREAST	Wild-type_but_Non-functional	WT/Low_Functional_Score_(Z<0)				0.1179	1.072200263	-0.13979513	0.628838786		0.494196732	-0.134642054	1.879779302	3.453520398	1.663612601	-0.439855688	-2.392086466	0.931575547	0.048182212	-1.865130643	-5.17058081	1.365096679	-8.832745625	-0.370531897	0.533201639	0.089090997	0.295938917	0.051847266	-0.296133199	0.468215086	0.137159094	-1.077931575	-1.147828744	-0.42605381	-0.674381641	-0.846972989	0.33001029	0.600124818	-0.190255439	1.241904787	0.646706927	0.829979982	0.389563954	0.91413097	0.526297354	0.211914442	-0.06421403
KPNRTBM1_AUTONOMIC_GANGLIA	Wild-type_and_Functional	WT/High_Functional_Score_(Z>0)				-0.0031	0.34560155	-0.339051416			0.439071529	0.439071529																									-0.050597741	0.256691063	1.459971114	1.002386969	-0.286011649	0.242387558	0.769928183	-0.52352717	1.342730285	0.217905279	0.397922924
KPNSI9S_AUTONOMIC_GANGLIA	Wild-type_and_Functional	WT/High_Functional_Score_(Z>0)				-0.1175	0.163511807	-0.521859934	-2.070901463		0.889141627	2.96004309																									0.042114801	1.362192719	1.033008643	-0.330085717	1.102024225	1.074658973	1.640153805	1.079709371	1.019324508	0.559878983	1.197577582
KPNYN_AUTONOMIC_GANGLIA	Wild-type_but_Non-functional	WT/Low_Functional_Score_(Z<0)				-1.054	-0.213976801	-0.612690051	0.737692579	0.623002021	0.042255886	-1.318438715													0.068738082	-0.418534037	-0.333612191	0.291471839	0.006323246	0.009038606	-0.136524328	-0.6541539	-0.414519957	0.044765754	-0.120174418	-0.373101086	-0.268760625	0.122763404	0.787272587	0.477205823	-1.055490354	-0.315306376	0.882181738	-1.469716688	1.009753556	0.190966089	0.103945593
KS1_CENTRAL_NERVOUS_SYSTEM	Wild-type_and_Functional	WT/High_Functional_Score_(Z>0)				0.1173	-0.154164607	-0.313850639		-2.479923541	1.460686631	3.940610172													4.971842154	0.274671769	1.918664586	0.678621042	-0.175483209	1.25973527	-0.092053388	-0.682642343	-1.303172056	-0.284353058	-0.071160358	-0.84662372	1.999839214	1.755734582	2.513130944	0.172515205	1.343088693	1.770403624	1.229669855	1.645824362	1.605362441	0.824715761	1.20726826
KU1919_URINARY_TRACT	Wild-type_and_Functional	WT/High_Functional_Score_(Z>0)				-0.1075	-0.807279958	0.444544934	-0.50623206	0.693597456	0.65555589	0.468190494													1.056161157	0.180525615	0.253951416	0.32578556	-0.049241749	0.316958743	0.140472425	-1.054445966	-1.091224539	-0.114695146	-0.27872166	-0.945310691	1.024788012	0.686703542	1.062471674	1.383981328	0.364979455	0.182118877	0.244623893	1.073633272	0.411993914	0.1309533	0.644867523
KU812_HAEMATOPOIETIC_AND_LYMPHOID_TISSUE	Mutant_and_Non-functional	Missense_Mutation	K132R	K132R		-0.2164	1.390399757	1.153367027		0.139508689	-0.195327759	-0.334836448																									-0.26535704	-1.119635042	0.380739301	-1.613187407	0.118448742	0.092278266	-0.579912517	-0.114567611	0.961149343	0.403764809	-0.412326197
KURAMOCHI_OVARY	Mutant_and_Non-functional	Missense_Mutation	D281Y	D281Y		0.2531	2.930792805	3.123106975	0.481761524	0.714092905	-0.403029979	-1.598884409	-2.03260045	-1.761006389	0.470340735	-1.302147035	0.446190243	-2.392482376		1.543651958	1.641837566	0.557836781	2.206800722	0.219452752	-0.210178775	-0.091855496	-0.103937697	-0.02780028	0.060584572	-0.200883125	-0.026264235	-0.124065929	-0.192955213	0.058645336	-0.093836356	-0.116524101	-1.523678346	-0.45224013	0.729238699	-2.508267346	-0.537255833	-1.550155164	-0.819207685	0.699129026	1.135710653	0.98957473	-0.596178371
KYM1_SOFT_TISSUE	Wild-type_and_Functional	WT/High_Functional_Score_(Z>0)				0.0022	-0.831624855		-2.506316634		0.561714066	3.0680307																									-0.743194597	0.580421025	0.673822906	0.726889005	0.092524647	0.756685139	0.744464184	1.017085341	1.128324481	0.471935057	0.729897536
KYO1_HAEMATOPOIETIC_AND_LYMPHOID_TISSUE	Mutant_but_Functional	Missense_Mutation	R248Q	R248Q		0.0157	1.139403328	0.837563424			0.195286186	0.195286186																									-0.626785573	-1.683391316	-0.951927312	1.036457765	3.179705927	0.554507481	-0.250619859	-0.88509274	0.238915391	1.479400733	0.056977546
KYSE140_OESOPHAGUS	Mutant_and_Non-functional	Missense_Mutation	H193R	H193R		0.0744	1.303400707	1.376425022	-0.117349808	0.685342345	-0.663750087	-1.231742624	-2.290337671	-1.698056745	-0.076173028	-0.273771564	0.179743008	-1.14615861	-0.047350801	1.32392207	3.895355635	0.283550534	2.611024536	0.527747643													-1.340396463	0.14726526	-0.185703777	0.485708555	0.282070762	-0.305364403	-0.810265584	-1.31138206	-1.10333342	-2.466526296	-0.693323529
KYSE150_OESOPHAGUS	Mutant_and_Non-functional	Missense_Mutation	R248Q	R248Q		0.3721	1.237569201	1.53335432	0.698638165	0.123710114	0.216361371	-0.605986908	-1.628772546	-2.109011024	-2.31963499	-0.017035995	-1.263347884	-2.074962789		-1.538901042	2.913895464	-0.066077331	2.447513826	-0.314035582													-0.132032063	0.262469734	0.02902729	0.917492075	1.040324383	-0.280678796	0.381930454	0.331786868	0.011895164	-0.570927463	0.388687432
KYSE180_OESOPHAGUS	Mutant_and_Non-functional	Missense_Mutation			I195T	0.2138	0.314466603	0.981700291	0.107005337	0.656876444	-0.540224405	-1.304106186	-1.044805724	-0.399076987	-0.326308783	-0.325041872	-0.381261051	-1.510395543	-0.11988146	0.224955897	1.652923038	0.256747447	1.546819236	0.949391484	-0.076720684	-0.332317501	-0.004247037	0.071977553	-0.276158744	0.004374137	0.004739202	-0.694424362	-0.31278823	0.104595787	0.031789621	-0.111646994	-0.876322065	-0.900872636	0.045065089	-0.27870378	0.681411592	-1.560713975	0.078465659	-0.850903427	-0.973818891	-1.077825396	-0.228250623
KYSE270_OESOPHAGUS	Mutant_and_Non-functional	Splice_Site_Mutation	X187_splice	G187_splice	?	0.0889	-0.620594659	-0.186695683		0.509565405	-0.520004016	-1.029569421													-0.342861567	-0.280571073	-0.015644847	-0.022554568	-0.290512798	0.041406134	-0.05833515	-0.892428506	-0.394125702	0.121295691	0.144814961	-0.031584709	-0.616337808	-0.241826244	-1.121712593	0.085167634	1.162083751	-2.005478214	-0.597620265	-2.022021697	-0.165719466	-0.682586752	0.486007477
KYSE30_OESOPHAGUS	Mutant_and_Non-functional	Missense_Mutation	"X225_splice, E326K"	"E326K, V225_splice"		-0.0682	-0.56177865	-0.085283219	0.810815738		0.205198629	-0.605617109	-2.789183905	-4.01056536	-1.635107101	-0.967207421	-0.451732979	-0.261537954		0.747081622	-1.970046716	-0.522204907	5.229967266	-0.741538886	-0.16525805	-0.599331285	-0.000295036	0.152668969	-0.371281315	0.141550359	-0.086895149	-0.564677186	-0.565607291	0.140027754	0.015584677	0.008546405	1.497931286	0.695527802	0.569263375	-0.0119852	1.011231373	-0.410190543	0.754086888	-0.602255689	-0.334199205	-0.958126116	0.045900945
KYSE410_OESOPHAGUS	Mutant_and_Non-functional	Missense_Mutation	R337C	R337C		-0.1199	-0.87805463	0.759388812	0.607234217	0.661288659	-0.230772786	-1.499295662													-0.11512348	-0.38487314	0.154909352	0.050772888	-0.102917009	0.130613204	0.082740835	-0.558802058	-0.090731731	0.070477775	-0.097483785	-0.103347661	-0.254935916	0.114431268	-0.880942703	0.208637758	-0.149259787	-0.204856127	-0.375384025	-0.209139856	-0.241234986	-0.134940685	-0.41087559
KYSE450_OESOPHAGUS	Mutant_and_Non-functional	Missense_Mutation	H179R	H179R	"E339*, H179R"	0.3453	1.700748603	1.572227103	0.619698392	-0.109852606	-0.642496716	-1.152342503	0.089871504	-5.443758509	-0.855956793	1.140615874	-0.540812664	-1.26889062		-1.008777941	3.507760029	-0.588321829	1.233654656	-0.465985728	-0.021305911	-0.478160491	0.053157419	0.090421837	-0.363419612	0.128610721	0.022097864	-0.428316485	-0.541165819	0.056657316	0.072361237	-0.038010653	-0.797945918	-1.314411382	-0.676737699	0.13691965	0.885249742	-2.161393037	-0.622091306	-1.472897162	-1.305369245	-0.415518094	0.676730569
KYSE510_OESOPHAGUS	Mutant_and_Non-functional	Nonsense_Mutation			"?, E343*"	0.1385	0.289357631	-1.104113681	0.72107368	0.65502616	-0.178859671	-1.554959511	-2.312904525	0.984627448	-1.47357594	-0.507160338	-0.8318063	-1.351239839		2.060710039	2.07337915	-0.694029721	4.01056536	-0.501221693													0.087084376	-0.346596586	-0.969694979	-0.502910511	0.439018911	-1.134745147	1.495541441	-0.85510601	0.1890218	-0.285064021	-0.084005653
KYSE520_OESOPHAGUS	Mutant_and_Non-functional	Splice_Site_Mutation	X126_splice	Y126_splice	?	0.1669	0.153205678	0.462603148	0.161847706	0.601367936	-0.19587976	-0.959095403	-1.728541793	-1.574928826	-0.423623389	-1.054307557	0.052972719	-1.06341348	-0.024973984	-0.993733372	-1.879779302	0.734808421	1.219401906	0.868229994													0.200644678	0.303533917	-1.153037343	-0.242174865	0.211642663	0.270036405	0.875121435	-1.179115384	-0.763427174	-0.102115072	-0.57578662
KYSE70_OESOPHAGUS	Mutant_and_Non-functional	Missense_Mutation	I251Nfs13	I251fs	"I251fs13, K120N"	0.1789	-0.597401428	1.140959816	-0.073309724	0.26902854	0.080863187	-0.114855628	1.733292709	-0.705115193	-0.060613777	0.195262669	-1.093898528	0.067581787	0.185721245	1.692514009	1.219401906	-0.062316188	3.187469073	-0.869813632	0.106070574	-0.204913057	0.063560134	0.070124275	0.050525727	0.098581787	-0.051750387	-0.337886954	-0.402751605	0.053186943	0.006751218	-0.063980878	-0.328956762	0.97093793	0.280787489	0.172380054	0.14765347	-0.332360127	0.229111393	-0.356204064	0.45858974	-0.557966894	0.205522829
L1236_HAEMATOPOIETIC_AND_LYMPHOID_TISSUE	Wild-type_but_Non-functional	WT/Low_Functional_Score_(Z<0)				-0.4982	0.08756408	-0.214924438			-0.433751311	-0.433751311																									-1.066797868	6.78354E-05	-0.048549925	-0.659902663	-0.551569147	0.074958429	0.268154583	-0.930612165	-0.310077075	-0.372002948	-1.174933475
L33_PANCREAS	Wild-type_but_Non-functional	WT/Low_Functional_Score_(Z<0)				-0.4648	-0.693286182	-0.414944637	0.564856023		-0.161066366	-0.725922388	2.173148397	-2.235702131	-1.069352126	-1.467241384	0.387239287	-2.338242746		1.620062532	5.439799412	1.076478501	1.633919372	-1.314024327													-0.234808375	-1.283996144	-0.622359353	0.481902553	1.02490718	-0.623289858	-0.229501421	-0.756106025	-0.379458196	0.567122806	0.283856811
L363_HAEMATOPOIETIC_AND_LYMPHOID_TISSUE	Mutant_and_Non-functional	Missense_Mutation	S261T	S261T	S261T	-0.9484	-1.00244116	-0.183052995		0.581726465	0.558927672	-0.022798793	-1.462886378	-0.854769063	0.724910679	0.96918697	-0.004541084	0.099412928		0.003093638	2.261040353	-0.571693621	-1.73250089	0.738371609													1.39318907	0.451042029	1.033959242	0.282645273	0.168637109	1.53328392	0.220092574	1.327420875	0.077122514	-1.209924012	0.870735795
L428_HAEMATOPOIETIC_AND_LYMPHOID_TISSUE	Mutant_and_Non-functional	In_Frame_Del			G112_V122del11	0.4755	0.132473479	0.68819672		0.662569624	0.332106794	-0.33046283																									0.455612207	-2.204858861	0.023967168	0.858919006	2.312136292	-0.395592048	0.496542558	0.809139714	-0.266736036	1.910258102	-0.34621337
L540_HAEMATOPOIETIC_AND_LYMPHOID_TISSUE	Wild-type_and_Functional	WT/High_Functional_Score_(Z>0)				0.0831	0.585391175	-0.308723522			1.269275974	1.269275974																									2.665844015	1.156590245	1.418286102	2.443160194	1.088266846	0.834757451	1.038091463	0.269020413	0.081457155	2.109104306	0.857457529
LAMA84_HAEMATOPOIETIC_AND_LYMPHOID_TISSUE	Mutant_but_Functional	Nonsense_Mutation			K319*	-0.607	-0.269655438	-0.404118931	-0.26276518	-0.073416252	0.348463282	0.684644715	-1.831874227	-1.932435293	1.652923038	-1.039658898	-1.447445899	-0.593864565		1.719831779	3.202513642	2.054771394	2.071399602	0.15780961													-0.609669355	-0.262465741	0.585215904	-1.314057035	1.640194356	0.371645312	-1.097986627	0.535263913	0.643228799	2.156678603	1.185047978
LC1F_LUNG	Mutant_and_Non-functional	Missense_Mutation	M237I	M237I		-0.7661	-0.450566862	-0.036002243			-0.55900199	-0.55900199																									0.107209161	-1.131684508	-0.182394841	-1.060499821	0.782648384	-1.085966582	-0.318486226	-0.099838151	-1.119016386	-1.86329074	-0.177702176
LC1SQSF_LUNG	Mutant_and_Non-functional	Missense_Mutation	M237I	M237I		-1.153	-0.920009901		0.490901919		-0.797661947	-1.288563866	-3.362065255	-4.735080129	-0.844475411	-0.013587621	-1.55513334	-1.525440112	-0.381498596	2.193735702	2.942796873	0.279353891	2.710001963	-0.530519011													-0.510142294	-0.676809727	0.471984925	-2.410389775	-0.348443871	-1.330899565	-0.438574941	1.338133114	-1.248786105	-3.459409048	-0.16094413
LCLC103H_LUNG	Mutant_and_Non-functional	Missense_Mutation	V216L	V216L	V216L	0.063	0.208522268	0.270504667	0.803337233	0.572475047	0.013863536	-1.361948744	-1.740419084	-0.630288258	-0.074747753	-0.413329737	-0.112042448	2.863614931	-0.086783408	-1.310461139	-2.300631324	0.441439326	-0.066671195	1.217026448	-0.051455277	-0.017324631	-0.048209138	0.156835034	-0.16397564	0.109015368	0.116931278	-1.011826367	-0.866480701	0.080220319	-0.02573691	-0.263567905	0.448605692	0.512772408	-0.502936061	-0.911813572	-0.286329959	1.101449085	-0.644907416	0.694941105	-1.036986817	0.362807843	0.414896584
LCLC97TM1_LUNG	Mutant_and_Non-functional	Frame_Shift_Del	L35Cfs9	P34fs	L35fs9	-0.3374	-0.19403422	-0.367647625		0.658584398	-0.695539122	-1.35412352	-1.84177197	-2.759490677	1.392414449	-0.562191788	0.544375851	1.047181182	-0.530123101	2.131181968	0.717388394	-0.960476956	1.616499345	0.116120318													-0.392609765	-0.051318826	-0.4186107	-1.031483136	-1.440414132	-1.423098673	-1.040038879	-0.709885995	-1.656238793	-0.706041077	1.21880963
LI7_LIVER	Wild-type_and_Functional	WT/High_Functional_Score_(Z>0)				-0.4363	-0.446690958	-1.015276666	-1.205056791		0.33945041	1.544507201													-0.112914648	0.01623172	-0.053931055	-0.004472092	0.048175206	0.188128486	0.005785499	-0.419218469	-0.712724341	-0.014267243	-0.063149706	-0.049994055	-0.157090897	0.092976216	0.077075155	-1.015062721	-0.376285806	0.696065707	0.637153499	0.885761182	0.397394385	1.633557117	0.862410675
LK2_LUNG	Mutant_and_Non-functional	Missense_Mutation	V272M	V272M	V272M	-0.3476	0.251861315	1.071036662	-0.005172236	0.713665917	0.006488225	-0.702005456	0.494491228	-0.692841992	-0.693633812	0.866646355	-0.62712098	-2.840256258		2.474831596	4.390638681	-0.0815574	2.829962606	-1.2680988	-0.276813645	-0.30846119	-0.052794336	0.055604006	-0.271049427	0.217247689	0.153439924	-0.487481789	-0.324907679	0.195571177	-0.13776127	-0.061968437	1.172959232	-0.577953982	-0.070687662	0.322897647	-0.643288556	-0.234839282	1.055708245	-1.049643796	-0.391470909	0.38284256	0.104846982
LMSU_STOMACH	Mutant_and_Non-functional	Missense_Mutation	R175H	R175H		0.6981	0.492472765	0.536725435	0.807491958		-0.501277199	-1.308769157																									-0.851817175	-0.527499384	-0.727927908	0.284733313	-1.113320823	0.397709733	-0.473246267	-0.339452379	-1.023199416	-1.311742144	0.171713262
LN18_CENTRAL_NERVOUS_SYSTEM	Mutant_and_Non-functional	Missense_Mutation	C238S	C238S	C238S	0.1816	0.319425316	0.809778039	0.559039408		-0.365480023	-0.924519431	-1.224944642	-0.350063365	-1.875028386	-0.186869383	-0.745497984	0.564171336	-0.146447002	0.323814552	1.413001754	0.717388394	0.857936341	-0.195777351	-0.098372859	-0.346265044	-0.107404079	0.065771344	0.036947749	0.272699881	0.265918628	-0.48572795	-0.905936616	0.065555627	-0.084352195	-0.146368764	-0.316006605	-0.360836644	-0.395270504	-0.233524283	-0.219121313	-0.651011274	0.646813466	-0.912863506	-0.642544321	-0.843608453	-0.092306816
LN229_CENTRAL_NERVOUS_SYSTEM	Mutant_but_Functional	Missense_Mutation	P98L	P98L		-0.3406	-0.760277127	-0.32610774	0.143566916		0.462902043	0.319335126	0.838932675	1.319567063	-1.675093982	0.341155397	-0.305523523	1.263347884		0.833785849	-0.029190423	-0.084724678	0.027899757	-1.308085681													0.313350639	0.349449561	0.779603056	1.862463661	0.230309465	1.230513322	-0.124960277	0.74939141	-0.757376048	0.201512051	0.257665626
LNCAPCLONEFGC_PROSTATE	Wild-type_and_Functional	WT/High_Functional_Score_(Z>0)			P152P	0.0382	0.32921947	-0.268468252	-3.799516311	-2.65612747	0.878305811	7.333949592	5.728813501	3.507364119	1.330652535	1.990634021	2.19650707	1.387267623	0.552689955	-3.031480648	-6.718587775	0.540020844	-10.12341128	-2.008845867													0.936966342	1.083995504	0.140156531	0.285888901	0.873505962	1.200143132	-0.826685556	1.432817414	1.955130645	1.793182261	0.786262786
LOUCY_HAEMATOPOIETIC_AND_LYMPHOID_TISSUE	Mutant_and_Non-functional	Missense_Mutation	V272M	V272M	V272M	0.0322	0.40801693	1.002838268			-0.53513141	-0.53513141																									0.11981207	-1.774009588	-0.634566334	0.411244792	-0.905083079	-0.074122799	-1.116232501	-0.62595373	0.782560516	-1.549639731	-0.520455122
LOUNH91_LUNG	Mutant_and_Non-functional	Missense_Mutation	V143M	V143M		-0.0405	-0.130652641	0.729494808	1.18307909		-0.102465001	-1.285544091	1.176247748	1.669551246	-0.852393605	0.687695166	-1.03728344	-0.26993124	0.036411816	-1.428046323	0.495283047	0.542396302	0.517453991	0.332762111													-1.117828671	-0.749763095	-0.341091121	-0.194970823	0.497412407	1.128529474	1.219664654	-0.236067592	-1.252503814	-0.723974433	0.643478006
LOVO_LARGE_INTESTINE	Wild-type_and_Functional	WT/High_Functional_Score_(Z>0)				-0.0564	-0.089643579	-0.403860934	-2.651732006	-1.257170754	0.624984189	4.533886949	2.303402692	2.300631324	2.825607599	1.491787786	0.405411543	-2.519569393		-0.671462868	-2.273313554	-0.988586545	-2.090403268	1.729729522	0.561446938	-0.107578296	0.042297816	0.300743083	-0.019893988	0.065427206	-0.309250898	-0.826170837	-1.465517367	-0.445769935	-0.260191413	-0.827499297	1.448567826	0.159968262	-1.216528488	0.774320719	1.408527571	1.41984624	-1.391910916	0.415464653	1.031916546	2.348450658	0.476203002
LOXIMVI_SKIN	Wild-type_and_Functional	WT/High_Functional_Score_(Z>0)				-0.1775	-0.054082993	-0.339538195	-1.639641017	-2.020199236	1.311497065	4.971337318	1.177435477	-0.623953703	0.727682047	-1.131509951	-0.798153975	-1.574137006	-0.327298557	-2.097529642	-0.88604593	0.05138908	-3.617427018	0.480634388													0.935518556	1.372174777	1.028385923	1.512258843	1.887519513	1.113471375	2.053281258	1.411982532	0.565407619	1.531203857	1.015263459
LP1_HAEMATOPOIETIC_AND_LYMPHOID_TISSUE	Mutant_and_Non-functional	Missense_Mutation	E286K	E286K	E286K	-1.826	-0.79504032	-0.03057776			-0.216776276	-0.216776276																									-0.153579831	-2.274852806	-0.041200156	-1.885722929	-0.964480272	-0.808655662	-0.614917021	0.879948988	2.310692099	0.894882954	0.273345599
LS1034_LARGE_INTESTINE	Mutant_and_Non-functional	Missense_Mutation	G245S	G245S		-0.6619	1.305635183	0.622155652	0.529956333	0.538885283	-0.176923613	-1.245765229													-0.128564899	-0.272447667	-0.15881505	0.400644566	0.296663977	0.16498365	0.254718328	-0.539490305	-0.955932024	0.465206881	-0.063963885	-0.199678212	-0.914906129	0.489092783	-1.947313801	0.284135564	-0.352620914	0.328079631	0.381532613	-1.036229672	-0.146907966	-0.076872633	1.045850785
LS123_LARGE_INTESTINE	Mutant_and_Non-functional	Missense_Mutation	R175H	R175H	R175H	-0.3782	1.068182206	2.263239894	1.242076184	0.586423338	-0.765097459	-2.593596981																									-0.748711987	-0.13739147	-1.374649197	0.082288642	-1.574878417	-1.379363664	0.221332127	-1.202775724	-1.293817663	-0.868798684	-0.139306007
LS180_LARGE_INTESTINE	Wild-type_and_Functional	WT/High_Functional_Score_(Z>0)				-0.0133	0.995144184	-0.614583901	-1.700300001		0.222904587	1.923204588	3.116205326	2.351307766	1.766549125	2.815313946	0.252511213	1.087959882	0.087179318	-5.059726091	-6.108886822	-1.134281319	-6.678996804	-0.137934943	0.308301475	-0.129827979	-0.029031116	0.607051854	-0.091361404	0.628967441	-0.03175649	-1.067876912	-1.044596283	-0.368424592	-0.337198901	-0.915928923	0.446768399	1.041385164	-0.710025231	0.290158408	1.376290474	0.675867293	-2.665553609	-0.598297114	0.818013959	1.281938035	0.49540468
LS411N_LARGE_INTESTINE	Mutant_and_Non-functional	Nonsense_Mutation	Y126*	Y126*		0.2414	0.664535134	0.235588259	0.614712722	0.696301717	0.070672283	-1.240342156	1.331048444	-1.861171546	0.092920009	-0.99531701	-1.549986514	0.095572604		4.073910914	1.226528281	1.266911071	3.163318581	1.170309102													0.173731097	-0.792396493	-1.517441899	0.427543661	0.367740506	-0.367398933	0.461632309	-0.316651824	0.716700116	1.439514025	0.184422545
LS513_LARGE_INTESTINE	Wild-type_and_Functional	WT/High_Functional_Score_(Z>0)				-0.0963	0.57429876	-0.500874441	-1.96869523	-1.081109155	0.839611697	3.889416083	1.852461532	1.149721797	2.115741489	1.870673379	1.839000602	1.859983817		-0.644541008	-4.65193909	-0.956517859	-9.05841416	-0.248868844	0.539923011	-0.081801853	-0.037004307	0.383105946	0.083679269	0.30433015	0.126089477	-0.89065399	-1.235424626	-0.490492305	-0.350850316	-0.970586498	0.031526484	0.904867631	1.412167215	0.46260224	0.705941862	1.649491322	-0.013456372	0.576207937	1.168788594	1.700474379	0.637117376
LU65_LUNG	Mutant_but_Functional	Missense_Mutation	E11Q	E11Q	E11Q	-0.0605	-0.466711279	-0.695227492		-0.079109432	0.028164622	0.107274054	-1.611748429	-0.549522677	-0.191422345	0.533290379	0.602970488	-1.185353671	0.153177467	0.14719923	-0.188611386	-0.500033963	1.374598512	0.336206526													-1.170600308	-0.149205493	-0.437397655	-0.210951315	-0.948261531	0.640659159	0.458473694	-0.551559746	1.438237446	0.521180001	0.719236592
LU99_LUNG	Wild-type_and_Functional	WT/High_Functional_Score_(Z>0)				-0.3245	-1.927073019	-0.324232943	-1.623022117		0.545469712	2.168491829	1.36351304	2.107823295	0.083814086	0.815574002	0.806072169	-1.106567639	0.301881154	-1.624813449	-4.786548391	0.844475411	-6.532510211	-1.127154944													0.738624172	0.092701937	0.207349009	0.049778888	-0.082940459	0.820219431	2.015130196	1.394623447	-0.48293712	1.107264012	0.140353316
LUDLU1_LUNG	Mutant_but_Functional	Missense_Mutation	R248W	R248W		-0.097	0.418044304	1.552699432	-0.888466753		-0.41122818	0.477238572	-3.35533479	0.420456112	0.236595643	-1.397561276	0.361030064	-0.270208377	-0.343372491	0.183424969	-1.330256625	0.724118859	2.23688986	-0.195064714	-0.021522446	-0.187931875	0.136626969	0.05952562	0.098242199	0.115210041	0.129117574	-0.457728238	-0.556407625	0.241659953	0.000476829	-0.028607403	-0.3348214	0.005754878	-0.415867071	-0.405516401	1.270405823	-1.238470655	0.251660084	-1.588601705	-1.173983325	-0.800001944	-0.094068267
LXF289_LUNG	Mutant_but_Functional	Missense_Mutation	R248W	R248W		-0.1189	0.793360628	1.718092038	-0.413166222	-0.243642341	-0.527565557	0.129243006	-2.113366031	-2.955861893	0.283471352	-1.373410783	-0.397097439	0.51903763	0.145576	0.218344205	1.400728553	0.616431418	1.703599481	1.325901618	-0.232350631	-0.406317329	0.113126264	0.079365086	-0.140237798	0.018254085	-0.037017886	-0.644449415	-0.514257068	0.129950105	-0.037168185	-0.031562836	-1.094193738	-0.534173102	0.435889811	-0.476891642	-1.189062662	-0.585565994	-2.079022399	0.299028088	-1.17868329	-0.457153761	1.056607558
M059K_CENTRAL_NERVOUS_SYSTEM	Mutant_and_Non-functional	Missense_Mutation	E286K	E286K		-0.4206	0.058043908	0.605911284	0.730214074		-0.492205259	-1.222419333	0.093434692	-1.726562244	-0.526559914	-0.399076987	-1.330652535	1.470804572	-0.29519028	1.236030114	-2.301819053	-1.728145883	0.503201241	-0.285173764	-0.341572104	0.088595968	-0.129882159	0.315101752	0.037350183	0.112306531	0.063011682	-0.456169283	-0.619621393	0.102861242	0.06943866	-0.261592995	-0.85786738	0.032339919	0.169636141	-0.384663209	-1.546679158	0.083932814	-0.074914544	-1.66868745	-0.256217748	-0.620329031	-0.290808204
M07E_HAEMATOPOIETIC_AND_LYMPHOID_TISSUE	Wild-type_and_Functional	WT/High_Functional_Score_(Z>0)				0.0139	1.210849897	-0.002983297			1.027632775	1.027632775																									0.253341905	-0.03374191	1.722831368	0.652691009	0.998060075	1.305489351	1.706230437	0.306594412	2.023435492	2.025428362	0.343600023
MALME3M_SKIN	Wild-type_and_Functional	WT/High_Functional_Score_(Z>0)				0.2602	-0.336015577	-0.327521259			0.824341211	0.824341211													0.841725503	-0.055753797	-0.038769881	0.433021184	0.645092278	0.578380472	-0.105342582	-0.939119327	-1.240278608	-0.509150809	-0.032399707	-1.488354428	1.368294674	1.202182459	1.888657137	0.115058721	1.388399557	1.483392628	0.499240861	0.695130655	1.058833226	-1.286186458	0.654749859
MC116_HAEMATOPOIETIC_AND_LYMPHOID_TISSUE	Mutant_and_Non-functional	Missense_Mutation	C238Y	C238Y		-0.0502	1.64602617	1.684431067		0.653318206	-0.148957748	-0.802275954																									-0.188185237	0.0004477	-0.078215866	-2.797595176	-0.543534256	0.190996503	-0.497775395	1.536350909	1.858120104	0.403099161	-1.522243676
MCAS_OVARY	Wild-type_but_Non-functional	WT/Low_Functional_Score_(Z<0)				-0.1711	1.124012991	-0.038253883	0.957893		-0.711790679	-1.669683678													-0.333794086	-0.241225794	0.061824878	0.206826013	-0.110005706	0.007821823	-0.090124368	-0.608631764	-0.211643197	0.043071814	0.015433035	-0.086269353	-0.613639744	0.177317018	-1.266346487	-0.640159706	0.241998272	-0.778418515	-0.796532956	-1.568677924	-1.982763255	-0.516801096	-0.085673073
MCF7_BREAST	Wild-type_and_Functional	WT/High_Functional_Score_(Z>0)				0.0204	0.67907366	0.000895466	-1.906374357	-1.280797452	0.710645278	3.897817087	-0.07011561	4.386679584	2.279252199	0.476279381	-0.494887137	0.421247931		-3.15104538	-5.229967266	0.458463444	-9.937333715	-1.531378757													0.435977061	1.092533349	-0.344831142	1.211107553	1.069529111	1.135907338	0.500055174	0.95382354	1.770990324	0.289508185	-0.297502439
MDAMB134VI_BREAST	Wild-type_but_Non-functional	WT/Low_Functional_Score_(Z<0)				-1.084	-2.359722736	-0.233192989			-0.387530998	-0.387530998																									0.490429821	0.366893586	-0.467940768	-1.509303318	-1.578620999	0.31319086	-2.492267122	1.221913328	1.250896063	1.243996065	-3.102028491
MDAMB157_BREAST	Mutant_and_Non-functional	Frame_Shift			A88fs52	0.3039	-0.390328208	-0.809537099	-0.369957083	0.361969707	-0.265381282	-0.257393906	-1.220985545	-1.233258746	-0.387080923	-0.740351157	-1.304522494	-0.34495613	-0.389060472	-0.739559338	2.643885042	-0.007086784	-0.514286713	0.822700377	-0.182462914	-0.073320858	0.043825474	0.081994161	-0.007580862	-0.130489932	-0.101733686	-0.65577733	-0.400196276	0.169566759	0.042298275	-0.06873326	-1.145039893	-0.377599826	-1.189603019	-0.245093768	-0.156958635	0.117290434	-1.044422798	0.426221924	0.019073602	1.440727855	-0.763789974
MDAMB175VII_BREAST	Wild-type_and_Functional	WT/High_Functional_Score_(Z>0)				-0.7943	-1.938180982	-0.525399347	-0.717292086	-0.46866529	0.189502723	1.375460099	1.32392207	1.92332937	1.250678773	0.382369598	0.748665261	-1.283143369	-0.386447468	-2.770972059	-2.432469257	-0.35758565	-1.390434901	-0.715408846													-0.114198382	0.838501815	-0.00035126	0.241926672	0.252881994	0.786015171	0.280643274	0.124340776	0.131951561	-0.475804974	0.018623302
MDAMB231_BREAST	Mutant_and_Non-functional	Missense_Mutation	R280K	R280K	R280K	0.1077	-0.107122906	1.144956427	0.818294243	0.659438375	-0.33999508	-1.817727698	-2.554805357	-1.043222085	-1.428046323	-0.54595949	0.246335021	1.184561852	0.019039298	-0.864666806	0.386209922	0.42322748	2.64705232	-0.047984257	-0.17136554	-0.561455569	-0.121159254	0.185961607	-0.10024481	0.160082865	-0.043749625	-0.873179717	-0.68261244	0.192956178	-0.007869187	-0.02787853	-0.37463002	0.832655788	-0.720706833	-0.351982929	-1.21304143	0.098700636	0.269956374	-0.676509342	-0.749348768	-1.358924882	0.503885521
MDAMB361_BREAST	Mutant_and_Non-functional	Nonsense_Mutation	E56*	E56*	E56*	-0.3766	-0.831674831	-0.354747691	0.750156754	0.515116256	0.13236577	-1.13290724	-0.156503108	0.335375115	-0.256905811	-0.359486016	-0.486573033	-0.762126191	0.08357654	2.693769665	-0.45014934	0.60019912	2.9194382	-0.40937064													0.075051946	1.191757429	-0.934754953	-0.429312986	1.270249772	0.249753327	0.658235769	0.441457202	0.880583756	-1.464475867	-0.482521926
MDAMB415_BREAST	Mutant_and_Non-functional	Missense_Mutation	Y236C	Y236C	Y236C	-0.1046	0.119344271	0.344691793	0.760959039	0.687904276	-0.628554086	-2.0774174	-0.972354247	-0.609305043	0.582383183	0.075777118	0.892776396	0.014525927	-0.431145674	-0.469153006	0.362296975	-0.217987886	0.138607989	-0.434708861	-0.141626051	-0.268679666	-0.088157947	0.322346338	0.189555993	0.105622005	-0.137297006	-0.597869997	-0.307947166	0.082854134	0.040766236	-0.003892815	-0.855316299	-0.023061411	0.004561219	0.410911903	-0.876147895	-1.037986278	-1.747618883	-0.495767923	0.306391991	-1.105378027	-1.494683339
MDAMB435S_SKIN	Mutant_and_Non-functional	Missense_Mutation	G266E	G266E		0.7136	1.49297461	0.569418451	0.760128094		-0.061606111	-0.821734205	-0.874168639	-0.767273018	-1.482285953	-1.448633628	-0.924449172	-0.117110092	0.001800597	0.429166125	1.749920917	0.146011501	0.314154355	1.703599481	-0.116840798	-0.343200275	-0.110978464	0.212002492	-0.088305284	0.180231651	0.233811876	-1.008883061	-0.670350523	0.046992456	0.040662877	7.81747E-05	-1.09171523	-0.871717746	1.198097777	0.695260002	-0.155768741	1.261246358	-1.632810599	0.515402967	-1.312226233	0.905833526	-0.1892693
MDAMB436_BREAST	Wild-type_but_Non-functional	WT/Low_Functional_Score_(Z<0)				1.439	1.139317814	-0.569271589			-0.468049248	-0.468049248	-2.548074892	2.445930187	0.126651516	0.359406835	-1.506040536	-1.606601602	0.740747067	0.74985299	0.421643841	0.287707586	0.281531395	0.316767359	-0.208190279	-0.020934252	-0.030933327	0.122499547	-0.09113498	-0.079027497	0.08596336	-0.612805321	-0.626070316	-0.064470459	0.010411657	-0.102676915	-0.321908907	-0.512202866	-1.026081899	-0.661105417	-1.057399328	0.380196377	0.667340075	-1.152852646	-0.600600109	-1.303349751	0.439422745
MDAMB453_BREAST	Mutant_and_Non-functional	Homozygous_Deletion				-3.9	-1.880213452	-0.205587988	-0.77462729	0.691747173	-0.074176514	0.008703603	-1.553549701	-1.203961427	-0.329951152	-0.506764429	-1.284727008	-0.081161491		1.476347308	4.695489158	-0.324804326	4.168929244	0.517453991	-0.307996318	-0.078311751	0.032578295	0.168697519	0.031528016	0.043128795	-0.120767607	-0.442500222	-0.413599353	0.16751311	-0.141666355	-0.076862498	0.4077737	-1.041521952	-0.81785659	-0.878963672	1.415356608	0.472480149	0.244100015	0.203717538	0.297846275	-0.547668918	-0.57120481
MDAMB468_BREAST	Mutant_but_Functional	Missense_Mutation			R273H	-0.3966	1.47009234	1.697032507	-1.147721587		-0.299077827	0.848643761	-3.065528883	-1.694097648	-1.216234628	-1.071331675	-1.272057898	-1.558696527	-0.071184566	2.212343458	-0.316846541	-0.43708432	2.165230203	0.871793181	-0.210086232	-0.170161665	-0.077016931	0.02887459	-0.174295989	0.127640004	-0.260413686	-0.26590245	-0.681950252	0.049970031	-0.039445998	-0.154858885	-0.701923493	-0.071174322	-1.334825905	0.041860299	0.672391625	-0.674148739	0.531145933	-1.296908127	-0.36383164	0.518243316	-0.610685041
MDAPCA2B_PROSTATE	Wild-type_and_Functional	WT/High_Functional_Score_(Z>0)				-0.0157	-0.722600898	-0.099390886			0.599658612	0.599658612	4.366884099	0.629496439	1.672322614	2.021910888	1.89680342	0.489344401	0.192966393	-2.008845867	-3.361669346	-1.095482167	-10.80041688	-1.942728946													0.878561565	0.508636377	-1.181927962	0.541998567	1.312838596	1.130803307	-1.077204655	1.622333674	1.502520147	1.030531696	0.327153421
MDST8_LARGE_INTESTINE	Wild-type_and_Functional	WT/High_Functional_Score_(Z>0)				0.0339	0.287114271	-0.451592746	-0.74305138		1.287969861	2.031021241													2.352243727	0.477266896	0.755301068	0.647495536	0.299054102	1.333372826	0.150601963	-0.963970251	-1.146482429	-0.264632029	-0.197034902	-1.341783483	-0.314830738	1.64337727	1.877050991	1.938139249	1.616055989	1.67276183	2.137330865	1.461582012	0.366909527	0.428785365	1.340506104
ME1_HAEMATOPOIETIC_AND_LYMPHOID_TISSUE	Wild-type_and_Functional	WT/High_Functional_Score_(Z>0)			?	-1.069	-1.407996198	-0.141342178			0.019048521	0.019048521																									-1.117757935	-0.903912157	1.051289507	0.164238329	0.129596688	-0.45924729	-0.024808532	-0.666448488	1.619171331	1.441093309	-1.023681031
MEC1_HAEMATOPOIETIC_AND_LYMPHOID_TISSUE	Mutant_and_Non-functional	Frame_Shift_Ins	Q317Pfs20	Q317fs		-0.9614	-0.078661111	0.133821248			-0.174202041	-0.174202041																									0.266986559	-0.166253269	0.404448999	-0.16681856	-0.505789242	-0.941602349	-0.434765315	0.443012357	-1.255733529	0.549607111	-0.109315214
MEC2_HAEMATOPOIETIC_AND_LYMPHOID_TISSUE	Wild-type_but_Non-functional	WT/Low_Functional_Score_(Z<0)				-0.647	0.313461533				-0.345054028	-0.345054028																									-0.321536856	-0.628156754	0.271429935	-0.120069859	-0.431207151	-0.895049238	0.015990418	0.222674714	-1.751970699	0.135417061	-0.29311588
MEG01_HAEMATOPOIETIC_AND_LYMPHOID_TISSUE	Mutant_and_Non-functional	In_Frame_Del	H233del	H233del	H233delH	-0.0823	0.517148612	1.301568683		0.671536383	-0.258358077	-0.929894459																									-0.861709158	-1.475308801	-0.328423842	-1.980151877	-0.336394194	-0.210855177	0.623284968	-0.550351229	0.152097211	1.816675741	0.309197516
MELHO_SKIN	Wild-type_and_Functional	WT/High_Functional_Score_(Z>0)				-0.6066	-1.739562563	-0.529408223	-2.371703547	-1.241941497	0.764652856	4.3782979	4.5014934	2.67318236	0.476279381	1.519501466	1.112902194	2.122471954	0.12926452	-0.685715617	-0.835369488	-0.575256808	0.266090916	-1.863151094	0.95588329	-0.087386502	0.107534996	0.299584783	0.533067291	0.632335031	-0.03025419	-0.877696669	-1.135489708	-0.175265354	-0.095526451	-1.046423658	0.955854629	0.942492403	1.165065265	1.034487641	0.383973434	1.120994377	0.725859925	-0.672737176	1.381107215	0.739865143	0.634218557
MELJUSO_SKIN	Wild-type_and_Functional	WT/High_Functional_Score_(Z>0)				-0.0482	0.226845631	-0.361576447	-1.110329063		0.786167474	1.896496537	2.130786058	2.012804965	0.897923222	0.988982455	0.015555292	-0.170161993	0.464797999	-1.619270713	-2.05952231	-0.79181942	-7.118456582	-0.780733948	0.891315263	-0.038260977	-0.029826101	0.337521308	0.156726862	0.370012903	0.198289902	-1.179096524	-0.811373993	-0.645116021	-0.569379133	-1.077081902	-0.289555103	0.931287013	0.427675502	1.27990313	2.36478868	1.485630177	2.113646738	-0.261554323	-0.086261492	0.45609001	0.226191884
MESSA_SOFT_TISSUE	Wild-type_and_Functional	WT/High_Functional_Score_(Z>0)				0.0165	0.712537482	-0.148690152	-1.544913289		0.86257724	2.407490529																									0.704349478	0.777790273	0.429380106	1.079114741	0.631558382	0.630499478	1.635662479	1.789545773	0.201235979	0.729032038	0.880180912
MEWO_SKIN	Mutant_and_Non-functional	Missense_Mutation	"Q317*, E258K"	"E258K, Q317*"	"E258K, Q317*"	-0.0756	-0.770247862	-0.052044897	0.608065162	0.614604581	-0.315500594	-1.538170336	-1.52781557	0.555065413	-1.237613753	0.058079954	-0.985419268	-2.706438776	-0.317836315	1.444674531	2.909144547	1.048368912	0.993337462	0.525768095													-0.841842513	-1.841741945	0.527797064	-1.077425465	-0.249508842	0.202498714	-0.508649708	-0.000123947	-0.809727517	0.488315233	0.639902398
MFE280_ENDOMETRIUM	Mutant_and_Non-functional	Splice_Site_Mutation	X307_splice	A307_splice	?	0.2379	0.610338003	-0.162308272		0.556249483	-0.646792285	-1.203041768	-2.269354456	2.113761941	-0.20836728	-0.728869776	0.667107861	-2.238869409	-0.327734058	1.095482167	-0.728077956	-0.294952734	-2.183837959	1.287102467													-0.75774228	0.112612653	-0.346305202	-1.812557162	-0.871746526	-1.116735903	-0.928343177	-2.063785712	0.820386774	0.039498404	-0.189996999
MFE296_ENDOMETRIUM	Mutant_and_Non-functional	Missense_Mutation	"Y220C, R306*"	"R306*, Y220C"	"R306*, Y220C"	0.0499	-0.967318141	0.046465359	0.730214074		-0.426447916	-1.15666199																									-0.39591138	-1.556754503	-0.721280034	-0.897071209	0.539357518	-0.70743379	-0.040500773	-1.007404333	0.017718858	0.085493416	-0.007140845
MFE319_ENDOMETRIUM	Mutant_and_Non-functional	Missense_Mutation	"R273C, Y220C"	"R273C, Y220C"	"R273C, Y220C"	0.0029	-0.259299334	0.665312098	0.70445478		-0.382404472	-1.086859252													-0.112626019	-0.047464234	-0.030056966	0.084388658	0.031930945	0.007774299	0.171779252	-0.315430206	-0.283280517	-0.014240381	-0.138595353	-0.298795095	0.019297464	0.738541672	-0.416608443	-2.118333525	-0.408049428	-0.814303961	-0.034865244	-0.384811576	-0.616677052	-0.642086604	0.471447502
MG63_BONE	Wild-type_but_Non-functional	WT/Low_Functional_Score_(Z<0)				-0.5354	-0.137689239	-0.559057528	0.859010547	0.674098314	-0.324309892	-1.857418753																									-0.96939288	-0.244690397	-0.696744484	-0.447581071	-0.666400173	0.355026977	-0.112584471	-0.451534512	-0.705209031	0.044601709	0.327099517
MHHCALL2_HAEMATOPOIETIC_AND_LYMPHOID_TISSUE	Wild-type_and_Functional	WT/High_Functional_Score_(Z>0)				0.0211	1.313649086	0.081750468			0.567016494	0.567016494																									4.159884454	0.366434229	1.054561335	0.574548231	-0.928584825	0.404591707	0.193122699	0.583815104	0.518081145	0.209434575	-0.898707216
MHHCALL3_HAEMATOPOIETIC_AND_LYMPHOID_TISSUE	Wild-type_and_Functional	WT/High_Functional_Score_(Z>0)				0.0304	1.045150008	-0.4761217			0.040357601	0.040357601																									2.008720686	0.130090052	1.009355002	0.754435355	-0.802395716	-0.568596907	-0.177298799	0.120502633	-0.887862088	0.200311273	-1.343327879
MHHCALL4_HAEMATOPOIETIC_AND_LYMPHOID_TISSUE	Wild-type_and_Functional	WT/High_Functional_Score_(Z>0)				0.016	0.935470812	-0.075240083			0.535733175	0.535733175																									2.440142719	0.514054602	1.065381105	0.871885356	-0.013801559	-0.01803894	0.081573859	-0.234195123	0.7357292	0.495284965	-0.044951261
MHHES1_BONE	Mutant_and_Non-functional	In_Frame_Del	S215del	S215del		-0.0848	0.885438334	0.242827895	0.008953829	0.694309104	-0.365334708	-1.068597641	-0.571693621	0.128472701	0.205833458	0.273969519	-0.065879376	-2.110990573	-0.089119276	2.002511312	-0.161570753	0.712637478	2.017159971	-1.007986121													-0.808050108	-1.284108404	-0.622221185	-0.544405551	-0.576858395	-0.990828424	-1.733247298	0.250156441	-0.17383539	1.469481264	0.995235258
MHHNB11_AUTONOMIC_GANGLIA	Wild-type_and_Functional	WT/High_Functional_Score_(Z>0)				-0.4433	0.377784879	-0.278834667	-2.835703226	-1.907901256	0.75493771	5.498542192													0.739306379	0.029521713	0.102831942	0.369587956	0.251632082	0.009158981	0.253142901	-1.013239347	-0.976502703	-0.623431099	-0.525083966	-0.956938912	1.091923603	0.503002734	2.406022799	0.871244068	1.512850818	0.233618785	-1.675962617	-0.057660476	2.240805972	0.756127852	0.422341277
MIAPACA2_PANCREAS	Mutant_and_Non-functional	Missense_Mutation	R248W	R248W	R248W	0.1127	1.249154711	2.533768685	-0.52285096	0.548279031	-0.122701356	-0.148129426	-1.047973002	-1.414981303	-1.037679349	-0.179980554	-1.336195271	-0.677797423		-0.228202357	-3.747681313	-0.299862014	4.410434167	-0.228162766	-0.30546104	-0.221742553	-0.009942602	0.033114039	-0.222841931	0.058936802	-0.022700404	-0.622437606	-0.718930546	9.19655E-05	-0.11149087	-0.170955208	-0.55646779	-1.779893844	-0.070641079	-0.204551136	1.480808785	-0.523966878	0.023920929	-0.263086438	-0.725199776	0.95116289	0.318199425
MINO_HAEMATOPOIETIC_AND_LYMPHOID_TISSUE	Mutant_but_Functional	Missense_Mutation	V147G	V147G		-0.0174	1.119947179	1.521847959			0.171235118	0.171235118																									2.035625081	0.541972809	-0.142819463	0.149392562	0.02253367	-0.315354756	0.502977056	-0.08115221	0.210031513	-0.624557857	-0.415062107
MJ_HAEMATOPOIETIC_AND_LYMPHOID_TISSUE	Wild-type_and_Functional	WT/High_Functional_Score_(Z>0)				0.0441	1.585850819	0.421839455			1.389565906	1.389565906																									1.891893678	0.687815222	0.743605845	1.729081241	2.439286538	1.302247929	2.748515048	1.481049196	0.639013246	1.311578976	0.311138047
MKN1_STOMACH	Mutant_and_Non-functional	Missense_Mutation	V143A	V143A		-0.0575	0.33146283	0.981804259	1.037663718	0.691889502	-0.460033475	-2.189586695	-2.329136823	-1.724978606	-1.171892741	-0.593072745	0.263755049	0.499242144	0.063147599	1.414189483	0.355289374	0.166796761	-0.598219571	0.926428721													-0.791788231	-0.769688981	0.258648963	-0.234365123	-1.465163405	-1.455198428	0.205727564	0.141792018	-0.47456153	-0.640938033	0.165166963
MKN45_STOMACH	Wild-type_and_Functional	WT/High_Functional_Score_(Z>0)				0.0705	0.221028444	-0.222761368	0.556546573	-0.412160477	0.787796609	0.643410513	-1.820788755	1.026989787	0.891588666	0.794986697	-0.275473976	0.386051558	0.097591743	0.701947915	-2.949131428	0.384309555	2.584498585	-1.215838719	0.158647603	-0.296945916	0.072938736	0.198548224	0.142115031	0.218145535	0.386918093	-0.635656378	-0.922751044	0.060182347	0.155045595	-0.791040137	2.676187972	0.456628947	0.742549449	1.102095884	1.070328876	1.361863488	0.006244964	0.543171638	0.272578925	0.423812579	0.01029998
MKN7_STOMACH	Mutant_and_Non-functional	Missense_Mutation	P278S	P278S		0.0125	1.197694035	2.320672244	0.774254158	0.694736092	-0.776895126	-2.245885377	-0.290003862	-2.879451319	-0.297446965	-0.010887517	0.026426973	-0.735600241		-0.650479653	1.288290196	0.218383796	0.085437315	1.835437415													-1.424222021	-0.632654444	-0.521695382	-0.030921784	-0.506010019	-0.877632641	-1.405357494	-0.750162926	-0.982679789	-0.964182213	-0.450327671
MKN74_STOMACH	Mutant_and_Non-functional	Missense_Mutation	I251L	I251L		-0.115	0.984030668	2.315367628	1.042649388		0.273998482	-0.768650906																									0.681970335	0.335068723	0.000998053	-0.020530564	0.477835007	0.780451536	0.916988965	1.534184165	-0.364907913	-2.050024749	0.721949742
ML1_THYROID	Mutant_and_Non-functional	Frame_Shift_Del			P47fs76	-0.7657	-2.715914973	-0.202746069	0.783394553		-0.43118565	-1.214580203																									0.655548229	-0.613950071	-0.422600214	-2.283362182	-1.267574419	0.01412129	-1.337418792	1.434368379	-0.373236047	-0.712044966	0.163106646
MM1S_HAEMATOPOIETIC_AND_LYMPHOID_TISSUE	Wild-type_and_Functional	WT/High_Functional_Score_(Z>0)				0.0183	0.046669407	-0.364510723			0.092859797	0.092859797	-1.644608934	-4.790507488	-0.827055384	-0.051943354	-1.184561852	-2.510859379		0.610888682	-0.555857233	-0.243761608	1.624417539	-0.250412891													3.660517502	0.024280242	-2.354697414	0.139711565	-0.733094557	0.267206208	1.05871123	-1.938182636	1.94605485	0.016409534	-1.065458756
MOGGCCM_CENTRAL_NERVOUS_SYSTEM	Mutant_and_Non-functional	Missense_Mutation	A159V	A159V		-0.4268	0.369948668				-0.429022957	-0.429022957																									-1.177295403	-0.160560159	0.168246562	-1.835912011	-1.787601762	0.534575154	1.46477838	-0.794790101	-0.55759395	-0.018426076	-0.554673159
MOGGUVW_CENTRAL_NERVOUS_SYSTEM	Mutant_and_Non-functional	Missense_Mutation			R110P	0.2349	0.76077194				-0.379917083	-0.379917083																									-0.701714041	-0.004852803	0.034910106	-0.728835205	-1.072653385	-0.005230484	-0.381396571	-0.121304519	-0.77797298	-1.097259724	0.677221691
MOLM13_HAEMATOPOIETIC_AND_LYMPHOID_TISSUE	Wild-type_and_Functional	WT/High_Functional_Score_(Z>0)				-0.0746	1.584251592	-0.257059817			0.665209398	0.665209398	6.184109667	1.03649162	0.939493741	3.483213627	1.6228339	1.827123311		-4.438147847	-3.957117549	-0.421643841	-9.141555199	-0.163352346	0.475677409	-0.095256623	0.019204823	0.335531733	0.173024599	0.324208674	0.11734098	-1.08037878	-0.817574223	-0.783898729	-0.506729016	-0.923152226	0.45363528	0.511098214	-0.465947985	0.611124312	-0.156873516	0.805173427	1.438797079	1.961376209	1.330887698	0.548745684	0.279286979
MOLM16_HAEMATOPOIETIC_AND_LYMPHOID_TISSUE	Mutant_and_Non-functional	Missense_Mutation	"V173M, C238S"	"C238S, V173M"	"C238S, V173M"	0.1788	1.796267978	1.352319831			-0.417087453	-0.417087453																									-0.360118164	-2.194726314	0.28730509	-1.052221131	-1.152864865	-0.357372295	-0.221158821	-0.075275088	0.815596373	0.305640375	-0.582767143
MOLM6_HAEMATOPOIETIC_AND_LYMPHOID_TISSUE	Mutant_and_Non-functional	Missense_Mutation	R248Q	R248Q		-0.184	0.844632507	2.073973678			-0.180506133	-0.180506133																									-0.643981713	-1.209899543	-0.252580442	-0.184142401	-0.424895035	-0.821960007	-1.142920709	-0.120424836	1.54576896	1.25584722	0.013621044
MOLP2_HAEMATOPOIETIC_AND_LYMPHOID_TISSUE	Mutant_and_Non-functional	Missense_Mutation	A159V	A159V		-0.5724	0.041062118	0.510177519			-0.024528317	-0.024528317																									1.246713671	1.359377111	0.443524602	-0.550849269	-0.67805174	0.278696323	-2.499184947	-0.501569645	1.530545335	-0.747794211	-0.151218714
MOLP8_HAEMATOPOIETIC_AND_LYMPHOID_TISSUE	Wild-type_and_Functional	WT/High_Functional_Score_(Z>0)				-0.0267	-0.408620475	-0.068584349	-1.819956078		0.209624615	2.029580694																									0.660039491	0.481307991	0.048537458	-0.621192282	-0.830575467	0.691905076	-1.19796959	0.289490854	0.769672099	1.797267516	0.217387621
MOLT13_HAEMATOPOIETIC_AND_LYMPHOID_TISSUE	Mutant_and_Non-functional	Missense_Mutation			W91*	0.0471	0.880224188			0.233446163	-0.926690452	-1.160136615																									-0.249413933	-2.116540406	0.390949551	0.554323629	-0.550682489	-1.956989925	-1.589559941	-1.000150087	-0.556207867	0.078980502	-3.198304003
MOLT16_HAEMATOPOIETIC_AND_LYMPHOID_TISSUE	Mutant_but_Functional	Missense_Mutation	R158H	R158H	R158H	0.0302	1.279240166	-0.080031067		-3.005831066	0.102345062	3.108176128																									-0.602069394	-2.00231654	1.852891259	0.416914792	-0.360137111	0.025018757	0.743803308	-0.05156029	1.059111696	0.697185321	-0.653046123
MOLT4_HAEMATOPOIETIC_AND_LYMPHOID_TISSUE	Mutant_but_Functional	Nonsense_Mutation			R306*	-0.3536	0.264097621			-2.538990286	0.298134392	2.837124678																									1.193183231	-1.100786854	0.454938102	1.220911002	1.231196051	0.940115765	0.146562182	-0.589688784	0.703372952	0.33896196	-1.259287297
MONOMAC1_HAEMATOPOIETIC_AND_LYMPHOID_TISSUE	Wild-type_but_Non-functional	WT/Low_Functional_Score_(Z<0)				-1.065	-0.131060222	0.471006261			-0.005928465	-0.005928465	-1.727749973	-1.102608542	1.085980334	-0.279749801	0.101630023	-0.526164004		0.394207298	0.581591364	-0.382567553	2.929731852	-0.216641793													-0.660794778	-0.92901415	-1.255375916	0.06282143	-1.562250639	-0.01928471	0.035286241	0.843270381	2.960479074	0.411922267	0.04772768
MONOMAC6_HAEMATOPOIETIC_AND_LYMPHOID_TISSUE	Wild-type_but_Non-functional	WT/Low_Functional_Score_(Z<0)				-0.8388	0.037882544	1.309953105			-0.22747223	-0.22747223	-1.555925159	-0.11540768	2.40119239	0.074549798	1.493767335	1.425274955		1.706766759	0.496470776	-0.042718658	2.959425081	1.400332643													-0.698771617	-1.48756155	-1.746791972	-0.216074361	-0.59694651	-0.466226023	-0.359837549	0.466930319	2.434780492	0.430951986	-0.26264774
MORCPR_LUNG	Mutant_and_Non-functional	Frame_Shift_Del	P152Rfs18	P152fs		-0.1241	-1.107514805	-0.94723169	0.503366094		-0.592330059	-1.095696153	-3.054047501	-0.326427556	-0.532894469	-1.229299649	-0.57248544	-0.767668927	-0.340680305	1.142991332	3.556456923	-0.379677412	2.331116371	0.352399233	-0.200161223	-0.258218583	0.05497147	0.183517043	-0.253148397	0.1155288	0.073617457	-0.599041323	-0.549703349	0.279740698	-0.148945477	-0.045014124	-0.61134221	-0.246658288	-1.459704876	-0.249900252	0.721786433	-0.965259892	-1.035394115	-0.959862684	-0.487255644	-1.897865311	0.675826186
MOTN1_HAEMATOPOIETIC_AND_LYMPHOID_TISSUE	Mutant_but_Functional	Splice_Site_Mutation	X261_splice	S261_splice		-0.9275	-0.658808406	-0.405954168			0.391656387	0.391656387																									0.281933853	-0.14632799	-0.092312201	1.757127378	0.376256853	0.197539822	-0.139342822	1.047387291	1.922742163	-0.312303406	-0.58448068
MPP89_PLEURA	Mutant_and_Non-functional	Homozygous_Deletion				-3.319	-0.485498862	-0.761060149	0.591446262	0.47640263	-0.428796081	-1.496644974																									-1.073700576	-0.699886788	-0.657079099	-1.665477306	-0.955178347	0.699113611	0.326681008	-0.766180494	-0.44201098	0.327358792	0.189603284
MSTO211H_PLEURA	Wild-type_and_Functional	WT/High_Functional_Score_(Z>0)				0.2054	-0.113888524	-0.454193054	-1.49838037	-2.84613736	1.155422402	5.499940132																									1.182332181	1.146959532	0.637980443	0.965014494	1.627344027	0.983100893	1.439203688	1.128148507	1.193328877	1.302951648	1.10328213
MUTZ5_HAEMATOPOIETIC_AND_LYMPHOID_TISSUE	Wild-type_and_Functional	WT/High_Functional_Score_(Z>0)				0.037	1.117021927	0.105870014			0.791930574	0.791930574																									2.308234295	0.636236807	1.439838794	1.596016291	-0.145252095	-0.121643499	0.145853083	-0.105573896	2.060665412	0.836149254	0.060711871
MV411_HAEMATOPOIETIC_AND_LYMPHOID_TISSUE	Wild-type_and_Functional	WT/High_Functional_Score_(Z>0)				-0.0086	1.85783821	-0.385737295		-4.77712177	1.324588112	6.101709881	4.307497642	-0.542000393	1.120820388	2.348932308	1.947083953	1.263347884		-0.898319131	1.402312192	0.406203362	-7.070947417	-1.258201058	0.607481052	-0.483167076	-0.038772438	0.404533368	0.374814031	0.214593546	0.023256162	-1.144500194	-0.684504386	-0.702554781	-0.62726529	-0.991538354	0.562323082	0.834723197	-0.195422148	1.689198038	1.469609413	1.615577338	3.437206934	2.043314525	1.245238018	1.011997951	0.856702878
NALM1_HAEMATOPOIETIC_AND_LYMPHOID_TISSUE	Wild-type_and_Functional	WT/High_Functional_Score_(Z>0)				0.0854	1.147842581	-0.297971681			1.256560696	1.256560696																									3.273399944	1.376707662	2.293545824	1.837809909	0.121504164	0.847057923	0.515619185	0.66000825	1.669579778	1.466883929	-0.239948913
NALM19_HAEMATOPOIETIC_AND_LYMPHOID_TISSUE	Wild-type_and_Functional	WT/High_Functional_Score_(Z>0)				0.0161	1.742816042	-0.063612936			1.267997652	1.267997652																									2.586458274	0.664321888	1.790265444	1.988154255	0.886588595	1.147191841	0.81666296	0.754374188	2.087147822	1.16990024	0.056908669
NALM6_HAEMATOPOIETIC_AND_LYMPHOID_TISSUE	Wild-type_and_Functional	WT/High_Functional_Score_(Z>0)				0.0971	1.148160206	-0.400712293			0.609746084	0.609746084	0.771628024	0.555065413	0.786276684	-0.357941969	-0.484197575	-1.80020145		0.270366741	2.608253168	-0.467965277	-3.456687676	0.158759794													1.33225526	1.036016698	0.935341742	1.755594455	-0.047179784	-0.329735543	-0.528895746	0.440587991	0.547629412	1.51793004	0.047662397
NAMALWA_HAEMATOPOIETIC_AND_LYMPHOID_TISSUE	Mutant_but_Functional	Missense_Mutation	R248Q	R248Q		-0.9613	1.632182863	1.719190734			0.140134194	0.140134194																									0.310098631	0.349019332	0.307317402	-0.826506874	0.501456453	-0.854640315	0.055755859	0.895926761	1.166936903	0.365065827	-0.728953841
NB1_AUTONOMIC_GANGLIA	Wild-type_and_Functional	WT/High_Functional_Score_(Z>0)				-0.2959	0.513791347	-0.284414342	-0.644168928		0.362298417	1.006467345													0.115942901	-0.073711114	0.184436066	0.36072638	0.043228774	0.413640656	-0.05881533	-0.985102484	-1.117176086	-0.808931607	-0.34789133	-0.684575954	0.21020503	0.845074196	0.667234247	0.040589515	-0.013506302	1.164547963	-0.145859518	0.35651749	0.268641842	0.102069372	0.489768754
NB4_HAEMATOPOIETIC_AND_LYMPHOID_TISSUE	Mutant_and_Non-functional	Missense_Mutation	R248Q	R248Q		-0.6959	0.738484937	1.853100355			-0.469689803	-0.469689803	-2.320030899	-1.739627265	2.143455169	0.363365932	-0.942661019	-0.765293469		-1.570969728	3.518053681	-1.083604876	3.672458468	0.506368519	-0.559979819	-0.27866153	-0.080209998	0.03342987	-0.137570836	0.142516521	0.069799423	-1.468103305	0.055648402	0.088867414	-0.118636767	-0.005467433	-0.250578777	-0.992661448	-1.083158082	-0.722695351	-1.07185362	-1.082362314	-0.746602301	0.495972437	0.806233154	0.16612826	-0.685009789
NCCSTCK140_STOMACH	Mutant_but_Functional	Missense_Mutation	R248Q	R248Q		-0.4508	1.336429184	0.948057059			0.424352244	0.424352244	-1.903137975	-1.654506677	-0.36166352	0.25401567	1.043617995	-0.565754975	0.493303498	1.012341128	-2.056750942	1.155660443	0.844475411	0.643353278													-0.035986671	1.404451108	1.492715446	-0.615728183	1.651343188	-0.544213672	-0.589383976	0.72510796	1.977314229	0.00112572	-0.798870469
NCIH1048_LUNG	Mutant_and_Non-functional	Missense_Mutation	R273C	R273C		0.0208	-1.02064236			0.688331265	-0.169300725	-0.85763199	-1.693305829	0.093236737	0.40857882	0.606533675	-0.855956793	0.514682623	-0.402244265	0.113863633	1.441507253	-0.657210118	3.236165968	0.230894543													0.379741208	-0.32081193	-0.98825139	-0.744939057	0.053709437	0.241371589	0.123897317	-0.434064419	-0.199504775	0.26152484	-0.234980793
NCIH1092_LUNG	Mutant_and_Non-functional	Splice_Site_Mutation	X225_splice	V225_splice	?	-0.5899	0.892546009	-0.340726844		-0.024170243	-1.390168952	-1.365998709																									-0.967104532	-1.562772258	-0.728223983	-1.2094727	-2.010479996	-2.122254074	-1.432194755	0.131165652	-0.01272481	-2.26067251	-3.117124507
NCIH1105_LUNG	Mutant_and_Non-functional	Missense_Mutation	R249S	R249S	R249S	0.4693	1.049427939	1.506457383			-0.544428852	-0.544428852	-2.054771394	-0.987794726	0.421643841	-0.969582879	0.879711375	-3.264671467	0.200884587	3.275756939	3.418284434	-0.35841706	1.315212056	0.788652142													1.194263559	0.391370562	-0.802043808	-0.212399882	-0.918717213	-0.329118705	0.688736891	-0.244914693	0.303870539	-2.786872947	-3.272891682
NCIH1155_LUNG	Mutant_and_Non-functional	Missense_Mutation			R273H	0.0439	-1.102313986	0.746108913	-0.440587407	0.300483361	-0.360888454	-0.220784407	-2.514026657	-0.03314952	0.121979782	0.917718707	-0.480238478	-0.652459202	-0.232161454	1.32313025	2.896475437	0.327140193	1.358762124	-0.649687834													-1.046647361	-0.807378682	0.359934298	-0.91542365	-1.215835288	-1.002560437	-0.062316254	1.182222852	1.070109024	-0.441569753	-1.09030774
NCIH1184_LUNG	Mutant_but_Functional	Missense_Mutation	G334V	G334V		0.2166	0.845150034	-0.055853777	-0.981532591		-0.326373148	0.655159442																									0.260797639	-0.437464258	-1.042638421	-0.375140947	-0.428731603	-0.156549261	0.25691202	-1.006521508	0.292120179	0.018080181	-0.970968652
NCIH1299_LUNG	Mutant_and_Non-functional	Homozygous_Deletion			?	-3.443	0.262430649	-0.660802483	0.67952643	0.603787538	-0.047679624	-1.330993592	-0.500429873	-0.920885985	-1.396769456	-1.244740128	0.425998848	1.084000785		-1.384100345	-1.197626872	0.834181759	2.213135278	1.052723918	-0.104213674	-0.113006564	0.067568896	0.005490515	0.011892265	0.056272573	0.123429124	-0.779967203	-0.458076463	0.053062769	-0.061913659	-0.025100585	0.633256358	-0.089537061	-0.620709228	-0.687189594	0.009801266	-0.743234572	0.506622286	0.665070618	-0.898836135	0.895509447	-0.195229247
NCIH1339_LUNG	Mutant_and_Non-functional	Nonsense_Mutation	"E298*, L35Ffs8"	"E298*, L35fs"		-0.0372	0.33715008	-0.766878657	0.839898812		-0.5027962	-1.342695012	1.384892165	-2.134349245	0.212168013	0.179940963	-0.020686282	-0.422039751	0.107212349	-4.188724729	1.719831779	0.183266605	1.965295799	1.383704436													-1.197584625	-0.028692627	-0.354201328	-0.596659168	-1.603846407	0.328466667	0.085016332	0.356853655	-0.392577626	-2.348364534	0.220831466
NCIH1341_LUNG	Wild-type_and_Functional	WT/High_Functional_Score_(Z>0)				-0.2477	-0.356977665	-0.339473127	-1.425257212		0.067906626	1.493163837																									-0.167826198	1.044140697	-0.458548475	0.442000302	0.813279744	-0.675019569	0.500377392	-0.121546432	1.083952834	-1.340874059	-0.372963356
NCIH1355_LUNG	Mutant_and_Non-functional	Missense_Mutation	E285K	E285K	E285K	0.351	0.657316401	0.294053114	0.907205356	0.610192366	-0.529512659	-2.046910381	-3.125311249	-0.830222661	-0.265219915	-1.021051142	-0.063939418	-0.297051055	-0.551106316	-0.273296473	1.782385513	0.935930554	0.841704043	0.46400618													0.40537144	-0.125364455	-1.678314133	-0.969879597	-0.605328971	-0.646391038	0.267463019	0.112349854	-1.581592708	-1.479916304	0.476963642
NCIH1373_LUNG	Mutant_and_Non-functional	Nonsense_Mutation	E339*	E339*		-0.3947	-0.462432237	-0.167111032	0.736861634		-1.122113137	-1.858974771	-0.566150885	-3.934154786	0.123365466	0.192016209	-3.200534094	-0.747477532	-0.447773882	1.599871137	2.347348669	0.69521745	2.487104797	0.239208647													-1.271543003	-0.261962694	-1.773525584	-0.893626214	-1.048861702	-2.209216108	-1.051227738	-1.779393506	-1.72385239	-1.220326403	0.890290841
NCIH1385_LUNG	Wild-type_but_Non-functional	WT/Low_Functional_Score_(Z<0)				0.6758	-0.347711034				-0.010603403	-0.010603403																									0.635662292	0.490718432	0.553061354	-0.173223275	-0.163267204	-0.654615542	0.603097018	1.942541559	0.747971136	-2.595968845	-1.502614362
NCIH1395_LUNG	Wild-type_and_Functional	WT/High_Functional_Score_(Z>0)				0.1249	-1.568973926	-0.523125301	-1.061303309	0.691177855	0.160787196	0.53091265	1.044013905	3.183509976	-0.917718707	1.914223447	-0.462026631	3.626137032	0.956517859	-2.37427053	-3.49271546	-0.500825783	-4.861771236	-1.499705981													0.042572287	0.869457116	0.366658757	0.626140606	0.625105288	0.650746271	-1.061003879	-0.29303442	-1.437741897	0.678729887	0.701029137
NCIH1435_LUNG	Mutant_and_Non-functional	Missense_Mutation	C141W	C141W		-0.7208	-1.105709011	0.221964257	0.013939499		-0.696906257	-0.710845756																									-0.078620128	-0.389881094	-1.136725577	-0.412825449	-0.371288604	-0.411291175	-0.766285005	0.223698917	-1.289719408	-2.70031122	-0.332720089
NCIH1436_LUNG	Mutant_and_Non-functional	Missense_Mutation	H179Q	H179Q	H179Q	-0.0559	0.429367718	0.828219504			-0.348551609	-0.348551609																									-0.039065974	-0.424361973	-0.652040295	0.19088488	-0.278247188	-0.445289823	0.462252633	0.967476435	0.203183478	-0.90279897	-2.916060898
NCIH1437_LUNG	Mutant_and_Non-functional	Missense_Mutation	R267P	R267P		-0.4707	-0.903252448	-0.035403555		0.645490083	-0.547144836	-1.192634919	-1.422107678	0.388149879	-1.179019116	-0.751040719	1.208712344	-1.7328968		0.597427752	0.317321632	0.691258353	2.805416204	1.272453807	-0.082253997	-0.25686615	-0.097113269	0.093850872	-0.160066964	0.26438424	0.043613467	-0.690026545	-0.719875441	-0.00529836	0.148037525	-0.203443869	-0.37437188	-1.133345353	-1.095201629	-1.019813875	0.045742819	0.301035527	-0.195058059	-0.877238424	-0.701194048	-1.417345336	0.448197061
NCIH146_LUNG	Mutant_and_Non-functional	Frame_Shift_Mutation			P318fs21	0.0546	0.506871359	-0.179641694			-0.275207246	-0.275207246	0.957705588	1.966483528	0.479842568	-0.836557217	-0.428770216	-1.529399209	-0.25484708	1.685783544	5.554613228	-0.141735676	3.441247197	-0.721743401													-0.214481488	0.028910217	0.032607036	-0.113457429	-0.805980472	-0.596669074	0.238963156	-0.505713582	0.2461968	-0.112217269	-1.225437602
NCIH1563_LUNG	Wild-type_and_Functional	WT/High_Functional_Score_(Z>0)				-0.2631	-0.157740656	-0.075981554	0.551560903	-0.720730846	0.644884709	0.814054652																									-0.226693972	1.227268068	1.549298171	0.089631251	0.90891552	0.695545628	0.241292114	1.357306022	0.153302422	0.514275528	0.583591051
NCIH1568_LUNG	Mutant_but_Functional	Missense_Mutation	H179R	H179R	H179R	-0.284	-0.5326494	-0.285791007	-0.305143374		-0.282258956	0.022884419	-2.860447653	-3.274965119	2.034184089	-1.506040536	-1.354011207	0.229588041	-0.222144938	4.050156331	-4.988462343	-0.048696894	2.995452864	1.226132371													0.518911532	0.260709979	-1.019108737	0.703980427	-0.400532345	0.219866931	-0.643753349	-0.988185346	0.141330898	-1.325577193	-0.57249131
NCIH1573_LUNG	Mutant_and_Non-functional	Missense_Mutation	R248L	R248L	R248L	-0.809	0.366305984	0.534549683		0.128691647	-0.675486147	-0.804177794																									-0.179537101	-0.42564356	-1.392919008	0.438710414	0.074797702	-0.717557187	-1.064709387	-1.29346689	-1.731928916	-1.480190394	0.34209671
NCIH1581_LUNG	Mutant_and_Non-functional	Nonsense_Mutation	Q144*	Q144*	Q144*	-0.8027	-1.502291721	-1.443944107	-0.813681704	0.639085256	-0.409925078	-0.235328629	-1.65054758	-2.985951031	-0.619202786	-2.434448805	0.006655242	-0.979876532	0.06888829	-0.441835236	0.332682929	0.956121949	0.847642689	-0.441439326	-0.00962472	-0.113269396	-0.003282674	0.081636009	-0.088670592	0.13506207	-0.118356103	-0.760001638	-0.947215536	-0.014455995	-0.0044866	-0.149184816	-0.19089157	-1.980602379	0.141861134	-0.720542909	-0.428683723	-0.539291064	-0.634780561	1.098808972	0.781042809	-1.542865778	-0.493230784
NCIH1618_LUNG	Mutant_and_Non-functional	Missense_Mutation	R248L	R248L		-0.0018	-0.313955131	0.370797675			-0.535593839	-0.535593839																									-0.110196758	-0.182430271	-0.934314394	-1.287419554	-0.013336064	-1.010869604	0.239370861	0.386228796	0.53465056	-1.197263637	-2.315952162
NCIH1623_LUNG	Mutant_and_Non-functional	Missense_Mutation	R273L	R273L	R273L	-0.3536	-0.58326604	0.496126389	0.723566515	0.689896889	-0.629823975	-2.043287379	-2.242432596	-2.342201843	-0.954142401	0.237625008	-0.837349036	2.338242746	0.20630855	-2.615775453	1.606997512	0.445398424	2.336659107	0.967603331													-0.298824244	0.512743281	1.011472532	-1.104507403	-0.840151369	-0.809623251	0.441671226	-1.892198236	-0.954324198	-2.392627555	-0.601694511
NCIH1648_LUNG	Mutant_and_Non-functional	Frame_Shift_Ins	L35Ffs8	L35fs		-0.2223	1.072012576	-0.557345064		0.585284702	-0.466763386	-1.052048088	-0.325437781	-0.762126191	0.335216751	-0.402640175	1.394393998	2.139100162	-0.520225359	0.589509558	-0.19898422	1.371035325	0.37472854	1.662424871													-0.418727799	0.343318939	-1.629395413	-0.560381508	-0.040654871	-1.206177383	-0.08333167	-0.906458573	-0.757753012	-0.566150456	0.691314501
NCIH1650_LUNG	Mutant_and_Non-functional	Splice_Site_Mutation	X225_splice	V225_splice		-0.0446	-0.734647296	-0.351246579	0.762620929	-0.798015768	-0.436339718	-0.400944879	0.027258384	0.393257115	1.057474835	0.296932282	-0.840912224	0.629100529		1.817621478	0.829430842	0.543188122	2.453056562	1.235634204	-0.302729001	-0.505153086	0.138003727	0.201308259	0.032162715	0.239753214	-0.088893013	-0.643362793	-0.497519229	0.02118715	0.080929296	-0.194293129	0.0275662	0.873436589	-0.050513496	0.058641721	-0.795016064	-0.270180459	-0.415644849	-0.351450632	-1.702723588	-1.594264291	-0.579588025
NCIH1651_LUNG	Mutant_and_Non-functional	Missense_Mutation	C176Y	C176Y	C176Y	0.0274	-0.305520321	0.669534103	0.233308975	0.657303432	-0.460767416	-1.351379823																									-0.723208528	0.117666183	-0.058401727	-0.107802849	-1.151940968	0.571270955	-1.085031048	-0.530875667	-1.533558867	-0.559963839	-0.006595221
NCIH1666_LUNG	Wild-type_and_Functional	WT/High_Functional_Score_(Z>0)				-0.4989	-0.354768733	0.35901786	-0.801217529	-0.007944679	0.727517612	1.53667982	0.382488371	1.466449565	1.843751518	1.647776212	0.302989701	0.857144522	0.229627632	-1.087959882	-5.332903791	2.11415785	-2.362789148	-0.498846234													1.014513871	1.183110358	0.494728233	0.786988647	0.889848835	0.063117562	0.584365624	0.379106502	1.070313176	0.847334761	0.689266162
NCIH1693_LUNG	Mutant_and_Non-functional	Splice_Site_Mutation	X331_splice	Q331_splice	?	0.3533	0.929499254	-0.596787774	-0.320931329	0.649617639	-0.204690208	-0.533376518	-2.106239656	0.882878653	-1.449821357	-0.085239361	-0.706698832	0.690070624	-0.069402972	2.772555698	3.818945061	-0.159749568	2.048436838	-0.271118969	0.008735978	-0.167107601	0.007717919	0.110195652	-0.006927493	0.098098086	0.073064579	-0.426414876	-0.10674653	0.216425636	0.028056574	-0.219984501	-1.001108225	-0.18260928	0.021195905	-0.11674641	-1.234111075	1.385920162	-0.883337856	-0.641691684	-0.503624489	1.042278436	-0.137757774
NCIH1694_LUNG	Mutant_and_Non-functional	Splice_Site_Mutation	X261_splice	S261_splice	?	0.3305	0.244765856	-0.288731506			-0.431330857	-0.431330857	-2.473247957	-1.190500497	0.315460857	-0.564171336	0.178317733	-1.639462108	-0.088604593	2.489084345	5.475431286	0.249819027	0.745893893	0.950975123													-0.448971473	0.030169959	-0.313345326	-0.805936684	0.944179666	-0.73735647	-0.635853526	-0.685564845	1.614119473	-0.521721675	-3.18435853
NCIH1703_LUNG	Mutant_but_Functional	Splice_Site_Mutation	X307_splice	A307_splice		0.2059	-0.03194925	-0.77032183	-0.608438293		-0.2663882	0.342050093	0.902674138	-0.77717076	-1.014716586	-1.224152823	0.443418875	-0.07300575	-0.239723329	3.627324761	2.516798025	0.768064837	1.388455352	0.174556591	-0.016742038	-0.399699002	-0.008657741	0.087974966	-0.206529421	0.164924334	-0.017566592	-0.374449861	-0.5935665	0.169241279	0.141665972	-0.092501019	-0.298122398	-0.69975693	-0.572535828	-0.089924797	-0.94315261	-0.606308676	0.301107412	1.159097652	-0.425746898	-0.22578214	-0.52914499
NCIH1734_LUNG	Mutant_but_Functional	Missense_Mutation	R273L	R273L	R273L	-0.2735	-0.318519591	1.171981192	-0.703996966		-0.127579645	0.576417322																									-0.283038226	1.420695465	-0.574129896	-0.229991304	-0.835423711	0.251168425	0.719711477	-0.551310502	-0.807891048	-1.007984501	0.494817729
NCIH1755_LUNG	Mutant_and_Non-functional	Missense_Mutation			C242F	-1.223	-0.84461302	0.171821554		0.659153716	-0.69652598	-1.355679696																									-1.148609753	-0.892702519	-1.010239905	-1.240732533	-0.848491271	-0.503272575	-0.456986309	-0.386112251	-1.30162736	-0.07435361	0.201342302
NCIH1781_LUNG	Mutant_and_Non-functional	Missense_Mutation	V157F	V157F	V157F	-0.2207	1.11472637	1.011406664	0.829096527		-0.726536414	-1.555632941																									0.283715108	0.544246533	-0.478176283	-0.365702134	-1.173122331	-1.903518555	-1.43126646	-0.831857235	0.325603737	-2.054527666	-0.907295265
NCIH1792_LUNG	Mutant_and_Non-functional	Splice_Site_Mutation	X224_splice	E224_splice		-0.9947	-1.93525573	-0.640194347	0.746832974	0.683492062	-0.350861699	-1.781186735	-1.175851838	-0.18920525	-1.044805724	0.397889258	-1.578096103	0.279037163		-0.471132555	-0.043708432	-0.54595949	1.874632476	0.116041136	-0.284491775	-0.284442687	0.159405476	0.071905289	-0.094415415	0.337296924	-0.039058375	-1.086028097	-0.559047392	0.09839877	0.034169307	-0.333092847	-0.126499974	-0.275063159	-0.903607058	-0.757155272	-1.241337334	-0.013563842	1.202742724	-1.093326358	-0.936014122	-0.215640788	0.49998649
NCIH1793_LUNG	Mutant_and_Non-functional	Missense_Mutation	R209*	R209*	"R209*, R273H"	-0.1293	-0.769742551	0.346320587	0.777577938	0.604214527	-0.166845103	-1.548637568																									-0.588523035	0.356276803	-0.142658398	-0.287376131	-0.764512383	-0.450103576	0.742500188	-0.105716321	-0.906488241	0.062078248	0.249226711
NCIH1836_LUNG	Mutant_and_Non-functional	Missense_Mutation	G244C	G244C		-0.0461	0.126031038	0.663487896			-0.304571231	-0.304571231	-2.870741306	-1.614123887	-0.578028176	-1.167537734	0.794590788	-0.903465958	0.303623156	4.303538545	0.180416055	0.251877757	-1.349656201	0.220363344													0.514957678	0.342463941	-0.325256232	-0.547172068	-0.458364587	-0.714533472	1.100174344	-0.113984297	0.255688957	-0.180661607	-3.223596195
NCIH1838_LUNG	Mutant_and_Non-functional	Missense_Mutation	R273L	R273L		0.2142	0.481852344	2.287827967	0.180959441	0.686480981	-0.223021924	-1.090462346																									0.495918733	0.181698201	-0.580116141	-0.730117781	-0.066883089	-0.510916526	0.259451406	-0.080167803	-1.209752845	-0.766562891	0.554207573
NCIH1869_LUNG	Mutant_and_Non-functional	Missense_Mutation	M237I	M237I		-0.2977	-0.382832942	0.250055538	0.662907531		-0.53220743	-1.195114961																									1.058221226	0.338634351	-0.909380129	0.630214189	-0.747870706	-0.735880897	-1.209837957	-1.222408372	-2.049437575	-0.501112672	-0.505423191
NCIH1876_LUNG	Mutant_and_Non-functional	Missense_Mutation	R273L	R273L	R273L	-0.3372	0.188244294	1.510765103			-0.504613574	-0.504613574	-3.30109516	0.290795682	0.897527312	0.472716193	-0.340561532	-1.521876924	-0.042718658	2.336263197	3.436100371	-0.03284071	1.580471561	0.272663017													0.871476046	-0.524406463	-1.02127048	-1.056552318	-1.36855674	-0.459053772	0.094654379	-0.94708633	0.235011438	0.502150282	-1.877115361
NCIH1915_LUNG	Mutant_and_Non-functional	Nonsense_Mutation	K291*	K291*	K291*	0.1431	0.517118627	-0.583632038	0.120300457		-0.21542578	-0.335726236	-1.373014874	-1.71864405	-1.212275531	0.243682426	0.526559914	1.010757489	0.201161724	1.922141641	1.762194118	0.353151461	1.060246203	1.031740704													0.068852002	-0.949793214	-0.366886767	-0.167301113	-0.995657813	1.55429269	-0.930185519	0.238330983	-0.131418406	-0.36904016	-0.320876259
NCIH1930_LUNG	Mutant_and_Non-functional	Missense_Mutation	G245R	G245R		-0.0933	-0.109673895	1.568711758			-0.797506419	-0.797506419																									-0.428362561	-0.984180037	-0.249787861	-0.303694048	0.208835505	-1.797470834	-0.680697738	-0.542081158	0.484296732	-1.331985692	-3.147442915
NCIH1944_LUNG	Wild-type_and_Functional	WT/High_Functional_Score_(Z>0)				0.0022	-0.013475959	-0.214676885	-1.553222739		0.753667135	2.306889874	2.457015659	2.298255865	1.828706949	2.375854168	1.024614329	-0.35964438	-0.065166738	-4.40647507	-5.709018015	-0.64137373	-3.118976694	-0.963248324	1.118094221	0.123915372	0.227129209	0.589226523	0.315465002	0.638034395	0.097135663	-0.903368979	-0.935399484	-0.162018663	-0.298951484	-1.077836185	2.237899058	0.913584486	-0.066967379	-0.219538404	0.8051686	1.440516354	0.147841191	1.988450559	0.441466967	0.111597283	0.490319769
NCIH196_LUNG	Mutant_and_Non-functional	Missense_Mutation	R175H	R175H	R175H	-0.5577	-0.332383999	0.19114552	0.814970463		-0.449715011	-1.264685474	-1.706766759	-0.787464413	-0.089436003	-0.489344401	-1.532962396	2.37347871		2.097925552	0.951371033	0.168538763	-0.598219571	-0.169449356													-0.463001958	0.585411447	-0.224504623	-0.117207194	-1.281388544	-0.149292346	-0.782438653	-0.189770066	-0.682488205	-1.088567137	-0.553617846
NCIH1963_LUNG	Mutant_and_Non-functional	Missense_Mutation	"H214R, V147D"	"H214R, V147D"	"H214R, V147D"	-0.0322	0.08528185				-0.526903495	-0.526903495																									0.575447782	-0.016540609	-0.366041176	-0.467624262	-1.353744238	-0.890936986	0.618400186	-0.256930749	0.278234284	-1.075384684	-2.840817991
NCIH1975_LUNG	Mutant_and_Non-functional	Missense_Mutation			R273H	0.414	1.425380623	1.850119893			-0.367189892	-0.367189892	-2.091195087	0.224401624	-1.46011501	0.486177124	-1.875820205	1.338174819		0.880503195	1.188125039	-0.718576123	4.604429925	-0.89990277													-0.65335558	-0.044807127	-0.961351187	-0.381858596	-0.40421552	0.273495534	-0.15519398	-0.496550213	-1.068381402	-0.324585275	0.177714535
NCIH2009_LUNG	Mutant_and_Non-functional	Missense_Mutation	R273L	R273L	R273L	0.031	0.421835804	1.982175991	0.647950521		-0.758753897	-1.406704418	-1.004818843	-1.748337278	0.08519977	-0.686111527	-0.430749764	-0.059782366	-0.34372881	1.829894679	0.176100639	0.638602362	0.610096863	1.246719676													-0.975338359	-1.111075958	-0.582394735	-1.676761069	-0.939770011	-0.904108287	-0.446003494	-0.15719979	-1.377352404	-0.205447228	0.029158471
NCIH2023_LUNG	Mutant_and_Non-functional	Missense_Mutation	S240R	S240R	S240R	-0.3259	-1.410155154	0.334309522	0.030558399		-0.318040654	-0.348599053	0.165450668	1.389247172	-0.236595643	0.005420004	-1.13230177	-1.585618388	0.111567356	-2.03299636	2.204821174	1.107755368	2.364768697	0.712637478	-0.032005884	-0.160339404	0.017923177	0.120742135	-0.044589915	0.311175183	0.01772841	-1.15641837	-0.301614733	0.097096842	-0.02881917	-0.199830289	0.111027055	-0.102640559	-0.577860443	-0.727076426	-0.75336887	-0.181077635	0.063380591	0.249621301	-0.895853551	-1.073244167	0.388645507
NCIH2029_LUNG	Mutant_and_Non-functional	Missense_Mutation	Y220D	Y220D	Y220D	-0.5612	-1.388010305	-0.249694373		0.68975456	-0.697778661	-1.387533221																									-0.535592472	0.581737807	-0.490066661	0.182198923	-2.063299963	-2.92065021	0.500456303	-0.346846955	1.013987912	-0.652071332	-2.945418623
NCIH2030_LUNG	Mutant_and_Non-functional	Missense_Mutation	G262V	G262V	G262V	0.0436	-0.001255201	1.501727563	0.898895906	0.620867079	-0.127474435	-1.64723742	-0.939493741	-0.910592332	-1.957773515	-0.411746098	0.008690218	2.581727217	-0.2209968	1.471200482	4.355006808	-0.13864758	1.25503378	0.950975123	-0.157285346	-0.26748285	-0.011427147	0.307748249	0.107059752	0.647369918	0.003743706	-0.721410273	-0.056810633	0.066371506	0.110781119	-0.160935544	-0.291500796	0.220363655	-0.660903601	0.681555309	-0.756796688	0.570279177	0.703288217	0.157646216	-1.194669798	-1.078856498	0.247376019
NCIH2052_PLEURA	Wild-type_and_Functional	WT/High_Functional_Score_(Z>0)				-0.0672	-0.589566327	-0.018759571	0.894741181	-0.083094658	1.653837858	0.842191335	5.463553995	3.868829684	3.134021263	0.980668351	0.84526723	1.308877501		0.674630145	-7.431225253	-0.117149683	1.059850293	-1.11804902													2.373740208	0.989438415	1.400302892	2.520323352	1.464541278	1.56323079	2.264124786	2.874303223	0.983810178	1.45392336	0.304477952
NCIH2066_LUNG	Mutant_and_Non-functional	Missense_Mutation	V157F	V157F		0.7782	0.399053485	2.426921001			-0.236274614	-0.236274614	-3.427786267	-1.21465099	0.878919556	-1.219401906	0.746289803	-1.078853959	-0.278760027	0.905049597	7.102620193	0.053170674	-0.06156396	-0.388031107													0.869793086	-0.271828851	-0.595133072	-1.593315648	1.425486671	-0.370047707	1.317786644	-0.777103229	0.573679343	-0.392363964	-2.785974022
NCIH2081_LUNG	Wild-type_but_Non-functional	WT/Low_Functional_Score_(Z<0)				-0.6835	0.47782207	-0.691525504			-0.402259451	-0.402259451																									-0.087692679	0.665264267	0.87467397	-0.095820654	-0.52063987	-0.258400066	-1.492885741	-0.510204156	-0.312238575	0.438052238	-3.124962697
NCIH2085_LUNG	Wild-type_but_Non-functional	WT/Low_Functional_Score_(Z<0)				0.1834	0.548216925	0.473943101	0.279010949		-0.491028235	-0.770039184																									-1.148661197	-0.073904369	0.093692471	0.219202226	-0.78828456	-0.642145743	-0.670256337	-1.411558098	-0.849928382	-0.560564228	0.431097626
NCIH2087_LUNG	Mutant_but_Functional	Missense_Mutation	V157F	V157F		0.4684	1.000486046	0.978198574	-0.070816889	-1.17476197	-0.401202135	0.844376725	-0.663544674	-1.170705012	-0.472320284	-0.662356944	-0.776378941	0.456879805	-0.284025626	1.366284408	0.881690924	0.138885126	3.970974389	1.813266471	0.134710212	-0.383681437	0.095538935	0.09660598	-0.096059195	0.258741232	0.136203484	-0.553770596	-0.685527208	0.190350929	-0.001935985	-0.374663381	-0.009424013	-0.102471865	-1.597468248	-1.008442128	-0.279405163	-1.286257442	0.706983862	-0.386467266	-0.874715796	0.552269706	-0.127825128
NCIH209_LUNG	Mutant_and_Non-functional	Splice_Site_Mutation	X225_splice	V225_splice		-0.0211	-0.22716487	-0.318497479		0.487077343	-0.679284637	-1.16636198	-2.040122735	2.179087043	0.329000969	0.585154551	0.145615591	-2.472456138	-0.00938306	2.515610296	2.818481224	-0.281610577	0.731641144	0.098343972													-0.121735875	-0.479217172	-1.300665939	-0.351085852	-0.982061805	-0.156379933	-0.085914895	0.150143774	-0.354572287	-0.570653373	-3.219987645
NCIH2106_LUNG	Mutant_and_Non-functional	Missense_Mutation	R248W	R248W		-0.7	0.528976228	0.94117412			-0.271074042	-0.271074042																									-0.820522569	0.211826417	-0.012533765	-0.299373746	1.150202539	-0.709284303	0.123532355	0.386635126	0.352724569	-0.417749975	-2.947271112
NCIH211_LUNG	Mutant_and_Non-functional	Missense_Mutation	R248Q	R248Q	R248Q	-0.758	-0.344341552	1.552756422	-0.799555639		-0.88704547	-0.087489831	-3.234186419	-2.616171362	-0.673442416	0.034784627	-2.329532732	-1.403499921	-0.141458539	1.965295799	0.686903346	0.417288834	3.304658348	1.025802058													0.465843171	-1.362201469	-1.472771659	-0.918958443	-2.677808653	-1.187466636	0.978764972	0.550369333	-0.832596085	-2.0743405	-1.226334199
NCIH2110_LUNG	Mutant_and_Non-functional	Missense_Mutation	R158P	R158P		0.1736	0.23011183	0.075411075	0.753480534		-0.754993027	-1.508473561	-2.61933864	-1.579679742	-0.884462292	0.616431418	0.09581015	-1.277204724	-0.24384079	-2.198090709	-0.821512648	0.49092804	0.866646355	0.808843537	-0.194420532	-0.574704162	0.048196111	0.264687206	-0.064002001	0.042815089	-0.163666587	-0.977561349	-0.839904751	0.452135655	0.000563814	-0.173629399	-0.131479038	0.320014324	-0.558332116	-2.006012012	-0.642707795	-0.326457836	-1.198810207	-1.979111999	-0.48331498	-1.590492282	0.291780648
NCIH2122_LUNG	Mutant_but_Functional	Missense_Mutation	"C176F, Q16L"		Q16L	0.2731	0.010845616	-0.47990055	-2.343451418	-0.538976066	0.649643931	3.532071415	2.409506494	0.835369488	-1.025802058	2.265791269	0.45054525	3.238145516		-2.589645412	-4.469820623	-0.96839515	-7.462898029	-0.009719583	1.436587874	0.113766965	0.064309041	0.513786681	0.122188525	1.250486569	0.205353168	-1.178122886	-0.767641278	-0.258714534	-0.315010722	-0.975829412	1.399592035	1.026811967	-0.309232645	0.637280147	1.524724936	0.903032929	1.114106441	-0.305279822	-0.018825184	0.183865837	0.990006604
NCIH2126_LUNG	Mutant_and_Non-functional	Nonsense_Mutation			E62*	-0.2425	-0.75792271	-0.972470184	0.782563608	0.356134197	-0.367436029	-1.506133834	-1.401916282	-1.529003299	0.492907589	-1.084396695	-0.718972033	0.276820069	-0.094107738	-3.949199355	-2.510859379	-0.615639599	0.631871897	1.218610087	-0.181304775	-0.284047163	0.015687362	0.281630104	0.058279042	0.144911672	-0.004521335	-1.170467721	-0.618145324	0.027525494	-0.000730436	-0.284086414	-0.118368117	-0.756470188	-0.013996771	0.404282239	-0.567629176	0.699561121	0.239491419	-0.397717788	-0.688410393	-2.344883584	-0.497655076
NCIH2141_LUNG	Mutant_and_Non-functional	Nonsense_Mutation	R209*	R209*		-0.5536	-0.743084328				-0.651569181	-0.651569181																									0.406302029	0.960470423	-1.141214076	-0.686199998	-0.231042424	-1.839597227	-0.399092263	-0.791874579	0.778652981	-1.046970625	-3.176695228
NCIH2170_LUNG	Mutant_and_Non-functional	Missense_Mutation	R158G	R158G	R158G	-0.4953	0.628133844	0.290604434	0.324712923	0.645490083	-0.312412204	-1.28261521	-2.644676861	0.94068147	-0.380073321	0.176417367	-0.515078532	-0.502013512	-0.140785493	-0.284025626	0.295071507	0.452920708	2.020723159	0.676609694	0.024362276	-0.514123065	-0.091715378	0.171581908	0.010127819	0.001136074	-0.004526552	-0.426540492	-0.404821582	0.165446409	0.014147754	-0.171047327	0.328607517	-0.432277229	-0.51763481	-0.267464463	-0.336475766	-2.112553998	1.633789449	-1.067601903	-0.466043571	-0.433438398	0.234558929
NCIH2171_LUNG	Mutant_and_Non-functional	Nonsense_Mutation	Q144*	Q144*	Q144*	0.068	0.81657385	-0.612278467			-0.596915299	-0.596915299	0.032967402	-0.574464989	-1.686179454	-0.77796258	-0.187898748	2.327949094		0.255480536	1.702411752	1.695285377	-0.228914994	1.561071986													0.783797686	0.332532249	-0.976544974	0.883809499	0.435942209	0.033219072	-0.189588023	-2.305273456	-0.291939812	-2.507803035	-2.764219707
NCIH2172_LUNG	Mutant_and_Non-functional	Frame_Shift_Del			V73fs50	-0.0951	0.235042779	-0.480346734	-0.030100585		-0.470186242	-0.440085657													-0.218273471	-0.173450565	0.06933095	0.098389033	-0.034933228	-0.017156186	-0.04472896	-0.736433989	-0.414179963	0.031245862	0.003213208	0.046358695	-1.248050461	-0.615201317	1.53500761	-0.828386292	-1.641428276	-0.40996074	-0.988371095	0.609229575	-0.855884596	-0.517714731	-0.211288342
NCIH2196_LUNG	Mutant_but_Functional	Missense_Mutation	V157F	V157F		-0.8138	-1.227476807	-0.143310487	-0.29932676		-0.054424705	0.244902054																									0.717523785	1.553429525	1.10093223	-0.274440622	-0.188357841	-1.284515782	0.546115924	0.179611072	1.132472879	-1.886288246	-2.195154682
NCIH2227_LUNG	Mutant_and_Non-functional	Splice_Site_Mutation	X261_splice	S261_splice	?	-0.3609	0.174664193	0.228792183			-0.882915678	-0.882915678																									-1.347947736	-0.511920699	-0.975884134	-0.358384015	-0.463776745	-1.077088956	-1.889256757	-0.462334719	0.571851827	-0.59898912	-2.598341406
NCIH2228_LUNG	Mutant_and_Non-functional	Nonsense_Mutation	Q331*	Q331*		-0.9065	-2.403900267	0.0477974	0.19425456	0.641077869	-0.465086704	-1.300419133																									-0.736902788	-0.354925688	-0.112055281	-0.410128775	-0.881614139	0.917232293	-0.74914607	-0.957332547	-1.850097806	-0.172269214	0.191286276
NCIH226_LUNG	Wild-type_and_Functional	WT/High_Functional_Score_(Z>0)				0.0063	0.490025059	-0.406250637	0.92797898	-1.856520304	1.062523028	1.991064352																									1.683179072	1.299411948	-0.124447803	1.359336647	2.255440745	1.768020937	1.193228522	-0.127241335	0.818895034	0.857893775	0.704035762
NCIH2286_LUNG	Mutant_and_Non-functional	Nonsense_Mutation	K291*	K291*		-0.9397	-1.117367819	-0.662406614	0.767606599		-0.586994212	-1.354600811	-1.436360427	-1.051140279	0.066710786	0.044658615	-0.953746491	0.244395064	-0.430353855	-3.536265528	-3.354147061	-0.492907589	2.548470802	1.225340552													-1.084346768	-0.660381506	0.283039239	0.775667695	-1.050197895	-0.150852583	-1.525570056	-0.086300452	-1.383397263	-1.621229585	0.046632837
NCIH2291_LUNG	Mutant_and_Non-functional	Missense_Mutation	G154V	G154V	G154V	-0.4564	-1.415439266	0.040016349	0.446861835	0.694166774	-0.832518569	-1.973547178	0.493303498	-2.612608175	0.309997303	-0.30619657	-0.726890227	1.390038991	-0.230815361	0.873772729	0.474299832	-0.199538494	-0.388941699	1.03728344	-0.054842959	-0.069426933	-0.027393467	0.088535614	-0.0795728	0.019942915	0.055581084	-0.725668312	-0.611312693	0.062223904	-0.010546744	-0.321114372	-0.721821372	0.44745577	-0.639047728	-1.291884078	-0.634874175	-1.135095898	-0.009174378	-1.298799447	-1.831046337	-2.575487751	0.532071141
NCIH23_LUNG	Mutant_but_Functional	Missense_Mutation	M246I	M246I	M246I	0.2964	0.094421876	1.377767001	-0.773796345	0.261627405	0.300260132	0.812429072	0.278997572	-2.341014114	-1.139824054	-0.292498094	-1.215046899	1.013528857		-2.68743511	0.472716193	0.260904499	0.454900257	-0.005265599	0.024312947	-0.18385007	0.048438181	0.148514823	-0.112495731	0.203006226	0.044447173	-1.088600251	-0.70653263	-0.054247674	-0.034092963	-0.59947538	-0.163082308	0.754766005	0.289886865	1.267724104	1.572658533	0.502959193	0.002047361	-0.128448805	-0.028978148	-1.244994557	0.478323212
NCIH2342_LUNG	Mutant_and_Non-functional	Missense_Mutation	Y220C	Y220C	Y220C	-0.2006	0.615974167	1.252781301	0.848208262	0.578452886	-0.872718208	-2.299379356																									-0.63683097	-1.699158112	0.752725749	-2.715177448	-0.633205485	-0.654434119	-1.293651929	-0.514728241	0.649608538	-2.244746541	-0.610301726
NCIH2347_LUNG	Wild-type_but_Non-functional	WT/Low_Functional_Score_(Z<0)			T125T	-0.8963	-2.169139321	-0.732186983		0.596813392	0.057104966	-0.539708426																									0.752183391	0.567798121	-0.42247231	0.400779193	-0.503851008	-0.161617007	-0.083970626	-0.150926809	-0.947188739	0.233345716	0.944074705
NCIH2405_LUNG	Mutant_and_Non-functional	Missense_Mutation			R273H	-0.9955	-0.054217373	1.545143028	0.248265984	0.545290111	0.002947391	-0.790608704	-2.637154577	2.074566879	0.044816979	-0.319776273	0.730849324	-0.034060112	-0.246176658	1.465261836	0.748269351	0.748269351	0.861103619	0.705115193													0.410195252	0.053881138	0.094578328	-0.34410425	0.393985571	-0.449305316	-1.061548581	0.812165196	-0.633802511	0.282329622	0.474046856
NCIH2444_LUNG	Mutant_and_Non-functional	Missense_Mutation	Y236C	Y236C	Y236C	0.0014	0.719138735	0.870213656	0.347148437		-0.214348963	-0.5614974																									-1.000173962	0.868196768	-0.024261499	-0.485846088	-0.569673808	-1.179907349	0.623595131	-0.751212263	-0.971597398	0.701596874	0.431445005
NCIH2452_PLEURA	Wild-type_but_Non-functional	WT/Low_Functional_Score_(Z<0)				-0.1918	-1.215284923	-0.446789755	-0.579355219	0.693882115	-0.668299742	-0.782826639	-1.55552925	2.240057138	-0.971166518	-0.328486286	0.64176964	1.401520373		1.387663533	3.98285168	-0.440647507	1.027385697	2.217490284													-0.834388617	-0.739915143	-1.090619965	0.158715272	-1.737082672	1.461283226	-1.988418832	-1.1715145	-0.796831937	-0.80436129	0.191837291
NCIH28_PLEURA	Wild-type_and_Functional	WT/High_Functional_Score_(Z>0)				-0.2683	1.041978208	-0.246321182	0.072936593	-1.66480246	-0.039393629	1.552472238																									-0.270448178	0.617562774	-0.462072164	0.003210691	0.081185183	-0.059161459	-0.43286927	-1.265086629	-0.729308776	1.468658992	0.614998911
NCIH292_LUNG	Wild-type_and_Functional	WT/High_Functional_Score_(Z>0)				0.0102	1.235142597	0.070078075	-0.662449717	-1.875877117	0.750259316	3.28858615	-0.14680332	-2.921021839	-0.114299133	1.458927281	-0.053526993	-0.812406724	0.21489979	-3.974933486	-2.825607599	0.632663716	-3.038211113	-1.441507253													1.720581757	1.302294305	1.36102122	1.262393343	0.340146835	0.545605665	-0.457632937	1.076884959	1.019833991	-0.869346866	0.951070201
NCIH322_LUNG	Wild-type_but_Non-functional	WT/Low_Functional_Score_(Z<0)				-0.1235	-0.174206029	0.8511522	0.908867246		-0.814457784	-1.72332503	-1.646192573	-1.0642053	0.523392636	-1.206732795	0.411350188	1.431213601	-0.123365466	-0.265615824	-2.719107887	0.826263564	0.406203362	-0.269416558	-0.135226705	-0.305610429	0.094172243	0.047469167	-0.164163072	0.164456112	0.014161398	-0.85946777	-0.480007891	0.097422175	-0.049782598	-0.255645934	-0.682205668	0.032299869	-0.768393091	0.6029327	-0.882279132	-1.071392277	-1.348113365	-0.490021706	-1.955607503	-2.063024474	-0.333230976
NCIH3255_LUNG	Mutant_and_Non-functional	Splice_Site_Mutation	X187_splice	G187_splice		0.2318	-1.083424229	-0.6130132			-0.320184239	-0.320184239	-0.311303805	-3.948011626	-0.99610883	-2.036163637	-2.170772939	0.639394181	-0.037152167	-2.347744579	2.174336126	0.38735806	0.043074976	1.433984969													-1.079136206	0.542047447	0.888659771	0.756525209	-0.419663756	-0.796524519	-0.441562583	-0.666705062	0.259150581	-1.894837262	-0.669980254
NCIH358_LUNG	Mutant_and_Non-functional	Missense_Mutation		D342N		-4.403	0.825652794	-0.788703707	0.103681557	-0.590357018	-1.075022792	-0.588347331	-2.19611116	-1.836625144	0.66789968	-0.733224783	-1.111714465	0.421247931	-0.241188195	1.894823871	0.422039751	0.204843684	2.983575573	-0.102857343													-1.059146462	-0.842880219	-2.349464385	-0.733502909	-0.976631027	-1.129290366	-0.901023685	-1.126106083	-1.553035652	-1.751931645	0.597761722
NCIH441_LUNG	Mutant_and_Non-functional	Missense_Mutation	R158L	R158L	R158L	-0.0467	0.328147766	1.066431772	1.311044618	-0.347542881	-0.838199101	-1.801700837	-2.85134173	-7.581670942	0.889213208	-1.48743278	-0.036004029	-0.962060595		1.47318003	-1.760610479	-0.230854952	1.441507253	-0.032076605	-0.090547375	-0.545670132	0.201896081	0.168990215	-0.168551218	0.252821952	0.100068746	-0.747986362	-0.721380418	0.273042972	-0.05346713	-0.254504778	-0.452534902	-0.104224945	-0.676316088	-0.678438329	-0.564169438	-2.417259772	-1.062774983	-0.803557612	-1.676887658	-0.733906954	-0.050119423
NCIH446_LUNG	Mutant_and_Non-functional	Missense_Mutation	G154V	G154V	G154V	-0.0515	0.419500267	0.624734625	0.734368799	0.595532427	0.313111313	-1.016789913																									-0.336596225	0.826037289	1.010633258	-0.460631776	3.068590883	-0.374184148	0.869510018	-0.444502281	2.156702651	0.392474887	-3.263810114
NCIH460_LUNG	Wild-type_and_Functional	WT/High_Functional_Score_(Z>0)				0.33	0.82717317	-0.055768144	0.008122884	-1.680743364	0.113458353	1.786078834	0.397493349	-0.450941159	-0.5178499	0.981064261	0.078746441	-0.057406908	-0.025235285	-4.315415837	-1.757047292	0.210030101	-5.534817743	-1.370639415	0.645762276	-0.107881438	0.117810605	0.495822474	0.293575847	0.437137011	0.043028624	-1.110302352	-0.959262919	-0.469738787	-0.371024428	-0.911288732	0.149415447	-0.112700289	-0.606317607	-0.451155774	0.845303157	0.596887866	-0.229908029	0.192424079	-0.28264733	0.686678515	0.460061853
NCIH508_LARGE_INTESTINE	Mutant_and_Non-functional	Missense_Mutation			R273H	-0.4717	0.313331596	1.395018372	0.247435039		0.002376435	-0.245058604	0.635435084	0.004457943	-0.242138379	-1.491391877	-0.663148764	1.642629386		0.848434508	-0.853581334	-0.53210265	1.220589635	0.452524798													-0.841043291	-0.505263364	0.221341916	-0.65716245	0.159856539	-0.586158642	-0.935782689	-1.302956998	2.82427052	1.024619171	0.624420072
NCIH510_LUNG	Mutant_and_Non-functional	Missense_Mutation	R282G	R282G		0.0869	-0.209233539				-0.746128175	-0.746128175																									0.791282816	0.04986647	-1.277435488	-2.079477108	0.852960332	-1.442595585	0.093327148	1.081909626	-1.318059777	-1.732666991	-3.226521366
NCIH520_LUNG	Mutant_and_Non-functional	Nonsense_Mutation	W146*	W146*		-0.2871	-0.635189825	-0.480024481	0.734368799	0.582153453	-0.794701828	-2.111224081	-0.930387818	-0.38652665	0.947807845	0.026727865	-1.148929978	-1.020655232	0.281175076	0.728077956	0.168657536	0.355249783	1.403895831	1.308481591	-0.06722108	-0.446905105	0.045926893	0.281815958	0.030659194	0.218996826	0.019116815	-0.968061	-0.300354786	0.026936832	-0.051341224	-0.050023559	-0.922189157	-1.088656075	-1.616263098	-0.173208762	-0.759777631	-1.034188492	-0.92993454	-0.879981151	-0.767832552	0.318052763	-0.887741417
NCIH522_LUNG	Mutant_and_Non-functional	Frame_Shift_Del	P191Lfs56	P191fs		-1.288	-1.088921572	-0.222723064	-0.679068617	0.668262804	-0.254807477	-0.244001664	-2.866782209	0.50438897	-0.554669503	-0.451732979	1.998948125	-3.155400387	-0.268981057	1.074498952	0.690466534	-0.505972609	0.588717738	-0.197479763													-0.237150005	-0.174345714	0.292660497	0.359070996	0.924771617	-1.015888971	-1.107220258	-1.275510877	-0.087600118	-0.426781912	-0.054887501
NCIH524_LUNG	Mutant_and_Non-functional	Missense_Mutation	T155N	T155N		-1.011	-0.517425649	0.345669123			-0.478860243	-0.478860243																									-0.392778796	-1.391672508	0.260575426	-0.679358083	0.690187729	0.57772961	0.213603276	-0.987122396	-0.029841315	-0.928994201	-2.599791414
NCIH526_LUNG	Mutant_and_Non-functional	Splice_Site_Mutation	X33_splice	S33_splice		-0.5555	-0.404132645	-0.679427679		0.47341371	-0.112621054	-0.586034764	-1.725770425	-1.693305829	-0.338344438	-2.358038231	0.562587698	-2.045269561	0.457275715	1.71824814	-1.070935765	-0.278918391	-0.270050013	0.564171336													-0.580859687	0.636460114	-1.416966626	-0.589612259	0.153023955	0.569081786	0.837973194	1.220289055	1.087060775	-2.186145971	-0.969135928
NCIH596_LUNG	Mutant_and_Non-functional	Missense_Mutation	G245C	G245C	G245C	0.0407	0.834049845	0.4094883	-0.29932676	0.710676997	0.09184367	-0.319506567																									0.185773631	1.375409085	-0.006264868	0.004900534	-0.053777404	0.230474122	-0.014876762	0.070918862	-0.95170067	-0.250371982	0.419795827
NCIH647_LUNG	Mutant_and_Non-functional	Splice_Site_Mutation	X261_splice	S261_splice		0.2925	-1.126597801	-0.890725255			-0.409511145	-0.409511145	-2.262228082	0.854769063	-0.035049887	-0.328327922	1.00917385	-1.74675364	-0.570505892	-0.820720828	0.125503378	-0.429562035	1.333423903	-0.175665138													-0.693814601	0.357830242	-1.013971241	-0.398635483	-1.220584226	-0.288443695	-0.051392622	-0.868885621	-0.740179852	0.098519246	0.31493526
NCIH650_LUNG	Mutant_and_Non-functional	Missense_Mutation	K164N	K164N		-0.6362	0.577798179	-0.380064665	0.677033595	0.68975456	0.18959006	-1.177198095	-1.229299649	-0.835369488	-0.215572837	-0.500825783	0.357387695	1.806536006	0.075539573	0.821908558	0.327298557	0.267199463	2.293109039	0.744310254													0.023335833	0.729000767	-0.200710445	-0.05943959	-1.042358069	-0.056839246	0.204174561	0.974098147	-0.441993072	1.082125989	0.874095789
NCIH660_PROSTATE	Wild-type_but_Non-functional	WT/Low_Functional_Score_(Z<0)				-0.5512	-0.098662552	-0.45118479			-0.324296775	-0.324296775	-1.400332643	-1.872652927	2.189380695	-0.633455536	1.714684953	4.667775478		1.563447444	0.712241568	-1.59630795	1.205545066	0.589905468													-0.05868091	0.684771453	-1.082802002	-0.666950479	-0.351515252	-1.2920025	-0.420013425	1.210730877	0.067206832	-0.637753362	-1.020255754
NCIH661_LUNG	Mutant_but_Functional	Missense_Mutation	"S215I, R158L"	"R158L, S215I"	R158L	0.1786	0.553005721	0.405286502	0.178466606	-1.039691269	-0.330580013	0.53064465	1.434776788	-3.606737456	-0.610492772	0.284144399	-0.515870352	-1.648963941		0.730849324	0.945828297	-0.107370713	3.825675526	-0.328129967													-0.275408868	-0.456601288	-0.950232973	-0.066441146	0.096408208	-0.386073395	-0.446731224	0.75289653	-0.128728618	-1.61201492	-0.163452446
NCIH69_LUNG	Mutant_and_Non-functional	Nonsense_Mutation	E171*	E171*		-0.7683	-0.736760719	-0.204863902	1.066746793	0.457330476	0.132548986	-1.391528283																									-0.358891771	1.693111582	1.276672174	0.105820367	-0.656065292	0.359743971	0.407543506	-0.949037342	2.199762534	0.339353518	-2.959974405
NCIH716_LARGE_INTESTINE	Mutant_and_Non-functional	Missense_Mutation	E224D	E224D	E224D	-0.3677	-0.796713956	-0.526557279			-0.264423555	-0.264423555	-1.614123887	-1.25463787	-0.578819996	-0.245186883	-1.297792029	-1.854045171		-1.289477925	2.971302372	0.588321829	1.09191898	-0.07379757	-0.34712224	-0.549598173	-0.003523543	0.064481423	-0.033584036	0.027437209	-0.002276875	-0.548587144	-0.18712207	0.127924893	0.003963995	-0.130918647	-0.237171134	-0.801103032	0.778993536	-0.168662603	-0.372279	-0.614291283	0.149372275	-0.694487347	0.246112632	0.216939436	-1.412082583
NCIH727_LUNG	Mutant_and_Non-functional	In_Frame_Ins	Y163_Q165dup	165_166insYKQ	Q165_S166insYKQ	0.0122	0.331402859	1.000936152	0.268208664	0.649902298	-0.023459586	-0.941570547	-3.041378391	1.026989787	-0.427978396	-0.809239447	0.009755215	-1.126759034	-0.578819996	-0.133698709	1.54088059	-0.282917079	1.903533885	0.249462708													0.110230588	-0.327185883	0.160292799	0.400439955	-0.870350041	0.272515851	-0.745565504	0.020228155	-0.14019066	0.422585697	0.438943601
NCIH747_LARGE_INTESTINE	Mutant_but_Functional	Missense_Mutation	R158L	R158L	R158L	-0.5668	0.41381968	0.915447327		-1.082390121	-0.110428479	0.971961642													-0.215423468	-0.283125654	-0.10799106	0.166337257	-0.049904082	0.063641837	-0.027643923	-0.243992113	-0.478567123	0.09649709	-0.110836119	-0.01220688	1.275772291	0.120070979	-0.267448152	0.993432523	0.123162214	-1.316736486	0.291392646	-1.037549197	-0.248406261	-1.464854373	0.316450551
NCIH810_LUNG	Mutant_and_Non-functional	Nonsense_Mutation	E294*	E294*		-0.3487	-0.416164605	-1.20609747	-0.403194882	0.713523587	-1.047956195	-1.3582849																									-0.609956891	-1.762203453	0.52326593	-1.848537308	-0.953871413	-1.272130647	0.042067069	-0.170398182	-0.435153096	-1.846623421	-3.193976738
NCIH82_LUNG	Wild-type_but_Non-functional	WT/Low_Functional_Score_(Z<0)			T125T	0.375	1.483259307	-0.635920711		-0.179309405	-0.450813176	-0.271503772																									-0.445108565	-2.268436982	0.000878834	-2.262737568	-1.315776673	0.300938769	1.143218956	-0.669683418	1.635559874	0.136670047	-1.214468209
NCIH838_LUNG	Mutant_and_Non-functional	Nonsense_Mutation			E62*	-0.0939	0.953979641	-0.337763539	0.833251252		-0.314298945	-1.147550198	-0.768856656	0.774399392	-0.744706164	1.026197968	0.481030297	3.377505734		0.018615675	-3.079385723	-0.194470849	0.850809966	0.462818451	-0.15595174	-0.141514828	0.002009944	0.12367969	-0.000741082	0.127065629	0.045547336	-0.524782388	-0.457053157	0.018675815	-0.049987778	-0.084186494	-0.656040784	-0.85042896	-0.01577638	-0.630939493	-1.606974535	1.307267296	-0.397155667	0.653428428	-0.560001686	-0.445380917	-0.255285699
NCIH841_LUNG	Mutant_but_Functional	Missense_Mutation	C242S	C242S	C242S	1.068	1.975243671	2.027471629	-0.091590514		-0.062344095	0.029246419	-0.800133523	-1.454176364	-0.398681078	-0.189324023	-0.517453991	-0.488552582	0.032365619	-0.89990277	1.10537991	0.676609694	1.031740704	0.303148065													-0.930290699	-1.831986835	0.018352005	0.565243662	0.838710857	0.181187573	-0.686963455	0.124596303	0.594081078	0.335946964	0.105337505
NCIH854_LUNG	Mutant_and_Non-functional	Missense_Mutation	E285K	E285K		-0.0604	0.420044448	0.86251163			-0.403572786	-0.403572786	-0.691654263	-3.41076215	-0.554669503	-1.85562881	1.190104588	-0.588321829	0.744310254	-0.593468655	1.899178878	-0.027432584	-0.507556248	0.699968367													-0.212287761	-0.72426182	-0.178475596	-1.124028131	-1.364373489	0.061061436	-0.361967038	-0.584657832	0.580198765	-0.794924742	0.264415561
NCIH889_LUNG	Mutant_and_Non-functional	Missense_Mutation	C242S	C242S		-0.4488	-0.92867127	0.308677417			-0.090168533	-0.090168533																									0.699629473	0.439897926	0.961821914	-0.887141679	-0.137430001	-0.522793677	0.701223391	-0.772965576	1.108402682	-0.492511448	-2.089986864
NCIH929_HAEMATOPOIETIC_AND_LYMPHOID_TISSUE	Wild-type_and_Functional	WT/High_Functional_Score_(Z>0)				-0.0413	0.175163951	-0.270332			0.237334042	0.237334042																									2.784565272	-0.285355904	-1.355349835	-0.228735033	-0.249816512	0.905971979	0.18629036	-0.165389223	-0.323701512	2.018158435	-0.675963559
NCIN87_STOMACH	Mutant_and_Non-functional	Missense_Mutation	R248Q	R248Q	R248Q	-1.008	0.41103547	1.590949515	-0.015143575	0.635954006	-0.093870067	-0.714680499	-1.36390895	-0.143081769	1.599079318	0.486177124	0.129700021	-0.842099953		0.044341887	-2.454244291	0.95453831	1.587597936	0.597427752	-0.331787805	-0.283041476	-0.098173829	0.169616455	0.030309482	-0.090374398	-0.003711907	-0.445950559	-0.989007144	0.157852389	-0.094250735	-0.15894593	-0.745070473	-0.355502159	-0.140339538	-0.605122897	0.701669059	-0.209028853	0.938635666	0.001367325	0.211999606	-0.59156257	-0.239615908
NCO2_HAEMATOPOIETIC_AND_LYMPHOID_TISSUE	Mutant_and_Non-functional	Missense_Mutation	G266R	G266R		-0.0962	0.663163575	0.801168181			-0.11456576	-0.11456576																									-0.68987269	-0.148997356	0.393787136	-1.144569296	-0.957686701	-1.320534271	0.861974059	-0.429484829	0.780210981	2.036822699	-0.641873094
NH6_AUTONOMIC_GANGLIA	Wild-type_and_Functional	WT/High_Functional_Score_(Z>0)				-0.9521	-0.909593826	-0.488219407	-1.827434583		-0.371875257	1.455559326																									-0.749800583	-0.0455887	0.231198455	-0.365198719	-0.247890692	-0.385674264	-1.822914898	-1.558883069	0.630701229	-0.110755452	0.334178863
NIHOVCAR3_OVARY	Mutant_and_Non-functional	Missense_Mutation	R248Q	R248Q		-0.6879	0.280055462	2.117614008			-0.807788567	-0.807788567	-2.356850502	0.483405756	2.42851016	0.412537918	-1.019863412	-1.860775636		-0.197004672	-2.394066015	1.492975516	2.162062925	0.675026055													-0.628987568	-1.295842935	-0.537686598	-1.214251065	-0.215258146	-1.468817239	-2.136768487	-0.236331497	-0.774170208	-0.852314093	0.474753593
NMCG1_CENTRAL_NERVOUS_SYSTEM	Wild-type_and_Functional	WT/High_Functional_Score_(Z>0)				-0.1181	-0.624805956	-0.301412306	0.141905026	-0.466103359	1.259000311	1.583198644																									0.98439054	1.632230133	1.524115203	1.068929422	0.595607076	1.682086966	1.832722963	2.211304724	0.674258956	0.607035618	1.036321818
NOMO1_HAEMATOPOIETIC_AND_LYMPHOID_TISSUE	Mutant_and_Non-functional	Frame_Shift_Mutation			C242fs5	-0.0386	-0.938500962	-0.401481967		0.71281194	0.488935851	-0.223876089	0.544771761	-0.171824814	1.721415418	-0.358931743	0.69521745	0.179624235		0.234616094	3.786084555	0.540812664	3.28763423	1.466449565	-0.188082685	-0.321028246	-0.039263513	0.486035858	0.370257397	0.181330767	0.297460435	-0.785355124	-0.342726917	-0.065425667	0.0255709	-0.406978645	1.356372482	-0.705922747	-0.109818532	0.772759677	0.44955063	0.001119317	0.45414019	-0.373218606	2.319879819	1.113489784	0.099942349
NUDHL1_HAEMATOPOIETIC_AND_LYMPHOID_TISSUE	Mutant_but_Functional	Missense_Mutation	R248Q	R248Q		-0.1861	1.60819335	-0.173869083			1.033409393	1.033409393																									1.11962079	0.980180284	1.995102074	0.951247215	0.61935088	0.333365085	0.252738529	0.462878539	3.229359346	0.2842091	1.139451479
NUDUL1_HAEMATOPOIETIC_AND_LYMPHOID_TISSUE	Mutant_and_Non-functional	Missense_Mutation	"R248Q, V143M"	"R248Q, V143M"	"R248Q, V143M"	0.094	1.930990621	1.795966745			-0.074483495	-0.074483495																									0.505615964	-0.298608679	-0.068358537	-0.010011448	-0.847346596	-0.271123858	-0.469664605	0.7219411	-0.440714438	-0.169632723	0.528585371
NUGC2_STOMACH	Wild-type_but_Non-functional	WT/Low_Functional_Score_(Z<0)				-0.073	2.079393318	2.005634934			-0.197397753	-0.197397753																									-1.285277684	1.474210217	-0.894725593	1.546881128	0.636456279	-0.809804674	-0.069645072	-1.379516679	-0.170724764	-1.767332926	0.548104482
NUGC3_STOMACH	Mutant_and_Non-functional	Missense_Mutation	Y220C	Y220C		-0.2089	1.581561781	1.531016399	0.670386036	0.605637822	-0.274423126	-1.550446983	-0.757771185	-2.039330915	-0.715012936	-0.171032995	-2.111386482	-1.787928249	-0.289132861	-0.9826479	1.017883864	0.793403058	2.61894273	-1.026989787	-0.313887146	-0.311517096	-0.033712924	0.154081342	-0.170355961	0.116896335	0.154513575	-0.826984343	-0.603526096	0.208880489	-0.059877939	-0.147564169	-0.346281513	-0.131718384	-1.066410492	0.413348253	-0.544200136	-1.409758044	0.647380088	-0.26007457	-0.311994131	-0.832383791	0.823438336
NUGC4_STOMACH	Wild-type_and_Functional	WT/High_Functional_Score_(Z>0)				-0.2054	0.649366911	-0.342199328			0.828793253	0.828793253																									0.849131812	1.213899999	0.889908024	1.512884711	1.338065778	0.743888778	0.460777444	-0.275188368	0.136123239	1.442620386	0.804613984
OAW28_OVARY	Mutant_and_Non-functional	Frame_Shift_Del	P152Rfs18	P152fs	P152fs18	-0.9709	-1.34070984	-0.672502143	-0.05585988	0.601367936	-0.738812523	-1.28432058													-0.198625031	-0.307993557	-0.070460979	0.159828229	-0.096805539	-0.00606643	-0.014908882	-0.254018842	-0.811488307	0.183089654	-0.032001447	-0.210923337	-0.015342851	-1.648286027	-0.420859292	-1.727201484	-1.051283164	-1.196779677	-0.340351026	-1.06703744	-0.347202233	0.332488202	-0.645082757
OAW42_OVARY	Wild-type_and_Functional	WT/High_Functional_Score_(Z>0)				-0.2903	0.70464241	-0.405360064	-0.163882727	0.373071409	0.828351441	0.619162759	3.030688828	1.300167487	1.543256049	0.798945794	0.855560883	1.854441081		-1.076082591	-0.431541584	-0.24221756	-2.06031413	-1.551174243													0.517460071	0.883374957	-0.341733012	0.434397368	1.941712026	1.054218662	1.251715492	1.145046805	0.893149828	1.012245938	0.320277711
OC314_OVARY	Mutant_and_Non-functional	Missense_Mutation			R273H	-0.0103	0.028888004	1.180531282	0.163509596	0.596101745	-0.419499624	-1.179110965	-0.741142977	1.6228339	0.81794946	-0.520621268	-1.561071986	-1.084396695	-0.261815091	-0.746289803	1.687763093	0.507952158	1.225736461	0.478654839													-0.771543104	-1.805419998	-1.747347804	-0.34061481	0.454357201	-1.004749606	0.2107888	-0.054551214	-1.060261001	0.975661369	0.529184301
OC316_OVARY	Wild-type_but_Non-functional	WT/Low_Functional_Score_(Z<0)				0.0202	0.624018056				-0.628045118	-0.628045118																									-0.628316038	-1.943293756	-2.132033112	-0.354321316	0.086867772	-1.307991903	-0.431583685	-0.197591917	-1.027417655	0.45555488	0.57163043
OCIAML2_HAEMATOPOIETIC_AND_LYMPHOID_TISSUE	Wild-type_and_Functional	WT/High_Functional_Score_(Z>0)				-0.0034	1.051450295	-0.050165402		0.34958704	1.171505489	0.821918449	0.553085865	0.992149733	-0.148189004	0.853581334	0.65443875	-0.850414057		-2.631611841	-0.148347368	-0.60019912	-6.037623074	-0.643353278													0.794405295	0.449174868	0.266067422	1.94261103	0.680156085	1.132593347	1.269053895	1.70601879	2.168849675	1.726578246	0.751051724
OCIAML3_HAEMATOPOIETIC_AND_LYMPHOID_TISSUE	Wild-type_and_Functional	WT/High_Functional_Score_(Z>0)				0.0139	1.796423458	-0.22897408			0.3134902	0.3134902	-1.502477349	-2.937254137	0.66789968	-0.245661975	-0.49053213	-1.833853776		1.041638446	-1.523460563	-1.151701346	-4.442106944	0.388466607													-0.070544309	-0.121154394	-0.578911312	0.529636316	0.293721443	-0.370265414	-0.367076497	0.667185	1.770428907	0.905833526	0.78953893
OCIAML5_HAEMATOPOIETIC_AND_LYMPHOID_TISSUE	Wild-type_and_Functional	WT/High_Functional_Score_(Z>0)				0.0266	1.018049776	-0.454964632			1.062329662	1.062329662	-0.028133344	-0.734412512	1.584034749	1.84216788	0.388347834	3.506968209		-2.166022022	-3.188260893	-0.300257924	-8.353694876	-1.021842961													1.619385516	1.209621974	0.116143652	1.732337568	1.146772061	0.588554508	0.480400965	1.220743558	1.636191133	1.430260205	0.505215144
OCILY10_HAEMATOPOIETIC_AND_LYMPHOID_TISSUE	Mutant_and_Non-functional	Nonsense_Mutation	K319*	K319*		-0.0073	0.205940183				-0.460015909	-0.460015909																									-0.436645077	-1.614899837	-1.627168928	-0.079208851	-0.427229605	-0.450164051	1.35322406	-0.568024486	-1.343020899	-0.003311938	0.136274607
OCILY19_HAEMATOPOIETIC_AND_LYMPHOID_TISSUE	Wild-type_and_Functional	WT/High_Functional_Score_(Z>0)				-0.0242	2.677659631	-0.10598407			0.627997948	0.627997948																									1.530406352	0.783862641	0.776889429	0.676249038	-0.420655039	-0.277255951	0.57727025	0.15342583	0.934449351	1.612060583	0.56127494
OCILY3_HAEMATOPOIETIC_AND_LYMPHOID_TISSUE	Wild-type_and_Functional	WT/High_Functional_Score_(Z>0)				-0.573	1.233475625	-0.511482749			0.325681641	0.325681641																									0.199717764	0.238583186	1.087899397	-0.380818204	1.802275365	0.378648236	0.847442461	0.101216623	-1.152314596	0.39607722	0.063770604
OCIM1_HAEMATOPOIETIC_AND_LYMPHOID_TISSUE	Mutant_and_Non-functional	Splice_Site_Mutation	"X225_splice, L145R"	"L145R, V225_splice"	L145R	0.2698	0.852591992	0.058690473			-0.120804554	-0.120804554																									-0.892591292	-2.400165555	-0.137685125	-1.163866888	-0.830128592	-0.461690451	-0.319460552	1.635309004	1.376876441	1.9264425	-0.061889585
OCUM1_STOMACH	Mutant_but_Functional	Missense_Mutation			V31I	-0.1034	0.747991452	-0.374118163	-2.588580188		1.143059239	3.731639427																									1.56606269	1.015890564	1.046691263	0.828470081	1.292324886	1.419314067	2.437947208	0.617891315	0.852659749	0.614266389	0.882133422
OE19_OESOPHAGUS	Mutant_and_Non-functional	Frame_Shift_Ins	N310Kfs27	N310fs	N310fs27	-0.3547	-2.193689674	-0.554851298	0.527463499	0.693170468	-0.248559324	-1.46919329																									-1.220890682	0.911456396	0.030437397	-0.669188183	-0.219038854	0.116576838	0.650811601	-0.873564699	-0.681561463	-1.268396673	0.48920576
OE33_OESOPHAGUS	Mutant_and_Non-functional	Missense_Mutation	C135Y	C135Y		-0.7028	-0.732702681	0.179242213	0.67952643	0.708969043	-0.538664031	-1.927159505	-0.501221693	0.361861475	0.061009686	-0.335771025	1.109339007	-1.606205693		0.564567246	1.088751702	0.874564549	4.026401748	0.666711951	-0.184777712	-0.16573266	-0.01147251	0.0493617	0.033513251	0.109516463	-0.006531953	-0.218870707	-0.194841459	0.057757137	-0.015616734	-0.043316891	-0.351231179	-0.963969556	-0.050781937	-0.718275272	-0.124282643	-0.766384131	-2.572402984	0.257526931	-1.199427964	-0.102845981	0.666770372
ONCODG1_OVARY	Mutant_and_Non-functional	Missense_Mutation	R248Q	R248Q		-0.4325	0.57360243	2.162742545	0.146890696		-0.743775845	-0.890666541																									-0.365288305	-2.114716936	-0.722927002	-0.730642965	-0.499538306	-1.290950247	-2.2215524	0.358519817	-0.456921215	-0.549209046	0.411692312
ONS76_CENTRAL_NERVOUS_SYSTEM	Wild-type_and_Functional	WT/High_Functional_Score_(Z>0)				-0.7325	-0.608162892	0.128128434	-1.330529483	-1.839583093	0.088414431	3.258527007													1.353242165	0.020988021	0.229572359	0.30621316	0.099370555	0.441669248	0.345649272	-1.267416954	-1.532790538	-0.531378819	-0.184309863	-0.81559503	-0.666506921	0.714171495	0.241589508	0.805230428	1.425979653	-1.160531386	-1.67066465	0.293925925	0.530049984	-0.750678688	1.209993389
OPM2_HAEMATOPOIETIC_AND_LYMPHOID_TISSUE	Mutant_and_Non-functional	Missense_Mutation	R175H	R175H	R175H	-0.671	0.898580869	0.49724633			-0.004598674	-0.004598674	-0.865062716	-1.477930947	-0.246651749	-0.057010998	0.131402433	-0.121069189		1.318379334	-0.569714072	-0.802904891	1.477139127	0.255757673													-0.495714953	-0.037287512	0.055281655	-0.502683748	-1.440110008	-0.42499465	-0.221181837	-0.304504863	1.09062537	1.648801775	0.581183355
OSRC2_KIDNEY	Wild-type_and_Functional	WT/High_Functional_Score_(Z>0)				0.0785	-0.975911764	-0.202547877	0.455171285	-1.388683218	1.052682095	1.986194028	1.131114041	1.781593694	1.051932099	-0.228123175	0.490136221	-0.817157641	0.231963499	0.033121806	0.34618345	-0.734808421	1.635503011	-1.603830234	0.740267979	0.119600862	0.37263645	0.33195049	0.218843947	0.258397619	0.080666758	-0.70757748	-0.812595745	-0.142682893	-0.069832908	-1.155826067	1.746491258	1.287196822	0.68797135	0.651846541	1.40765776	2.227758611	1.464391499	0.810790167	0.339015068	0.07856284	0.87782113
OUMS23_LARGE_INTESTINE	Mutant_and_Non-functional	Missense_Mutation	Y234C	Y234C		0.1049	0.270138034	1.058677316	0.665400366		-0.576030257	-1.241430622													-0.230694779	-0.24596948	0.093551449	0.032625257	-0.09684627	0.194920786	-0.093332667	-0.785932465	-0.426963492	0.172811816	-0.03413001	-0.327693006	0.504083662	-0.943454455	-0.40931473	-0.886577491	-0.192751229	-1.830985687	-0.239289618	-1.64215243	0.068026125	-0.284554996	-0.479361974
OUMS27_BONE	Wild-type_but_Non-functional	WT/Low_Functional_Score_(Z<0)				0.2433	-0.705171547	-0.011086495			-0.539026964	-0.539026964																									-1.067723863	-0.412568581	-0.067267402	-0.648556313	-1.560753075	0.034259229	0.327129264	-0.864964747	-1.292364426	-0.436192356	0.05970567
OV56_OVARY	Mutant_and_Non-functional	Frame_Shift_Del			K101fs47	0.0087	-0.37056554	-0.439542081	0.772592269		-0.461920233	-1.234512502																									-0.708015036	-0.191672625	-0.646092737	-1.283949162	-1.113089405	-0.213491856	-1.129412756	-0.783032714	-1.623941642	1.247219893	1.364355475
OV7_OVARY	Mutant_and_Non-functional	Missense_Mutation			I254S	-1.004	0.149687379	0.145150996	0.93628843		-0.383649501	-1.319937931	-0.862291348	-0.248037433	0.126651516	-2.163646564	0.53249856	1.55552925		1.22771601	1.191292317	0.850809966	1.919370273	1.832270137	-0.141023969	-0.179417323	-0.179461359	0.353341103	0.156297173	0.095043712	-0.311154363	-0.64516292	-0.510424368	0.2668937	0.132817515	-0.200571222	-0.774581986	-0.451646668	-0.290986521	0.302269405	-0.571786713	0.291202407	-0.648680875	-0.440783524	-0.534006374	-0.946953661	-0.154190003
OV90_OVARY	Mutant_and_Non-functional	Missense_Mutation	S215R	S215R		-0.1369	-0.379123625	0.628981763	0.823279912		-0.287020372	-1.110300285	-0.465589819	-0.588321829	-0.161174843	-0.425602938	0.063899827	2.287566303		0.553877684	1.393206269	0.412933827	1.605809783	0.396305619	-0.237129187	-0.098573804	0.091449122	0.025269406	0.073446794	0.072814863	0.085832012	-0.487097422	-0.419367094	0.121972004	0.069701939	-0.037912342	-0.439832779	-0.810171838	-0.89613728	-1.751799905	0.338635971	1.005319149	-0.989809021	-0.149456482	-0.059382418	0.621797354	-0.026386844
OVCAR4_OVARY	Mutant_and_Non-functional	Missense_Mutation	L130V	L130V		-0.4502	0.163795003	0.395712115	0.693652495	0.400825662	-0.396684247	-1.491162404	0.234536912	0.040303608	0.268110055	-0.320370137	0.579215905	-0.272623426		1.80138918	1.749129098	0.861103619	1.338966638	0.390723293													-0.131392685	-0.891963422	-0.44307993	-1.688992704	-1.129785168	-0.488335425	0.629489311	0.520647555	-1.139480799	0.574457992	-0.175091442
OVCAR8_OVARY	Mutant_and_Non-functional	Splice_Site_Mutation	X126_splice	Y126_splice		-0.2737	-0.515564327	0.671881847	0.811646683	0.657303432	-0.576722093	-2.045672209	0.295071507	-0.08278472	-0.670671048	-0.056615088	-0.414121556	-0.837349036		3.476483162	2.007658138	0.398285168	1.401520373	-1.412605845	-0.212501389	-0.290361012	-0.113496064	0.033302787	-0.12292711	0.11643292	-0.087662586	-0.391315739	-0.348293476	0.056948682	0.000656835	-0.118563903	-1.140955592	-0.873472646	-1.117389896	-1.877506826	-0.147284314	-0.297079424	-0.211679691	-0.331256662	-1.479819524	1.198144623	-0.065643076
OVISE_OVARY	Wild-type_and_Functional	WT/High_Functional_Score_(Z>0)				-0.4803	-0.30482288	-0.088994845	0.387864741		1.119398283	0.731533541	2.470080679	3.004162878	0.98225199	-0.216364656	-1.008382031	0.49092804		1.802576909	-4.541084371	-0.122138145	2.040122735	-2.628444563	0.779454772	-0.033350249	0.015177405	0.114880435	-0.081308089	0.188883255	-0.00667693	-0.342720914	-0.96627509	-0.170439125	-0.013421218	-1.100796065	3.838762447	0.71320545	0.958498766	0.774360629	1.411306356	0.163347656	0.941276977	1.917225529	0.797385687	0.410408243	0.387603369
OVK18_OVARY	Mutant_but_Functional	Frame_Shift_Del	P152Rfs18	P152fs	P152fs18	-0.0482	-0.329568694	-0.397287004	-1.889755457		0.625760775	2.515516232													0.380428593	0.065140538	0.096516157	0.387579312	-0.015292296	0.213463216	0.084551243	-1.060083267	-0.928796738	-0.497649502	-0.336934977	-0.909175273	0.034249351	0.398292467	-0.419481556	0.564775622	1.904965388	0.801847341	0.012521641	0.412387856	1.168048096	1.147346499	0.858415816
OVKATE_OVARY	Mutant_but_Functional	Missense_Mutation	R282W	R282W	R282W	-0.943	-1.171637137	0.471924312	-1.561532189		-0.396994438	1.16453775																									-0.536844586	-1.043326611	0.625297374	-0.644490893	0.301949626	-0.577365679	-0.816004135	1.594183807	-1.66516416	-1.139417469	-0.465756094
OVMANA_OVARY	Wild-type_and_Functional	WT/High_Functional_Score_(Z>0)				-0.9328	-2.242339487	0.142426471	0.723566515		0.980410016	0.256843501													1.165199683	-0.053730525	0.223871069	0.042914598	0.188685574	0.002854727	-0.110534605	-0.527059508	-0.453398279	-0.042093384	-0.150463657	-0.985048741	2.817294803	0.174463181	1.225598816	0.877543564	0.611384262	0.961475286	0.519898987	1.662805392	0.623184329	0.531216937	0.779644616
OVSAHO_OVARY	Mutant_and_Non-functional	Nonsense_Mutation	R342*	R342*		-0.3141	-0.762528261	-0.092321168	0.306432133		-0.574662011	-0.881094144																									-0.699557978	-1.499877406	0.256371159	-1.116631098	-0.757535274	-1.421332824	-0.797067794	-0.850354672	-0.060338708	0.7449815	-0.119939024
OVTOKO_OVARY	Wild-type_and_Functional	WT/High_Functional_Score_(Z>0)				0.0669	0.270196894	-0.311454076	-0.905085652		0.816403388	1.721489041	13.82912616	4.465861526	2.316071802	0.154088059	2.010033597	4.636102702	1.242760579	0.462422541	-2.364768697	0.047429983	-2.570245836	-0.893172305	1.704936363	0.396182558	0.016901649	0.403413148	0.46134932	0.876993899	0.100850908	-0.79107546	-1.21205176	-0.500014874	-0.145179577	-1.425201344	0.576544646	0.766871298	0.131376126	0.842367069	1.373530309	0.717715504	0.901183838	0.343478279	1.140639841	1.402707574	0.78402279
P12ICHIKAWA_HAEMATOPOIETIC_AND_LYMPHOID_TISSUE	Mutant_and_Non-functional	Missense_Mutation	"R248Q, E11Q"	"E11Q, R248Q"	"E11Q, R248P"	0.1612	1.662073967	2.190597598		0.521236425	-0.379740116	-0.90097654																									-0.307757161	-1.719531219	0.088753148	0.925571213	-0.428344134	-0.823072734	-0.803598738	-0.338784239	0.264730726	0.400149424	-1.435257559
P31FUJ_HAEMATOPOIETIC_AND_LYMPHOID_TISSUE	Mutant_and_Non-functional	Missense_Mutation	"Y236C, R196*"	"R196*, Y236C"	R196*	0.0292	-0.329034508	0.638790729			-0.626780224	-0.626780224													-0.216545062	-0.518632232	-0.051493155	0.100064012	-0.030470861	0.126032644	0.139508092	-0.73006618	-0.470582655	0.104151248	-0.001592648	-0.062022552	-0.632931317	-1.020075395	-2.39065278	0.450617323	-0.938099548	-0.578684019	-0.500498905	-0.297456924	0.883207284	0.307754788	-2.177762969
P3HR1_HAEMATOPOIETIC_AND_LYMPHOID_TISSUE	Mutant_but_Functional	Nonsense_Mutation	"E287*, Y163H"	"E287*, Y163H"		0.0219	0.425490704	-0.206416195			0.09290571	0.09290571																									1.236619585	-0.286676934	-0.523132334	-0.073050855	-0.216617392	-0.722975683	-0.073895282	1.071683307	1.485483333	-0.229854343	-0.645620595
PANC0203_PANCREAS	Mutant_and_Non-functional	Missense_Mutation	R248Q	R248Q	R248Q	-0.783	-0.360873559	1.79817796	0.975342844		-0.87939503	-1.854737874													-0.403434546	-0.215031282	-0.017880478	0.06718322	0.024226766	0.152069077	0.14889319	-0.539169354	-0.367892583	0.285865649	-0.024329241	-0.073270554	-1.017440838	-0.827026041	-0.629551216	0.062113927	-0.917982174	-2.016157974	-0.91136316	-1.203061621	-1.732151871	-0.649460946	0.168736583
PANC0213_PANCREAS	Mutant_and_Non-functional	Missense_Mutation	R273C	R273C		-0.8076	-0.789525209				-0.696155338	-0.696155338																									0.09280203	1.258403592	-0.121956824	-0.495575159	-0.932545525	-1.772228864	-1.585534407	-0.701738452	-1.250888509	-3.060819974	0.91237337
PANC0327_PANCREAS	Mutant_and_Non-functional	Complex_Rearrangement			?	-0.6778	0.147984869	-0.38571829	1.072563407	0.656164796	-0.522770571	-2.251498775	-2.232534853	-0.602970488	1.606997512	-0.943452838	-0.066116922	-0.79142351		-0.597031842	0.07462898	0.642165549	-0.997296559	0.396701529													-1.185204948	0.142944758	-1.024766536	0.424834288	-0.662906742	-1.062575125	-0.362406526	-1.490715986	-1.415554731	0.228268514	0.657606752
PANC0403_PANCREAS	Mutant_and_Non-functional	Missense_Mutation	G245S	G245S	G245S	-0.3767	-0.311531859	1.517816734	0.883107951		-0.281410553	-1.164518505													-0.064654064	-0.166489329	0.021497467	0.12482705	0.100820201	0.062531815	0.126637822	-0.409573173	-0.537646283	0.121355821	-0.114154835	-0.213648193	0.261773241	0.250805593	-1.419679464	0.104378149	0.440840106	-0.582409236	0.204250183	-0.639563688	-1.641604342	-0.725906119	0.65159949
PANC0504_PANCREAS	Wild-type_and_Functional	WT/High_Functional_Score_(Z>0)				0.1717	-0.738707555	-0.131124175	-1.175142772		0.904488383	2.079631154																									0.158634982	1.41651453	0.889597737	1.288090208	1.440314246	1.295970698	0.593636519	0.128918271	0.957687719	0.720992047	1.059015255
PANC0813_PANCREAS	Mutant_and_Non-functional	Homozygous_Deletion				-4.258	-0.507241684	-0.123951892	0.68617399	0.525933298	-0.613951759	-1.826059047	-1.958565334	1.083208966	1.612540248	-0.829034932	1.940749397	-2.254309887		-1.586014297	0.960476956	1.346093013	1.160411359	0.796174426													-0.804123814	0.530734043	-0.729017465	-0.068321471	-0.011969724	-1.224742991	-0.230553562	-1.650664413	-1.789789794	-0.928981149	0.153960993
PANC1_PANCREAS	Wild-type_but_Non-functional	WT/Low_Functional_Score_(Z<0)				-0.3763	-0.643099334	1.35609486			-0.45980809	-0.45980809																									-0.717088506	0.002551517	-0.243448695	0.025448048	-1.125482219	-0.985518781	-1.607752113	-0.047140929	-0.042746744	0.037370938	-0.354081507
PANC1005_PANCREAS	Mutant_and_Non-functional	Missense_Mutation	I255N	I255N	I255N	-0.7564	-1.007708613	-0.067955339	0.451847505	0.689469901	-0.628453463	-1.769770869	-2.326365455	-2.761470226	-0.516662171	1.215442809	2.962988268	0.610888682		1.277600633	-0.54516767	-0.902674138	-0.230498633	-0.024989821	-0.262400844	-0.37443691	-0.260083074	0.06000988	-0.002880884	0.090350275	-0.040018055	-0.524123292	-0.319383004	0.170651361	0.111351261	-0.090188526	-0.487177973	-1.280385612	-0.749182946	-0.841584848	-1.081203425	-0.37832059	0.525256137	-0.244553395	-1.846073869	-0.630326812	0.100565235
PATU8902_PANCREAS	Mutant_and_Non-functional	Missense_Mutation	C176S	C176S		-0.3671	1.788684977	3.268507834	1.224626339		-0.633973892	-1.858600232																									-0.713425863	-2.144351207	-2.611490891	0.831779017	-0.852389018	-1.275093887	-0.280195974	0.167817031	-0.988762255	0.97553085	-0.083130618
PATU8988S_PANCREAS	Mutant_but_Functional	Missense_Mutation			R282W	-0.3977	0.195997212	0.673857553	-0.268581795		0.28734991	0.555931705													-0.025222195	-0.143889251	-0.023350559	0.004815254	0.164220943	0.117748894	0.04079047	-0.519038522	-0.31058961	0.22527015	-0.03902627	0.012896166	0.268723719	-0.537244178	-0.477007773	0.877238794	-1.137762426	0.810978959	0.432137296	-0.441949105	1.684867872	1.688270822	-0.007404973
PATU8988T_PANCREAS	Mutant_and_Non-functional	Missense_Mutation			R282W	-0.5995	1.705742855	1.315270251	0.47095924		0.423425578	-0.047533662																									1.089860324	-0.078491261	-0.225523911	1.498244845	-0.41922486	-0.46387962	1.140460375	0.542961143	0.077655279	1.259005788	0.236613256
PC14_LUNG	Mutant_and_Non-functional	Missense_Mutation	R248Q	R248Q		0.3025	1.756329509	3.02847267	0.190099835	0.683207402	-0.339324915	-1.212632153	-3.114225777	0.307661435	0.124236467	-1.103796271	0.595052294	-1.292249293	-0.433521132	0.06362269	-1.639066198	0.618806876	2.460182937	0.08519977	-0.522638636	-0.303472783	0.016758087	0.064242625	-0.143773528	0.049380565	0.053870981	-0.698551657	-0.496156794	0.043833226	-0.016965156	-0.005850943	-0.549474136	-0.363564264	-1.258631953	0.350844008	-0.012842195	-0.304493573	-0.590953419	0.028535927	-0.610222099	-0.179225894	-0.24254647
PC3_PROSTATE	Mutant_and_Non-functional	Frame_Shift_Del	K139Rfs31	A138fs		-0.5359	-2.432168822	-0.636098466	1.249554689	0.657588091	-0.511862333	-2.419005113	-0.036320757	0.806468079	-0.511515345	-0.720555672	-0.399868807	-1.550382424	-0.16960772	2.53778124	1.142595422	-0.011964391	2.669223263	-0.073441251													-1.020589958	-0.824953778	-1.541844018	-0.195778101	0.336638331	-1.058741055	-0.458850571	0.485054938	-1.041924063	-0.385929361	0.076431972
PCM6_HAEMATOPOIETIC_AND_LYMPHOID_TISSUE	Mutant_and_Non-functional	Missense_Mutation	R248Q	R248Q		-0.9705	-0.125607303	0.855276788			-0.139371521	-0.139371521																									-0.234454697	0.985944391	-0.608326971	-0.045976174	0.491670413	-0.287693814	1.016423939	-0.302093064	-0.983644137	-0.523183491	-1.041753128
PECAPJ15_UPPER_AERODIGESTIVE_TRACT	Mutant_and_Non-functional	Missense_Mutation	R248Q	R248Q		0.1167	0.691384375	2.552751667	1.216316889		-0.209374916	-1.425691805																									-0.095284373	0.359650071	0.179598478	0.583083618	-0.294390563	-1.341603515	-0.493776164	-0.747553199	-0.144543209	-0.310058473	0.001753257
PECAPJ34CLONEC12_UPPER_AERODIGESTIVE_TRACT	Mutant_and_Non-functional	Missense_Mutation	A159V	A159V		-0.0577	2.167961609	1.784565054	0.006460994		-0.190753125	-0.197214119	-0.661169215	0.339571758	-0.891984576	0.14106263	-0.6686915	-0.521413088	0.019957808	1.244740128	0.827055384	0.216206293	1.601850686	0.254688716	-0.20289251	-0.366266905	-0.026725501	0.237025251	-0.197011384	-0.00375556	0.053594814	-0.626103846	-0.592238782	0.044467207	-0.145917982	-0.09071232	0.293891872	0.598297707	-0.14700715	0.577042632	0.961632634	-0.535227192	-0.699051018	-0.281449828	-0.957327376	-1.804322105	-0.104764548
PECAPJ41CLONED2_UPPER_AERODIGESTIVE_TRACT	Mutant_and_Non-functional	Splice_Site_Mutation	X307_splice	A307_splice		-0.014	-1.020207015	0.214671843	0.395343246		-0.569978032	-0.965321278																									-0.814796647	0.382595454	-1.105507413	-0.612849191	-0.617827296	-0.129819624	-1.380322024	-0.321114123	-0.813875915	-0.873105822	0.016864247
PECAPJ49_UPPER_AERODIGESTIVE_TRACT	Wild-type_but_Non-functional	WT/Low_Functional_Score_(Z<0)				0.0066	-2.332792423	-0.048386034	0.46929735		-0.048300343	-0.517597693	-0.441835236	-1.205545066	-0.125067877	-0.375480769	-0.094384875	0.176852867	0.100679839	0.339334212	-2.026661804	0.132471389	2.351703676	-0.093949374													-0.966347567	0.566938269	-0.297905205	0.379615789	0.643023752	-0.408932677	0.228088843	-0.162383638	-0.380608787	-0.268683845	0.135891292
PEER_HAEMATOPOIETIC_AND_LYMPHOID_TISSUE	Mutant_and_Non-functional	Missense_Mutation	Y163C	Y163C		0.0411	0.88061511	0.07913192			-0.682641469	-0.682641469																									0.250856967	-1.212085886	0.286990856	-0.207539882	-1.214505302	-0.920823382	-0.123530023	-0.581167375	-0.967072932	-0.101893189	-2.718286011
PF382_HAEMATOPOIETIC_AND_LYMPHOID_TISSUE	Mutant_and_Non-functional	Missense_Mutation	"R248Q, N239S, R273Y"	"N239S, R273Y"	"R248Q, R273H"	0.0921	1.116406668	1.043107094			-0.259617236	-0.259617236													-0.283211695	-0.326379668	-0.023152583	0.105952664	-0.04813405	0.021410558	0.071173456	-0.52281958	-0.624068717	0.18575492	0.089219303	0.017110633	0.218945031	-0.799700083	0.978979271	1.167484563	-0.569892813	-1.347941221	-1.696875011	-0.631288381	-0.031855074	1.168581995	-1.312227869
PFEIFFER_HAEMATOPOIETIC_AND_LYMPHOID_TISSUE	Wild-type_but_Non-functional	WT/Low_Functional_Score_(Z<0)				-0.941	-1.774862164	-0.523493687			-0.294910613	-0.294910613																									-0.001426278	-2.06362033	-0.791399314	-0.227626612	-0.444147032	-0.768670059	-0.281340177	2.161424583	-0.887582723	0.787295868	-0.726924668
PK1_PANCREAS	Mutant_and_Non-functional	Missense_Mutation	M237I	M237I		0.1039	-0.213170524	0.636666152	0.616374612		-0.542844952	-1.159219564													-0.09927082	-0.2431331	-0.038567322	0.253926109	0.072781043	0.021220204	0.042362358	-0.702789566	-0.32811653	0.063112959	0.018037653	-0.060897815	-0.04839942	-0.664337313	-1.070229467	1.333386714	0.760152107	-0.813868546	-0.256179765	-0.967421677	-1.138434074	0.298762006	-3.404725036
PK45H_PANCREAS	Wild-type_but_Non-functional	WT/Low_Functional_Score_(Z<0)				-0.0078	-1.191714097	-0.369801419	0.294798903		-0.068904768	-0.363703672													-0.18732555	-0.249468542	0.094395865	0.15668538	0.046358778	0.05018952	0.121412126	-0.327721302	-0.246971015	-0.003044691	0.023248615	-0.157339839	-0.54384559	-0.205453325	0.213944774	0.429206293	-1.277486364	0.713494398	-0.505408895	-0.141683851	-0.761777844	0.908509172	0.412548781
PK59_PANCREAS	Wild-type_but_Non-functional	WT/Low_Functional_Score_(Z<0)				-0.2307	-0.549555671	-0.754230993	0.2208448		-0.284135124	-0.504979924													-0.008336782	-0.298110106	-0.113325968	-0.05989094	-0.071790857	-0.035124316	-0.139099107	-0.551210837	-0.721418334	0.13260516	0.085526498	-0.150099619	-0.739499802	0.72002359	-0.760565654	0.916720171	-0.676885786	-0.437948243	0.470515226	-0.884170119	-0.24560813	-2.329641536	0.84157392
PL21_HAEMATOPOIETIC_AND_LYMPHOID_TISSUE	Mutant_and_Non-functional	Frame_Shift_Del	P36Rfs8	P36fs	P36fs8	-0.3465	-0.579956528	-0.278471504			-0.0469615	-0.0469615																									-0.545493642	-1.293992158	-0.54901167	-0.135957832	-1.395207894	0.091927516	-0.653262071	1.060037975	1.839042669	0.608249448	0.457091163
PL45_PANCREAS	Wild-type_but_Non-functional	WT/Low_Functional_Score_(Z<0)				-0.8416	-1.044730714				-0.581058481	-0.581058481																									-0.455886124	-0.597461775	-1.42219255	-0.360710611	-0.937319289	-0.660034039	-0.013807085	-0.668618373	-1.181435756	-0.157820724	0.063643032
PLCPRF5_LIVER	Mutant_and_Non-functional	Missense_Mutation			R249S	-0.3389	-1.113658501	0.252098613	0.785887388		-0.36132575	-1.147213138	-2.080109615	0.503993061	-1.175060019	-0.688091076	-0.18552329	0.55942042	-0.013947899	0.53249856	0.262211001	0.629100529	0.475883471	0.672650597	-0.209877345	-0.163207984	0.03244546	0.197477114	0.078747264	0.108538982	0.197766024	-1.09679143	-0.740098106	0.202318506	-0.059664558	-0.019845085	-0.406196544	-0.919087312	-0.862718686	-0.740159785	-0.128952668	-0.283400139	0.21647036	-0.375310996	-0.158947541	-0.595465098	0.279185161
PSN1_PANCREAS	Mutant_and_Non-functional	Missense_Mutation	K132Q	K132Q	K132Q	-0.4173	-0.161431094	-0.146421118	0.780901718	0.67537928	-0.274868683	-1.731149681	-1.374202603	0.490136221	-2.395649654	-0.361425974	0.311818487	-1.669947156		0.118099866	-0.343253718	0.88604593	3.425806719	-0.028968713	-0.066905858	-0.674557508	-0.44495897	0.072986028	-0.165763675	0.311189023	0.256551922	-0.812042216	-0.794182023	-0.039972101	0.060450156	-0.633199595	-1.034388944	-0.912712752	-1.023213523	-0.730756347	-0.591312687	-0.252134929	1.2246141	-0.412258744	-0.76043295	0.625634623	0.843406644
QGP1_PANCREAS	Mutant_and_Non-functional	Frame_Shift_Del			P98fs25	0.3495	0.148887766	-0.395008045	0.378724347		-0.215547945	-0.594272291	-3.237353697	-0.377341544	-0.557044962	0.160185069	-0.95453831	0.574860899		1.129134492	3.525971875	0.178317733	0.22424326	0.34127417													1.884133873	-0.477797839	-0.612418334	-0.968242363	-0.065199327	-0.972988507	-0.424782034	-0.976200708	0.600543194	0.202895556	-0.560970902
RAJI_HAEMATOPOIETIC_AND_LYMPHOID_TISSUE	Mutant_but_Functional	Missense_Mutation	"R213Q, Y234H"	"R213Q, Y234H"	"R213Q, Y234H"	0.0044	0.863363451	0.770222347			0.354959902	0.354959902																									1.043457661	-0.573163201	0.09310111	0.954483587	0.340833995	-0.149425389	-0.129945889	1.982929498	0.555231375	0.298057202	-0.511001021
RCC10RGB_KIDNEY	Wild-type_and_Functional	WT/High_Functional_Score_(Z>0)				0.0696	0.100190198	-0.042852998	0.759297149	-0.811394741	1.325509378	1.37760697													2.175100023	0.159504692	0.339827553	0.456487734	0.222470398	0.368075334	0.384091483	-0.736176907	-1.140805399	-0.077980917	-0.261465519	-0.892865897	1.432161722	1.689494983	1.551931266	2.257513272	1.406103449	1.800519823	0.697704199	2.020698284	0.541816462	0.718159778	0.464499921
RCHACV_HAEMATOPOIETIC_AND_LYMPHOID_TISSUE	Wild-type_and_Functional	WT/High_Functional_Score_(Z>0)				0.0023	1.078764867	-0.128452956			0.152457188	0.152457188																									2.068914986	0.153048785	0.329995968	-0.031610239	-0.444037973	-0.254747419	-0.362120476	0.618607628	-0.121512574	0.557111973	-0.836621591
RCM1_LARGE_INTESTINE	Mutant_and_Non-functional	Nonsense_Mutation	R306*	R306*	R306*	-0.5362	-0.853617556	-0.308702635	0.807491958	0.594393791	-0.339065356	-1.740951104																									-0.890925786	0.2557323	-1.145952068	-0.079275066	-0.333364485	-0.687126522	-0.656441509	-0.998243059	-0.390697282	0.294454868	0.902119698
RD_SOFT_TISSUE	Mutant_and_Non-functional	Missense_Mutation	R248W	R248W	R248W	-0.0791	-0.400907537	1.361985067	0.47428302	0.663992919	-0.734181416	-1.872457354	-0.522204907	-1.257409238	-1.045597544	-0.026925819	0.785088954	-0.81794946	-0.311739305	2.255497617	2.253913978	1.567802451	-0.394721981	1.101420813	0.080448996	-0.354433541	0.036538836	0.00203865	-0.114021601	0.084078358	0.110280219	-0.547654575	-0.327647401	0.099434772	-0.042971792	-0.142508433	-1.119149684	0.071886464	0.041190847	-1.255606418	-1.661001243	-1.433935666	-0.917786698	-0.252620301	-0.663881751	-1.233626323	0.348535202
RDES_BONE	Wild-type_but_Non-functional	WT/Low_Functional_Score_(Z<0)				-0.5293	0.745771414	2.129137071			-0.664635068	-0.664635068	0.007609385	-0.631475987	-0.802904891	0.44975343	0.147436776	-0.521017178	-0.166796761	0.749457081	4.794466585	0.094939148	2.426530611	-1.52781557													-0.187846257	-2.408420625	-1.529929954	-0.580499079	-0.190642757	-1.287527402	0.307328194	-0.798951841	-0.548069558	-0.924556543	0.838130076
REC1_HAEMATOPOIETIC_AND_LYMPHOID_TISSUE	Mutant_and_Non-functional	Nonsense_Mutation	Q317*	Q317*		0.0941	0.046737152	0.152634089			-0.113195047	-0.113195047																									0.076602621	-1.726910053	0.635993187	-0.979157861	0.570807263	-1.469361508	0.959187482	0.9577308	0.255709551	0.252257968	-0.778004965
REH_HAEMATOPOIETIC_AND_LYMPHOID_TISSUE	Mutant_but_Functional	Missense_Mutation			R181C	0.0753	1.350443519	0.899955243			0.616946104	0.616946104	-0.884858201	1.519501466	1.035699801	0.714617026	-0.411350188	-1.894823871		-0.354972646	-0.122929965	0.412142008	-2.335867288	-1.430025872													2.191670019	0.461241932	0.038474061	1.136174843	0.431518674	0.442412331	1.067033006	-0.312986477	0.807957699	0.446222748	0.076688314
RERFGC1B_STOMACH	Mutant_and_Non-functional	Nonsense_Mutation	R213*	R213*	R213*	-0.3259	-0.73767139	-0.570300067			-0.339235914	-0.339235914																									0.039570151	-0.099632592	-0.053581624	-1.116924077	0.340710749	-1.338483042	-0.020392829	-1.137021488	0.96334666	-0.42683412	-0.882352848
RERFLCAD1_LUNG	Mutant_and_Non-functional	Missense_Mutation	P278F	P278F		-0.46	0.222245633	0.536706213	0.782563608		-0.096837129	-0.879400737													-0.17297461	-0.337856655	-0.027769647	0.160100753	0.03231486	0.221865178	0.012997819	-0.561451775	-0.255013845	0.161938843	-0.062076024	-0.225617313	0.398914275	0.204502196	-1.416353948	0.778593854	-0.043235931	-0.653478625	-0.561942829	-0.004477333	-0.564662253	0.34375202	0.453180154
RERFLCAD2_LUNG	Mutant_and_Non-functional	Missense_Mutation	A159V	A159V		-0.5394	0.011296509	1.949309239	0.878953226		-0.525236436	-1.404189662	-1.115673562	1.062621661	0.100402702	-0.323933325	-1.09112716	4.55692076	0.229469268	0.734808421	-0.1104984	0.427582487	0.059505229	1.551966062													-0.807076343	0.574260669	-0.681039869	0.318336975	-0.696096109	-0.427873226	-2.3853751	-0.655620004	-0.534892822	-1.183637419	0.701412452
RERFLCAI_LUNG	Wild-type_but_Non-functional	WT/Low_Functional_Score_(Z<0)				0.3845	-0.315740935	-0.354877101	0.126117072		-0.509185842	-0.635302913	-1.937978029	2.079713705	-0.265219915	0.110300445	0.310393212	0.133461163	-0.214583063	1.8552329	-0.80488444	0.772419844	2.966155546	-0.093593055	-0.065498187	-0.229135011	0.146035138	0.134617217	-0.069616379	0.053264863	0.055038309	-0.470286434	-0.689839854	0.113616175	-0.023007456	-0.142377181	-0.936023052	-0.438870241	-0.078995925	-1.193750718	-0.398536478	-1.011510632	0.374197219	-0.031794643	-0.760013902	-0.858683436	-0.267062449
RERFLCKJ_LUNG	Mutant_and_Non-functional	Missense_Mutation	E224D	E224D	E224D	0.3754	-0.556998739	-0.83040201			-0.659121745	-0.659121745																									-0.832767206	0.821315078	-0.412472865	0.008273871	-1.179937182	0.512151286	-1.670117756	-1.642181752	-0.395412469	-1.723896092	-0.735294108
RERFLCMS_LUNG	Mutant_and_Non-functional	Frame_Shift_Del	F134Lfs14	F134fs		-0.2097	-1.113567434	-0.824585686	0.351303162	0.694736092	-0.441504872	-1.487544126																									-0.625312064	-0.061709268	-0.557744703	-1.058201344	-1.372188489	0.321463744	-0.490316155	0.13316379	-1.1038241	-0.417815234	0.375930234
RERFLCSQ1_LUNG	Mutant_but_Functional	Frame_Shift_Del			S37fs70	0.2141	-0.900932458				0.063331402	0.063331402																									-0.244265839	-0.094331482	1.822131025	-0.92092131	-0.930993874	1.373377793	1.004742985	-0.071818141	-0.568305644	-0.291276741	-0.381693352
RH30_SOFT_TISSUE	Wild-type_but_Non-functional	WT/Low_Functional_Score_(Z<0)				0.0092	1.423495979	0.931569676	0.873136611		-0.066645056	-0.939781667	-1.245136037	-1.474367759	-0.348875636	-1.082417147	-0.026054818	-0.920094166	-0.604158217	-0.229944359	0.356160375	1.127550853	1.603038415	0.056377543	-0.317665609	-0.109113619	0.247080725	0.25167709	0.11720123	0.06155018	-0.001312205	-0.627365113	-0.245259019	0.314435814	-0.080372492	-0.195645652	-1.38832316	1.001622593	0.069973299	-1.25694886	1.006189838	0.267810951	1.182343249	-1.57349419	-0.551703995	-0.086739895	0.596174559
RH41_SOFT_TISSUE	Mutant_but_Functional	Frame_Shift_Del	P152Afs14	P152fs	P152fs14	-0.6056	-1.247921367	-0.635596627	-0.820329264		-0.156568559	0.663760705	-2.014784513	0.340284396	-0.455296166	1.016696135	0.178159369	-0.992149733	-0.29479437	2.443554729	1.552757882	-1.244740128	0.930387818	-0.556253142													0.40437379	-0.280443154	-0.759667954	-1.597140699	-0.07434254	-0.339314671	0.484771733	-0.718511081	0.739591068	-0.249053737	0.667483099
RI1_HAEMATOPOIETIC_AND_LYMPHOID_TISSUE	Mutant_and_Non-functional	Missense_Mutation	"E294*, K132R"	"E294*, K132R"		-0.0437	0.912421955	-0.055730021			-0.033473909	-0.033473909																									-0.633923455	0.599129039	0.399866545	0.607141434	0.115715177	-0.490077084	0.217602507	1.141206568	-1.205139734	-0.602330415	-0.517403577
RKN_SOFT_TISSUE	Mutant_and_Non-functional	Missense_Mutation	R175H	R175H	R175H	-0.108	-0.545999612	0.463050273	0.875629446		-0.395570368	-1.271199815	-1.593932492	1.41854449	0.993733372	-0.359881926	0.486177124	-0.570109982		1.601454776	-0.16351071	1.300959306	1.468429114	1.270474259	-0.156287067	0.038595643	0.101788579	0.124130098	0.051798337	0.070508584	0.047805366	-0.585631221	-0.256523283	0.121529665	0.025500246	-0.044283215	-0.956926849	0.480562826	-0.841281266	-0.054700228	-0.424491606	-0.668827001	-0.037546011	-1.14425793	-1.227307201	0.205936657	0.31756456
RKO_LARGE_INTESTINE	Wild-type_and_Functional	WT/High_Functional_Score_(Z>0)			?	-0.0209	0.550209295	-0.149670213	-0.015143575	-2.413597991	0.37265721	2.801398777	0.190986844	-1.7328968	-0.867438174	2.08723599	-1.228507829	2.684663742		-1.863547004	-7.268902272	-0.176417367	-6.849237979	-0.392702841	-0.034560932	-0.218822474	-0.051498321	0.157270705	-0.486794815	0.111218008	-0.012765899	-0.995429263	-0.786934765	0.013684496	-0.111537826	-0.665421645	0.998526669	0.548554292	-1.437365019	-0.55507433	0.324812979	0.969179711	0.130359214	1.296020368	0.155788058	0.908391705	0.760035666
RL_HAEMATOPOIETIC_AND_LYMPHOID_TISSUE	Mutant_and_Non-functional	Missense_Mutation	A138P	A138P	A138P	-0.9116	0.006537698	0.944357647			-0.212753694	-0.212753694																									0.284730212	-0.677604044	0.174375712	0.18020703	-0.877105485	-0.769794881	-1.113283219	1.321872586	-0.845627766	-0.117281419	0.099220639
RL952_ENDOMETRIUM	Mutant_but_Functional	In_Frame_Del	V218del	V218del	"V218delV, V73fs50"	-0.0142	-0.460038949	-0.28854196	-0.345028734		0.154653795	0.499682529	-0.45014934	0.737579789	0.022000703	-0.964436053	-1.822372394	0.690862444	-0.350459275	-0.389179245	3.324057923	0.076766893	0.824679925	-0.643749188													0.58269039	0.938434651	-0.280766796	0.749277841	1.052025603	-0.225743948	-0.421937966	0.381779064	-0.116696206	-1.452455036	0.494584147
RMGI_OVARY	Wild-type_and_Functional	WT/High_Functional_Score_(Z>0)				-1.012	-0.987671634	-0.356800162	-0.110702248	-0.662518078	0.654398564	1.42761889	2.370707342	1.85562881	-0.895943673	-0.124988695	0.661565125	0.803696711		0.318667725	-4.35104771	0.701947915	-1.916202995	-0.905049597													0.92551266	1.433790468	-0.081323471	-0.202364227	0.321242409	0.676713933	2.325872297	-0.0526578	-0.139227207	0.771398613	1.219426528
RMUGS_OVARY	Mutant_but_Functional	Missense_Mutation	A347V	A347V		-0.8988	0.698208854	-0.037696694	-0.595974118		0.352919045	0.948893163	4.37876139	4.077870011	0.279828983	0.347569134	0.449357521	2.561535822		-1.388851262	0.447377972	-0.64137373	-2.415445139	0.145180091	0.363467675	0.003756671	-0.369359201	0.267709884	0.095084598	0.658702402	-0.15990886	-1.107919626	-0.524150708	0.304780801	-0.179627308	-0.754756265	0.224067403	1.243330382	-0.519943407	1.994412934	1.165198579	0.773509087	0.720093974	-0.78980837	-0.307706946	-0.535178218	-0.085865928
RPMI7951_SKIN	Mutant_and_Non-functional	Nonsense_Mutation	S166*	S166*	S166*	-0.2574	-0.574476955	-0.886008131	-0.608438293	0.558384426	-0.211205396	-0.161151529													-0.097037711	-0.184363696	0.001279172	0.175887592	0.040248096	0.091588185	-0.01516336	-0.886234013	-0.567710223	0.065639331	-0.028773735	-0.134014507	-1.017991107	-0.658786804	0.052604346	-0.366249088	-1.613328324	0.501193344	0.949503403	-0.185141256	-0.342384075	0.090257372	0.267062829
RPMI8226_HAEMATOPOIETIC_AND_LYMPHOID_TISSUE	Mutant_but_Functional	Missense_Mutation	E285K	E285K		-0.4241	0.710779443	0.635563493		-0.496277215	0.010158406	0.50643562																									1.738635913	-0.377792185	-0.655785843	0.215961319	-0.270060679	0.015270301	-0.995005062	0.613494992	1.013635123	0.076813881	-1.263425301
RPMI8402_HAEMATOPOIETIC_AND_LYMPHOID_TISSUE	Mutant_and_Non-functional	Missense_Mutation	R273C	R273C	R273C	0.1963	0.885844804	1.136438174			-0.599363756	-0.599363756																									-0.00327092	-2.28167398	-1.272564855	0.68943036	-0.598459147	-1.972072214	-0.228363794	-1.074087474	-0.174916141	0.896383926	-0.573407073
RS411_HAEMATOPOIETIC_AND_LYMPHOID_TISSUE	Wild-type_and_Functional	WT/High_Functional_Score_(Z>0)				0.0913	0.923584336	-0.29695103		-2.375596013	0.443447614	2.819043628	4.062033622	0.975125615	-0.225708126	0.001715081	-0.762522101	-2.642301403		-2.542136247	-4.485657012	-0.850018147	-7.126374776	-1.413793574													0.914595467	0.921059196	-0.084233692	0.977583554	-0.016977566	0.487659197	0.739923539	0.260141895	2.706220718	-0.148136189	-1.879912361
RT112_URINARY_TRACT	Mutant_and_Non-functional	Missense_Mutation	"R248Q, S183*"	"R248Q, S183*"		-1.017	0.510666191	0.695887997	0.756804314	0.282407513	0.286751732	-0.752460095	-0.22467876	2.484729339	-1.099441264	0.743122525	-0.924449172	-1.363117131		-1.694889468	1.394789908	-0.664336493	0.522996727	-0.759354823	0.13638289	-0.335393334	-0.051449773	0.23910447	0.237364849	0.037344643	0.018303755	-0.698714046	-0.593558386	0.128021097	-0.041813055	-0.268075187	0.242009484	0.303037544	-0.347551875	0.909750362	0.703494687	-0.312391515	1.020429746	0.063992403	0.60122549	0.248916673	-0.278643947
RT11284_URINARY_TRACT	Mutant_and_Non-functional	Missense_Mutation	R175H	R175H		-1.136	0.323137966				-0.021786817	-0.021786817													0.31227283	0.009361827	0.21720476	0.295506409	0.046695846	0.004789308	0.212745692	-1.088644617	-1.058811979	-0.167063281	-0.450876344	-0.655015959	-0.504603775	-0.19841552	-0.363377289	0.350014053	0.288969845	-0.851604505	-0.21280307	0.279637354	0.261314768	0.675701839	0.035511316
RT4_URINARY_TRACT	Wild-type_and_Functional	WT/High_Functional_Score_(Z>0)				-0.3259	-0.111826188	-0.004516286	-2.062592013		0.337909799	2.400501812													-0.113010546	-0.700437681	0.241602827	0.275077601	0.25409154	-0.017241434	0.057514537	-0.536380484	-1.11590457	0.116603376	-0.583615756	-0.459188366	0.279184345	0.502547625	-0.745479243	0.30161814	0.819690279	0.629495605	0.41593652	-0.903226784	0.842547974	1.432531241	0.142162083
RVH421_SKIN	Wild-type_and_Functional	WT/High_Functional_Score_(Z>0)				0.0133	-0.751807888	-0.356193143		-1.792045038	1.009360539	2.801405577	7.007601863	1.921745731	0.10151125	2.447909736	1.117653111	3.967015292	0.405411543	1.382912616	-0.999276107	-1.335799361	-1.858796087	-1.183770032	2.34712474	0.711098092	0.570864584	1.001268886	0.925517368	2.09664537	-0.125651056	-0.459234694	-1.503618764	-0.504556078	-0.166460659	-1.512124984	1.048808776	1.280121394	1.341571847	1.234571249	0.62230611	1.296067457	0.55026092	0.275496558	1.12529265	1.457499589	0.870969377
S117_SOFT_TISSUE	Mutant_and_Non-functional	Nonsense_Mutation	E326*	E326*		-0.4845	-2.279774722	-0.09142627		0.691747173	-0.697535515	-1.389282688																									-1.175279893	-0.664740843	-0.976451809	-1.777189278	-1.221309512	0.630426909	-1.074118375	-0.685618254	-0.564674789	-0.404632782	0.240697955
SBC5_LUNG	Mutant_and_Non-functional	Missense_Mutation	R248L	R248L		-0.4282	-0.254783739	1.110740861	0.592277207	0.585142373	0.294769006	-0.882650574																									0.438435359	-1.907107735	0.069888819	-0.509538361	2.040592081	0.978299234	-0.108010946	0.64310681	0.246279177	0.446927552	0.903587075
SCABER_URINARY_TRACT	Mutant_and_Non-functional	Missense_Mutation	R110L	R110L	R110L	-0.4206	-0.957478453	0.279253347	0.632993511		-0.737552922	-1.370546433													-0.323478935	-0.230356884	0.088526478	0.092028712	-0.307109554	0.097699653	0.07511092	-0.770966674	-0.886503016	0.007426508	0.012085722	-0.325331289	-1.087133941	0.031792574	-1.420576374	-0.974056584	-0.108574617	-0.577752715	-0.15778926	-1.737937381	-0.715887595	-1.157259461	-0.207906786
SCC15_UPPER_AERODIGESTIVE_TRACT	Mutant_and_Non-functional	Splice_Site_Mutation	X224_splice	E224_splice	?	0.4584	-0.332970383	0.271259829		0.403245264	-0.466476549	-0.869721813																									-0.767615891	0.867443107	-0.042623685	0.111821442	-0.713388592	-1.00608004	-1.289315136	-0.535794564	-0.92456014	-1.099047839	0.267919299
SCC25_UPPER_AERODIGESTIVE_TRACT	Mutant_and_Non-functional	Frame_Shift_Del	R209Kfs6	R209fs	R209fs6	-0.0193	-1.068932347	0.006664104	-0.05585988	0.684915357	-0.62539197	-1.254447447																									-1.728842384	0.763099961	-0.906508595	0.767994918	-1.168998487	-1.260483298	-1.297803501	-0.578607915	0.267458121	-2.05691617	0.320295678
SCC4_UPPER_AERODIGESTIVE_TRACT	Mutant_and_Non-functional	Missense_Mutation	P151S	P151S		0.0754	0.742906133	1.345596438	-0.419813782	0.575890955	-0.643767947	-0.79984512	0.047073664	-3.387007567	-0.306473706	-2.671202812	2.666055986	-0.377697863	-0.092088598	-0.607721405	0.54516767	1.207524615	1.14536679	0.017526923													-0.473214549	0.165365248	-0.68142753	-0.616455641	-0.957863146	-1.539620542	-0.681886876	-1.55728393	-0.755751788	-0.613424558	0.630115891
SCC9_UPPER_AERODIGESTIVE_TRACT	Mutant_and_Non-functional	Frame_Shift_Mutation			C275fs*20	-0.623	-2.227547749	-0.080918857	0.958723945	0.639085256	-0.660363916	-2.258173116																									0.063100358	0.466005406	0.626117699	-0.154147004	0.876892994	-2.24718187	-2.834291779	-1.666468344	-0.567876746	-1.867323787	0.041170001
SCLC21H_LUNG	Mutant_and_Non-functional	Missense_Mutation	P278R	P278R		-0.87	-1.082670149	0.717889293			-0.673380804	-0.673380804																									-0.194247385	-0.331308564	-0.023629083	-0.593355674	-1.106856202	-1.659008892	-1.379118638	-0.501441881	0.386988022	0.971106244	-2.976316794
SEM_HAEMATOPOIETIC_AND_LYMPHOID_TISSUE	Mutant_and_Non-functional	Missense_Mutation	R248Q	R248Q		0.0432	0.578915417	1.470182436			-0.053828526	-0.053828526	1.394789908	0.116278682	0.162718891	0.848038598	-1.056683015	-1.06380939		0.989774274	3.363648894	0.061999461	0.730453415	0.192095391													0.044795411	0.66789237	-0.712337775	0.738258938	-0.718747551	-1.21152331	-0.129326661	-0.475824245	1.815314515	0.476907843	-1.087523317
SET2_HAEMATOPOIETIC_AND_LYMPHOID_TISSUE	Mutant_and_Non-functional	Missense_Mutation	"R248W, X187_splice"	"G187_splice, R248W"		-0.0782	-0.139893729	1.407423023			-0.326359906	-0.326359906																									-0.642994168	-0.632983943	0.147848958	-0.162594406	-0.421631249	-0.312222187	-0.575985621	-0.716289881	0.765412672	0.007651686	-1.046170832
SF126_CENTRAL_NERVOUS_SYSTEM	Mutant_and_Non-functional	Homozygous_Deletion			?	-2.24	-1.021834006	-0.116043688	0.718580845	0.575179307	-0.457741937	-1.751502089	-3.197762726	1.525836021	-1.926496648	-0.536457657	-0.947016026	-0.237625008		0.331020108	1.965691709	-0.144071543	0.837349036	0.074866526													-1.240567168	-0.496528912	-1.289564305	0.192786067	-1.725432877	1.111838569	-0.040637771	-0.307576424	-1.616100606	-0.030368595	0.406990715
SF295_CENTRAL_NERVOUS_SYSTEM	Mutant_and_Non-functional	Missense_Mutation	R248Q	R248Q		-0.0937	-0.453013457	2.298222423	0.644626741	0.158438513	-0.422343808	-1.225409062	-0.939493741	-0.743518435	-1.161599089	-0.890400937	0.5178499	0.722139311		1.899178878	0.520621268	-0.937118283	-1.198814601	2.006074499	-0.170267085	-0.19253073	0.039238066	0.094755729	0.032148672	0.122676609	0.009272999	-0.271981464	-0.275218788	-0.019521969	0.011706254	0.018897996	-0.984179411	-0.322308329	-0.560887836	-0.303186098	-0.057282361	0.751218263	0.279845401	-0.770082518	-1.263772449	-1.638014371	0.222867826
SH10TC_STOMACH	Mutant_and_Non-functional	Missense_Mutation	R273C	R273C		-0.1367	-0.62245376	1.468042545	0.670386036		-0.321641008	-0.992027043													-0.367422865	-0.056969864	0.061314714	0.216190424	0.026823592	-0.104775635	0.104548323	-0.864380591	-0.90603189	0.189239997	-0.09432791	-0.117386099	-1.265353164	-0.183822298	-1.482940064	-0.12499426	-0.66598965	0.043814168	0.716961663	0.097720929	-0.748824958	0.031432309	0.043944243
SH4_SKIN	Wild-type_and_Functional	WT/High_Functional_Score_(Z>0)				-0.1481	-0.737760235	-0.228752955	0.804168178	-1.506959037	0.813873391	1.516664251	-1.802180999	3.568730124	0.178951189	1.699244474	1.483869592	0.456087986	0.275078066	1.648568032	-1.07727032	-0.46321436	-5.36061747	-1.321942521													0.067090957	1.652212453	1.212829687	0.346239797	0.313494794	0.791760229	0.060671329	1.74233191	0.27515231	1.474506258	1.016317575
SHP77_LUNG	Mutant_but_Functional	Missense_Mutation			C176W	0.3733	1.131106228	1.51441584		-1.497422961	-0.191853806	1.305569154	0.050597261	0.12518665	-0.094662012	0.454108437	-1.326297528	0.594260474	-0.241267377	0.66829559	1.164766366	-1.280372001	2.069420053	0.690070624													0.193336846	0.333646963	0.978909003	-1.3991025	0.423001441	-0.429626981	-0.365341561	0.703275057	0.777887413	-0.459437849	-2.8669397
SHSY5Y_AUTONOMIC_GANGLIA	Wild-type_and_Functional	WT/High_Functional_Score_(Z>0)				-0.0445	0.549335273				0.815476973	0.815476973																									0.030254159	0.606303984	2.060278084	1.024531807	0.584099148	0.274378459	-0.17199316	0.668272037	1.878319478	1.35880087	0.657001833
SIGM5_HAEMATOPOIETIC_AND_LYMPHOID_TISSUE	Wild-type_and_Functional	WT/High_Functional_Score_(Z>0)				-0.1178	0.690972352	-0.13716882			1.121905322	1.121905322																									1.866727362	0.350899235	1.531581823	1.505845965	0.559583952	0.930464068	0.681691932	1.513995432	1.588656926	1.060172637	0.75133921
SIMA_AUTONOMIC_GANGLIA	Wild-type_and_Functional	WT/High_Functional_Score_(Z>0)				-0.5564	-0.208909251	-0.018382881	-4.233269593		0.585277714	4.818547307													0.31533233	-0.119303962	0.155429636	0.286998108	0.060053467	0.262778999	0.084146979	-0.86642476	-0.462427736	-0.650847922	-0.60504465	-0.924580941	-0.729089701	1.130242468	1.883493586	0.352843157	0.366307668	0.196995553	0.246581313	0.00063635	2.107417038	0.111793062	0.770834363
SJRH30_SOFT_TISSUE	Mutant_and_Non-functional	Missense_Mutation	"R273C, Y205C, R280S"	"R273C, Y205C"	"R280S, Y205C"	-0.5359	-0.515364423			0.580587829	-0.333434726	-0.914022554																									-0.66446477	0.163430125	-0.666916689	-1.779663724	-0.709422573	0.081404989	0.640549941	-1.573848158	0.650673171	0.353449606	-0.162973902
SJSA1_BONE	Wild-type_and_Functional	WT/High_Functional_Score_(Z>0)				-0.1389	-0.059793566	-0.269821879	-1.7667756	-1.778239076	0.637206792	4.182221467	1.125967215	-0.128116382	1.336195271	0.441835236	-0.481822117	0.767668927		1.232466927	-0.849226327	-0.219690298	3.215974573	-2.567078558	0.329741811	0.078056562	0.144688467	0.154811896	0.021720785	0.325516954	0.122438472	-0.3649397	-0.529737162	-0.034506292	0.068889636	-0.607957116	3.656310102	0.658936431	0.955670657	0.195597937	-0.576095869	0.935592288	0.811223612	-0.418395583	-0.059321531	0.181764476	0.667992189
SKBR3_BREAST	Mutant_and_Non-functional	Missense_Mutation	R175H	R175H		-0.6404	0.129721476	0.445314597	0.156862036		-0.762984367	-0.919846403													-0.227684683	-0.090891633	-0.037349168	0.040642242	0.024508275	-0.118356023	0.09870575	-0.339578908	-0.880690795	0.144728649	-0.054714258	-0.145469175	-0.571351698	-1.119155054	-0.480165908	-0.968317648	0.713844641	-1.319276406	-0.011755411	-0.770605092	-0.672700565	-1.918187171	-1.27515773
SKCO1_LARGE_INTESTINE	Wild-type_and_Functional	WT/High_Functional_Score_(Z>0)				-0.1484	0.624828775	-0.100784247	-1.73021402		0.828558847	2.558772867	-1.872257018	2.01913952	1.641441657	-0.117347638	-1.86869383	0.2328345		-4.16101105	-8.056762594	-0.493699408	-10.49556641	-0.427582487													0.715336488	0.513790638	0.145292448	0.067398429	1.943580213	1.099671141	1.683379255	0.118797723	1.659959579	0.917175656	0.249765747
SKES1_BONE	Mutant_and_Non-functional	Missense_Mutation	C176F	C176F	C176F	-0.0508	1.39667117	1.227945747	0.71110234		-0.589300893	-1.300403232	-0.686507437	-4.042238137	-0.611284592	0.196292034	1.014320676	-1.69132628	-0.007205557	0.098779473	2.437616083	-0.464797999	3.57427286	-1.373014874													0.055448953	-1.948687101	-0.999269333	-0.670180501	-0.219673701	-0.439701998	-0.10014181	-1.557124749	-0.56391907	-0.207365862	0.168305353
SKHEP1_LIVER	Wild-type_and_Functional	WT/High_Functional_Score_(Z>0)				0.4801	0.116321288	0.042248569	-0.04921232	-2.496433764	1.116047573	3.661693657	3.340290221	0.838536765	2.14226744	-0.213157788	1.069352126	2.511255289	0.319380363	0.952954671	-1.346884833	-1.394393998	-0.675817875	-0.363009613	1.15408345	0.12946877	0.003256516	0.708883642	0.409087147	1.108654715	0.136819739	-0.952095785	-0.839109769	-0.080517092	-0.546216637	-0.945822225	0.420225033	0.868375777	0.811795504	0.951903923	1.682868299	2.00272167	1.554474476	1.751438727	-0.107546093	1.409481527	0.930784461
SKLMS1_SOFT_TISSUE	Mutant_and_Non-functional	Missense_Mutation	"G245S, M237K"	"G245S, M237K"	G245S	0.1676	0.26724832		0.741847304		-0.104945458	-0.846792762																									-1.371123345	-0.293530269	0.059646987	0.303038588	0.144274418	0.425515813	0.693783879	-0.232831614	-0.76621277	-0.218890719	0.101928998
SKLU1_LUNG	Mutant_and_Non-functional	Missense_Mutation	H193R	H193R		-0.397	-0.026648479	1.691407398	0.952076385	-0.769265207	-0.416697827	-0.599509005																									-0.05039472	-0.342784593	-1.868407011	-0.102916544	-0.673782484	0.97609797	0.227821424	-0.68432491	-1.847101791	-0.468978813	0.25109537
SKM1_HAEMATOPOIETIC_AND_LYMPHOID_TISSUE	Mutant_and_Non-functional	Missense_Mutation	R248Q	R248Q	R248Q	-0.8403	0.434513009	2.376621967			-0.138419639	-0.138419639																									-1.21048242	-0.385462289	-0.536327811	-0.608272192	0.118148165	0.143971693	-0.257968404	-0.334038137	0.891387677	0.579039221	0.077388463
SKMEL1_SKIN	Wild-type_and_Functional	WT/High_Functional_Score_(Z>0)				-0.19	-2.41647863	-0.321214689		-1.134909709	1.216218651	2.35112836																									1.368259765	1.618528318	1.819612412	1.464923277	1.514223364	1.356190999	-0.466543254	1.375637995	0.931163225	1.491408512	0.905000548
SKMEL2_SKIN	Mutant_and_Non-functional	Missense_Mutation	G245S	G245S	G245S	-0.9603	-1.053526462	0.527184966	1.178924365	0.685769334	-0.404024658	-2.268718357	1.581659291	-1.472388211	-1.416960851	0.022935049	0.439459778	1.29581248	0.305167204	-2.832338064	-1.340550277	-0.748665261	-0.310353621	0.209357055													-1.095593755	-1.078236506	0.305775442	-0.24723986	-0.442121906	0.641832361	-0.796677625	-1.120135756	-0.571333894	0.062078248	-0.102617985
SKMEL24_SKIN	Wild-type_and_Functional	WT/High_Functional_Score_(Z>0)				0.0295	-0.416353403	-0.349322449	-0.337550229	-0.082240681	1.077763246	1.497554157													-0.148013878	-0.076699955	-0.11904377	0.039682359	-0.034299937	0.09940093	0.102956823	-0.617726496	-0.083811262	-0.090994748	0.004051368	-0.182442711	0.299428554	1.328678491	2.458045176	0.261230614	1.001274209	1.537021231	1.520544032	0.948942345	0.521470242	1.04871304	0.930047777
SKMEL28_SKIN	Mutant_and_Non-functional	Missense_Mutation	L145R	L145R	L145L	0.0327	-0.972389022	0.01859823	1.258695084	0.660434682	-0.098707211	-2.017836976																									-0.371357801	-1.189775229	1.538941857	-1.493004449	-0.586882946	0.761922212	0.564712511	-0.394562447	-0.123289947	0.344548188	-0.137031273
SKMEL3_SKIN	Mutant_but_Functional	Missense_Mutation	R267W	R267W		-0.0533	0.057618558	1.574448942	0.809153848	-0.71091011	1.113293683	1.015049945	-1.230883288	0.482218027	-1.740419084	-1.105775819	0.458859354	-1.224944642	0.023026109	1.856024719	-1.017487954	-0.781525767	2.288358123	1.365888499													0.893053211	0.369575088	1.951519812	3.034569045	0.784666417	1.652563416	1.363535039	0.262670984	0.062767429	0.945041534	0.926268533
SKMEL30_SKIN	Mutant_and_Non-functional	Missense_Mutation	T284Rfs21	T284fs	T284fs21	-0.1392	-0.96749139	-0.066869247	0.814970463	-1.037698656	-0.260379613	-0.03765142													0.008739291	-0.30425138	-0.172800373	0.241089987	0.015245333	0.28252307	-0.254859802	-0.421400919	-0.677375694	0.027433613	0.288805304	-0.106427307	-0.411557764	-0.425460303	-0.224293028	-0.572345562	-0.506033072	0.654060263	-1.155958487	-0.381393378	-1.07931247	1.143326504	0.094791556
SKMEL31_SKIN	Wild-type_and_Functional	WT/High_Functional_Score_(Z>0)				-0.0902	-0.697841757	-0.501281583	-0.395716378		0.943372669	1.339089047																									-0.416715963	1.957341806	1.801279439	0.272274914	0.848782401	1.794593342	-1.881964106	2.374475515	1.223616746	0.961917683	1.441497587
SKMEL5_SKIN	Wild-type_and_Functional	WT/High_Functional_Score_(Z>0)				0.0522	-1.098692403	-0.583839872	0.431073881		0.886125797	0.455051916	1.402708102	-0.659981486	1.378557609	-0.05301231	-0.851205876	1.11884084		-0.198944629	-0.015642393	-1.930059835	-0.692446082	-0.958893317													0.538574238	0.825928063	1.327399716	1.07151725	1.87347397	1.207291194	1.792560778	0.216604899	0.7712883	0.072232652	0.050512702
SKMES1_LUNG	Mutant_and_Non-functional	Nonsense_Mutation	E298*	E298*	E298*	-0.3343	-1.977334275	-0.55692561	-0.186318242	0.423740713	-0.203275158	-0.440697629	-1.164766366	-0.654042841	-0.568526343	0.419268383	-1.386079894	-1.191292317	0.516662171	1.890072954	0.232636545	0.234022229	0.407391091	0.110142081	-0.203892531	-0.237162494	-0.027273575	0.149086713	-0.123509281	0.215336278	0.130445531	-0.505428898	-0.533382606	0.039580261	-0.025707942	-0.159319627	-0.587620006	0.241153642	-0.372727737	-0.207544417	0.370518405	0.686474484	-0.880962868	-1.005747596	-0.355575138	-0.44283579	0.31884028
SKMM2_HAEMATOPOIETIC_AND_LYMPHOID_TISSUE	Mutant_and_Non-functional	Missense_Mutation			K132N	-0.9558	0.060219523	0.268606491			-0.145795359	-0.145795359	-0.072491068	-0.435500681	-0.933159186	0.237268689	0.598615481	0.119841869		-0.919698256	2.106239656	-0.401848355	0.117070501	-0.867042264													-0.58951058	0.122416308	-1.48523366	-0.826025228	-0.97672856	0.638179713	-0.172400865	0.46724135	1.767230531	0.262007762	-0.810925721
SKNAS_AUTONOMIC_GANGLIA	Wild-type_but_Non-functional	WT/Low_Functional_Score_(Z<0)				-0.9978	-2.134261739	-0.443627431	-0.018467355	0.363250673	-0.76194037	-1.106723687													-0.086085962	-0.294930339	0.051179836	0.109292477	-0.099039005	0.0273325	0.065296831	-0.737259263	-0.459611933	0.125067789	-0.059533372	-0.053931479	-0.61366271	-0.203119526	-0.174583984	-1.014295353	-0.986049991	-0.894069554	-0.814619913	-1.139532774	-1.93017719	-0.822529581	0.211296509
SKNBE2_AUTONOMIC_GANGLIA	Wild-type_but_Non-functional	WT/Low_Functional_Score_(Z<0)				-0.8796	0.218060989	0.417928998	0.70944045		-1.294624944	-2.004065394													0.001743405	-0.241860237	-0.165054566	0.172844381	-0.045317179	0.090143316	0.036706994	-0.417485858	-0.593048871	0.158259512	-0.057856516	-0.204993631	-0.676089321	-1.860730306	-0.441509547	-2.16622965	-1.969081953	-1.693249437	-0.230520682	-2.244312446	-0.31651412	-0.534878024	-2.107758897
SKNDZ_AUTONOMIC_GANGLIA	Mutant_and_Non-functional	Missense_Mutation			R110L	0.2997	1.124988075	0.683647	-0.814512649	0.471705756	-0.828103688	-0.485296795													-0.073806698	-0.151425045	-0.053083439	0.110875656	-0.000384615	-0.053450363	-0.036191784	-0.117469751	-0.189046707	0.058162855	-0.023410427	-0.036301502	-0.359510938	-1.453197785	-1.220242454	-1.322120753	-1.009051662	-0.439290773	-0.6024634	-1.691556075	-0.076989604	0.05426014	-0.988977263
SKNFI_AUTONOMIC_GANGLIA	Mutant_and_Non-functional	Missense_Mutation	M246R	M246R	M246R	-0.0853	-0.61005531	0.216177108		0.58599635	-0.676263598	-1.262259947													-0.034741171	-0.25289012	-0.17390491	0.195323833	-0.025710511	0.024961301	-0.189581119	-0.552706025	-0.398969998	0.363211416	-0.027682488	-0.144565009	-0.014280896	0.649397346	-0.16532828	-1.161706283	-0.640498244	-0.281053737	-1.14755232	-0.407244549	0.122150491	-1.641956055	-2.750827046
SKNMC_BONE	Mutant_and_Non-functional	Homozygous_Deletion				-4.995	-0.331354497	-0.253117051	0.069612813		-0.509477754	-0.579090567													-0.072272287	-0.180884467	-0.18054769	0.064341452	-0.213523551	-0.015460964	-0.168441227	-0.671638319	-0.773244935	0.134989912	-0.215488305	-0.159594568	-0.543379836	-2.045038533	-0.582342626	-0.76554553	-1.062203239	-0.506913128	0.847375606	-1.049192435	0.286615247	-1.212795438	1.029164611
SKNSH_AUTONOMIC_GANGLIA	Wild-type_and_Functional	WT/High_Functional_Score_(Z>0)				-0.03	-0.269870889	-0.384642052	-1.98697602		0.875937906	2.862913926																									0.481315013	1.693851893	0.916535838	0.601620191	1.593593405	1.239112767	0.292620143	0.611479051	0.876239266	0.47783453	0.851114866
SKOV3_OVARY	Mutant_and_Non-functional	Frame_Shift_Mutation			S90fs*33	-0.9161	-3.28722654	-0.755811214	1.129067666	0.25451093	-0.854927348	-2.238505944	-1.249095134	-0.069284199	-0.748665261	-0.85912407	-1.371035325	-3.105515764		0.063939418	1.203169608	1.235238295	2.295484497	0.576840447	-0.279074362	-0.224794608	-0.109536608	0.111698249	-0.056326641	0.032966284	-0.034703198	-0.405550428	-0.299065176	0.00801118	-0.059906374	-0.005394688	-1.017009993	-1.655596898	-0.862884488	-1.088261143	-1.819806052	-0.639581633	-0.6302443	-0.271210942	-0.476436502	-0.958752608	0.015583736
SKUT1_SOFT_TISSUE	Mutant_and_Non-functional	Missense_Mutation	"R248Q, R175H"	"R175H, R248Q"	R248Q	0.0701	0.38948811	2.162956197	0.881446061	0.693597456	-0.735923457	-2.310966974																									-0.386835155	-1.613887068	-1.254586382	-0.361887968	-0.676030161	-0.700261539	-2.396725069	-0.903575516	-0.922494447	0.80722617	0.313899112
SNB19_CENTRAL_NERVOUS_SYSTEM	Mutant_and_Non-functional	Missense_Mutation			R273H	0.1022	0.315747095				-0.186152143	-0.186152143																									-0.362845625	-0.205242155	0.079109783	-1.118908713	-0.350273932	1.075324191	0.493447511	-0.371845672	-0.880247589	-0.30477244	-0.101418928
SNGM_ENDOMETRIUM	Wild-type_and_Functional	WT/High_Functional_Score_(Z>0)				-0.0526	1.138650359	0.309676022	-0.657464047		1.529617658	2.187081705													0.821846689	-0.285468073	-0.062754848	0.375068835	-0.095112446	0.434741307	0.198339256	-0.879605	-0.340576194	-0.255046484	-0.43529132	-0.971696561	1.112495769	2.006214445	1.485143028	1.709670267	1.673038813	1.483416818	1.857386896	1.710914647	1.529826327	1.077322877	1.180364349
SNU1_STOMACH	Wild-type_and_Functional	WT/High_Functional_Score_(Z>0)				-0.008	0.056032658	-0.327482928			0.88129825	0.88129825													0.55586579	0.061218463	0.237797511	0.187415433	0.083258307	0.386311352	0.13839994	-0.844596772	-0.741404771	-0.175567228	-0.499422931	-0.909611804	0.343281054	-0.137188188	-0.700294228	1.295766613	1.653307135	1.322035118	1.10099852	1.065668996	1.392868321	1.376329616	0.981507795
SNU1040_LARGE_INTESTINE	Mutant_but_Functional	Missense_Mutation	R248W	R248W	D48N	-0.032	0.142772944	0.473073554	-1.045515354		-0.537150682	0.508364673																									-0.976649267	0.584332535	-0.985200632	-1.533844595	-1.177321542	-0.921500694	-0.701933445	-2.320490931	0.457007565	1.19062671	0.476316799
SNU1076_UPPER_AERODIGESTIVE_TRACT	Wild-type_but_Non-functional	WT/Low_Functional_Score_(Z<0)				-0.2038	-0.938734182	-0.490150586	0.766775654		-0.391241955	-1.158017609	-0.878919556	-0.866250445	-1.324713889	-1.052723918	-0.132669344	0.53249856	-0.402244265	-1.324713889	1.483869592	0.089871504	1.901554336	0.592676836													-0.977954664	0.699643808	-0.331795151	1.172893331	-0.140434884	-1.863037063	-1.08710793	-0.654350747	-0.092485431	-1.192343058	0.163310282
SNU1077_ENDOMETRIUM	Mutant_and_Non-functional	Missense_Mutation	I195S	I195S		-0.1012	0.462295132	0.506237277	0.22749236		-0.508113964	-0.735606324																									-0.681323767	-1.302878313	-0.711277432	-2.055995271	-0.548395799	-0.751580024	-1.577917346	0.068776205	0.147548569	1.452213556	0.371576017
SNU1079_BILIARY_TRACT	Wild-type_and_Functional	WT/High_Functional_Score_(Z>0)				0.465	0.810182496	-0.329942314	-2.950207444		0.640585012	3.590792456																									0.74357292	1.259847805	0.728717607	0.338704893	1.698581645	0.839970336	-0.485708656	0.494471739	0.010351491	0.848600799	0.569324552
SNU1105_CENTRAL_NERVOUS_SYSTEM	Mutant_and_Non-functional	Missense_Mutation	R158G	R158G		0.076	-0.774617972	0.162093766	0.70279289		-0.536247397	-1.239040287	-0.29396296	1.95025123	-0.816365822	-0.223966123	0.653646931	1.086772153		1.972422174	3.504196841	0.338898712	1.239197392	1.712705405													-0.870727509	-0.425624749	0.23068131	-1.041444412	-1.445998301	0.591699171	-0.317834117	-0.56856591	-0.661614593	-1.065856773	-0.323435485
SNU119_OVARY	Mutant_but_Functional	Missense_Mutation	P151A	P151A		-0.4678	-0.877972447	0.227658337	-0.53780797		-0.074935529	0.462872441																									-0.138696842	1.365220711	0.75218176	-0.298595493	0.19656771	-2.791117902	0.415549639	0.748765159	-1.082329975	-0.162219225	0.170383639
SNU1196_BILIARY_TRACT	Mutant_and_Non-functional	Missense_Mutation	R273C	R273C		-0.179	2.266724971	2.133210264	0.739354469		-0.46758068	-1.20693515																									-1.02026935	0.24660342	-1.21246081	-0.546781128	0.707480213	-1.909263613	0.658207274	-0.460737675	-1.154742927	-0.79342377	0.342000881
SNU1197_LARGE_INTESTINE	Mutant_and_Non-functional	Missense_Mutation	R175H	R175H		-0.8246	-0.192513844	0.895046764			-0.403479794	-0.403479794																									-1.172994301	0.296333485	0.185365232	-0.23223173	-0.209963026	-0.62608377	0.009418922	-1.23877886	-1.239269772	-0.801163566	0.591089648
SNU1214_UPPER_AERODIGESTIVE_TRACT	Mutant_but_Functional	Missense_Mutation	A159P	A159P		-0.0312	-0.144241627	0.214269081	-0.350845349		0.118138278	0.468983627																									-0.880969497	0.360108214	0.801959493	1.490462314	1.399144074	0.347225793	-0.455342339	-0.729178289	-0.219622668	-1.098068944	0.283802907
SNU1272_KIDNEY	Wild-type_and_Functional	WT/High_Functional_Score_(Z>0)				-0.0077	-0.308333405	-0.254438826	0.166833376		1.470398629	1.303565253																									1.277062989	2.043503043	1.318320868	1.505220097	1.979575852	1.290346588	1.331802036	1.621828904	1.174351727	1.730989799	0.901383014
SNU16_STOMACH	Wild-type_but_Non-functional	WT/Low_Functional_Score_(Z<0)				-1.09	1.471754869	0.961365835			-0.007463374	-0.007463374																									-0.045946635	-0.446613163	-1.638733228	0.302423604	0.675144697	0.360590612	1.184202031	-0.418112827	-0.133435747	0.347184678	-0.268801141
SNU175_LARGE_INTESTINE	Wild-type_but_Non-functional	WT/Low_Functional_Score_(Z<0)				-0.0539	0.748292418	-0.979391998			-0.062901464	-0.062901464																									-0.343204048	-0.385868246	-0.645247936	-0.458364139	-0.029885528	0.435336838	-1.251018308	0.031864062	0.377030256	0.884102057	0.693338883
SNU182_LIVER	Mutant_but_Functional	Missense_Mutation	S215I	S215I		-0.5618	0.435460328		-1.099526778		-0.572297104	0.527229674																									0.320425134	-0.642439288	-0.046641622	-2.736454235	-1.329489719	0.361945236	-0.951691934	-0.068459636	-0.626556918	-0.026531327	-0.549373831
SNU201_CENTRAL_NERVOUS_SYSTEM	Mutant_and_Non-functional	Missense_Mutation	"D281N, X126_splice"	"D281N, Y126_splice"		0.2361	0.812730153	1.131821138	0.592277207		-0.54588894	-1.138166147													-0.295604619	-0.211731957	-0.137405107	0.045375813	0.071128353	0.011881812	0.040737837	-0.534909451	-0.366646748	-0.083963335	0.067045817	-0.105671376	-1.64889627	-0.262365011	0.512523534	-1.254911614	-0.998590876	-0.153102227	-0.875113623	-0.182762969	0.118948533	-1.486076816	0.225568998
SNU213_PANCREAS	Mutant_and_Non-functional	Missense_Mutation	S215I	S215I		-0.5383	0.03079597	0.703073357	0.591446262		-0.227845617	-0.819291879													-0.042312923	-0.18958988	-0.001269559	0.159606946	0.023539573	0.174281047	-0.025285641	-0.307296327	-0.727246432	0.081505957	0.007269111	-0.237178186	0.109121782	0.678174192	-0.391960779	0.046589683	-0.558848606	-0.676833797	-0.547782768	-1.122377901	-0.683376443	-0.1468571	0.787849949
SNU216_STOMACH	Mutant_and_Non-functional	Missense_Mutation	V216M	V216M		-0.0603	1.094782679	1.31117096	0.96287867		-0.182358682	-1.145237351	0.611284592	-0.657606028	0.550314497	-1.36390895	0.948995574	0.084249586	-0.074391434	-1.115277652	0.51864172	1.026593877	2.118116947	1.179019116													0.188827211	-0.664466564	-0.587948315	0.806328871	0.207811415	-0.144805153	0.289036289	-0.344749329	-0.902686364	-0.100653256	-0.752640303
SNU245_BILIARY_TRACT	Mutant_and_Non-functional	Missense_Mutation	R175H	R175H		0.3557	1.172286319	0.643145886			-0.331381225	-0.331381225																									-0.803049916	-0.634142954	-0.629870188	-0.277130039	0.434292139	-0.834599134	0.115840768	-1.459824439	-0.470179432	0.916040138	-0.002570415
SNU283_LARGE_INTESTINE	Wild-type_but_Non-functional	WT/Low_Functional_Score_(Z<0)				-0.9969	-2.327667123	-0.493451266	0.685343045		0.088945694	-0.596397351																									0.30760818	-0.192957246	-0.53719314	-0.684166381	0.323146949	0.199692706	-0.027378605	-0.789424032	1.785259451	0.95399516	-0.360180405
SNU308_BILIARY_TRACT	Mutant_and_Non-functional	Missense_Mutation	V217G	V217G		-0.5128	-0.04661105	0.086863032	0.67786454		-0.233153467	-0.911018007																									0.802082422	0.460527714	0.152257714	-0.11319529	0.475535904	-1.793237633	0.112069501	-1.608010243	-0.360899198	-1.013635988	0.321816959
SNU324_PANCREAS	Wild-type_and_Functional	WT/High_Functional_Score_(Z>0)				-0.0185	-0.321258267	-0.415718511			0.800101924	0.800101924																									0.383025369	1.073395105	1.045567756	0.703090606	1.050787829	1.045413605	0.41844193	0.678143341	-0.059674319	0.911289234	1.551640712
SNU349_KIDNEY	Wild-type_and_Functional	WT/High_Functional_Score_(Z>0)				-0.0898	1.277615396	-0.056567191			1.154595755	1.154595755	0.909800513	2.204821174	-1.804556457	0.199617676	-0.17653614	0.503597151	0.014743678	2.726234262	1.257013329	0.805676259	0.762126191	-0.02666056	0.805901716	0.083374825	0.02445198	0.253037686	0.181558801	0.242067604	-0.091091411	-0.656385674	-0.481039994	0.124839933	-0.203934384	-0.306492022	0.245138393	1.174712079	1.635066799	1.394392504	0.851824523	1.6655412	1.210266626	1.194499671	0.558535408	1.640174447	1.130401655
SNU387_LIVER	Mutant_and_Non-functional	Nonsense_Mutation	K164*	K164*	K164*	-0.3932	-2.178469255	-0.533319904	0.731045019	0.717081825	-0.563019664	-2.011146508																									-0.778022316	0.3858777	-1.206968813	-0.449195628	-1.096738552	0.460264342	-1.773504834	-0.624497016	-0.454089954	-0.670370143	0.014028915
SNU398_LIVER	Mutant_and_Non-functional	Missense_Mutation			E224E	-0.318	-0.529209952	-0.583729405	0.792534948		-0.354278377	-1.146813325													-0.233597827	-0.24689522	0.05197976	0.296625272	-0.113778448	-0.218944739	-0.005093795	-0.436994485	-0.835497994	0.060531058	0.066862586	0.036901055	0.017581433	-1.718298177	0.305341199	-0.613611117	-0.824713774	-0.2914916	-1.231598639	0.456997228	0.137301588	0.207085227	-0.341655517
SNU407_LARGE_INTESTINE	Wild-type_and_Functional	WT/High_Functional_Score_(Z>0)				0.0095	0.555525614	-0.606511065	-1.593108098		0.293853662	1.88696176																									0.866513519	0.646716451	-0.28807472	0.601413383	1.239885295	0.782374618	-1.527130731	-0.085856422	0.480682889	0.07849758	0.437368417
SNU410_PANCREAS	Mutant_and_Non-functional	Missense_Mutation	S127F	S127F		-0.415	-0.301937608	0.201910697			-0.131920907	-0.131920907													-0.153572282	-0.221918402	0.038574502	0.006555523	0.071977069	0.024622499	0.062808324	-0.554340068	-0.24359811	0.053191318	-0.059954871	-0.005222703	0.04489095	-0.049339406	-0.615139068	-0.793618879	-0.74624369	0.361026026	-0.139222264	0.367652816	-0.804988154	0.423068618	0.500783066
SNU423_LIVER	Mutant_and_Non-functional	Splice_Site_Mutation	X126_splice	Y126_splice	?	-0.1277	0.256031521	0.680649096	0.362936392	0.715800859	-0.466136212	-1.544873464																									-0.875045147	0.148547453	-1.360023874	0.067497298	-1.282297368	0.512901167	0.294224658	-1.015886994	-0.736045781	-0.53363809	-0.347731657
SNU449_LIVER	Mutant_and_Non-functional	Missense_Mutation	A161T	A161T	A161T	-0.1918	-0.513708557	0.481707855	-0.001848456	0.688615924	-0.58946801	-1.276235479													-0.018167805	-0.246977904	0.121536395	0.087487286	-0.175494179	0.09755887	0.115560429	-0.673690564	-0.570801469	0.299147508	-0.023354366	-0.129260508	-0.671896619	-1.036372545	-1.365151106	-0.89555552	0.118852171	-0.58545714	-0.310783678	-0.933733993	-1.399474206	-0.159478319	0.75490284
SNU46_UPPER_AERODIGESTIVE_TRACT	Mutant_and_Non-functional	Missense_Mutation	G245C	G245C		0.3935	0.576351101	0.479992148	0.495056644		-0.34243864	-0.837495285																									-0.63499919	-0.759391988	-0.365508241	0.06095834	-0.169792117	-0.354530003	0.417545419	-0.660949419	-1.076529561	0.144762245	-0.36839053
SNU466_CENTRAL_NERVOUS_SYSTEM	Wild-type_and_Functional	WT/High_Functional_Score_(Z>0)				0.0048	0.098188944	-0.243979302	-2.784600109		0.892115864	3.676715973																									-0.071957187	1.714883997	2.212531768	1.269133668	0.493825877	1.516774438	1.211453573	0.890056969	-0.067843072	-0.27661942	0.921033889
SNU475_LIVER	Mutant_but_Functional	Missense_Mutation	"N239D, G262D"	"G262D, N239D"	G262D	0.0406	0.378156922	1.431672188	-0.278553135		-0.143803382	0.134749753																									-0.72602326	-0.281992345	-0.27759366	-0.805870469	-0.737659957	1.11557588	1.474201616	0.221055678	-0.679683805	-0.652110488	-0.231736392
SNU478_BILIARY_TRACT	Mutant_and_Non-functional	Frame_Shift_Ins	R267Sfs5	G266fs		-0.4403	-1.013445839	-0.653532301	0.46929735		-0.29748843	-0.766785779																									-0.452856428	0.615082127	-0.782171244	0.130730815	-0.083691458	-1.187406162	-0.178273126	-1.907840891	0.748502109	-0.439912157	0.265463688
SNU489_CENTRAL_NERVOUS_SYSTEM	Mutant_and_Non-functional	Splice_Site_Mutation	X332_splice	I332_splice		-0.3225	-1.199169381	-0.251937907	0.971188119		-0.17053675	-1.141724869																									-1.236366198	0.064879606	0.552121809	-0.591095294	-0.848515211	0.890684078	0.402462543	-0.671685745	-0.169381661	-0.075201986	-0.193806191
SNU5_STOMACH	Mutant_and_Non-functional	Splice_Site_Mutation	X261_splice	S261_splice		-1.02	-1.066877785	-0.84849434			-0.086292942	-0.086292942	-0.776378941	2.606273619	-0.467569367	-0.744706164	-0.334979205	0.210465602	-0.35228046	0.970770608	-1.753088195	-0.021387043	1.07806214	1.021051142													0.011962992	-0.781834323	-0.20212371	0.99942997	-0.454662791	-0.401361296	-0.028023041	-0.324375235	-1.050195787	0.787987621	0.493973239
SNU503_LARGE_INTESTINE	Mutant_and_Non-functional	Missense_Mutation	R273L	R273L		-0.2757	0.059181136	1.36708263	0.873136611		0.022148438	-0.850988174													0.009081706	-0.1167068	-0.054242304	0.123529517	0.085697054	0.061629656	-0.03549155	-0.415138332	-0.388760199	0.098057296	-0.057465618	0.060091773	-0.565702942	0.313421312	0.575315941	0.675146967	1.403879712	-1.331588972	0.442899819	-0.702121742	-0.20914915	-0.393225392	0.034757264
SNU520_STOMACH	Wild-type_and_Functional	WT/High_Functional_Score_(Z>0)				-0.1002	-0.321504815	-0.355897543			1.654791823	1.654791823																									1.584448478	0.892909794	1.895281325	2.267871839	2.882854736	1.997847442	0.309254927	2.420721726	2.184216564	0.805829613	0.961473605
SNU601_STOMACH	Wild-type_but_Non-functional	WT/Low_Functional_Score_(Z<0)				0.424	2.522701215	1.887533425	0.642133906		-0.08611599	-0.728249896	-1.298187938	-4.16101105	0.341868034	0.606137766	-3.01524835	-1.401520373	0.523392636	-3.071467528	-3.353751152	0.542792212	2.110198753	0.530123101													-0.848310702	0.319167215	0.287703805	-0.193700039	-0.127706028	-0.174292419	0.778902067	-0.610348776	0.060043616	-0.782682029	0.343947402
SNU61_LARGE_INTESTINE	Wild-type_but_Non-functional	WT/Low_Functional_Score_(Z<0)				-0.4116	0.678409537	0.716637918	0.549899013		-0.282916655	-0.832815668																									-0.939386217	-0.106433134	-0.481091242	0.311628397	0.434596263	0.062004835	-0.298037431	-1.756579337	-0.527824519	0.466675127	-0.277635949
SNU620_STOMACH	Wild-type_but_Non-functional	WT/Low_Functional_Score_(Z<0)				-0.6033	-0.018263644	0.033981618			-0.063808063	-0.063808063																									-0.946096009	-0.420631293	-0.682116793	-0.068999948	0.17673052	0.195253893	0.584364528	0.055538017	-0.376098647	-0.301901015	1.082068049
SNU626_CENTRAL_NERVOUS_SYSTEM	Mutant_and_Non-functional	Missense_Mutation	C238S	C238S		0.2752	0.104018348	0.188145664	0.079584153		-0.369825922	-0.449410075																									-0.707236943	0.988719343	-0.609638386	-1.747476881	-0.641992262	-0.214096599	-1.179415746	0.256112107	0.314148859	-0.445028515	-0.082180117
SNU668_STOMACH	Mutant_and_Non-functional	Missense_Mutation	S215N	S215N		-0.3265	0.259815247	-0.147539825	0.448523725		-0.380854135	-0.829377861																									-0.819007722	-0.920773036	-0.834042031	-0.159942177	0.440884439	-0.890900701	-1.377034084	0.206414186	-0.663828922	0.745007604	0.083826954
SNU685_ENDOMETRIUM	Mutant_and_Non-functional	Splice_Site_Mutation	X307_splice	A307_splice		-0.1883	-1.10452736	-0.482062096	0.775916048		-0.488767748	-1.264683797	-0.259677179	-2.82402396	-1.355594846	-1.076478501	-0.938306012	-0.677401513	-0.231963499	1.846522886	-0.533290379	-0.524580365	3.148669922	1.884926128	-0.176871195	-0.258946472	-0.060711027	0.128053106	-0.191542323	0.08828524	0.019748649	-0.671276044	-0.981453009	0.011184982	-0.040068747	0.001783133	-1.100857599	-1.126470172	-0.093343332	-1.607858459	-0.499721844	-0.271716506	-0.824011365	-0.053623357	-1.239561673	0.7638807	0.676838376
SNU719_STOMACH	Wild-type_and_Functional	WT/High_Functional_Score_(Z>0)				-0.067	1.787310086	-0.31854448	-2.674167521		1.394543283	4.068710804	2.729797449	1.872652927	1.098649445	-0.140310401	0.46440209	3.039398842	0.256787038	-0.160858115	-3.584170603	-0.853581334	-2.254705797	-0.377935409													2.093574209	0.692459154	1.009118142	2.141183484	2.131133122	0.869203609	1.177428875	1.677732781	0.926036153	1.544464621	1.07764196
SNU738_CENTRAL_NERVOUS_SYSTEM	Mutant_and_Non-functional	Nonsense_Mutation	Q192*	Q192*		0.7046	-0.740656613	-0.607409663	0.623853117		-0.555219687	-1.179072804																									-1.165441191	-0.963266261	-0.014695509	-0.140572927	-1.300360357	0.228841316	-1.071459528	-0.205412721	-0.878523045	-0.4651807	-0.131345636
SNU761_LIVER	Wild-type_and_Functional	WT/High_Functional_Score_(Z>0)				-0.0987	-2.126857541	-0.177067202	-0.460530086		-0.198303398	0.262226688																									-1.194150725	0.056507421	-0.277322061	0.554993942	0.118687253	0.977077654	-0.008002775	0.038549656	-1.401622275	-1.281500814	0.235445344
SNU8_OVARY	Mutant_and_Non-functional	Frame_Shift_Del	P142Rfs6	P142fs		-0.5088	-0.611184764	-0.287062491	0.862334327		-0.712004044	-1.574338371	-3.09680575	-0.530123101	-0.442231146	-0.221075982	-0.403827904	-1.157639991	-0.06603774	-2.066252775	4.196642924	-0.4770712	1.29581248	0.193916576	-0.043679386	-0.323302363	-0.019007422	-0.009051483	-0.071841198	0.047784172	-0.225229954	-0.638899983	-0.331947639	0.049867686	-0.032011178	-0.207903172	-1.334639307	-1.387072873	-0.320758259	-1.148887784	-0.934351646	-0.692218458	-0.853309101	-1.502112075	-0.460512672	0.56316807	0.238649617
SNU81_LARGE_INTESTINE	Mutant_and_Non-functional	Missense_Mutation	"R213*, K132T"	"K132T, R213*"	K132T	-0.036	1.405971118	0.991529803			-0.449872242	-0.449872242																									-0.610085501	0.69227711	0.205110681	-1.644417306	-1.201662066	-0.496971154	-0.707067016	-1.298405684	-0.09281673	-0.90839825	1.113841256
SNU840_OVARY	Wild-type_and_Functional	WT/High_Functional_Score_(Z>0)				-0.6367	-1.271991952	-0.204443035	0.084569823		0.647469358	0.562899536	7.656893787	5.847586413	1.026197968	0.616827328	1.638670289	1.020655232		-4.034319943	-0.70907429	-0.064929192	-12.1465099	-1.523064654	0.904418541	0.197637547	0.226550384	0.25559373	0.356448517	0.47569717	0.232989589	-1.204167782	-0.871950625	-0.469182825	-0.412833068	-0.677858794	0.503233914	0.871236896	0.452008932	1.067049097	1.634775104	1.15455761	0.661770305	0.700231772	-0.005705754	-0.102663254	0.185668318
SNU878_LIVER	Mutant_but_Functional	Missense_Mutation	I251N	I251N		-0.0697	-1.439374361	0	-1.086231658		-0.540797736	0.545433923																									-0.718460045	-0.52784648	-1.281578961	-2.498483852	-1.179836989	1.307267296	-0.472761844	0.2848788	-0.519902002	-0.292320896	-0.049730119
SNU886_LIVER	Mutant_but_Functional	Frame_Shift_Del	P219Lfs2	P219fs		-1.08	-2.451980355	-0.593885143			0.183931751	0.183931751																									-0.734336091	0.914037168	-0.307895965	0.26854964	-1.20425022	1.269422483	0.47815311	0.35039636	-0.248950665	0.619291383	0.61883206
SNU899_UPPER_AERODIGESTIVE_TRACT	Wild-type_but_Non-functional	WT/Low_Functional_Score_(Z<0)				-0.0537	-0.948408394	-0.432417759	0.487578139		-0.240932534	-0.728510673																									-0.236924018	0.747679654	0.397142654	0.812133116	0.306427247	-1.558258719	-2.710671816	-1.044194995	0.14002182	-0.693667844	1.190055028
SNUC1_LARGE_INTESTINE	Mutant_and_Non-functional	Nonsense_Mutation			S166*	-0.5534	-0.993403307	-0.719888301			-0.331354177	-0.331354177	-0.83220221	-1.584034749	-0.15737411	0.254569943	0.658001938	4.52920708		1.257013329	-2.722275164	-0.055348177	1.206336886	0.029867429													-1.499452724	0.557547853	0.168087866	-0.824730861	0.108928699	-0.060116953	-0.351950878	-1.669456125	-0.244537229	0.317569842	-0.146785438
SNUC2A_LARGE_INTESTINE	Mutant_and_Non-functional	Missense_Mutation	R273Y	R273Y		-0.005	-0.648001409	1.678913441	0.005630049		-0.46387937	-0.469509419	2.056750942	-0.148347368	-0.449357521	-0.495283047	-1.911056169	-2.181066591		0.802904891	2.984763302	0.240040057	1.997364486	1.057078925													-0.166078932	-0.527294281	-0.828478976	-0.242956747	-0.758699456	-0.827257555	-0.301126999	-1.382042626	0.705717115	-1.159530498	0.385075887
SNUC4_LARGE_INTESTINE	Mutant_but_Functional	Missense_Mutation	G245S	G245S		-0.002	0.389596946	-0.327804038	0.322220088		0.754441667	0.43222158																									0.869470641	0.869937711	-0.174292646	0.370859988	1.29163418	1.168853733	-0.098549351	0.6396551	1.728278753	0.98687298	0.646137253
SNUC5_LARGE_INTESTINE	Mutant_and_Non-functional	Missense_Mutation	"R248W, V218L"	"R248W, V218L"	"R248W, V218L"	0.0003	0.615754273	1.697530276	0.910529136		0.770926715	-0.139602421																									1.127233612	1.099761693	-0.052844199	1.04081707	0.758072895	0.74889605	-0.323568285	1.533055238	0.629649132	0.7341745	1.18494616
SQ1_LUNG	Wild-type_but_Non-functional	WT/Low_Functional_Score_(Z<0)				-0.571	-2.244093084				-0.696819154	-0.696819154																									0.113807797	-0.01679547	-0.92424468	-2.586612397	-0.307696634	-1.356322958	0.647899582	-1.41606438	-1.617673828	-0.692454014	0.491146292
SR786_HAEMATOPOIETIC_AND_LYMPHOID_TISSUE	Mutant_but_Functional	Missense_Mutation	P152L	P152L		-0.8811	-0.410000919	0.554782139			0.566252914	0.566252914																									1.159373372	1.122412772	0.196811103	1.795622787	-0.067273219	-0.124703498	-0.284610581	1.23591286	0.17177188	-0.059735445	1.083200026
ST486_HAEMATOPOIETIC_AND_LYMPHOID_TISSUE	Mutant_and_Non-functional	Missense_Mutation	"R158H, N239D"	"N239D, R158H"	"N239D, R158H"	0.0279	1.317729336	1.176711718			-0.058358766	-0.058358766																									-0.052306423	-0.692445452	-0.129314489	1.248657811	-1.002383997	0.204276658	0.786843537	-0.012476168	0.981915507	0.885446406	-2.860159819
SU8686_PANCREAS	Mutant_and_Non-functional	Missense_Mutation	G245S	G245S	"G245S, G360V"	-0.7639	-0.233054244	1.511718422	1.202190825		-0.341391469	-1.543582294	-2.154144731	-0.118377003	-0.856352702	0.138291262	0.535269928	0.783505316		-2.212343458	-1.86948565	0.32496269	0.379835776	0.775983031													-1.061749906	0.302933173	0.231320833	-0.812139125	-1.035612378	-0.926822431	-1.873516293	0.271118039	-0.192889545	-0.027418858	1.369470332
SUDHL1_HAEMATOPOIETIC_AND_LYMPHOID_TISSUE	Mutant_but_Functional	Missense_Mutation			R273H	-0.0385	0.445496587				0.853606394	0.853606394																									0.951280689	0.727554127	2.063286207	0.955191997	0.006048931	0.984649035	-0.003331709	0.890769093	0.181675922	1.416503467	1.216042576
SUDHL10_HAEMATOPOIETIC_AND_LYMPHOID_TISSUE	Mutant_and_Non-functional	Splice_Site_Mutation	X332_splice	I332_splice	?	-0.0076	0.075439942	0.18465322			-0.062951776	-0.062951776	0.410954279	1.113694014	-1.097857625	0.20468532	-1.101816722	-0.842891772	-0.321003593	1.771695951	4.564838954	0.270683469	0.331020108	-0.144467453													-0.400039777	-1.494907616	-0.113672246	1.674775866	-0.038969335	-0.47931266	-0.681753166	0.643212581	-0.956516142	0.928047916	0.226665038
SUDHL4_HAEMATOPOIETIC_AND_LYMPHOID_TISSUE	Mutant_but_Functional	Missense_Mutation	R273C	R273C		-0.0546	1.434442908	0.931262836			0.336316435	0.336316435	-0.535665837	0.826659474	-0.264150958	1.616499345	-0.254649125	-1.101024903	-0.082824311	-1.606205693	1.365888499	0.482613936	-2.899246805	0.195223078													0.340370783	-1.012123123	1.295478868	0.982609545	0.227774511	-0.498289493	0.197986658	1.831815605	-0.915934732	0.984262593	0.26552957
SUDHL5_HAEMATOPOIETIC_AND_LYMPHOID_TISSUE	Wild-type_and_Functional	WT/High_Functional_Score_(Z>0)				0.0564	1.062839233				0.500987557	0.500987557																									1.58773172	-1.361282149	1.152406671	0.602175309	0.189952358	0.788555091	-0.271838031	2.152009876	0.320848257	0.3328145	0.017489529
SUDHL6_HAEMATOPOIETIC_AND_LYMPHOID_TISSUE	Mutant_but_Functional	Missense_Mutation	"Y234C, X225_splice"	"V225_splice, Y234C"	"?, Y234C"	-0.0826	0.956426236	0.815369291			0.124481179	0.124481179																									1.03183311	-1.099859038	0.178233374	0.721165489	-0.446250184	-1.250638083	1.00785776	2.896232473	-1.286644598	0.57059462	-0.953231956
SUDHL8_HAEMATOPOIETIC_AND_LYMPHOID_TISSUE	Mutant_and_Non-functional	Missense_Mutation	"R249G, Y234N"	"R249G, Y234N"	"R249G, Y234N"	-0.0726	2.28503834	1.408317803			-0.400937536	-0.400937536																									0.010271764	-1.229898246	-0.522131994	0.945607148	-1.009016196	-0.83536111	-0.763245852	-0.595758599	0.185354233	-0.576931353	-0.019202685
SUIT2_PANCREAS	Wild-type_but_Non-functional	WT/Low_Functional_Score_(Z<0)				-0.3427	-0.777619854	0.481515718	0.876460391		-0.207792217	-1.084252609													-0.195694658	0.069861434	0.000147781	0.202528271	-0.168739338	0.020077449	0.041709311	-0.50472751	-0.917355036	0.165503258	-0.122038309	-0.130308704	0.121742145	-0.958481548	-0.823489913	-1.18169868	-1.078232235	0.441989011	-0.686908656	1.07154193	-0.408681431	1.345305171	-0.128800186
SUPB15_HAEMATOPOIETIC_AND_LYMPHOID_TISSUE	Wild-type_and_Functional	WT/High_Functional_Score_(Z>0)				0.0573	0.722661476	-0.526458141			0.356503711	0.356503711																									3.190611537	0.896199322	-0.334100589	0.635876933	-0.542149297	-0.159754399	1.353035551	-0.059651283	0.640512149	0.466479348	-2.165518455
SUPHD1_HAEMATOPOIETIC_AND_LYMPHOID_TISSUE	Wild-type_and_Functional	WT/High_Functional_Score_(Z>0)				-0.0856	0.56033329				0.751482619	0.751482619																									0.877229528	1.15129399	1.811669703	0.976075121	-0.072211015	1.15281595	-0.039830033	0.42356926	0.677811016	1.234324583	0.073560705
SUPM2_HAEMATOPOIETIC_AND_LYMPHOID_TISSUE	Wild-type_and_Functional	WT/High_Functional_Score_(Z>0)				-0.0939	0.544882982				1.536625492	1.536625492													0.270625836	-0.149304302	0.086716709	0.218039598	0.015098098	0.32578684	0.174112639	-1.021632199	-0.97686047	-0.321567183	-0.739668529	-0.790854348	2.657872921	1.810426549	1.41830663	1.105265133	1.094958451	1.503542662	1.379922132	2.813982078	0.039854987	1.979485557	1.099263313
SUPT1_HAEMATOPOIETIC_AND_LYMPHOID_TISSUE	Mutant_and_Non-functional	Missense_Mutation			"R248Q, R273H"	0.0573	1.135710669	0.009873799			-1.042358099	-1.042358099	-0.61405596	-0.928804179	-0.734016602	0.110260854	-1.639462108	-1.300167487	0.103886708	-0.74985299	3.221517308	0.675421965	3.789251832	0.428374306	-0.155680685	-0.30144389	0.024929711	0.174502183	0.015677142	0.157619538	0.160816238	-0.300100029	-0.451640544	0.358671006	0.196156856	0.073658454	0.016616854	-0.913212158	-1.712432254	0.267627165	-0.082927159	-0.876314302	-2.664389678	-2.527257363	-1.668650855	-0.376349242	-0.928650094
SUPT11_HAEMATOPOIETIC_AND_LYMPHOID_TISSUE	Mutant_and_Non-functional	Nonsense_Mutation	R213*	R213*		-0.8563	-1.266411317	-0.292981801			-0.348878977	-0.348878977																									-0.266211381	-2.452710621	-0.153692922	0.915176364	-0.274333482	-0.119321286	0.404145968	-1.236126196	0.949609402	-0.943090288	-0.661114301
SW1088_CENTRAL_NERVOUS_SYSTEM	Mutant_and_Non-functional	Missense_Mutation	R273C	R273C	R273C	-0.1311	-0.063696124	1.606873739	0.880615116	-0.081671363	-0.492531267	-1.29147502																									-1.318110104	-0.902062594	-0.685449415	-0.564037847	-1.255242785	0.111605851	-0.114933156	-0.384193703	-1.022558309	0.363577907	0.35356022
SW1116_LARGE_INTESTINE	Mutant_and_Non-functional	Missense_Mutation	A159D	A159D	A159D	-0.418	1.466838357	1.477962721		0.557388119	-0.556119475	-1.113507594																									-1.658359246	-0.617155859	-1.363217538	0.132280065	0.40190431	-1.233427099	-0.700193029	-2.839493642	1.27524473	0.428576534	0.056526552
SW1271_LUNG	Mutant_and_Non-functional	Missense_Mutation	C277F	C277F		0.0614	1.469931306	2.386200413	0.146059751		-0.058235109	-0.20429486	-2.928544123	-3.130853985	-0.159907932	-3.268630564	0.243365699	1.25542969	-0.28133344	-0.614847779	-0.981064261	0.208327689	-0.667107861	0.612868231													-0.153217884	0.298905155	-0.204778123	1.38023247	-0.682469955	-0.032286683	0.939196807	-0.398511597	-0.960900926	-0.420412569	-0.406342892
SW1353_BONE	Mutant_but_Functional	Missense_Mutation	V203L			-0.0352	-0.876066702	-0.325078768	-1.130271743		0.279460455	1.409732197																									-0.833310126	1.066291156	0.49160168	-0.138060385	-0.243517697	1.420245371	0.962441446	0.000529532	0.221442516	0.003644743	0.122756769
SW1417_LARGE_INTESTINE	Mutant_and_Non-functional	Frame_Shift_Del	C238Hfs21	C238fs		-0.5696	-0.803053113	-0.39385702	-0.175515957	0.444520821	-0.241969815	-0.510974678	-2.45582793	0.987398816	1.793075076	-1.414585393	1.411022206	-0.387318469		1.601454776	1.320358882	2.165230203	0.308809574	2.000135854													-0.562440829	-0.122841938	-0.845465795	-0.018194897	0.185376318	-0.506634946	0.713576181	0.526475457	-1.533362774	-0.096385274	-0.401769467
SW1463_LARGE_INTESTINE	Mutant_and_Non-functional	Missense_Mutation	R248Q	R248Q	R248Q	-0.4113	0.655822679	1.922634179	0.102019667	0.413350659	-0.14591526	-0.661285586													-0.403725921	-0.244202169	0.011776075	0.052833903	0.205908114	-0.224068302	-0.168793261	-0.668050549	-0.456421705	0.030580024	0.182850754	0.001973045	-0.316552281	-0.140501381	-0.093882584	-0.460524744	-0.021918023	-0.804325703	-0.286245783	-0.05226299	0.05277922	0.602545753	-0.084179343
SW1573_LUNG	Wild-type_and_Functional	WT/High_Functional_Score_(Z>0)				0.24	0.067088424	-0.011331202		-0.258586939	1.021151842	1.279738781	7.086783805	1.622042081	1.561071986	-0.921281895	1.930059835	2.865594479	0.117743548	-0.011283427	-0.77717076	0.351963732	-4.279783963	-0.544771761													0.08854043	0.304345831	0.451921293	2.292480238	0.864741351	1.069482374	1.450527353	1.708588722	0.386981754	2.269825812	0.3452351
SW1710_URINARY_TRACT	Mutant_but_Functional	Missense_Mutation	R273C	R273C		-0.2112	-0.033913856	1.84545277	-1.317234364	0.655737808	-0.530943665	0.130552891																									-1.060826667	-1.157179715	-0.067571372	-0.998734826	-0.668501551	-0.321172383	-1.308660278	-0.563347503	-0.611064672	0.483616537	0.433062114
SW1783_CENTRAL_NERVOUS_SYSTEM	Mutant_and_Non-functional	Missense_Mutation	R273Y	R273Y		0.1519	-0.095398574	1.985957522	-0.463022921	0.714377564	-0.353270907	-0.60462555	-1.989050382	0.549126767	-0.960872866	-1.181790484	-0.010665808	0.078112986		1.103004451	0.420060202	-1.154472714	-3.078593903	-0.263913413													-1.209911022	-0.479197754	0.434707879	-1.083041949	-0.890805232	0.340960656	0.064096266	-0.283842776	-0.616832852	-0.06024447	-0.101868724
SW1990_PANCREAS	Mutant_and_Non-functional	In_Frame_Del			P191delP	-0.3212	0.258404818	1.969829806	0.890586456	0.696586376	1.510531241	-0.076641591																									1.867003875	0.968483376	1.631110445	1.153853342	1.891192936	1.283875839	1.260189609	2.42878549	1.207983026	2.149800234	0.773565482
SW403_LARGE_INTESTINE	Mutant_and_Non-functional	Nonsense_Mutation	E51*	E51*		-0.5688	-0.533670018	-0.396877606	0.481761524		0.046462986	-0.435298538													-0.09756167	-0.257385786	-0.149125176	0.444821731	0.133978517	0.1669354	-0.165483262	-0.940352663	-1.001329092	0.176084507	-0.144304557	-0.174994218	-1.198187257	-0.568686749	0.127906126	0.211884108	-0.015672406	-0.276530259	-0.151934535	-0.408427932	3.018841378	-0.247774648	0.019675023
SW48_LARGE_INTESTINE	Wild-type_and_Functional	WT/High_Functional_Score_(Z>0)				-0.0017	1.246551525	-0.477460196	-3.095290438	-0.245634954	0.596882043	3.937807435	1.494559154	-1.89680342	-0.814386273	1.092314889	-0.844079501	-0.684527888		-1.857608358	-2.19690298	-0.177486323	-4.7746711	0.284421536	0.114586054	-0.485574592	-0.100419809	0.316767908	-0.0516171	0.209908787	-0.03533924	-0.910043362	-1.12120849	-0.298524245	-0.314857884	-0.738721206	0.684940318	1.187285224	-0.174440289	1.086861897	1.900373389	0.487211687	-0.904196547	0.277290484	0.588650464	-0.147483592	1.579209434
SW480_LARGE_INTESTINE	Wild-type_but_Non-functional	WT/Low_Functional_Score_(Z<0)				0.2585	0.725171374	2.361504738			-0.16293758	-0.16293758	-1.054307557	2.380209175	0.386764195	-0.334108204	0.240792285	0.092365735		0.985815177	1.305710223	1.189708678	1.232071017	-0.057446499													-1.228071741	0.05015774	-0.992546454	0.869866252	0.900157116	-0.215427033	0.143234787	-0.380722096	-1.041982265	0.112275983	-0.009255665
SW579_THYROID	Mutant_and_Non-functional	Missense_Mutation	I255S	I255S		-0.1816	0.954366121	1.055733211	0.21585913		-0.530231675	-0.746090805																									-1.3116116	-1.398404481	0.36373985	0.006321889	-1.461336591	0.227776968	1.584210604	-0.669071829	-0.691134206	-2.033213859	-0.44982517
SW620_LARGE_INTESTINE	Mutant_and_Non-functional	Missense_Mutation			"P309S, R273H"	0.3717	1.402883722	1.811132847	0.750987699	0.675094621	-0.326183898	-1.752266217	-1.843751518	-1.399540824	0.104084663	-1.007986121	1.089939431	0.40976655	-0.075816709	0.102857343	2.544511705	1.408646747	1.67826126	0.511119435	-0.261691159	-0.450027382	-0.029861836	0.042646041	-0.08756186	-0.035478126	0.141962781	-0.609409908	-0.4620303	0.166953783	0.026303571	-0.114360486	-0.699799582	-1.743280628	-0.545809321	0.37933823	0.283165785	-0.822480086	1.022970227	-0.586827718	-0.630943492	-0.196741589	-0.0476147
SW780_URINARY_TRACT	Wild-type_and_Functional	WT/High_Functional_Score_(Z>0)				0.052	0.719992766	0.01940733		-2.755331136	0.909796967	3.665128102																									0.489075737	0.869750206	0.208587788	1.607263771	1.341921852	0.228551039	1.740453507	0.40805751	1.16383523	0.781866264	1.168403728
SW837_LARGE_INTESTINE	Mutant_and_Non-functional	Missense_Mutation	R248W	R248W	R248W	-0.9171	0.508912594	2.511131036		0.578168227	-0.490279673	-1.0684479	-2.36041369	-1.44546635	-0.073678797	-1.274829265	0.334662478	-0.592676836	-0.293408686	2.471664318	0.456087986	0.314154355	0.492511679	1.703995391	-0.202756206	-0.309219751	-0.039310257	0.147508519	0.025773735	0.11603911	-0.015009081	-0.300456657	-0.857149207	0.213535084	-0.063800174	-0.061710431	-0.898061831	-0.889760694	-1.451136067	-0.84971478	0.345276149	0.070265624	-0.337933294	-0.516067664	-1.38746776	0.607636007	-0.086112088
SW900_LUNG	Mutant_and_Non-functional	Nonsense_Mutation	Q167*	Q167*		0.4868	0.051514842	-1.024971474		-0.113410843	-0.242402462	-0.128991619																									-0.302911302	0.573319504	-1.238788602	-1.292135332	0.053061291	0.119745691	-0.191180482	-0.74041415	-0.556515886	0.404626237	0.504765947
SW948_LARGE_INTESTINE	Mutant_and_Non-functional	Frame_Shift_Del			T118fs5	0.0616	-0.135793489	-0.358552598	-0.311790934	0.594393791	-0.019802091	-0.302404947																									-0.594496992	-0.734546677	-0.469490622	-0.452528148	0.404990766	-0.010407084	-1.196504265	-0.172122989	1.218226425	1.204213772	0.584842814
T173_BONE	Wild-type_and_Functional	WT/High_Functional_Score_(Z>0)				-0.0508	-0.767293735	-0.384376651			0.331181341	0.331181341																									-0.430302742	1.455095638	1.164492064	0.271314343	-0.835020282	1.153952867	-0.17069004	0.124690555	0.375449872	-0.179043167	0.71305564
T24_URINARY_TRACT	Mutant_and_Non-functional	Nonsense_Mutation			Y126*	0.0164	-0.106626479	-0.525494906	0.804168178	0.339623975	0.092659178	-1.051132974													-0.264191914	-0.350907651	-0.040501544	0.309415386	-0.068156579	0.104601774	0.294686965	-0.859932512	-0.239008314	0.119287965	-0.135329461	-0.102553124	1.314319609	-0.258610058	-0.94326139	0.205478486	0.626448574	0.144044262	0.865511883	-0.458509144	-1.304253574	0.606448281	0.221634031
T3M4_PANCREAS	Mutant_and_Non-functional	Missense_Mutation	Y220C	Y220C		-0.3605	-0.852829048	-0.205016826			-0.719852542	-0.719852542													-0.172312569	-0.271939655	-0.237332803	0.24049854	0.151417721	0.112714643	0.039819497	-0.860890569	-0.696532578	0.107156718	-0.018990726	-0.038029568	-0.043966952	0.286819887	-1.248283534	0.611132476	0.308455919	-1.678892839	-2.067327197	-2.210422645	-0.903288074	-1.742834447	0.770229445
T47D_BREAST	Mutant_and_Non-functional	Missense_Mutation	L194F	L194F	L194F	-0.4412	-0.348097514	0.865771798	0.106174392	0.188043051	0.059860091	-0.234357352	-0.739559338	-0.236714415	-0.049409532	-0.244355473	1.766945035	-0.10804376	0.574860899	0.339492576	-0.565359066	0.604554127	2.948339609	-0.104718118													0.271898561	-0.416509826	-0.446180429	0.965190463	1.216705406	-0.159875347	-1.022088919	0.393385648	-0.468325055	0.66024835	-0.335987848
T84_LARGE_INTESTINE	Mutant_and_Non-functional	Splice_Site_Mutation	X187_splice	G187_splice	?	-0.3627	-1.253627497	-0.723923449	0.103681557	0.696728706	-0.177673721	-0.978083984													-0.263948989	-0.175767774	-0.018163666	0.309892763	0.037597917	0.077277527	-0.212542643	-0.442853424	-0.553870599	0.100364311	-0.031260984	0.11946647	-0.533621975	0.038815817	-0.975922032	0.01448629	-0.034158331	0.271778064	0.400190576	-0.946314513	0.020632497	-0.419263999	0.208966673
T98G_CENTRAL_NERVOUS_SYSTEM	Mutant_and_Non-functional	Missense_Mutation	M237I	M237I	M237I	0.2376	1.225234054	1.32608717	0.999440249	0.587277315	-0.158472531	-1.745190096	0.557836781	2.207196632	0.020971337	-1.35005211	-0.315737994	2.424155153		1.525836021	1.242364669	-0.496074866	0.505972609	0.748269351	-0.099349563	0.001696043	0.109324839	0.163466159	0.090479917	-0.007875145	0.079799065	-0.560384666	-0.176764922	-0.025018365	-0.045688492	0.053516464	-0.410432423	0.340108297	0.114618273	-0.567613457	-0.308105383	0.079203724	1.056376792	-0.031179912	-1.54512567	-0.653350422	0.182302335
TALL1_HAEMATOPOIETIC_AND_LYMPHOID_TISSUE	Mutant_and_Non-functional	Missense_Mutation			G245S	0.0874	0.87749995	2.695400637			-0.550627245	-0.550627245																									-0.480263322	-2.351728606	-1.13394326	0.762844661	0.600193756	-1.410278123	0.436776579	-2.056038215	-0.24550874	0.225906114	-0.404860542
TC71_BONE	Mutant_and_Non-functional	Nonsense_Mutation	R213*	R213*	R213*	-0.6954	-0.482301519	-0.786333574			-0.400710019	-0.400710019	-1.729729522	0.014862451	-1.891656593	-0.538833115	-1.0234266	-0.783109406		2.778494343	1.819996936	0.947807845	1.277600633	-1.856420629													-0.859396007	-0.812827854	-1.049772648	-0.479516659	0.074082169	-1.020025413	-0.356374253	-0.591243938	0.544386266	-0.088775997	0.231654121
TCCPAN2_PANCREAS	Mutant_and_Non-functional	Splice_Site_Mutation	X331_splice	Q331_splice		-0.5618	-3.33606404	-0.333101468	0.416947816		0.215666473	-0.201281343													-0.062229235	-0.313046599	-0.047521473	0.148893704	-0.078143152	0.138168275	0.093871595	-0.549914741	-0.622618064	0.046792061	-0.075679898	-0.141198339	-0.412436909	0.251932443	0.212690995	0.097216044	0.195413282	0.989196702	1.602734857	-0.120503379	-1.306937989	0.66997204	0.193053118
TCCSUP_URINARY_TRACT	Mutant_and_Non-functional	Nonsense_Mutation			E349*	-0.0894	-0.780290784	-0.132711852	0.156031091	0.598094358	-0.410367806	-1.164493255	-1.389247172	0.690862444	-0.642165549	0.449357521	-0.098146017	1.629564365		1.015904315	3.054047501	-0.55902451	0.625537341	0.64058191	-0.172407523	-0.171849302	0.093704968	0.059045464	-0.069647772	0.074730269	0.097157756	-0.590561051	-0.363356213	0.040664639	0.036677209	-0.143545819	-1.393507082	0.690998558	-0.29603401	-1.28310288	-1.192820317	0.414436922	0.447981878	0.01173188	-1.209223662	-1.616922447	0.912415295
TE1_OESOPHAGUS	Mutant_and_Non-functional	Missense_Mutation	V272M	V272M	V272M	0.253	0.810001472	0.442338315	0.832420307	0.713808246	0.275368359	-1.270860195	-2.013596784	-0.725702498	-0.877335917	-1.260576516	-0.513098984	0.298238784	0.453316618	1.67826126	0.237862554	-0.129106156	1.54167241	0.239683738	-0.134064556	-0.206702624	0.036550225	0.215034924	-0.036254461	-0.032332288	0.066034161	-0.522506499	-0.180573642	0.119096541	-0.033222738	-0.131263659	3.239005825	0.925783228	-0.062809694	0.161699482	0.593992473	0.072914398	0.065656942	-0.484487031	-0.371100513	-0.995128346	-0.116474816
TE10_OESOPHAGUS	Mutant_and_Non-functional	Missense_Mutation	C242Y	C242Y	C242Y	-0.403	0.279848895	0.361260297	0.216690075	0.660719341	-0.609580693	-1.486990109	-0.857936341	-0.135044802	0.119168823	-0.025401567	-0.001925309	-1.192480046		0.373461629	1.508415994	0.414517466	2.930523672	0.475487561													-0.21887813	0.382540234	0.367506716	0.12371021	0.073030593	-1.088579072	-1.500554313	-1.860858469	-1.758741729	-1.193139226	-0.03142444
TE11_OESOPHAGUS	Mutant_and_Non-functional	Missense_Mutation			R110L	-0.3322	0.07147186	0.573259006	0.118638567	0.290662625	-0.339992719	-0.74929391	-1.577700193	-0.760542552	-1.24117694	-0.340165623	-0.022527262	-0.20183477	0.669483319	-1.274829265	0.644541008	0.263913413	1.572949277	-0.329159333													-0.355297108	0.750264066	-1.492174451	0.951248122	0.466526576	-1.196936911	-0.213173511	-0.911764949	-0.993919771	-0.991343286	0.246651314
TE125T_SOFT_TISSUE	Mutant_and_Non-functional	Missense_Mutation	K291E	K291E		-0.1095	-0.852399256	-0.281021855	0.775916048		0.668689857	-0.107226191																									-0.105002732	1.553854293	2.335043716	0.091179594	-0.610366072	1.652708555	0.103699502	1.371947514	0.74287988	0.001621693	0.218022487
TE14_OESOPHAGUS	Mutant_but_Functional	Nonsense_Mutation	R213*	R213*		-0.1142	0.584644869	-0.627180917	-0.361647633		0.379503093	0.741150727																									1.565083413	-0.456408929	0.199984239	0.931539634	0.966285813	-0.48020768	-0.269324949	0.117387088	0.793229231	0.120550909	0.686415258
TE15_OESOPHAGUS	Mutant_and_Non-functional	Nonsense_Mutation			R342*	0.6068	-0.382466453	0.04933948	0.547406178		-0.42741335	-0.974819528	1.00956976	-2.138704252	-0.243088562	-0.119168823	0.251481848	0.02867574		-1.029761155	-2.135141065	-0.486968943	3.290801508	-0.262963229													-0.137396038	-0.200029033	-1.315026768	0.618524973	1.331810409	-0.18362965	-0.763114335	-2.280432873	-0.778421577	-0.92237687	-0.071455087
TE159T_SOFT_TISSUE	Wild-type_and_Functional	WT/High_Functional_Score_(Z>0)				-0.0243	-1.345980625				0.09941666	0.09941666																									-1.287349232	1.56771388	1.465426003	0.53317383	-0.707238735	0.880609061	-2.536371547	0.882278054	-0.023560965	-0.297150111	0.616053027
TE4_OESOPHAGUS	Mutant_and_Non-functional	Missense_Mutation	G245C	G245C	G245C	-0.1531	-0.365071529	0.453467673	0.905543466		-0.503380533	-1.408923999	-1.120424479	-1.207920525	0.153969286	1.396373546	-0.863479077	-0.54516767	0.073480842	-1.70557903	-2.016368152	-0.438272049	2.193735702	-0.309245074													-0.63542636	0.32669229	-0.175713807	1.042418022	-0.99884446	-0.14636539	-0.386218883	-0.642293849	-0.942309694	-2.872994823	-0.106128909
TE441T_SOFT_TISSUE	Wild-type_and_Functional	WT/High_Functional_Score_(Z>0)				-0.0008	0.891664213	-0.234500158	-2.73731934		1.243835449	3.981154788																									0.659390927	0.950130953	0.476587117	1.009965413	0.961949171	0.677318676	0.633604716	2.375763623	2.147278545	2.413136039	1.377064757
TE5_OESOPHAGUS	Mutant_and_Non-functional	Missense_Mutation	V272L	V272L		-0.5331	0.249747892	0.636410988	0.018925169	0.499317681	0.350467447	-0.167775403													-0.150479468	-0.663606618	-0.054021398	0.21191217	-0.092282257	0.117986566	-0.012994408	-1.017946915	-0.954836999	0.210262028	0.165259615	-0.026284439	0.84332413	0.997513262	0.94574148	0.286689831	0.539413378	-0.284452392	-2.482569891	1.794085567	0.234316606	0.929405318	0.051674625
TE6_OESOPHAGUS	Mutant_and_Non-functional	Missense_Mutation	R248Q	R248Q	R248Q	0.2949	0.41991229	1.282067084	0.93462654	0.567493514	0.125590324	-1.376529731	-2.024286346	-0.823096287	-1.111318555	-1.089939431	-0.246928886	-2.656158243	0.1047973	0.852789515	1.335403451	-0.328684241	3.462230412	0.691258353													2.130222686	-1.239559907	0.292041503	0.353674926	0.744168331	-0.786703494	-1.448324292	0.589885966	0.556810864	0.622998132	-0.433721155
TE617T_SOFT_TISSUE	Wild-type_and_Functional	WT/High_Functional_Score_(Z>0)				-0.0285	-0.712599067	-0.059246361	-1.923824201		1.010132013	2.933956214																									0.830656916	0.731178615	0.028360134	1.651555261	2.137738721	0.908523995	1.185513919	-0.116587741	1.859589459	0.771450821	1.123472041
TE8_OESOPHAGUS	Mutant_and_Non-functional	Missense_Mutation	"Y220C, M237I"	"M237I, Y220C"	M237I	-0.1194	-0.051799653	0.114082246	0.44769278	0.688331265	0.156936426	-0.979087618	-2.491459804	-0.678589243	-1.179019116	-0.907029145	-0.412537918	-0.916530978	0.317955088	-1.061038022	-0.197044263	0.113942814	5.095357965	1.465261836													0.153179141	0.703937003	0.881876097	0.429966405	0.730644142	-0.359936405	-0.058352095	-0.076764266	0.331683517	-0.954471574	-0.055461275
TE9_OESOPHAGUS	Mutant_and_Non-functional	Frame_Shift_Del	N268Tfs77	R267fs		0.2811	0.209539554	-0.309448191	0.196747395	0.627983554	-0.3685831	-1.193314049	-3.113829867	-1.639066198	-2.420591966	0.326269192	0.180574419	-0.352913915		-1.317983424	0.756583455	0.238614782	0.876940007	-0.515078532													0.313803531	0.888253725	-0.801731942	0.734225265	1.622551643	-0.766638123	-0.553276916	-2.739321793	-0.186234917	-1.853606205	-0.712438362
TEN_ENDOMETRIUM	Mutant_and_Non-functional	Nonsense_Mutation	R342*	R342*		-0.6895	-1.326713274	-0.207711689			-0.944235568	-0.944235568													-0.107936435	-0.288492934	-0.038605813	0.155420857	-0.159594491	0.006725067	-0.010885137	-0.342187322	-0.785080863	0.06148469	-0.066434833	-0.011826316	0.030539858	-1.547322824	-1.985106412	-3.262272133	-0.867864739	-0.818331549	-0.125700063	-1.14242421	-1.080520367	0.2710397	0.141371496
TF1_HAEMATOPOIETIC_AND_LYMPHOID_TISSUE	Mutant_and_Non-functional	Splice_Site_Mutation	"X225_splice, I251Tfs94"	"I251fs, V225_splice"		-0.1405	0.261060201	-0.042619563			-0.287228835	-0.287228835													-0.19615137	-0.249961594	-0.112718114	-0.042962563	-0.041384358	0.101532434	-0.0768653	-1.039976682	-0.820024251	0.008190688	-0.002280119	-0.150252337	-0.690287	-1.400985859	0.371311479	-1.823433657	1.123280068	-0.19518024	-0.572052149	0.191288868	1.515883127	1.25787027	-2.937212092
TGBC11TKB_STOMACH	Mutant_and_Non-functional	Missense_Mutation	R273C	R273C	K382fs>12	-0.0133	0.273811813	0.868624003		0.694166774	0.416137475	-0.278029299																									0.572833315	-0.164303582	-0.483445631	0.385918006	0.916424623	-0.249425681	0.320117184	0.242656093	0.896976776	0.946411987	1.19334914
THP1_HAEMATOPOIETIC_AND_LYMPHOID_TISSUE	Mutant_and_Non-functional	Frame_Shift_Del	R174Lfs3	R174fs		-1.124	-1.356890906	-0.766638366			-0.364939176	-0.364939176	-2.948339609	-1.994593118	0.88683775	-0.350578048	-1.327089347	0.669879229		0.718576123	2.6054818	-0.325081463	3.918318398	1.335007541	-0.030815807	-0.262692051	0.021648793	0.059057434	-0.103805372	0.061177559	-0.124738774	-0.694306027	-0.373527557	0.067315194	-0.107739916	-0.060351552	0.569148624	-0.641146778	-1.598296469	-0.980326148	-1.165711647	-0.056307072	-0.553078544	0.188589078	1.022888208	0.622476055	-1.422566244
TM31_CENTRAL_NERVOUS_SYSTEM	Mutant_and_Non-functional	Missense_Mutation	C238G	C238G		0.5331	-0.508350037	0.142426471	0.718580845		-0.021719964	-0.740300809																									-0.988476839	-0.395772025	0.309171227	-0.004171829	-0.220490312	0.985858521	-0.595624486	-0.291046755	-0.340463438	0.273362944	1.028733382
TO175T_HAEMATOPOIETIC_AND_LYMPHOID_TISSUE	Wild-type_and_Functional	WT/High_Functional_Score_(Z>0)				-0.035	-0.746661488	-0.411265121			0.303702015	0.303702015																									-0.999552039	1.703791474	1.057192061	0.23924179	-0.035990165	0.971078604	-0.317941523	-0.008800348	0.334644611	-0.068676019	0.465733715
TOLEDO_HAEMATOPOIETIC_AND_LYMPHOID_TISSUE	Mutant_and_Non-functional	Frame_Shift_Del	E198Kfs9	E198fs		-0.9193	-0.262960897	-0.539399787			-0.1718933	-0.1718933																									2.070169857	-0.678363773	-0.921404728	-0.386991619	-0.002464755	-0.845496602	0.378141651	0.089443527	-0.175808856	-0.507234029	-0.91081697
TOV112D_OVARY	Wild-type_but_Non-functional	WT/Low_Functional_Score_(Z<0)				0.3519	1.86648292	2.017736784	0.790873058		-0.498770019	-1.289643077	-1.218214177	-0.986211087	-0.103055297	-0.273336064	0.193322711	-1.462490468		3.583378783	-1.131509951	-0.240713104	2.872324944	-0.5178499													-0.283783248	-2.105338049	-0.36237774	-1.742249524	-0.348447417	-1.010494664	1.208564569	-0.897247032	-0.330836971	-0.087588271	0.473328141
TOV21G_OVARY	Wild-type_and_Functional	WT/High_Functional_Score_(Z>0)				-0.0512	0.138620507	-0.569500053	-0.315114714		1.110769725	1.42588444	4.841975751	3.60079881	1.589973394	2.020723159	0.605741856	-0.193560257		-2.426530611	-6.659201319	-1.175851838	-8.460590498	-0.847246779	1.140802212	-0.149586833	0.159159316	0.635637437	0.411321296	0.509709236	0.057645597	-1.110566236	-1.011345583	-0.724554098	-0.703057156	-1.097810411	1.089938409	1.904822226	0.949303857	0.36475823	1.761502415	1.198377283	2.014849625	0.42056577	0.644489525	1.054638617	0.815221024
TT_OESOPHAGUS	Mutant_and_Non-functional	Missense_Mutation	"E258*, H214R"	"E258*, H214R"	"E258*, H214R"	0.0857	-0.705920074	0.709631982	-0.158066112		-0.164659486	-0.006593374	1.038075259	3.503405022	-0.027919553	-1.179019116	1.224944642	-1.983507646		2.632007751	4.877607624	0.583570912	5.348740179	0.837349036													-0.847675917	0.223698087	0.179691643	1.268904183	1.189070062	-0.578260699	-0.498863703	-1.291456185	0.167244727	-1.163302507	-0.460304039
TT2609C02_THYROID	Mutant_and_Non-functional	Missense_Mutation	R273C	R273C	R273C	-0.6877	0.287478539	1.08651066	1.052620728		-0.299242414	-1.351863142																									-0.618688624	-0.703904491	-0.309035262	-0.532592975	0.309025153	-0.457348397	-0.543112798	-0.12830638	-0.767410818	0.115029941	0.344678096
TUHR10TKB_KIDNEY	Wild-type_and_Functional	WT/High_Functional_Score_(Z>0)				-0.8102	-0.519665677	-0.542944237	0.22749236		1.256426767	1.028934408	4.093706399	3.429765816	2.029037263	2.099905101	2.720691526	0.489740311	0.144625817	-0.11295304	-2.289941761	-0.622370064	0.69561336	-1.408646747	0.408108676	0.496615484	0.168438325	0.695237609	0.668465004	-0.13328983	0.312496042	-0.495025985	-1.039283413	0.396177423	0.102146955	-1.424979837	0.456190955	1.663644791	1.409031187	1.570518978	1.474610162	1.40022838	1.064952836	2.066431347	1.745584188	-0.014719327	0.984220946
TUHR14TKB_KIDNEY	Mutant_but_Functional	Splice_Site_Mutation	X125_splice			0.0829	-0.592142859	-0.25682955	0.848208262		1.590046546	0.741838284	4.834057556	1.2273201	0.748269351	1.464865926	1.39201854	0.38529933	-0.091573916	2.986742851	1.863151094	-0.657210118	-5.261640043	-1.498122342													1.575860972	1.502451248	2.110129243	2.404347316	2.287990832	1.455005995	0.72138175	2.037181875	1.288398186	1.337343492	0.770421102
TUHR4TKB_KIDNEY	Wild-type_and_Functional	WT/High_Functional_Score_(Z>0)				0.247	-0.318736153	-0.121582823	0.755142424		1.61530549	0.860163066	2.721483345	3.503009112	2.920625929	1.440319524	3.851805566	-0.377381135	0.157294928	-0.320964002	-1.406667199	-0.648500105	-3.771435895	-0.592676836	2.744061891	0.758190731	0.696838002	1.068845429	0.889207814	0.377257548	0.085448659	-0.126288246	-0.632379439	-0.507456078	-0.181960121	-1.214822843	1.445711755	1.785073943	1.536763533	2.08112738	2.057045787	1.963703656	1.333963308	1.364511048	1.521097948	1.240080485	1.439281548
TYKNU_OVARY	Mutant_and_Non-functional	Missense_Mutation	R175H	R175H	R175H	-0.2293	0.076431685	1.202927039	0.952076385	0.567635844	-0.328947657	-1.848659886	0.933159186	-0.595448204	-0.351607413	-0.268268419	-0.338502802	-1.611748429		1.325109799	0.515474442	0.041332974	2.940421415	-0.638206452													0.466226247	0.383309672	-1.127751736	-0.191136702	-1.250197703	0.241915858	-0.56674103	-0.096407386	-1.730874132	-0.527555889	0.780788571
U118MG_CENTRAL_NERVOUS_SYSTEM	Mutant_and_Non-functional	Missense_Mutation			R213Q	-0.0426	0.360948575	0.09724576	0.727721239	0.641789516	0.121409914	-1.248100842	3.859723761	-0.542792212	0.505972609	-0.416497015	-0.102896934	0.749061171	0.008246799	-0.571297711	0.879315465	0.24914598	1.102608542	-0.540416754	0.282232903	-0.196839724	-0.028706705	0.118385114	-0.064390102	0.307767734	-0.008929293	-0.654330707	-0.684934646	-0.042258181	-0.094581333	-0.143264104	-0.612950759	0.236629251	1.066872535	2.160748658	-1.708322159	1.36938649	0.484434172	0.472791733	-0.760434741	-1.820519554	0.446873427
U138MG_CENTRAL_NERVOUS_SYSTEM	Mutant_but_Functional	Missense_Mutation	R213Q	R213Q		-0.5215	-0.794134092				0.613185871	0.613185871																									-0.499696367	0.828203608	1.971242365	2.493138918	-0.16009031	1.463859431	0.36550281	1.711419418	-0.752812183	-1.500473099	0.824749992
U251MG_CENTRAL_NERVOUS_SYSTEM	Mutant_and_Non-functional	Missense_Mutation			R273H	0.3718	0.648197477	0.996964685	0.730214074		-0.203738666	-0.933952741	-0.263161184	-0.361386383	-0.509139887	-0.528539463	-0.17776346	-0.050597261		-0.27440502	3.503009112	-0.307186344	2.191360244	0.897527312	-0.061217337	-0.132372854	0.088956653	0.082824944	-0.168138597	0.194388496	0.027100141	-0.576162547	-0.370692422	0.213213119	0.026992695	-0.162585937	-0.915507843	-0.145176261	0.919623705	-1.748848348	-0.259419014	0.928843357	-0.762149872	0.875317036	-0.458484587	-1.059069767	0.383746264
U266B1_HAEMATOPOIETIC_AND_LYMPHOID_TISSUE	Mutant_and_Non-functional	Missense_Mutation	A161T	A161T		-1.116	-1.763107847	0.593390285			-0.411088935	-0.411088935																									1.809747406	0.20071933	-1.102876687	0.126102114	-1.872014225	-0.494225621	0.156579439	-1.177134002	0.148777061	-0.751213818	-1.566439279
U2OS_BONE	Wild-type_and_Functional	WT/High_Functional_Score_(Z>0)				-0.4645	-0.52967084	-0.691870204	-1.190930726	-1.389252536	0.973885455	3.554068717	2.681892374	0.272148335	0.826263564	-0.69561336	-0.343570446	-1.360741673	-0.003919902	-0.986606997	1.702807662	-0.211415785	-6.912583533	-0.871793181	0.283240168	-0.183181124	0.00650883	0.324178254	-0.105956702	-0.03150571	0.27785176	-0.936759961	-0.903133257	-0.582285196	-0.401680738	-0.949283896	0.708555041	0.541807756	0.360707251	1.677370043	2.217527266	1.523039575	2.165048198	0.705346502	-0.207687854	1.225410112	-0.204383883
U87MG_CENTRAL_NERVOUS_SYSTEM	Wild-type_and_Functional	WT/High_Functional_Score_(Z>0)				0.0231	-1.447417139	-0.707252475	-1.51666116	0.689185242	0.647120961	1.474596879	1.754275924	-1.197626872	-1.802180999	-0.133817482	0.155473743	0.593072745		-0.697592909	1.085584424	-0.765293469	-1.55473743	-1.728541793	0.691099136	-0.103001768	-0.34587092	0.623234945	0.102848348	0.59248899	0.219789163	-0.849251076	-0.931912432	0.09987177	-0.221480587	-0.931459327	-0.226706834	0.998656496	1.171154939	0.793541212	0.374425018	1.647217489	1.375060365	0.509225286	-0.053175492	0.061060197	0.467871893
U937_HAEMATOPOIETIC_AND_LYMPHOID_TISSUE	Mutant_and_Non-functional	Splice_Site_Mutation	X187_splice	G187_splice		-0.2722	-0.898310392				-0.357574332	-0.357574332	-1.125571305	-1.768528674	0.592676836	-0.731641144	0.051547444	2.008054048	-0.213039015	1.332236173	1.011945218	-0.072847387	0.5871341	0.202389044	-0.163999247	-0.198456152	0.006894612	0.02298984	-0.131764418	0.079532997	-0.074153168	-0.566839618	-0.420912023	0.097333088	0.008638933	-0.082804315	-0.949811934	-1.951954784	-2.534558725	0.553064637	-0.414535328	0.453660549	-0.1897579	-0.448092227	0.067015216	1.421019436	0.060633412
UACC257_SKIN	Wild-type_and_Functional	WT/High_Functional_Score_(Z>0)				0.2046	-0.79817325	-0.253450222	-0.443080242	-0.799866051	1.12766398	2.370610273	6.239537026	1.458135461	-0.602178669	1.417752671	1.057870745	3.841907824	-0.008230963	-0.183860469	-5.174539907	-0.241465332	-0.585550461	-2.430093799	0.822688413	-0.282626854	0.04265759	0.264914069	0.043132834	0.491818621	0.081728708	-0.600113975	-0.843628924	0.012367089	0.249168306	-1.204393681	2.098869287	1.210210582	1.772224598	0.197363973	0.886034434	1.976741914	1.664762939	0.327275349	0.496858327	1.459104977	0.314857399
UACC62_SKIN	Wild-type_and_Functional	WT/High_Functional_Score_(Z>0)				0.1731	-0.492104558	-0.48839745		-0.661094783	1.026131619	1.687226402													1.890316773	0.414576788	0.304628493	0.419126705	0.604634208	1.144446646	0.005938494	-0.823756806	-1.032780828	-0.295852532	-0.116926052	-1.223549786	0.561431077	1.377302338	1.696595162	1.312143489	1.17913063	1.39679344	0.892149676	0.375107085	1.296282201	0.137544526	1.062968189
UACC812_BREAST	Wild-type_and_Functional	WT/High_Functional_Score_(Z>0)				-0.3505	-0.75291402	-0.709309939			0.115607346	0.115607346	-0.894360034	-0.568130434	1.023822509	-0.91375961	0.290201817	0.597427752	0.106262166	-5.134948936	-2.93289913	-0.26260691	-8.413081333	-1.156452262													1.083032944	-0.204716656	-0.724221837	-0.19168547	0.135898164	0.414884432	-1.357086153	0.868911056	1.183423044	0.013264018	0.049977259
UACC893_BREAST	Mutant_and_Non-functional	Nonsense_Mutation	R342*	R342*	R342*	-0.5707	-0.81505953	0.006523616		0.647625026	-0.524979223	-1.172604249																									-0.742142747	-0.538866793	1.937229252	-0.064748582	-0.086770819	-0.931769229	-2.825326663	0.679284835	0.693070457	-3.306684462	-0.588046706
UMUC1_URINARY_TRACT	Mutant_and_Non-functional	Missense_Mutation	P152S	P152S		-0.3856	2.220580614	1.659440403	0.68783588		0.352462849	-0.335373032																									-0.918565098	1.442916921	0.647868564	1.47124545	1.188054839	0.340984846	0.207041644	-0.026186662	0.093991888	-1.207300574	0.637039515
UMUC3_URINARY_TRACT	Mutant_and_Non-functional	Missense_Mutation			F113C	0.0999	0.496932831	0.996676867	0.792534948	0.662569624	-0.157631465	-1.612736038													-0.100876262	-0.343976138	-0.028083364	0.219853804	-0.252702445	0.428853368	0.031139063	-0.370524137	-0.416341792	-0.048720446	-0.008107627	0.038858299	-0.693076928	0.206896069	-0.671049109	-0.456418506	-0.943563132	0.238940523	0.237843065	0.326819799	-1.236897852	0.8037152	0.452844754
UT7_HAEMATOPOIETIC_AND_LYMPHOID_TISSUE	Mutant_and_Non-functional	Splice_Site_Mutation	X307_splice	A307_splice		-0.3516	-1.913068679				-0.345954024	-0.345954024																									-0.847858728	-0.969355013	0.209269945	-1.067494121	-0.684225537	0.100139925	-1.695739576	0.260626768	1.481644745	1.354467628	-1.946970299
VCAP_PROSTATE	Mutant_and_Non-functional	Missense_Mutation	R248W	R248W	R248W	-0.8068	-0.381436951	0.740326041	0.163509596		-0.527954695	-0.691464291	-1.969254896	1.699244474	-0.607325495	-0.509535796	-0.536853566	-2.316071802		2.963780087	-3.302282889	-0.793798968	2.926564575	0.811218995													-0.045049117	-0.184020118	-2.486624553	-2.231750759	-1.48682977	0.140464183	-0.882938919	1.278349204	1.257342958	-0.03526307	-1.131181679
VMCUB1_URINARY_TRACT	Mutant_and_Non-functional	Missense_Mutation	R175H	R175H	R175H	-0.2176	0.186514019	1.044034595	0.610557997	0.235438776	-0.410412398	-1.256409171													-0.244283286	-0.158206025	0.138003091	0.21330618	-0.159111844	0.003674602	0.022691987	-0.749082306	-0.548472787	0.091323993	-0.082051131	-0.075977338	-0.892142992	0.508796576	0.076361416	0.49190374	-0.189979537	-3.280053774	-1.54609228	-0.205360359	-0.422099926	-0.553738067	1.497868826
VMRCLCD_LUNG	Mutant_and_Non-functional	Missense_Mutation	R175H	R175H	R175H	-0.1626	-0.327488588		-0.183825407		-0.362636887	-0.17881148																									-0.489837454	-0.728230977	0.630036155	-1.612318448	0.425290791	0.472177778	0.229842411	0.926028687	-1.090316065	-0.976229147	-1.775449483
VMRCLCP_LUNG	Mutant_and_Non-functional	Missense_Mutation	V157F	V157F		-0.6414	0.382656968				-0.442376912	-0.442376912																									-0.369497543	0.090153327	0.221272437	0.11749507	0.210396022	-0.873592958	-0.238547639	-0.27884429	-0.095185068	-3.136407635	-0.513387755
VMRCRCW_KIDNEY	Wild-type_but_Non-functional	WT/Low_Functional_Score_(Z<0)			?	0.7527	3.21754306	-0.210085736	0.778408883		-0.607066668	-1.385475552																									-1.347145758	-0.425732761	-1.258437728	-1.534432367	-1.446955005	1.283029199	-0.445189181	-0.788446956	-2.056092203	0.297783111	1.043886297
VMRCRCZ_KIDNEY	Mutant_and_Non-functional	Frame_Shift_Del			D48fs74	-0.9458	-1.96647397	-0.758169042	0.480930579	0.641789516	-0.604383417	-1.727103513																									-0.695622497	-1.054198862	-1.355296936	-0.855338521	-1.0464961	-1.269711675	0.379705615	-0.284649153	-1.759229723	0.484412705	0.808207561
WM115_SKIN	Wild-type_and_Functional	WT/High_Functional_Score_(Z>0)				-0.0038	-0.056556242	-0.838232619	-2.062592013	-1.369753394	1.1547423	4.587087707	5.515022257	2.294692678	0.618806876	1.519501466	1.185749581	2.011221326	-0.146011501	1.671134885	-1.392810359	-0.657210118	0.697988818	-1.525440112	1.422274344	0.136806187	0.240923271	0.890121728	0.416544647	0.891746559	-0.126851265	-0.610230952	-1.618328088	-0.324025472	-0.136190705	-1.408976839	1.480880292	1.853746859	1.641486497	1.360258215	0.573203899	1.357968943	1.468635134	1.185424271	0.428084289	0.351857271	1.000619634
WM1799_SKIN	Wild-type_and_Functional	WT/High_Functional_Score_(Z>0)				0.2633	-0.213380423	-0.488668211	-1.308093969		0.879633503	2.187727472	1.158827721	2.829566696	-0.059426047	0.618015057	-0.135717849	-1.538109223	0.203497591	0.906633235	-1.333819812	0.34618345	1.058266654	-1.363117131	0.718321961	0.058555112	0.00591546	0.518274335	0.081380317	0.377968239	0.056680786	-0.766705926	-1.159821455	-0.208909708	-0.147575604	-1.187422298	0.570621215	0.982041376	1.909808746	0.580392386	0.766689434	1.536065737	0.33349362	1.516252239	0.728244534	0.048491186	0.703868062
WM2664_SKIN	Wild-type_and_Functional	WT/High_Functional_Score_(Z>0)				0.1638	0.386859381	-0.467838391	-1.927978926		1.161096529	3.089075455	6.872992562	4.750916517	1.222173274	2.436824264	2.843819445	1.58245111	0.393811388	-0.149020415	-1.486245051	-1.092314889	-3.30188698	-2.07377506	0.878839724	0.20950339	0.260487368	0.455313276	0.353926138	0.392698849	0.026210565	-0.309441518	-0.736068997	-0.297419337	-0.109474626	-1.18703318	0.3889488	0.949438581	2.007813567	1.717897255	0.986399641	2.104197534	2.213402834	-0.296918641	0.966123302	1.225423164	0.509335779
WM793_SKIN	Wild-type_and_Functional	WT/High_Functional_Score_(Z>0)				-0.1557	-0.220883462	-0.369355811	-1.275687115		0.2230964	1.498783515	2.599543154	1.843355609	1.689346732	1.985883104	0.08603118	0.528935372	0.370809034	-2.777306614	-3.367607991	0.583570912	-3.57387695	-1.097461716	0.610098229	-0.059566596	0.12330989	0.430586319	0.112002353	0.265545489	0.105360156	-0.969664703	-0.751952264	-0.028026478	-0.206329984	-1.017628132	-0.777747641	1.065811168	1.314818496	0.000473199	-0.987741734	0.709551474	0.158328623	0.541414366	0.298342327	-1.031921746	1.162731866
WM88_SKIN	Wild-type_and_Functional	WT/High_Functional_Score_(Z>0)				-0.381	-0.084260626	0.025300624	-1.593108098		1.204783733	2.797891831	2.689018749	3.257149182	0.85991589	2.915083193	-0.454504347	3.630492039	0.838140856	-2.107823295	-4.224356603	-1.668363517	-5.166621713	-1.794658714													0.501041105	1.542434091	2.242881444	0.381497928	0.609555087	1.488520848	1.224191052	1.857499218	1.71967573	1.02326177	0.662062787
WM983B_SKIN	Mutant_and_Non-functional	Missense_Mutation	P278F	P278F		0.1513	0.252640938	1.101525536	-0.04256476		-0.368004991	-0.325440232	-0.874168639	-0.055268995	-0.84526723	0.182158057	-0.893568215	-1.385683984	-0.277057615	1.639858018	-0.684527888	0.184810653	0.364553661	0.762126191	-0.041700199	-0.041883111	-0.11087855	0.15930534	-0.016345766	-0.135360478	0.012275553	-0.447694525	-0.483418534	0.11744904	-0.047724056	-0.181167429	-0.700762324	-0.684566605	0.125946503	-1.545483923	-1.341284925	1.504969856	-0.881081233	0.821712902	-1.37248858	-0.731883904	0.756867329
WSUDLCL2_HAEMATOPOIETIC_AND_LYMPHOID_TISSUE	Mutant_but_Functional	Missense_Mutation	R248Q	R248Q		-0.0179	1.510195173	1.468792677			0.18283219	0.18283219																									-0.162918789	-1.590606118	1.381860963	0.916261201	-0.393621735	-0.682264389	-0.127091958	2.598690048	-1.653166668	1.219419275	0.504592258
YAPC_PANCREAS	Mutant_and_Non-functional	Missense_Mutation	H179R	H179R	H179R	-0.6569	0.744966248	0.675303959	1.036832773	0.683634391	-0.103402088	-1.823869252													-0.162708727	-0.287808049	-0.023862183	0.090367285	-0.012604036	0.067409148	0.043571087	-0.255721337	-0.121195563	0.081462285	-0.030248943	-0.192027073	-0.648898308	0.195657304	-0.440222607	0.379753661	0.47852128	-1.050274654	-0.850616278	0.112473428	0.055177106	0.270282688	0.360723416
YD10B_UPPER_AERODIGESTIVE_TRACT	Mutant_and_Non-functional	Nonsense_Mutation	Y236*	Y236*		0.0501	0.820529715	-0.0219367	0.039698794		-0.358345714	-0.398044508																									-1.244540313	0.508671572	-0.902340646	1.645514275	0.289797983	-1.182773831	-1.497416523	-0.665897638	-0.306340562	-1.101880109	0.515402934
[truncated: 3,460 more chars]
