# Supplementary material for: CRISPR screens are feasible in TP53 wild‐type cells
Source: Mol Syst Biol. 2019 Aug 8;15(8):e8679. doi: 10.15252/msb.20188679 (PMC6686785; doi:10.15252/msb.20188679)
Supplement: Supplementary file 1 — Dataset EV1 [file MSB-15-e8679-s001.zip › msb188679-sup-0001-Data_and_Code/Brown_et_al_MSB_Figure1Code.R]

#
# Code to reproduce Figure 1 accompanying Brown et al MSB Submission.
# Author:  Kevin R. Brown
#
# Requirements:
# rafalib package - supplied "bigpar()" function for adjusting plot labelling
# PRROC package - pr.curve() function for producing precision-recall curves
#
require(PRROC);   # Library to generate and analyze PR curves
require(rafalib);   # This library is used to adjust labeling on graphs


# Load GSP and GSN standards
nonEss <- read.csv("training_nonessential.txt",header=T,sep="\t",stringsAsFactors=F);
ess <- read.csv("core-v2-gene-hgnc",header=F,sep="\t",stringsAsFactors=F);

# Load data file from Hart et al Cell 2015 paper
mat2 <- read.csv("Hart_et_al_Cell2015_guideLevel_logFC_matrix.txt",header=T,sep="\t",stringsAsFactors=F);

# Compute gene-level logFC matrix
mat2.avg <- aggregate( mat2[,-1:-2],by=list(mat2$GENE),mean);
mat2.avg <- mat2.avg[,c("Group.1","DLD1","HeLa","RPE1","HCT116","GBM")];

###
# Figure 1A:  Heatmap of p53 pathway components - modified in Illustrator after to add additional labeling
###
pdf("heatmap_p53Pathway_logFC_subset_V2.pdf");
m <- mat2.avg[ mat2.avg$Group.1 %in% c("TP53","MDM2","MDM4","RB1","CDKN1A"),c(-1)];
rownames(m) <- mat2.avg[ mat2.avg$Group.1 %in% c("TP53","MDM2","MDM4","RB1","CDKN1A"),1];
heatmap.2( as.matrix(m),scale="none",trace="none",col=colorRampPalette(c("blue","white","red"))(64));
dev.off();


###
# Figure 1B:  Pairs scatterplot + correlations
###
panel.cor <- function(x, y, digits=2, prefix="", cex.cor=0.5, ...)
{
    usr <- par("usr"); on.exit(par(usr))
    par(usr = c(0, 1, 0, 1))
    r <- abs(cor(x, y,method="spearman"))
    txt <- format(c(r, 0.123456789), digits=digits)[1]
    txt <- paste(prefix, txt, sep="")
    if(missing(cex.cor)) cex.cor <- 0.8/strwidth(txt)
    text(0.5, 0.5, txt, cex = cex.cor)
}
panel.regression <- function (x, y, col = par("col"), bg = NA, pch = par("pch"), 
    cex = 1, col.regres = "red", ...) 
{ 
    points(x, y, pch = pch, col = col, bg = bg, cex = cex) 
    ok <- is.finite(x) & is.finite(y) 
    if (any(ok)) 
        abline(stats::lm(y[ok] ~ x[ok]), col = col.regres, ...) 
} 
  
pdf("pairsPlots_Hart_et_al_geneLevelLogFC_nonParametric.pdf");
 pairs( mat2.avg[,-c(1)],gap=0.3,lower.panel=panel.cor,upper.panel=panel.regression,pch=18,col="darkblue",main="");
dev.off();


###
# Figure 1C:  Waterfall plot.  Illustrator was used on the output PDF to bring rugs closer to scatterplot
###
pdf("waterfall_rpe1_screen.pdf",height=8,width=6);

layout(matrix(1:5,ncol=1),heights=c(0.5,rep(0.5/4,4)));
par(cex.lab=2,cex.main=2,cex.axis=1.5);

ranks <- rank( mat2.avg$RPE1 );
plot( ranks,mat2.avg$RPE1, pch=18,col="darkblue",xlab="Rank",ylab="mean log2FC",main="RPE1 (p53 +/+)");
abline(h=0);

# Rug of essentials
par(mar=c(2,4,2,2));
plot( 0,0,type="n",xlim=c(0,max(ranks)),axes=F,xlab="",ylab="");
box();
mtext("Ess",2);
abline(v=ranks[ mat2.avg$Group.1 %in% ess$V1],col="red");

# Rug of ribosomal genes
rows <- grep("^(RPL|RPS)",mat2.avg$Group.1);
plot( 0,0,type="n",xlim=c(0,max(ranks)),axes=F,xlab="",ylab="");
box();
mtext("Ribo",2);
abline(v=ranks[ rows ],col="green");

# Rug of proteasomal genes
rows <- grep("^PSM[ABCD]",mat2.avg$Group.1,value=F)
plot( 0,0,type="n",xlim=c(0,max(ranks)),axes=F,xlab="",ylab="");
box();
mtext("Prot",2);
abline(v=ranks[ rows ],col="purple");

# Rug of non-essential genes
rows <- which( mat2.avg$Group.1 %in% nonEss$Gene );
plot( 0,0,type="n",xlim=c(0,max(ranks)),axes=F,xlab="",ylab="");
box();
mtext("NonEss",2);
abline(v=ranks[ rows ],col="darkgrey");

dev.off();


###
# Figure 1D:  Analysis of the Broad data
# Load the Broad data
# Both files can be found at:  https://depmap.org/portal/download/
# File gene_effect_18Q4.csv can also be found by this link:  https://ndownloader.figshare.com/files/13396070
# File DepMap-2018q4-celllines.csv can be found by this link:  https://depmap.org/portal/download/api/download/external?file_name=processed_portal_downloads%2Fdepmap-public-cell-line-metadata-183e.1%2FDepMap-2018q4-celllines.csv
###
#data <- read.csv("gene_effect_18Q4.csv",header=T,sep=",",stringsAsFactors=F);
data <- read.csv("https://ndownloader.figshare.com/files/13396070",header=T,sep=",",stringsAsFactors=F);  # Use for submission - easier than passing around 184MB file!
#annot <- read.csv("DepMap-2018q4-celllines.csv",header=T,sep=",",stringsAsFactors=F); 
annot <- read.csv("https://depmap.org/portal/download/api/download/external?file_name=processed_portal_downloads%2Fdepmap-public-cell-line-metadata-183e.1%2FDepMap-2018q4-celllines.csv",header=T,sep=",",stringsAsFactors=F);    # Use for submission - easier than sharing file!
idx <- match( data[,1],annot[,1] );
data[,1] <- annot[ idx,2 ];

# Need to read in first line again to get gene symbols
#con <- file("gene_effect_18Q4.csv","r");
con <- file("https://ndownloader.figshare.com/files/13396070","r");
first_line <- readLines(con,n=1);
close(con);

genes <- do.call( rbind, strsplit(first_line,","));
genes <- do.call( rbind, strsplit(genes[1,-1]," "))
colnames(data)[-1] <- genes[,1];

# Merge in p53 status
# This is Suppl Table 1 from:  Giacomelli et al, Nature Genetics 2018 (PMID: 30224644)
# Found at:  https://static-content.springer.com/esm/art%3A10.1038%2Fs41588-018-0204-y/MediaObjects/41588_2018_204_MOESM4_ESM.xlsx
p53 <- read.csv("41588_2018_204_MOESM4_ESM.txt",header=T,sep="\t",stringsAsFactors=F,skip=1);
annot$p53_Status <- p53[ match(annot$CCLE_Name,p53$CCLE_Cell_Line_Name),"Genetic_and_Functional_p53_Status"];
annot$p53_Status[ is.na(annot$p53_Status) ] <- "Unk";

# Now, perform PR analysis and make boxplots
# Investigate PR AUC values in Broad data for WT/functional and Mutant/Nonfunctional TP53 cell lines
l <- list();
tmp.wt <- data[ data$DepMap_ID %in% annot$CCLE_Name[ annot$p53_Status == "Wild-type_and_Functional"],];
tmp.wtNF <- data[ data$DepMap_ID %in% annot$CCLE_Name[ annot$p53_Status == "Wild-type_but_Non-functional"],];
tmp.mutF <- data[ data$DepMap_ID %in% annot$CCLE_Name[ annot$p53_Status == "Mutant_but_Functional"],];
tmp.mutNF <- data[ data$DepMap_ID %in% annot$CCLE_Name[ annot$p53_Status == "Mutant_and_Non-functional"],];

for (row in 1:nrow(tmp.wt)) {
	
   fg <- -unlist(tmp.wt[row, intersect(ess$V1,colnames(tmp.wt)) ])
   bg <- -unlist(tmp.wt[row, intersect(nonEss$Gene,colnames(tmp.wt)) ])
   pr <- pr.curve( scores.class0 = fg, scores.class1 = bg,curve=T );
   
   l[["WT"]] <- c(l[["WT"]],pr$auc.integral);

}

for (row in 1:nrow(tmp.wtNF)) {
	
   fg <- -unlist(tmp.wtNF[row, intersect(ess$V1,colnames(tmp.wtNF)) ])
   bg <- -unlist(tmp.wtNF[row, intersect(nonEss$Gene,colnames(tmp.wtNF)) ])
   pr <- pr.curve( scores.class0 = fg, scores.class1 = bg,curve=T );
   
   l[["wtNF"]] <- c(l[["wtNF"]],pr$auc.integral);

}

for (row in 1:nrow(tmp.mutF)) {
	
   fg <- -unlist(tmp.mutF[row, intersect(ess$V1,colnames(tmp.mutF)) ])
   bg <- -unlist(tmp.mutF[row, intersect(nonEss$Gene,colnames(tmp.mutF)) ])
   pr <- pr.curve( scores.class0 = fg, scores.class1 = bg,curve=T );
   
   l[["mutF"]] <- c(l[["mutF"]],pr$auc.integral);

}

for (row in 1:nrow(tmp.mutNF)) {
	
   fg <- -unlist(tmp.mutNF[row, intersect(ess$V1,colnames(tmp.mutNF)) ])
   bg <- -unlist(tmp.mutNF[row, intersect(nonEss$Gene,colnames(tmp.mutNF)) ])
   pr <- pr.curve( scores.class0 = fg, scores.class1 = bg,curve=T );
   
   l[["mutNF"]] <- c(l[["mutNF"]],pr$auc.integral);

}

pdf("boxplot_PRcurve_AUC_distributions_by_P53_status.pdf",useDingbats=F);
bigpar();
boxplot(l,col=c("red","blue","green","purple"),ylab="AUC",xlab="TP53 Status",main="PR Curve Analysis of DepMap Data");
dev.off();


# Repeat boxplot showing mutant vs WT CERES scores..  
l <- list();
for (g in grep("^RP[LS]",colnames(data),value=T)) {
	l[["Ribosome"]] <- c(l[["Ribosome"]],mean( data[ data$DepMap_ID %in% annot$CCLE_Name[ annot$p53_Status == "Mutant_and_Non-functional"],g] ) -
	                    mean( data[ data$DepMap_ID %in% annot$CCLE_Name[ annot$p53_Status == "Wild-type_and_Functional"],g ] ));
}
for (g in grep("^PSM[ABCD]",colnames(data),value=T)) {
	l[["Proteasome"]] <- c(l[["Proteasome"]],mean( data[ data$DepMap_ID %in% annot$CCLE_Name[ annot$p53_Status == "Mutant_and_Non-functional"],g] ) -
	                    mean( data[ data$DepMap_ID %in% annot$CCLE_Name[ annot$p53_Status == "Wild-type_and_Functional"],g ] ));
}
for (g in intersect(ess$V1,colnames(data))) {
	l[["GSP"]] <- c(l[["GSP"]],mean( data[ data$DepMap_ID %in% annot$CCLE_Name[ annot$p53_Status == "Mutant_and_Non-functional"],g] ) -
	                    mean( data[ data$DepMap_ID %in% annot$CCLE_Name[ annot$p53_Status == "Wild-type_and_Functional"],g ] ));
}
for (g in intersect(nonEss$Gene,colnames(data))) {
	l[["GSN"]] <- c(l[["GSN"]],mean( data[ data$DepMap_ID %in% annot$CCLE_Name[ annot$p53_Status == "Mutant_and_Non-functional"],g] ) -
	                    mean( data[ data$DepMap_ID %in% annot$CCLE_Name[ annot$p53_Status == "Wild-type_and_Functional"],g ] ));
}


###
# Figure 1D comes below
###
pdf("boxplot_geneSetDiffs_BroadData_MutNF_vs_WTfunctional.pdf",width=4,height=7,useDingbats=F)
bigpar()
boxplot( l,ylab="CERES Ratio - (Mutant / WT)",names=c("Ribosome","Proteasome","Essentials","Non-essentials"),col=c("red","purple","blue","grey"),las=2 );
abline(h=0,col="black");
dev.off();

# Since the above failed some of the tests for ANOVA assumptions, (variances appear to 
# be non-normally distributed, and variances differ between groups, we might need to 
# run a non-parametric test)

# Convert list to data frame for anova
df <- data.frame(Group=rep(names(l),times=lapply(l,length)),Values=unlist(l));

kruskal.test( Values ~ Group,data=df );

# KW suggests there is 1+ significant difference.  So, perform pairwise tests
pairwise.wilcox.test(df$Values, df$Group,p.adjust.method = "BH");


###
# Figure 1E - PR Curves
###
tkov3 <- read.csv("wt_rpe1_screens_tkov3.txt",header=T,sep="\t",stringsAsFactors=F);

# Compute PR curves for datasets
fg <- -unlist(tkov3$Zimmerman.logFC[ tkov3$Gene.symbol %in% ess$V1 ]);
bg <- -unlist(tkov3$Zimmerman.logFC[ tkov3$Gene.symbol %in% nonEss$Gene ]);
pr1 <- pr.curve( scores.class0=fg,scores.class1=bg,curve=T);

fg <- -unlist(tkov3$RPE1_002.logFC[ tkov3$Gene.symbol %in% ess$V1 ]);
bg <- -unlist(tkov3$RPE1_002.logFC[ tkov3$Gene.symbol %in% nonEss$Gene ]);
pr2 <- pr.curve( scores.class0=fg,scores.class1=bg,curve=T);

fg <- -unlist(tkov3$RPE1_006.logFC[ tkov3$Gene.symbol %in% ess$V1 ]);
bg <- -unlist(tkov3$RPE1_006.logFC[ tkov3$Gene.symbol %in% nonEss$Gene ]);
pr3 <- pr.curve( scores.class0=fg,scores.class1=bg,curve=T);

fg <- -unlist(mat2.avg$RPE1[ mat2.avg$Group.1 %in% ess$V1 ]);
bg <- -unlist(mat2.avg$RPE1[ mat2.avg$Group.1 %in% nonEss$Gene ]);
pr4 <- pr.curve( scores.class0=fg,scores.class1=bg,curve=T);

# Get Hart et al p53-null RPE1 screen
# RPE1
p53null <- read.csv("matrix-rpe1_p53Null.txt",header=T,sep="\t",stringsAsFactors=F);
p53null <- p53null[ !apply( p53null[,-1:-2] == 0,1,all ), ];

p53null.norm <- sweep( p53null[,-1:-2],2,apply( p53null[,-1:-2],2,sum)/1000000,FUN="/")
p53null.norm <- as.data.frame( cbind( p53null[,1:2], p53null.norm ));

p53null.norm$RPE1.logFC <- log2( (rowMeans( p53null.norm[,c("Y_RPE1_WT_T18A_S3_count","Y_RPE1_WT_T18B_S4_count")] )+0.1) / (p53null.norm$Y_RPE1_WT_T0_S1_count +0.1) );

p53null.avg <- aggregate( p53null.norm[,c("RPE1.logFC")],by=list( p53null.norm$geneA ),mean );
colnames(p53null.avg) <- c("Gene.symbol","logFC");

fg <- -unlist(p53null.avg$logFC[ p53null.avg$Gene.symbol %in% ess$V1 ]);
bg <- -unlist(p53null.avg$logFC[ p53null.avg$Gene.symbol %in% nonEss$Gene ]);
pr5 <- pr.curve( scores.class0=fg,scores.class1=bg,curve=T);

# Finally, redo the Haapaniemi data
data <- read.csv("haapaniemi_NatMed_June2018_rawReadCounts.txt",header=T,sep="\t",stringsAsFactors=F);
data.norm <- data;
data.norm[,-1:-2] <- sweep(data[,-1:-2],2,apply( data[,-1:-2],2,sum)/1000000,FUN="/");
data.norm <- data.norm[ !apply(data.norm[,-1:-2] == 0,1,all), ];

# Compute mean log2FC and plot out GSP and GSN sets
data.norm$RPEnull.logFC <- log2( rowMeans( data.norm[,c("RPEnull_R1_D28","RPE1null_R2_D28")]+0.1 )) - log2( rowMeans( data.norm[,c("RPEnull_R1_D4","RPEnull_R2_D4")]+0.1));
data.norm$RPEwt.logFC <- log2( rowMeans( data.norm[,c("RPEWT_R1_D28","RPEWT_R2_D28")]+0.1 )) - log2( rowMeans( data.norm[,c("RPEWT_R1_D4","RPEWT_R2_D4")]+0.1));

data.norm.geneLevel <- aggregate( data.norm[,c("RPEnull.logFC","RPEwt.logFC")],by=list( data.norm$Gene ),mean );

fg <- -unlist(data.norm.geneLevel$RPEnull.logFC[ data.norm.geneLevel$Group.1 %in% ess$V1 ]);
bg <- -unlist(data.norm.geneLevel$RPEnull.logFC[ data.norm.geneLevel$Group.1 %in% nonEss$Gene ]);
pr6 <- pr.curve( scores.class0=fg,scores.class1=bg,curve=T);

fg <- -unlist(data.norm.geneLevel$RPEwt.logFC[ data.norm.geneLevel$Group.1 %in% ess$V1 ]);
bg <- -unlist(data.norm.geneLevel$RPEwt.logFC[ data.norm.geneLevel$Group.1 %in% nonEss$Gene ]);
pr7 <- pr.curve( scores.class0=fg,scores.class1=bg,curve=T);


# Make plot
pdf("compositePRcurves.pdf");
bigpar();
plot(pr1,col="grey",lwd=2,main="",xlab="Recall",ylab="Precision",auc.main=F);
plot(pr2,col="blue",lwd=2,add=T);
plot(pr3,col="darkgreen",lwd=2,add=T);
plot(pr4,col="red",lwd=2,add=T);
plot(pr5,col="black",lwd=2,lty=2,add=T);
plot(pr6,col="purple",lwd=2,add=T);
plot(pr7,col="green",lwd=2,add=T);

# Pretty it up a bit!
rect(0,0,1,1, border="grey");
randPoint <- length(which(mat2.avg$Group.1 %in% ess$V1)) / length(which(mat2.avg$Group.1 %in% ess$V1 | mat2.avg$Group.1 %in% nonEss$Gene));
abline(h=randPoint,col="grey50",lty=3);
text(1 - 0.02, randPoint - 0.01,"random", adj=c(1,1), col="grey50");
abline(h=0.95,col="grey50",lty=3);

legend("bottomleft",legend=c("Moffat RPE1 TP53WT - TKOv1","UBC RPE1 TP53WT - TKOv3","MSKCC RPE1 TP53WT - TKOv3","Hart RPE1 TP53WT - TKOv3","Hart RPE1 p53null - TKOv3","Haapaniemi TP53WT","Haapaniemi TP53null"),col=c("red","blue","darkgreen","grey","black","green","purple"),lty=c(1,1,1,1,2,1,1),lwd=2,bg="white",cex=1.2);
dev.off();
