# Supplementary material for: CRISPR screens are feasible in TP53 wild‐type cells
Source: Mol Syst Biol. 2019 Aug 8;15(8):e8679. doi: 10.15252/msb.20188679 (PMC6686785; doi:10.15252/msb.20188679)
Supplement: Supplementary file 1 — Dataset EV1 [file MSB-15-e8679-s001.zip › msb188679-sup-0001-Data_and_Code/haapaniemi_NatMed_June2018_rawReadCounts.txt]

guide.set	Gene	RPEnull_R1_D4	RPEnull_R2_D4	RPEnull_R1_D28	RPE1null_R2_D28	RPEWT_R1_D4	RPEWT_R2_D4	RPEWT_R1_D28	RPEWT_R2_D28
A1BG_1	A1BG	886	774	1258	800	716	638	391	453
A1BG_2	A1BG	415	335	208	470	339	536	166	213
A1BG_3	A1BG	0	0	0	0	0	0	0	0
A1BG_4	A1BG	720	580	1111	545	630	917	1128	323
A1CF_1	A1CF	764	708	361	770	1046	765	232	501
A1CF_2	A1CF	527	389	448	3623	685	789	183	534
A1CF_3	A1CF	877	789	358	507	1227	782	925	869
A1CF_4	A1CF	465	568	397	572	535	603	504	260
A2M_1	A2M	552	342	328	372	390	392	617	438
A2M_2	A2M	1082	957	529	1039	794	1389	304	716
A2M_3	A2M	404	343	307	400	408	364	205	292
A2M_4	A2M	512	515	263	448	392	553	166	391
A2ML1_1	A2ML1	455	410	372	223	344	235	239	250
A2ML1_2	A2ML1	300	425	228	424	117	539	324	131
A2ML1_3	A2ML1	318	186	223	227	315	132	478	610
A2ML1_4	A2ML1	660	619	493	370	515	588	282	612
A3GALT2_1	A3GALT2	300	665	178	711	242	940	613	512
A3GALT2_2	A3GALT2	863	681	811	1127	1083	984	492	549
A3GALT2_3	A3GALT2	578	505	478	421	857	489	486	905
A3GALT2_4	A3GALT2	590	513	387	748	973	179	216	642
A4GALT_1	A4GALT	429	377	436	252	527	554	252	471
A4GALT_2	A4GALT	217	259	258	540	311	271	115	176
A4GALT_3	A4GALT	437	430	234	1691	598	234	403	285
A4GALT_4	A4GALT	31	31	39	27	60	55	12	59
A4GNT_1	A4GNT	343	391	272	320	330	610	374	287
A4GNT_2	A4GNT	530	380	315	341	505	227	175	320
A4GNT_3	A4GNT	192	214	297	1839	187	284	81	568
A4GNT_4	A4GNT	128	165	148	15	135	261	146	146
AAAS_1	AAAS	433	259	259	263	466	486	126	214
AAAS_2	AAAS	385	483	264	417	597	400	256	291
AAAS_3	AAAS	294	230	84	171	216	403	160	131
AAAS_4	AAAS	111	165	121	67	241	178	57	100
AACS_1	AACS	341	240	283	315	429	273	210	157
AACS_2	AACS	598	707	322	305	659	449	289	455
AACS_3	AACS	653	601	348	389	789	531	445	214
AACS_4	AACS	486	496	264	181	542	533	371	370
AADAC_1	AADAC	780	818	616	669	646	910	597	532
AADAC_2	AADAC	470	512	294	606	595	613	254	467
AADAC_3	AADAC	883	890	674	567	569	1063	619	1360
AADAC_4	AADAC	331	372	308	385	542	405	632	710
AADACL2_1	AADACL2	241	351	702	328	167	507	233	376
AADACL2_2	AADACL2	193	198	70	105	95	47	72	122
AADACL2_3	AADACL2	263	244	28	269	150	215	79	102
AADACL2_4	AADACL2	130	141	221	86	216	53	22	88
AADACL3_1	AADACL3	407	415	888	1151	683	831	262	375
AADACL3_2	AADACL3	139	182	35	328	422	167	150	136
AADACL3_3	AADACL3	559	457	273	364	620	372	302	678
AADACL3_4	AADACL3	302	385	350	396	172	365	240	551
AADACL4_1	AADACL4	316	248	76	231	395	502	359	145
AADACL4_2	AADACL4	412	266	311	840	535	540	186	874
AADACL4_3	AADACL4	167	179	36	213	259	117	28	229
AADACL4_4	AADACL4	202	244	122	83	55	161	97	132
AADAT_1	AADAT	260	335	575	75	387	443	87	498
AADAT_2	AADAT	752	624	655	454	771	564	478	315
AADAT_3	AADAT	258	215	253	59	255	160	376	37
AADAT_4	AADAT	243	217	100	199	152	172	89	401
AAED1_1	AAED1	288	291	252	375	428	658	667	389
AAED1_2	AAED1	434	356	51	123	482	340	536	256
AAED1_3	AAED1	378	503	414	361	347	316	232	159
AAED1_4	AAED1	137	164	625	131	148	51	80	93
AAGAB_1	AAGAB	1088	1069	1299	630	1077	988	1167	1219
AAGAB_2	AAGAB	295	259	15	153	404	575	117	231
AAGAB_3	AAGAB	430	336	308	459	680	803	68	79
AAGAB_4	AAGAB	372	375	1009	279	595	328	169	194
AAK1_1	AAK1	383	474	163	507	362	210	362	286
AAK1_2	AAK1	290	230	92	310	173	470	72	139
AAK1_3	AAK1	141	177	160	99	198	433	124	207
AAK1_4	AAK1	286	213	135	16	118	82	61	66
AAMDC_1	AAMDC	298	235	298	377	389	290	219	106
AAMDC_2	AAMDC	473	502	343	361	382	667	586	496
AAMDC_3	AAMDC	388	321	588	367	536	217	776	931
AAMDC_4	AAMDC	208	204	201	200	172	300	31	282
AAMP_1	AAMP	713	760	186	609	676	1251	741	271
AAMP_2	AAMP	383	481	254	341	389	372	182	306
AAMP_3	AAMP	246	397	99	274	527	459	107	337
AAMP_4	AAMP	490	551	158	211	441	667	359	547
AANAT_1	AANAT	570	655	401	709	984	584	487	494
AANAT_2	AANAT	949	854	793	997	1205	610	487	779
AANAT_3	AANAT	601	486	242	387	323	516	263	358
AANAT_4	AANAT	623	620	375	542	712	600	298	651
AAR2_1	AAR2	799	686	813	258	1006	1062	453	495
AAR2_2	AAR2	476	382	313	283	504	399	236	208
AAR2_3	AAR2	260	244	186	160	319	288	149	498
AAR2_4	AAR2	416	797	285	830	286	578	286	522
AARD_1	AARD	172	188	274	505	103	148	171	192
AARD_2	AARD	435	258	310	318	304	322	156	673
AARD_3	AARD	257	275	410	404	167	193	976	640
AARD_4	AARD	112	253	177	115	99	319	22	112
AARS_1	AARS	612	831	639	320	965	1069	455	614
AARS_2	AARS	505	897	256	402	744	884	182	458
AARS_3	AARS	763	734	433	269	1151	953	280	516
AARS_4	AARS	762	584	237	840	692	1046	169	264
AARS2_1	AARS2	137	159	89	88	167	91	54	72
AARS2_2	AARS2	370	241	437	292	383	309	187	75
AARS2_3	AARS2	288	217	305	84	249	153	105	117
AARS2_4	AARS2	412	275	437	217	317	426	571	179
AARSD1_1	AARSD1	718	620	507	515	753	999	280	750
AARSD1_2	AARSD1	338	219	269	186	367	347	154	174
AARSD1_3	AARSD1	288	559	379	652	446	518	145	232
AARSD1_4	AARSD1	298	312	157	295	547	394	78	210
AASDH_1	AASDH	893	990	356	1126	748	868	437	1163
AASDH_2	AASDH	246	198	90	234	232	301	95	128
AASDH_3	AASDH	912	730	1617	973	765	914	721	337
AASDH_4	AASDH	319	277	298	345	193	352	750	210
AASDHPPT_1	AASDHPPT	558	615	376	495	415	602	236	817
AASDHPPT_2	AASDHPPT	159	183	5	118	234	83	27	39
AASDHPPT_3	AASDHPPT	564	600	461	475	538	594	920	464
AASDHPPT_4	AASDHPPT	460	438	251	226	463	404	208	427
AASS_1	AASS	365	586	249	469	412	577	141	208
AASS_2	AASS	732	831	624	506	586	609	1301	844
AASS_3	AASS	568	577	626	702	543	510	418	443
AASS_4	AASS	699	711	388	293	544	996	425	1440
AATF_1	AATF	531	708	332	348	575	365	194	541
AATF_2	AATF	316	452	173	244	422	326	158	463
AATF_3	AATF	712	693	419	394	718	807	546	431
AATF_4	AATF	281	247	268	229	329	234	72	44
AATK_1	AATK	809	919	936	709	642	922	704	696
AATK_2	AATK	510	627	671	758	970	617	1211	464
AATK_3	AATK	170	153	272	182	356	325	249	66
AATK_4	AATK	543	450	615	1318	692	737	220	266
ABAT_1	ABAT	339	150	77	70	266	193	93	203
ABAT_2	ABAT	192	188	155	528	468	602	193	500
ABAT_3	ABAT	359	425	214	952	684	604	304	980
ABAT_4	ABAT	108	197	119	553	105	123	39	290
ABCA1_1	ABCA1	404	369	368	378	388	624	272	379
ABCA1_2	ABCA1	368	202	366	160	407	482	249	266
ABCA1_3	ABCA1	59	147	26	105	25	74	40	251
ABCA1_4	ABCA1	338	356	180	208	365	249	410	351
ABCA10_1	ABCA10	656	559	984	609	771	546	763	659
ABCA10_2	ABCA10	747	622	311	903	799	1013	500	551
ABCA10_3	ABCA10	290	182	24	152	236	134	219	98
ABCA10_4	ABCA10	187	220	155	185	206	173	129	201
ABCA12_1	ABCA12	303	411	300	598	450	401	227	403
ABCA12_2	ABCA12	486	477	675	649	398	588	271	206
ABCA12_3	ABCA12	210	276	255	198	228	184	213	130
ABCA12_4	ABCA12	297	283	174	120	264	208	342	98
ABCA13_1	ABCA13	778	745	679	704	1023	742	316	543
ABCA13_2	ABCA13	657	721	561	314	640	1040	273	394
ABCA13_3	ABCA13	525	550	265	442	516	327	276	329
ABCA13_4	ABCA13	683	487	178	393	458	261	411	317
ABCA2_1	ABCA2	363	326	613	317	394	435	347	198
ABCA2_2	ABCA2	38	35	35	14	3	52	5	68
ABCA2_3	ABCA2	214	185	228	139	353	490	329	305
ABCA2_4	ABCA2	167	197	136	159	229	184	202	231
ABCA3_1	ABCA3	735	732	635	529	684	796	650	419
ABCA3_2	ABCA3	380	264	145	456	358	484	194	435
ABCA3_3	ABCA3	1178	880	1437	1249	952	796	939	863
ABCA3_4	ABCA3	309	263	126	194	162	87	109	395
ABCA4_1	ABCA4	295	214	130	318	95	429	93	103
ABCA4_2	ABCA4	346	318	277	426	211	373	289	138
ABCA4_3	ABCA4	229	257	144	260	235	176	81	131
ABCA4_4	ABCA4	226	109	112	132	324	209	67	100
ABCA5_1	ABCA5	275	429	408	442	581	654	967	975
ABCA5_2	ABCA5	219	260	181	316	156	458	33	1096
ABCA5_3	ABCA5	73	169	44	96	116	68	56	139
ABCA5_4	ABCA5	312	265	175	1218	80	302	205	142
ABCA6_1	ABCA6	635	453	579	401	525	764	293	160
ABCA6_2	ABCA6	739	535	744	653	606	572	446	1207
ABCA6_3	ABCA6	656	658	447	424	669	510	347	479
ABCA6_4	ABCA6	209	320	144	254	125	173	141	284
ABCA7_1	ABCA7	726	728	619	812	500	754	375	1173
ABCA7_2	ABCA7	241	271	313	101	451	640	618	309
ABCA7_3	ABCA7	290	250	309	365	381	183	277	928
ABCA7_4	ABCA7	98	179	149	65	42	211	40	76
ABCA8_1	ABCA8	265	267	503	196	372	112	186	131
ABCA8_2	ABCA8	211	210	368	120	250	373	316	889
ABCA8_3	ABCA8	422	361	167	279	233	213	93	149
ABCA8_4	ABCA8	410	365	114	485	535	373	499	238
ABCA9_1	ABCA9	164	234	377	27	204	57	272	68
ABCA9_2	ABCA9	183	186	127	170	198	155	164	332
ABCA9_3	ABCA9	418	508	323	332	571	837	372	201
ABCA9_4	ABCA9	380	508	377	501	324	416	1539	526
ABCB1_1	ABCB1	944	711	504	1268	1182	1192	2574	732
ABCB1_2	ABCB1	239	217	201	125	142	110	137	177
ABCB1_3	ABCB1	269	309	591	208	158	472	655	176
ABCB1_4	ABCB1	125	224	456	191	100	349	200	468
ABCB10_1	ABCB10	1084	1067	757	549	1101	862	958	408
ABCB10_2	ABCB10	282	370	196	243	297	287	226	167
ABCB10_3	ABCB10	1000	868	505	1419	937	785	582	838
ABCB10_4	ABCB10	927	655	725	789	1109	835	718	639
ABCB11_1	ABCB11	382	372	183	174	250	199	129	364
ABCB11_2	ABCB11	625	727	553	324	630	791	1502	1763
ABCB11_3	ABCB11	877	902	447	807	1086	715	418	2299
ABCB11_4	ABCB11	656	860	778	862	835	706	418	853
ABCB4_1	ABCB4	559	657	376	762	379	457	377	453
ABCB4_2	ABCB4	359	390	381	449	719	526	461	754
ABCB4_3	ABCB4	177	218	83	276	150	147	9	75
ABCB4_4	ABCB4	143	205	337	358	202	50	150	583
ABCB5_1	ABCB5	1	0	0	0	1	3	0	0
ABCB5_2	ABCB5	545	503	384	457	609	530	351	586
ABCB5_3	ABCB5	515	555	511	774	624	746	1980	5765
ABCB5_4	ABCB5	227	256	187	110	286	152	48	583
ABCB6_1	ABCB6	225	279	185	338	241	194	46	64
ABCB6_2	ABCB6	525	502	839	340	617	474	613	385
ABCB6_3	ABCB6	350	297	187	210	368	253	191	513
ABCB6_4	ABCB6	506	595	557	556	617	528	546	572
ABCB7_1	ABCB7	215	327	300	126	365	265	151	176
ABCB7_2	ABCB7	990	841	531	455	960	717	355	583
ABCB7_3	ABCB7	444	516	352	788	767	727	719	483
ABCB7_4	ABCB7	394	293	183	182	427	281	223	257
ABCB8_1	ABCB8	386	382	84	126	342	334	192	83
ABCB8_2	ABCB8	325	344	122	657	366	152	307	340
ABCB8_3	ABCB8	282	167	193	184	173	187	156	196
ABCB8_4	ABCB8	149	169	68	14	156	203	42	178
ABCB9_1	ABCB9	286	294	196	880	610	236	392	155
ABCB9_2	ABCB9	400	313	315	423	400	413	173	309
ABCB9_3	ABCB9	199	436	385	264	241	347	303	53
ABCB9_4	ABCB9	200	178	158	128	150	167	1122	441
ABCC1_1	ABCC1	431	534	497	383	513	521	150	442
ABCC1_2	ABCC1	1054	937	974	848	808	810	720	1494
ABCC1_3	ABCC1	63	210	60	211	131	197	40	135
ABCC1_4	ABCC1	610	422	428	832	702	537	622	3079
ABCC10_1	ABCC10	242	268	410	436	220	185	39	132
ABCC10_2	ABCC10	303	212	602	168	315	244	3	41
ABCC10_3	ABCC10	391	312	401	234	177	312	255	634
ABCC10_4	ABCC10	202	189	310	890	285	118	73	81
ABCC11_1	ABCC11	654	822	411	466	665	679	401	575
ABCC11_2	ABCC11	238	309	224	468	216	311	308	183
ABCC11_3	ABCC11	231	283	359	327	644	390	378	344
ABCC11_4	ABCC11	189	256	242	192	206	166	89	209
ABCC12_1	ABCC12	764	996	1148	1168	915	816	588	812
ABCC12_2	ABCC12	581	1012	496	740	605	853	342	659
ABCC12_3	ABCC12	759	729	665	477	1194	561	345	563
ABCC12_4	ABCC12	791	922	644	644	534	761	525	753
ABCC2_1	ABCC2	399	328	446	264	339	110	241	170
ABCC2_2	ABCC2	353	440	305	267	220	490	172	149
ABCC2_3	ABCC2	391	283	196	198	424	486	186	249
ABCC2_4	ABCC2	398	143	166	545	297	334	41	145
ABCC3_1	ABCC3	509	440	369	469	622	639	475	725
ABCC3_2	ABCC3	523	473	168	281	371	210	437	364
ABCC3_3	ABCC3	380	335	280	352	489	191	220	236
ABCC3_4	ABCC3	107	194	61	178	186	231	40	97
ABCC4_1	ABCC4	621	568	787	727	601	511	422	534
ABCC4_2	ABCC4	238	204	139	203	175	246	80	55
ABCC4_3	ABCC4	408	333	309	643	351	588	114	487
ABCC4_4	ABCC4	226	273	112	313	608	155	209	331
ABCC5_1	ABCC5	418	526	166	280	379	459	423	147
ABCC5_2	ABCC5	244	245	153	152	185	293	90	279
ABCC5_3	ABCC5	308	281	377	263	347	428	417	232
ABCC5_4	ABCC5	161	206	99	391	327	311	270	115
ABCC6_1	ABCC6	367	451	217	335	426	320	183	366
ABCC6_2	ABCC6	294	346	405	173	285	563	143	223
ABCC6_3	ABCC6	251	384	251	367	380	314	146	161
ABCC6_4	ABCC6	306	294	218	675	525	445	244	594
ABCC8_1	ABCC8	245	219	139	253	235	295	54	133
ABCC8_2	ABCC8	97	147	194	127	125	95	72	163
ABCC8_3	ABCC8	455	385	328	243	471	356	387	128
ABCC8_4	ABCC8	147	184	273	70	136	123	86	255
ABCC9_1	ABCC9	218	220	87	235	223	137	488	449
ABCC9_2	ABCC9	388	313	319	220	785	512	194	301
ABCC9_3	ABCC9	405	318	149	325	424	509	536	197
ABCC9_4	ABCC9	224	222	171	526	358	398	325	210
ABCD1_1	ABCD1	746	664	645	798	744	621	8439	425
ABCD1_2	ABCD1	620	340	261	533	681	632	257	404
ABCD1_3	ABCD1	502	433	657	395	662	319	312	1265
ABCD1_4	ABCD1	691	667	769	1257	392	914	1229	567
ABCD2_1	ABCD2	853	776	1005	514	1366	978	1449	2580
ABCD2_2	ABCD2	540	598	297	781	645	459	529	196
ABCD2_3	ABCD2	727	674	345	607	895	532	1181	331
ABCD2_4	ABCD2	573	641	463	1106	451	619	454	829
ABCD3_1	ABCD3	446	517	367	359	608	705	273	237
ABCD3_2	ABCD3	433	392	279	232	575	429	233	599
ABCD3_3	ABCD3	211	212	374	324	333	261	180	270
ABCD3_4	ABCD3	238	264	98	290	419	302	76	184
ABCD4_1	ABCD4	240	245	164	121	245	83	17	279
ABCD4_2	ABCD4	479	442	108	239	241	482	917	423
ABCD4_3	ABCD4	286	339	254	152	120	299	200	511
ABCD4_4	ABCD4	264	153	70	295	417	154	104	3692
ABCE1_1	ABCE1	683	604	115	443	488	248	233	510
ABCE1_2	ABCE1	570	627	212	300	826	522	310	603
ABCE1_3	ABCE1	977	1066	798	566	1179	717	230	802
ABCE1_4	ABCE1	300	176	223	66	246	165	50	182
ABCF1_1	ABCF1	747	723	571	340	713	854	722	595
ABCF1_2	ABCF1	519	590	122	385	634	537	344	510
ABCF1_3	ABCF1	589	558	229	428	493	675	185	332
ABCF1_4	ABCF1	712	538	286	152	691	387	621	222
ABCF2_1	ABCF2	615	752	609	908	611	1149	810	531
ABCF2_2	ABCF2	218	231	222	347	96	384	147	880
ABCF2_3	ABCF2	297	247	761	301	312	324	148	178
ABCF2_4	ABCF2	398	506	1018	630	501	658	201	614
ABCF3_1	ABCF3	501	504	341	416	540	553	212	399
ABCF3_2	ABCF3	403	403	625	311	551	678	97	306
ABCF3_3	ABCF3	398	265	126	72	367	289	76	144
ABCF3_4	ABCF3	439	426	320	280	378	504	158	696
ABCG1_1	ABCG1	251	252	187	132	252	130	826	69
ABCG1_2	ABCG1	216	246	312	208	420	446	621	102
ABCG1_3	ABCG1	294	371	128	368	206	577	298	414
ABCG1_4	ABCG1	154	173	189	227	220	138	189	212
ABCG2_1	ABCG2	621	869	465	499	640	363	352	1034
ABCG2_2	ABCG2	789	790	824	615	727	900	761	828
ABCG2_3	ABCG2	727	787	778	271	732	664	592	1190
ABCG2_4	ABCG2	806	889	701	768	882	688	503	749
ABCG4_1	ABCG4	1216	1001	1159	1927	968	903	552	1114
ABCG4_2	ABCG4	135	99	213	119	74	67	351	102
ABCG4_3	ABCG4	734	709	764	621	407	486	758	366
ABCG4_4	ABCG4	800	775	730	620	989	689	491	962
ABCG5_1	ABCG5	306	492	233	1633	397	598	131	485
ABCG5_2	ABCG5	312	348	397	347	407	417	630	366
ABCG5_3	ABCG5	158	210	173	278	179	113	125	117
ABCG5_4	ABCG5	557	489	405	710	398	653	253	535
ABCG8_1	ABCG8	581	419	413	604	434	322	311	300
ABCG8_2	ABCG8	529	472	593	510	765	388	566	551
ABCG8_3	ABCG8	525	829	737	634	498	619	760	793
ABCG8_4	ABCG8	564	750	737	616	881	890	507	758
ABHD1_1	ABHD1	339	409	287	95	153	142	101	83
ABHD1_2	ABHD1	296	237	219	199	156	136	287	391
ABHD1_3	ABHD1	258	211	240	121	115	285	231	646
ABHD1_4	ABHD1	187	107	59	44	95	112	13	18
ABHD10_1	ABHD10	390	351	299	490	244	376	388	261
ABHD10_2	ABHD10	286	272	26	418	289	405	159	300
ABHD10_3	ABHD10	237	275	224	186	451	64	122	71
ABHD10_4	ABHD10	305	169	226	359	313	119	53	105
ABHD11_1	ABHD11	1021	858	497	827	667	612	505	687
ABHD11_2	ABHD11	408	455	274	562	563	808	388	393
ABHD11_3	ABHD11	187	372	129	357	286	194	199	733
ABHD11_4	ABHD11	354	279	283	279	323	346	252	992
ABHD12_1	ABHD12	387	404	238	523	338	387	374	374
ABHD12_2	ABHD12	351	353	486	856	358	674	243	98
ABHD12_3	ABHD12	695	597	477	356	984	763	339	869
ABHD12_4	ABHD12	213	357	321	256	336	198	148	83
ABHD12B_1	ABHD12B	682	397	313	294	435	319	314	200
ABHD12B_2	ABHD12B	334	266	231	149	334	419	373	115
ABHD12B_3	ABHD12B	244	234	181	380	169	341	245	258
ABHD12B_4	ABHD12B	295	374	1549	406	400	332	370	258
ABHD13_1	ABHD13	1348	1371	1701	1343	1206	1752	943	2341
ABHD13_2	ABHD13	977	753	1084	779	807	948	499	1677
ABHD13_3	ABHD13	736	574	358	406	857	624	112	430
ABHD13_4	ABHD13	879	981	502	592	762	683	2432	1225
ABHD14A_1	ABHD14A	649	862	843	615	611	765	1275	673
ABHD14A_2	ABHD14A	1073	930	747	784	704	1066	995	652
ABHD14A_3	ABHD14A	974	752	768	687	599	1059	1748	425
ABHD14A_4	ABHD14A	713	723	732	482	722	1010	341	426
ABHD14B_1	ABHD14B	892	1125	881	1380	1172	1135	594	934
ABHD14B_2	ABHD14B	724	832	374	1613	1121	1237	403	796
ABHD14B_3	ABHD14B	1028	838	647	1141	908	954	981	380
ABHD14B_4	ABHD14B	966	852	462	783	903	925	747	970
ABHD15_1	ABHD15	527	531	363	219	544	688	409	428
ABHD15_2	ABHD15	138	223	148	36	75	198	135	51
ABHD15_3	ABHD15	123	120	0	31	150	127	6	79
ABHD15_4	ABHD15	494	519	516	399	676	782	492	362
ABHD16A_1	ABHD16A	530	456	558	538	640	843	293	2683
ABHD16A_2	ABHD16A	994	730	747	1350	944	900	733	326
ABHD16A_3	ABHD16A	626	623	437	756	472	641	440	376
ABHD16A_4	ABHD16A	350	376	490	396	392	177	140	336
ABHD16B_1	ABHD16B	190	310	166	126	174	350	89	2617
ABHD16B_2	ABHD16B	221	218	130	223	149	183	76	250
ABHD16B_3	ABHD16B	330	295	407	1249	300	638	179	247
ABHD16B_4	ABHD16B	160	120	86	43	175	148	124	275
ABHD17A_1	ABHD17A	208	179	110	17	257	233	190	84
ABHD17A_2	ABHD17A	495	598	229	522	423	442	197	746
ABHD17A_3	ABHD17A	819	672	635	538	1006	475	202	1675
ABHD17A_4	ABHD17A	326	240	114	340	354	276	109	421
ABHD17B_1	ABHD17B	931	767	786	808	1098	1326	638	1288
ABHD17B_2	ABHD17B	883	669	568	364	1056	876	464	1541
ABHD17B_3	ABHD17B	719	758	433	615	932	1076	391	693
ABHD17B_4	ABHD17B	618	640	764	562	373	620	1379	571
ABHD17C_1	ABHD17C	259	387	220	437	415	189	135	831
ABHD17C_2	ABHD17C	349	276	339	602	201	294	354	186
ABHD17C_3	ABHD17C	596	861	692	819	549	667	501	1341
ABHD17C_4	ABHD17C	477	552	592	963	689	625	1206	412
ABHD2_1	ABHD2	412	319	140	567	301	259	1282	439
ABHD2_2	ABHD2	307	242	113	192	287	224	396	332
ABHD2_3	ABHD2	195	155	50	181	204	66	414	667
ABHD2_4	ABHD2	210	155	162	149	137	229	120	178
ABHD3_1	ABHD3	375	278	410	195	246	477	352	66
ABHD3_2	ABHD3	185	204	207	77	165	302	40	121
ABHD3_3	ABHD3	400	309	331	498	256	331	380	148
ABHD3_4	ABHD3	245	158	130	243	287	88	3	169
ABHD4_1	ABHD4	466	400	456	345	445	311	95	149
ABHD4_2	ABHD4	163	260	97	315	199	65	16	55
ABHD4_3	ABHD4	182	164	265	303	291	159	78	679
ABHD4_4	ABHD4	654	502	938	184	543	809	401	943
ABHD5_1	ABHD5	199	175	310	235	161	383	81	170
ABHD5_2	ABHD5	215	137	96	106	151	311	1354	2153
ABHD5_3	ABHD5	374	226	226	269	417	435	96	119
ABHD5_4	ABHD5	227	185	216	380	272	106	47	155
ABHD6_1	ABHD6	478	388	364	345	428	234	771	131
ABHD6_2	ABHD6	1007	990	869	945	1231	1066	681	1092
ABHD6_3	ABHD6	789	896	552	571	734	942	517	2760
ABHD6_4	ABHD6	160	177	339	134	155	132	63	68
ABHD8_1	ABHD8	104	154	74	82	101	77	86	134
ABHD8_2	ABHD8	272	288	71	118	398	68	55	378
ABHD8_3	ABHD8	869	757	620	1107	719	785	332	851
ABHD8_4	ABHD8	417	257	436	494	638	572	305	400
ABI1_1	ABI1	572	428	160	145	303	560	160	628
ABI1_2	ABI1	537	607	438	362	722	840	514	620
ABI1_3	ABI1	460	406	293	313	483	290	404	248
ABI1_4	ABI1	484	581	369	1598	556	520	558	1186
ABI2_1	ABI2	229	165	118	165	221	403	131	82
ABI2_2	ABI2	382	392	302	288	396	228	155	236
ABI2_3	ABI2	349	398	734	555	448	393	329	165
ABI2_4	ABI2	308	327	334	304	339	340	65	496
ABI3_1	ABI3	652	560	1048	878	596	766	492	762
ABI3_2	ABI3	918	552	860	524	1302	704	621	974
ABI3_3	ABI3	604	527	537	1707	896	1146	309	753
ABI3_4	ABI3	543	537	895	340	779	520	344	937
ABI3BP_1	ABI3BP	200	231	39	140	345	511	96	34
ABI3BP_2	ABI3BP	273	205	658	143	156	106	201	149
ABI3BP_3	ABI3BP	284	221	100	493	268	397	173	208
ABI3BP_4	ABI3BP	379	342	301	255	152	228	261	164
ABL1_1	ABL1	849	893	1060	626	1223	758	1341	1120
ABL1_2	ABL1	443	403	845	538	445	508	157	587
ABL1_3	ABL1	412	645	457	337	520	594	796	842
ABL1_4	ABL1	683	652	591	668	837	564	612	390
ABL2_1	ABL2	351	340	1171	641	462	426	241	190
ABL2_2	ABL2	649	389	234	274	552	437	158	221
ABL2_3	ABL2	287	269	46	287	246	232	161	333
ABL2_4	ABL2	483	366	601	195	207	462	204	79
ABLIM1_1	ABLIM1	284	198	154	415	304	520	83	107
ABLIM1_2	ABLIM1	266	427	383	322	208	369	188	462
ABLIM1_3	ABLIM1	340	279	163	500	427	381	312	358
ABLIM1_4	ABLIM1	341	167	265	207	299	256	299	113
ABLIM2_1	ABLIM2	273	271	139	508	557	223	276	296
ABLIM2_2	ABLIM2	266	316	416	384	308	449	124	277
ABLIM2_3	ABLIM2	166	99	145	77	220	283	185	125
ABLIM2_4	ABLIM2	389	317	283	196	297	521	1694	183
ABLIM3_1	ABLIM3	1401	1448	1661	1243	1508	1059	1285	1508
ABLIM3_2	ABLIM3	552	477	152	349	633	629	474	1376
ABLIM3_3	ABLIM3	1120	968	4371	1606	1260	1387	710	340
ABLIM3_4	ABLIM3	562	607	333	674	494	545	963	590
ABO_1	ABO	267	378	205	240	245	136	83	348
ABO_2	ABO	438	512	482	638	469	596	3091	839
ABO_3	ABO	172	75	83	110	99	118	22	133
ABO_4	ABO	754	644	448	444	464	654	460	357
ABR_1	ABR	436	484	377	304	493	440	398	347
ABR_2	ABR	284	190	162	157	271	366	62	1447
ABR_3	ABR	189	204	827	288	130	242	264	555
ABR_4	ABR	303	202	186	280	130	63	680	124
ABRA_1	ABRA	328	302	179	437	336	361	511	251
ABRA_2	ABRA	592	685	432	493	457	682	557	513
ABRA_3	ABRA	463	527	594	695	548	604	180	291
ABRA_4	ABRA	768	719	503	599	1105	511	920	1698
ABRACL_1	ABRACL	483	415	454	358	532	282	939	1521
ABRACL_2	ABRACL	512	567	392	298	1111	592	309	617
ABRACL_3	ABRACL	231	209	149	106	265	197	189	250
ABRACL_4	ABRACL	626	528	507	632	1047	414	453	647
ABT1_1	ABT1	308	472	150	164	281	258	72	169
ABT1_2	ABT1	340	421	136	544	389	472	97	268
ABT1_3	ABT1	268	298	182	121	404	413	73	183
ABT1_4	ABT1	304	396	84	228	290	559	133	296
ABTB1_1	ABTB1	234	171	99	156	125	252	336	110
ABTB1_2	ABTB1	310	297	180	181	450	275	140	588
ABTB1_3	ABTB1	97	150	217	195	112	363	159	184
ABTB1_4	ABTB1	147	202	139	164	210	161	107	177
ABTB2_1	ABTB2	1161	1130	1244	1407	1012	1559	585	868
ABTB2_2	ABTB2	1093	1037	706	956	1279	932	312	479
ABTB2_3	ABTB2	372	387	297	238	342	406	302	432
ABTB2_4	ABTB2	804	676	547	958	954	931	282	512
ACAA1_1	ACAA1	240	146	166	74	138	267	156	902
ACAA1_2	ACAA1	311	374	345	406	374	206	191	379
ACAA1_3	ACAA1	350	288	130	162	287	166	81	252
ACAA1_4	ACAA1	389	389	368	446	573	241	1064	802
ACAA2_1	ACAA2	216	327	637	154	413	369	111	317
ACAA2_2	ACAA2	206	459	9	411	434	522	176	244
ACAA2_3	ACAA2	288	334	203	374	117	308	193	404
ACAA2_4	ACAA2	266	253	122	359	262	197	73	367
ACACA_1	ACACA	876	722	244	304	1163	921	1801	390
ACACA_2	ACACA	453	507	127	449	486	609	701	307
ACACA_3	ACACA	485	410	391	308	432	622	362	123
ACACA_4	ACACA	359	321	273	613	221	308	101	273
ACACB_1	ACACB	356	224	193	17	136	368	245	228
ACACB_2	ACACB	643	704	444	358	539	672	433	379
ACACB_3	ACACB	242	259	237	154	358	121	36	230
ACACB_4	ACACB	269	276	117	321	190	353	202	282
ACAD10_1	ACAD10	406	259	291	251	194	337	235	413
ACAD10_2	ACAD10	219	230	435	211	337	229	344	197
ACAD10_3	ACAD10	132	168	514	93	51	323	153	127
ACAD10_4	ACAD10	296	309	176	190	475	189	421	560
ACAD11_1	ACAD11	450	449	1393	286	765	645	519	367
ACAD11_2	ACAD11	216	305	135	206	354	242	152	420
ACAD11_3	ACAD11	240	305	325	123	452	342	122	156
ACAD11_4	ACAD11	270	276	246	146	391	481	113	174
ACAD8_1	ACAD8	763	833	312	656	528	555	365	375
ACAD8_2	ACAD8	691	734	744	2279	586	641	423	1316
ACAD8_3	ACAD8	856	1145	630	920	964	953	597	2033
ACAD8_4	ACAD8	930	943	781	660	1156	799	445	766
ACAD9_1	ACAD9	691	643	492	303	658	401	563	303
ACAD9_2	ACAD9	508	443	219	826	508	427	400	2497
ACAD9_3	ACAD9	473	568	582	381	608	520	122	187
ACAD9_4	ACAD9	346	375	137	491	299	371	288	680
ACADL_1	ACADL	245	236	2	202	230	494	42	230
ACADL_2	ACADL	461	502	480	337	321	682	340	382
ACADL_3	ACADL	379	510	734	341	420	251	511	404
ACADL_4	ACADL	75	138	45	115	85	172	67	342
ACADM_1	ACADM	394	359	188	491	641	451	234	85
ACADM_2	ACADM	483	652	785	213	951	511	677	344
ACADM_3	ACADM	228	222	153	189	497	173	60	208
ACADM_4	ACADM	342	332	225	173	377	320	296	293
ACADS_1	ACADS	1747	1550	1061	1254	1034	1555	2246	1044
ACADS_2	ACADS	625	517	505	334	732	690	209	662
ACADS_3	ACADS	315	311	470	218	569	345	336	105
ACADS_4	ACADS	327	316	218	387	103	534	130	394
ACADSB_1	ACADSB	418	406	424	385	551	256	139	205
ACADSB_2	ACADSB	293	353	165	269	558	462	413	65
ACADSB_3	ACADSB	209	313	100	294	145	225	88	101
ACADSB_4	ACADSB	316	220	234	360	491	274	96	402
ACADVL_1	ACADVL	500	299	206	283	342	212	882	228
ACADVL_2	ACADVL	100	95	23	78	112	175	88	13
ACADVL_3	ACADVL	154	151	60	82	514	294	89	129
ACADVL_4	ACADVL	108	118	171	117	94	302	160	412
ACAN_1	ACAN	277	241	147	246	226	225	221	151
ACAN_2	ACAN	202	236	160	311	267	269	127	165
ACAN_3	ACAN	140	320	338	239	246	78	86	623
ACAN_4	ACAN	281	216	362	497	182	221	121	1639
ACAP1_1	ACAP1	620	649	198	589	536	854	797	503
ACAP1_2	ACAP1	290	313	142	248	690	302	162	315
ACAP1_3	ACAP1	207	243	99	308	382	142	169	276
ACAP1_4	ACAP1	661	538	185	672	730	440	952	1048
ACAP2_1	ACAP2	469	513	699	1153	563	535	566	336
ACAP2_2	ACAP2	376	421	248	533	393	1162	366	90
ACAP2_3	ACAP2	368	343	238	463	339	340	346	355
ACAP2_4	ACAP2	498	609	374	642	662	500	197	539
ACAP3_1	ACAP3	1205	1101	962	830	1279	2027	735	665
ACAP3_2	ACAP3	725	602	570	470	427	389	332	591
ACAP3_3	ACAP3	716	648	524	1852	943	1014	455	771
ACAP3_4	ACAP3	977	829	887	827	1024	1043	449	560
ACAT1_1	ACAT1	167	276	45	175	293	274	226	255
ACAT1_2	ACAT1	168	115	272	205	61	59	39	57
ACAT1_3	ACAT1	597	478	171	770	300	491	347	119
ACAT1_4	ACAT1	397	365	552	772	506	387	288	663
ACAT2_1	ACAT2	298	183	176	165	363	95	150	96
ACAT2_2	ACAT2	354	238	302	537	586	635	206	209
ACAT2_3	ACAT2	197	184	92	154	187	175	56	166
ACAT2_4	ACAT2	257	226	169	68	259	80	80	340
ACBD3_1	ACBD3	485	680	460	306	676	616	728	1292
ACBD3_2	ACBD3	556	577	431	315	575	352	243	438
ACBD3_3	ACBD3	257	336	205	521	196	489	207	374
ACBD3_4	ACBD3	234	291	131	286	158	335	101	187
ACBD4_1	ACBD4	520	748	289	672	523	962	189	435
ACBD4_2	ACBD4	1123	883	576	821	1532	915	592	735
ACBD4_3	ACBD4	323	468	240	336	299	151	231	1429
ACBD4_4	ACBD4	903	668	610	548	1045	819	416	747
ACBD5_1	ACBD5	621	443	518	1213	444	580	468	459
ACBD5_2	ACBD5	696	863	815	625	681	572	579	674
ACBD5_3	ACBD5	672	871	683	568	839	926	451	407
ACBD5_4	ACBD5	798	783	560	1128	1034	609	808	947
ACBD6_1	ACBD6	767	1085	1219	1243	586	1077	2716	2568
ACBD6_2	ACBD6	705	644	639	1252	463	871	360	472
ACBD6_3	ACBD6	735	872	636	780	630	1090	1020	1844
ACBD6_4	ACBD6	312	413	141	527	426	523	785	504
ACBD7_1	ACBD7	1085	1005	775	898	1524	1008	564	702
ACBD7_2	ACBD7	781	847	1343	1040	661	1271	807	723
ACBD7_3	ACBD7	298	365	220	655	444	626	304	886
ACBD7_4	ACBD7	430	547	717	494	810	696	155	678
ACCS_1	ACCS	586	704	891	516	440	567	1007	441
ACCS_2	ACCS	541	551	596	390	563	461	362	770
ACCS_3	ACCS	678	582	535	504	468	648	457	581
ACCS_4	ACCS	594	536	323	515	927	578	622	849
ACCSL_1	ACCSL	1064	1191	1439	682	1476	1291	759	732
ACCSL_2	ACCSL	655	790	387	617	1103	774	697	283
ACCSL_3	ACCSL	543	392	189	521	566	341	549	899
ACCSL_4	ACCSL	482	426	635	405	454	586	192	395
ACD_1	ACD	806	752	597	494	936	864	648	1536
ACD_2	ACD	1110	959	445	603	1235	1693	470	928
ACD_3	ACD	856	833	594	1729	1218	1010	2457	965
ACD_4	ACD	700	684	452	696	899	748	829	1118
ACE_1	ACE	595	534	675	793	934	686	510	690
ACE_2	ACE	277	250	202	82	426	426	138	109
ACE_3	ACE	262	353	340	294	271	486	346	821
ACE_4	ACE	293	278	990	343	287	319	287	668
ACE2_1	ACE2	780	870	253	1856	1043	938	360	524
ACE2_2	ACE2	265	270	127	202	462	340	232	239
ACE2_3	ACE2	357	494	313	572	427	539	156	373
ACE2_4	ACE2	343	433	634	403	223	556	425	121
ACER1_1	ACER1	557	586	240	557	491	447	282	304
ACER1_2	ACER1	165	173	30	90	147	318	693	88
ACER1_3	ACER1	133	64	0	18	54	42	2	8
ACER1_4	ACER1	409	340	125	214	515	315	202	203
ACER2_1	ACER2	237	334	83	298	85	331	174	142
ACER2_2	ACER2	241	182	267	231	193	219	107	217
ACER2_3	ACER2	366	445	148	192	271	242	286	1089
ACER2_4	ACER2	625	503	551	448	1051	474	357	1686
ACER3_1	ACER3	226	274	95	138	218	309	235	515
ACER3_2	ACER3	194	171	142	49	275	98	202	224
ACER3_3	ACER3	201	214	96	273	395	332	303	707
ACER3_4	ACER3	257	184	418	257	187	59	44	343
ACHE_1	ACHE	113	140	18	339	329	59	154	87
ACHE_2	ACHE	218	218	556	237	110	257	75	137
ACHE_3	ACHE	313	357	209	331	380	171	325	191
ACHE_4	ACHE	220	238	149	240	248	349	255	109
ACIN1_1	ACIN1	428	417	210	398	190	330	862	183
ACIN1_2	ACIN1	236	194	120	112	505	244	79	274
ACIN1_3	ACIN1	847	821	763	552	841	852	889	331
ACIN1_4	ACIN1	360	384	728	145	228	592	259	307
ACKR1_1	ACKR1	236	189	190	154	63	311	21	206
ACKR1_2	ACKR1	293	423	213	415	897	395	546	645
ACKR1_3	ACKR1	296	391	165	2341	731	563	226	430
ACKR1_4	ACKR1	439	316	280	759	681	560	513	108
ACKR2_1	ACKR2	802	861	871	723	1159	819	2263	1164
ACKR2_2	ACKR2	737	815	984	892	811	1202	439	1234
ACKR2_3	ACKR2	505	375	301	314	650	407	143	213
ACKR2_4	ACKR2	394	480	135	209	330	524	417	356
ACKR3_1	ACKR3	592	787	314	656	541	563	469	794
ACKR3_2	ACKR3	236	287	160	90	249	529	156	163
ACKR3_3	ACKR3	509	440	247	210	380	776	1413	270
ACKR3_4	ACKR3	537	492	465	581	437	542	495	719
ACKR4_1	ACKR4	936	1107	682	744	1270	726	722	1385
ACKR4_2	ACKR4	943	909	545	1312	922	797	2011	419
ACKR4_3	ACKR4	772	704	927	523	699	740	272	1587
ACKR4_4	ACKR4	919	740	501	681	1287	1010	1183	8286
ACLY_1	ACLY	300	352	137	212	529	394	895	129
ACLY_2	ACLY	246	245	232	87	104	140	58	214
ACLY_3	ACLY	382	323	29	136	396	363	204	197
ACLY_4	ACLY	190	75	48	4	214	181	114	219
ACMSD_1	ACMSD	185	198	101	30	204	221	68	151
ACMSD_2	ACMSD	385	487	394	850	549	405	494	524
ACMSD_3	ACMSD	220	436	305	465	356	185	187	666
ACMSD_4	ACMSD	149	100	16	92	310	185	125	153
ACO1_1	ACO1	414	498	357	832	405	460	727	156
ACO1_2	ACO1	167	173	112	48	128	141	434	123
ACO1_3	ACO1	276	415	316	257	514	450	59	347
ACO1_4	ACO1	420	203	129	319	222	234	234	424
ACO2_1	ACO2	1075	1043	1237	1141	1682	1561	1659	971
ACO2_2	ACO2	994	1044	580	1211	1183	1336	460	694
ACO2_3	ACO2	835	845	997	916	1003	778	493	883
ACO2_4	ACO2	0	0	0	0	0	0	2	0
ACOT1_1	ACOT1	448	498	341	505	428	418	313	195
ACOT1_2	ACOT1	150	190	116	243	213	173	243	264
ACOT1_3	ACOT1	546	434	376	467	606	467	512	388
ACOT1_4	ACOT1	183	144	66	54	326	45	345	784
ACOT11_1	ACOT11	1087	1147	984	1693	1301	1359	292	729
ACOT11_2	ACOT11	750	771	421	622	872	1020	550	1379
ACOT11_3	ACOT11	844	840	473	606	534	1023	737	586
ACOT11_4	ACOT11	329	374	154	505	214	398	180	481
ACOT12_1	ACOT12	558	505	299	546	390	530	345	276
ACOT12_2	ACOT12	563	536	486	415	807	917	504	365
ACOT12_3	ACOT12	270	208	129	172	277	245	72	164
ACOT12_4	ACOT12	249	257	251	257	284	248	111	184
ACOT13_1	ACOT13	261	270	179	300	259	227	50	170
ACOT13_2	ACOT13	357	295	196	479	149	209	243	282
ACOT13_3	ACOT13	210	192	128	52	226	281	140	262
ACOT13_4	ACOT13	570	595	392	294	569	450	320	820
ACOT2_1	ACOT2	556	719	513	169	552	1009	721	873
ACOT2_2	ACOT2	1203	953	945	997	1255	794	750	2486
ACOT2_3	ACOT2	448	554	516	513	602	464	282	598
ACOT2_4	ACOT2	443	603	318	527	916	515	399	429
ACOT4_1	ACOT4	245	294	126	436	173	530	130	203
ACOT4_2	ACOT4	442	604	649	565	578	700	362	246
ACOT4_3	ACOT4	751	628	454	555	666	498	841	543
ACOT4_4	ACOT4	416	383	51	140	641	361	236	254
ACOT6_1	ACOT6	1068	853	527	615	911	1029	579	1074
ACOT6_2	ACOT6	1423	1124	960	1626	1045	690	1014	1354
ACOT6_3	ACOT6	516	704	798	788	704	916	771	1115
ACOT6_4	ACOT6	462	617	266	278	739	741	336	385
ACOT7_1	ACOT7	249	303	355	805	562	302	285	256
ACOT7_2	ACOT7	394	383	510	238	456	601	191	126
ACOT7_3	ACOT7	51	87	67	152	45	144	47	228
ACOT7_4	ACOT7	291	212	241	90	385	106	841	885
ACOT8_1	ACOT8	359	268	254	309	230	267	72	303
ACOT8_2	ACOT8	324	250	424	137	583	391	331	874
ACOT8_3	ACOT8	337	382	223	240	299	466	144	189
ACOT8_4	ACOT8	468	415	494	456	355	471	228	201
ACOT9_1	ACOT9	720	948	636	1024	782	778	591	582
ACOT9_2	ACOT9	1149	958	742	1112	1281	1069	960	738
ACOT9_3	ACOT9	725	816	882	863	947	783	631	689
ACOT9_4	ACOT9	869	978	624	631	1271	1134	548	582
ACOX1_1	ACOX1	462	470	466	181	885	308	113	324
ACOX1_2	ACOX1	562	490	489	438	393	234	452	384
ACOX1_3	ACOX1	240	230	314	247	269	303	347	179
ACOX1_4	ACOX1	482	330	343	251	708	462	153	374
ACOX2_1	ACOX2	808	786	874	465	861	572	387	1078
ACOX2_2	ACOX2	572	669	492	337	799	755	378	335
ACOX2_3	ACOX2	591	608	587	495	686	1014	625	584
ACOX2_4	ACOX2	203	197	85	309	39	520	84	107
ACOX3_1	ACOX3	528	537	456	705	556	553	712	554
ACOX3_2	ACOX3	733	739	671	1719	1087	554	483	2913
ACOX3_3	ACOX3	386	510	354	698	475	327	403	307
ACOX3_4	ACOX3	272	317	269	231	292	447	184	238
ACOXL_1	ACOXL	262	298	173	221	327	382	226	479
ACOXL_2	ACOXL	159	180	69	180	51	69	171	155
ACOXL_3	ACOXL	273	188	137	170	348	382	119	107
ACOXL_4	ACOXL	161	291	48	135	133	199	202	267
ACP1_1	ACP1	152	188	134	225	266	291	152	161
ACP1_2	ACP1	344	665	634	401	510	759	291	338
ACP1_3	ACP1	732	976	676	956	951	1331	774	1254
ACP1_4	ACP1	157	188	114	162	116	68	121	212
ACP2_1	ACP2	62	70	153	13	27	43	0	9
ACP2_2	ACP2	210	313	232	328	351	426	167	176
ACP2_3	ACP2	254	305	117	229	310	118	252	366
ACP2_4	ACP2	338	361	311	150	432	440	221	374
ACP5_1	ACP5	448	491	445	715	540	413	401	448
ACP5_2	ACP5	734	999	869	663	1687	655	701	858
ACP5_3	ACP5	303	361	265	373	372	296	304	147
ACP5_4	ACP5	232	211	36	149	158	310	72	188
ACP6_1	ACP6	257	230	72	84	175	80	141	149
ACP6_2	ACP6	233	313	343	314	416	220	578	248
ACP6_3	ACP6	115	278	90	20	90	453	53	82
ACP6_4	ACP6	263	140	94	312	222	76	323	190
ACPP_1	ACPP	541	563	688	535	462	416	183	441
ACPP_2	ACPP	350	389	606	300	419	471	250	637
ACPP_3	ACPP	429	406	279	527	232	518	211	126
ACPP_4	ACPP	347	372	320	470	433	443	226	344
ACPT_1	ACPT	432	447	264	762	424	511	286	228
ACPT_2	ACPT	423	376	2359	335	412	531	176	122
ACPT_3	ACPT	684	572	517	1030	738	503	460	1629
ACPT_4	ACPT	507	446	532	460	505	540	117	740
ACR_1	ACR	175	293	356	157	226	307	55	146
ACR_2	ACR	270	181	378	230	350	281	110	394
ACR_3	ACR	159	236	322	151	45	137	210	153
ACRBP_1	ACRBP	486	487	320	456	876	572	561	331
ACRBP_2	ACRBP	712	763	270	1175	452	585	481	623
ACRBP_3	ACRBP	168	208	84	206	277	236	70	273
ACRBP_4	ACRBP	721	582	777	559	508	809	775	1794
ACRC_1	ACRC	556	462	269	221	153	493	116	312
ACRC_2	ACRC	637	635	510	639	654	1129	258	645
ACRC_3	ACRC	468	363	396	327	712	414	369	269
ACRC_4	ACRC	168	178	39	210	194	312	416	414
ACRV1_1	ACRV1	305	353	385	336	314	205	88	154
ACRV1_2	ACRV1	198	273	81	274	578	284	58	79
ACRV1_3	ACRV1	857	921	548	910	1041	1103	1452	604
ACRV1_4	ACRV1	199	198	410	189	355	205	92	708
ACSBG1_1	ACSBG1	660	587	930	728	556	421	453	186
ACSBG1_2	ACSBG1	314	459	277	588	501	462	168	844
ACSBG1_3	ACSBG1	338	451	451	218	365	311	356	613
ACSBG1_4	ACSBG1	177	126	149	287	284	454	59	167
ACSBG2_1	ACSBG2	383	344	302	449	306	753	217	262
ACSBG2_2	ACSBG2	817	758	777	1723	678	692	1084	1534
ACSBG2_3	ACSBG2	492	594	512	216	575	255	347	524
ACSBG2_4	ACSBG2	471	369	397	268	540	406	210	545
ACSF2_1	ACSF2	681	687	654	280	727	582	2825	1452
ACSF2_2	ACSF2	503	515	390	522	679	397	908	405
ACSF2_3	ACSF2	402	328	279	363	381	408	109	150
ACSF2_4	ACSF2	351	271	426	146	210	364	124	188
ACSF3_1	ACSF3	664	759	1611	691	610	909	347	553
ACSF3_2	ACSF3	593	554	187	769	451	596	202	242
ACSF3_3	ACSF3	706	514	423	1755	665	602	258	252
ACSF3_4	ACSF3	379	323	327	414	245	387	517	344
ACSL1_1	ACSL1	269	334	420	253	405	307	228	329
ACSL1_2	ACSL1	169	80	118	277	65	157	81	144
ACSL1_3	ACSL1	332	294	503	116	410	568	270	113
ACSL1_4	ACSL1	216	222	153	534	286	189	76	330
ACSL3_1	ACSL3	554	554	152	319	969	676	244	322
ACSL3_2	ACSL3	381	513	188	389	205	589	235	614
ACSL3_3	ACSL3	322	386	140	137	393	222	91	980
ACSL3_4	ACSL3	707	532	403	380	432	628	663	434
ACSL4_1	ACSL4	745	1005	425	705	1158	1309	457	698
ACSL4_2	ACSL4	1006	1032	912	715	1160	1870	427	1425
ACSL4_3	ACSL4	1128	1053	998	542	909	1370	552	1202
ACSL4_4	ACSL4	965	840	376	364	1511	932	567	885
ACSL5_1	ACSL5	665	699	651	657	821	789	217	537
ACSL5_2	ACSL5	365	357	936	326	489	305	337	109
ACSL5_3	ACSL5	744	563	432	424	464	493	435	707
ACSL5_4	ACSL5	396	427	531	364	668	253	523	433
ACSL6_1	ACSL6	751	611	531	763	575	832	607	791
ACSL6_2	ACSL6	681	703	625	667	695	285	700	614
ACSL6_3	ACSL6	1002	999	779	1159	877	1003	343	795
ACSL6_4	ACSL6	515	351	322	197	805	438	266	339
ACSM1_1	ACSM1	196	174	116	223	198	101	51	85
ACSM1_2	ACSM1	133	139	61	71	95	216	43	91
ACSM1_3	ACSM1	246	286	193	280	313	400	464	249
ACSM1_4	ACSM1	291	175	228	63	98	241	267	174
ACSM2A_1	ACSM2A	353	238	499	124	323	177	134	67
ACSM2A_2	ACSM2A	272	384	252	115	202	178	56	155
ACSM2A_3	ACSM2A	431	312	151	261	339	440	447	217
ACSM2A_4	ACSM2A	201	188	163	281	157	370	335	285
ACSM2B_1	ACSM2B	320	294	146	352	416	196	426	452
ACSM2B_2	ACSM2B	50	100	88	21	96	41	191	459
ACSM2B_3	ACSM2B	292	147	266	29	218	338	276	90
ACSM2B_4	ACSM2B	224	196	403	135	243	413	200	114
ACSM3_1	ACSM3	552	505	751	492	564	305	246	514
ACSM3_2	ACSM3	247	534	346	325	440	461	213	304
ACSM3_3	ACSM3	317	337	413	170	444	269	483	401
ACSM3_4	ACSM3	483	383	306	758	291	330	366	219
ACSM4_1	ACSM4	669	575	794	398	640	815	1374	400
ACSM4_2	ACSM4	104	96	38	171	79	117	87	65
ACSM4_3	ACSM4	289	205	261	547	471	216	60	161
ACSM4_4	ACSM4	207	303	366	219	305	300	208	182
ACSM5_1	ACSM5	475	321	461	216	276	272	156	444
ACSM5_2	ACSM5	113	85	119	61	170	28	44	310
ACSM5_3	ACSM5	374	276	135	263	219	199	198	378
ACSM5_4	ACSM5	372	364	343	160	516	234	344	270
ACSM6_1	ACSM6	167	200	128	116	158	26	400	758
ACSM6_2	ACSM6	342	390	286	466	369	440	173	356
ACSM6_3	ACSM6	320	289	389	412	138	210	177	729
ACSM6_4	ACSM6	382	324	176	206	661	323	126	513
ACSS1_1	ACSS1	363	246	363	588	278	397	259	756
ACSS1_2	ACSS1	186	236	299	234	488	226	142	29
ACSS1_3	ACSS1	539	486	485	459	806	420	395	349
ACSS1_4	ACSS1	277	202	228	728	158	145	100	175
ACSS2_1	ACSS2	232	271	101	98	465	171	37	92
ACSS2_2	ACSS2	719	574	808	1154	627	1231	298	670
ACSS2_3	ACSS2	328	318	81	476	182	271	231	458
ACSS2_4	ACSS2	879	797	513	703	680	738	898	1200
ACSS3_1	ACSS3	815	787	906	775	621	481	355	1327
ACSS3_2	ACSS3	154	160	59	121	261	148	108	84
ACSS3_3	ACSS3	442	474	412	387	763	189	1137	1004
ACSS3_4	ACSS3	122	79	98	122	171	354	457	43
ACTA1_1	ACTA1	147	139	35	142	484	249	193	204
ACTA1_2	ACTA1	230	249	103	342	115	297	73	554
ACTA1_3	ACTA1	22	73	47	50	6	4	22	38
ACTA1_4	ACTA1	286	292	295	175	214	493	103	162
ACTA2_1	ACTA2	230	200	107	196	138	264	382	119
ACTA2_2	ACTA2	286	359	121	334	263	304	139	212
ACTA2_3	ACTA2	171	227	333	282	214	627	261	1784
ACTA2_4	ACTA2	301	200	109	80	206	461	43	90
ACTB_1	ACTB	842	623	1408	1268	907	593	707	664
ACTB_2	ACTB	218	169	1683	395	205	261	420	1856
ACTB_3	ACTB	324	368	416	401	341	856	255	385
ACTB_4	ACTB	759	815	2835	5854	984	971	826	813
ACTBL2_1	ACTBL2	132	89	46	306	129	39	46	248
ACTBL2_2	ACTBL2	106	232	95	102	101	233	112	322
ACTBL2_3	ACTBL2	255	176	245	87	226	176	85	82
ACTBL2_4	ACTBL2	409	322	361	479	373	561	157	313
ACTC1_1	ACTC1	611	514	253	538	1014	548	401	542
ACTC1_2	ACTC1	216	257	252	220	214	342	191	654
ACTC1_3	ACTC1	576	621	406	912	787	420	722	910
ACTC1_4	ACTC1	451	470	862	963	274	523	566	344
ACTG1_1	ACTG1	805	849	1824	2537	890	770	1530	2608
ACTG1_2	ACTG1	157	160	565	83	309	393	136	391
ACTG1_3	ACTG1	263	205	1113	600	239	306	70	1297
ACTG1_4	ACTG1	75	126	540	73	101	46	559	698
ACTG2_1	ACTG2	912	714	621	722	702	893	400	683
ACTG2_2	ACTG2	636	628	894	784	774	733	321	455
ACTG2_3	ACTG2	692	736	429	1086	738	1040	337	774
ACTG2_4	ACTG2	1008	937	542	687	944	742	559	522
ACTL10_1	ACTL10	458	440	857	432	319	270	532	633
ACTL10_2	ACTL10	1203	934	1059	670	1195	852	1331	1127
ACTL10_3	ACTL10	293	282	177	238	600	215	164	202
ACTL10_4	ACTL10	553	418	446	162	486	935	323	4639
ACTL6A_1	ACTL6A	1274	1278	298	713	1207	1717	2001	913
ACTL6A_2	ACTL6A	920	991	375	461	942	785	520	1724
ACTL6A_3	ACTL6A	933	672	670	334	1151	948	950	996
ACTL6A_4	ACTL6A	604	486	847	387	515	641	216	729
ACTL6B_1	ACTL6B	164	170	159	148	232	225	228	811
ACTL6B_2	ACTL6B	924	1008	889	803	1171	765	1190	712
ACTL6B_3	ACTL6B	649	521	822	770	567	423	423	332
ACTL6B_4	ACTL6B	251	298	209	229	515	280	450	336
ACTL7A_1	ACTL7A	1079	1075	922	1315	1428	1353	800	708
ACTL7A_2	ACTL7A	340	457	763	360	350	606	443	451
ACTL7A_3	ACTL7A	784	562	652	797	661	560	244	1638
ACTL7A_4	ACTL7A	259	313	246	295	207	583	193	98
ACTL7B_1	ACTL7B	355	347	170	554	663	431	233	519
ACTL7B_2	ACTL7B	256	225	67	307	169	282	212	417
ACTL7B_3	ACTL7B	667	591	526	659	805	678	834	654
ACTL7B_4	ACTL7B	169	139	188	160	300	316	19	101
ACTL8_1	ACTL8	575	566	249	705	754	722	330	508
ACTL8_2	ACTL8	572	712	442	544	589	1089	352	303
ACTL8_3	ACTL8	768	678	544	1056	969	1425	1353	302
ACTL8_4	ACTL8	586	579	512	589	855	279	273	393
ACTL9_1	ACTL9	311	246	57	256	240	393	135	328
ACTL9_2	ACTL9	229	230	111	81	568	347	76	222
ACTL9_3	ACTL9	171	144	122	46	373	494	150	159
ACTL9_4	ACTL9	231	197	38	182	239	242	257	117
ACTN1_1	ACTN1	143	170	33	117	289	180	145	119
ACTN1_2	ACTN1	440	518	320	370	465	641	340	637
ACTN1_3	ACTN1	79	80	57	181	39	180	10	92
ACTN1_4	ACTN1	392	414	241	581	726	322	333	595
ACTN2_1	ACTN2	265	366	163	333	274	426	471	333
ACTN2_2	ACTN2	193	232	217	229	225	386	122	528
ACTN2_3	ACTN2	89	157	119	171	180	111	51	121
ACTN2_4	ACTN2	418	433	471	323	431	494	154	649
ACTN3_1	ACTN3	597	488	116	604	825	711	548	846
ACTN3_2	ACTN3	139	124	155	140	172	410	343	328
ACTN3_3	ACTN3	341	250	122	181	525	320	44	145
ACTN3_4	ACTN3	108	131	78	841	154	207	36	97
ACTN4_1	ACTN4	358	414	180	260	369	252	310	242
ACTN4_2	ACTN4	807	734	633	411	683	973	360	347
ACTN4_3	ACTN4	266	174	266	267	134	274	533	576
ACTN4_4	ACTN4	167	152	228	290	104	281	142	71
ACTR10_1	ACTR10	192	351	54	189	241	289	107	61
ACTR10_2	ACTR10	887	700	663	553	948	1124	461	451
ACTR10_3	ACTR10	570	505	16	207	568	597	596	650
ACTR10_4	ACTR10	392	531	64	970	517	397	377	521
ACTR1A_1	ACTR1A	338	264	203	168	437	783	123	135
ACTR1A_2	ACTR1A	274	238	264	98	292	125	74	224
ACTR1A_3	ACTR1A	235	357	251	516	222	299	181	376
ACTR1A_4	ACTR1A	711	495	199	214	677	469	287	432
ACTR1B_1	ACTR1B	171	267	111	239	187	254	522	221
ACTR1B_2	ACTR1B	183	202	136	401	181	429	215	161
ACTR1B_3	ACTR1B	328	339	282	443	535	264	392	264
ACTR1B_4	ACTR1B	125	184	154	193	186	157	65	172
ACTR2_1	ACTR2	750	611	371	359	603	621	774	2131
ACTR2_2	ACTR2	1146	898	428	579	740	958	478	787
ACTR2_3	ACTR2	763	777	531	305	1056	936	1572	1234
ACTR2_4	ACTR2	740	803	230	436	1035	640	673	567
ACTR3_1	ACTR3	631	647	255	527	839	469	361	617
ACTR3_2	ACTR3	604	550	409	349	489	625	701	336
ACTR3_3	ACTR3	694	931	600	249	960	474	721	674
ACTR3_4	ACTR3	703	630	557	412	756	853	372	2637
ACTR3B_1	ACTR3B	792	614	433	1036	592	583	263	804
ACTR3B_2	ACTR3B	384	493	203	407	257	524	656	175
ACTR3B_3	ACTR3B	426	341	487	576	453	199	167	277
ACTR3B_4	ACTR3B	147	194	6	159	56	258	22	180
ACTR3C_1	ACTR3C	314	349	419	207	204	100	114	103
ACTR3C_2	ACTR3C	107	118	180	199	108	134	118	13
ACTR3C_3	ACTR3C	282	256	126	467	296	373	146	340
ACTR3C_4	ACTR3C	499	409	344	325	633	492	299	833
ACTR5_1	ACTR5	346	297	75	229	223	208	153	276
ACTR5_2	ACTR5	501	455	160	165	530	505	174	309
ACTR5_3	ACTR5	446	330	86	281	361	295	198	111
ACTR5_4	ACTR5	273	190	123	71	225	164	163	949
ACTR6_1	ACTR6	354	267	452	148	392	427	272	1179
ACTR6_2	ACTR6	232	311	414	265	246	326	201	329
ACTR6_3	ACTR6	569	371	116	242	223	346	201	248
ACTR6_4	ACTR6	190	274	6	60	65	390	108	148
ACTR8_1	ACTR8	441	493	46	586	404	542	278	301
ACTR8_2	ACTR8	167	326	107	204	364	218	64	223
ACTR8_3	ACTR8	445	452	367	245	317	619	253	163
ACTR8_4	ACTR8	520	697	676	468	615	703	506	348
ACTRT1_1	ACTRT1	199	134	41	87	415	340	268	267
ACTRT1_2	ACTRT1	399	431	476	95	550	245	243	139
ACTRT1_3	ACTRT1	135	142	332	19	33	275	76	15
ACTRT1_4	ACTRT1	298	222	211	333	440	542	426	929
ACTRT2_1	ACTRT2	573	607	660	548	539	363	699	894
ACTRT2_2	ACTRT2	499	512	655	339	666	654	359	187
ACTRT2_3	ACTRT2	228	129	227	332	169	47	129	862
ACTRT2_4	ACTRT2	429	301	289	228	347	203	323	665
ACTRT3_1	ACTRT3	235	232	52	138	186	371	717	150
ACTRT3_2	ACTRT3	426	385	107	317	451	506	194	287
ACTRT3_3	ACTRT3	239	139	33	218	170	313	12	163
ACTRT3_4	ACTRT3	127	202	46	87	52	115	48	53
ACVR1_1	ACVR1	747	560	523	468	959	742	2059	510
ACVR1_2	ACVR1	598	518	900	349	467	572	260	442
ACVR1_3	ACVR1	522	352	420	467	806	986	308	814
ACVR1_4	ACVR1	429	219	185	273	288	105	102	544
ACVR1B_1	ACVR1B	228	162	471	129	128	125	255	138
ACVR1B_2	ACVR1B	452	385	398	350	519	623	356	199
ACVR1B_3	ACVR1B	386	325	482	466	438	517	320	405
ACVR1B_4	ACVR1B	78	41	6	108	46	12	42	45
ACVR1C_1	ACVR1C	250	283	65	124	319	321	401	220
ACVR1C_2	ACVR1C	321	492	276	453	735	375	356	319
ACVR1C_3	ACVR1C	355	470	230	475	687	328	201	417
ACVR1C_4	ACVR1C	106	207	159	233	82	216	142	120
ACVR2A_1	ACVR2A	554	634	614	501	540	600	412	428
ACVR2A_2	ACVR2A	381	446	647	651	388	456	387	255
ACVR2A_3	ACVR2A	398	428	171	493	388	169	256	149
ACVR2A_4	ACVR2A	687	528	557	870	995	787	511	1029
ACVR2B_1	ACVR2B	348	244	216	235	197	438	238	272
ACVR2B_2	ACVR2B	351	521	354	421	432	372	471	315
ACVR2B_3	ACVR2B	220	201	189	54	222	338	83	516
ACVR2B_4	ACVR2B	104	150	27	167	233	129	51	304
ACVRL1_1	ACVRL1	226	267	208	245	161	183	216	182
ACVRL1_2	ACVRL1	375	547	373	393	271	182	251	286
ACVRL1_3	ACVRL1	230	314	219	865	253	481	196	241
ACVRL1_4	ACVRL1	288	204	314	128	154	588	155	378
ACY1_1	ACY1	705	619	262	474	735	658	655	439
ACY1_2	ACY1	613	410	180	551	609	389	270	887
ACY1_3	ACY1	227	325	246	188	268	350	148	349
ACY1_4	ACY1	393	341	614	379	232	449	333	552
ACY3_1	ACY3	667	672	454	591	721	510	702	539
ACY3_2	ACY3	362	337	298	285	265	379	75	408
ACY3_3	ACY3	151	201	109	63	103	148	65	41
ACY3_4	ACY3	204	243	47	115	215	95	112	437
ACYP1_1	ACYP1	680	630	444	371	981	752	979	421
ACYP1_2	ACYP1	157	157	154	75	554	106	139	228
ACYP1_3	ACYP1	217	219	75	299	202	134	60	428
ACYP1_4	ACYP1	409	261	151	231	208	547	116	122
ACYP2_1	ACYP2	188	269	127	259	454	580	293	281
ACYP2_2	ACYP2	551	538	391	413	714	450	456	558
ACYP2_3	ACYP2	384	457	982	689	413	177	338	1174
ACYP2_4	ACYP2	307	608	288	393	260	400	1707	509
ADA_1	ADA	239	262	184	146	238	258	374	871
ADA_2	ADA	945	791	1288	1011	1061	745	539	963
ADA_3	ADA	258	151	167	218	58	278	106	111
ADA_4	ADA	330	344	276	98	436	381	159	254
ADAD1_1	ADAD1	1052	842	549	1185	1128	1511	309	736
ADAD1_2	ADAD1	373	464	180	460	445	527	160	237
ADAD1_3	ADAD1	310	400	112	366	221	197	208	138
ADAD1_4	ADAD1	369	538	479	610	441	701	311	475
ADAD2_1	ADAD2	365	386	356	286	254	472	297	254
ADAD2_2	ADAD2	177	160	91	139	422	109	25	108
ADAD2_3	ADAD2	217	257	105	190	282	112	210	117
ADAD2_4	ADAD2	98	175	161	201	140	188	52	108
ADAL_1	ADAL	711	709	502	749	1506	561	436	456
ADAL_2	ADAL	987	832	745	620	1135	1020	611	455
ADAL_3	ADAL	368	560	231	559	493	455	275	193
ADAL_4	ADAL	557	633	524	175	367	325	636	240
ADAM10_1	ADAM10	176	151	459	338	184	385	108	430
ADAM10_2	ADAM10	388	362	723	589	414	414	329	281
ADAM10_3	ADAM10	394	612	458	298	329	555	1024	1443
ADAM10_4	ADAM10	171	181	461	75	342	69	158	1662
ADAM11_1	ADAM11	778	604	900	889	869	949	616	964
ADAM11_2	ADAM11	480	363	240	627	500	249	329	863
ADAM11_3	ADAM11	516	379	218	309	300	569	259	311
ADAM11_4	ADAM11	167	214	337	112	108	209	149	93
ADAM12_1	ADAM12	245	281	261	143	499	62	220	1561
ADAM12_2	ADAM12	527	403	521	494	852	731	446	283
ADAM12_3	ADAM12	246	257	226	256	340	285	316	198
ADAM12_4	ADAM12	287	256	1531	234	179	132	393	148
ADAM15_1	ADAM15	447	432	585	577	757	610	898	379
ADAM15_2	ADAM15	592	409	650	605	539	478	376	278
ADAM15_3	ADAM15	664	715	728	910	750	743	574	798
ADAM15_4	ADAM15	436	497	484	476	437	334	690	209
ADAM17_1	ADAM17	248	261	224	151	199	176	280	84
ADAM17_2	ADAM17	580	458	330	459	285	700	437	345
ADAM17_3	ADAM17	477	503	591	379	563	486	195	462
ADAM17_4	ADAM17	220	200	268	398	83	280	170	163
ADAM18_1	ADAM18	388	519	364	504	719	504	269	288
ADAM18_2	ADAM18	521	331	313	513	400	396	738	565
ADAM18_3	ADAM18	381	312	295	214	328	505	237	294
ADAM18_4	ADAM18	217	156	70	177	241	268	160	302
ADAM19_1	ADAM19	748	824	1290	335	461	690	655	785
ADAM19_2	ADAM19	143	283	140	137	362	148	155	131
ADAM19_3	ADAM19	234	221	250	123	294	337	80	136
ADAM19_4	ADAM19	218	206	82	151	425	210	198	227
ADAM2_1	ADAM2	532	465	475	447	644	451	992	270
ADAM2_2	ADAM2	195	194	113	180	436	128	353	179
ADAM2_3	ADAM2	678	860	1146	604	1145	819	2395	1304
ADAM2_4	ADAM2	292	330	201	385	601	283	373	488
ADAM20_1	ADAM20	1235	976	938	1066	1364	793	492	2657
ADAM20_2	ADAM20	1217	1037	862	664	1331	1190	741	2172
ADAM20_3	ADAM20	767	534	932	368	521	562	1286	237
ADAM20_4	ADAM20	744	927	881	625	791	1007	383	1021
ADAM21_1	ADAM21	1111	1090	1172	898	931	1163	1024	2746
ADAM21_2	ADAM21	800	668	632	405	933	961	1192	354
ADAM21_3	ADAM21	984	905	761	749	755	847	295	456
ADAM21_4	ADAM21	417	427	435	147	337	357	612	676
ADAM22_1	ADAM22	504	375	204	655	281	322	498	432
ADAM22_2	ADAM22	177	205	274	274	227	169	51	45
ADAM22_3	ADAM22	467	513	210	155	513	713	1310	153
ADAM22_4	ADAM22	296	238	268	128	232	333	83	97
ADAM23_1	ADAM23	260	322	246	381	357	235	243	567
ADAM23_2	ADAM23	159	122	119	217	321	70	784	744
ADAM23_3	ADAM23	715	613	659	653	557	491	269	557
ADAM23_4	ADAM23	194	310	183	193	356	219	127	397
ADAM28_1	ADAM28	131	326	119	183	305	305	186	136
ADAM28_2	ADAM28	250	303	407	338	411	311	468	546
ADAM28_3	ADAM28	354	392	291	413	386	778	86	328
ADAM28_4	ADAM28	471	376	544	263	400	661	174	279
ADAM29_1	ADAM29	574	610	344	604	628	411	694	445
ADAM29_2	ADAM29	451	348	348	410	515	444	175	249
ADAM29_3	ADAM29	277	207	333	89	70	484	117	149
ADAM29_4	ADAM29	350	434	502	450	365	547	906	784
ADAM30_1	ADAM30	414	336	165	284	585	412	977	227
ADAM30_2	ADAM30	396	357	320	440	361	239	312	930
ADAM30_3	ADAM30	509	301	71	202	549	175	227	182
ADAM30_4	ADAM30	59	79	151	105	88	140	40	78
ADAM32_1	ADAM32	233	214	400	244	342	177	774	542
ADAM32_2	ADAM32	632	665	579	804	913	638	98	509
ADAM32_3	ADAM32	387	589	208	620	751	397	136	380
ADAM32_4	ADAM32	244	196	114	133	208	187	58	31
ADAM33_1	ADAM33	131	142	15	161	190	91	58	42
ADAM33_2	ADAM33	320	229	104	350	398	455	234	194
ADAM33_3	ADAM33	466	360	1085	785	363	363	186	123
ADAM33_4	ADAM33	189	252	442	335	123	171	181	676
ADAM7_1	ADAM7	444	530	287	320	457	671	328	438
ADAM7_2	ADAM7	1026	648	599	1091	725	765	822	621
ADAM7_3	ADAM7	733	620	411	329	559	903	997	432
ADAM7_4	ADAM7	490	491	558	646	570	526	192	822
ADAM8_1	ADAM8	1059	847	537	1095	991	901	631	955
ADAM8_2	ADAM8	312	212	221	156	280	267	710	142
ADAM8_3	ADAM8	234	276	243	173	344	157	53	145
ADAM8_4	ADAM8	265	200	64	280	375	145	57	182
ADAM9_1	ADAM9	344	524	259	400	581	421	531	813
ADAM9_2	ADAM9	278	356	259	217	301	337	238	176
ADAM9_3	ADAM9	385	191	128	263	123	93	29	74
ADAM9_4	ADAM9	141	81	60	220	164	219	256	530
ADAMDEC1_1	ADAMDEC1	411	309	346	154	412	504	993	311
ADAMDEC1_2	ADAMDEC1	122	174	327	391	196	207	278	817
ADAMDEC1_3	ADAMDEC1	758	493	1507	965	649	580	962	343
ADAMDEC1_4	ADAMDEC1	479	369	147	187	469	380	119	146
ADAMTS1_1	ADAMTS1	290	261	302	189	92	119	258	284
ADAMTS1_2	ADAMTS1	218	341	281	538	367	199	212	366
ADAMTS1_3	ADAMTS1	337	424	260	418	376	320	171	1108
ADAMTS1_4	ADAMTS1	1346	1309	719	859	1669	1372	1229	1185
ADAMTS10_1	ADAMTS10	613	642	388	490	801	1054	2104	750
ADAMTS10_2	ADAMTS10	230	232	46	151	272	317	159	444
ADAMTS10_3	ADAMTS10	276	233	210	92	270	156	125	199
ADAMTS10_4	ADAMTS10	121	203	329	124	70	372	8	45
ADAMTS12_1	ADAMTS12	296	258	163	238	452	299	275	382
ADAMTS12_2	ADAMTS12	275	275	107	143	222	264	70	227
ADAMTS12_3	ADAMTS12	331	272	113	323	264	170	99	119
ADAMTS12_4	ADAMTS12	211	188	113	218	191	232	95	36
ADAMTS13_1	ADAMTS13	1001	945	893	1485	1427	1011	881	945
ADAMTS13_2	ADAMTS13	94	111	116	131	45	92	3	119
ADAMTS13_3	ADAMTS13	342	412	268	442	355	549	291	359
ADAMTS13_4	ADAMTS13	530	437	1343	668	493	848	1046	735
ADAMTS14_1	ADAMTS14	241	284	74	147	343	215	83	1080
ADAMTS14_2	ADAMTS14	368	322	339	306	464	227	500	230
ADAMTS14_3	ADAMTS14	290	204	291	157	347	309	181	160
ADAMTS14_4	ADAMTS14	222	307	164	252	306	110	184	1718
ADAMTS15_1	ADAMTS15	488	541	518	729	450	563	321	407
ADAMTS15_2	ADAMTS15	1093	1248	667	1030	1066	1359	861	660
ADAMTS15_3	ADAMTS15	1032	797	1320	1308	1187	850	812	1257
ADAMTS15_4	ADAMTS15	503	597	405	425	427	501	706	689
ADAMTS16_1	ADAMTS16	398	547	280	356	459	312	526	480
ADAMTS16_2	ADAMTS16	573	350	371	517	387	256	302	222
ADAMTS16_3	ADAMTS16	111	215	86	145	461	372	138	155
ADAMTS16_4	ADAMTS16	181	251	68	182	193	250	116	172
ADAMTS17_1	ADAMTS17	165	430	199	477	160	721	150	364
ADAMTS17_2	ADAMTS17	708	625	441	386	999	824	487	591
ADAMTS17_3	ADAMTS17	803	756	635	1052	683	877	786	2179
ADAMTS17_4	ADAMTS17	902	549	787	616	680	901	777	1078
ADAMTS18_1	ADAMTS18	662	680	272	524	907	902	353	467
ADAMTS18_2	ADAMTS18	736	821	544	500	1004	1072	1105	515
ADAMTS18_3	ADAMTS18	267	341	109	635	470	393	67	210
ADAMTS18_4	ADAMTS18	328	497	818	503	324	316	194	623
ADAMTS19_1	ADAMTS19	296	226	143	180	408	194	184	228
ADAMTS19_2	ADAMTS19	343	325	170	83	557	945	236	319
ADAMTS19_3	ADAMTS19	1100	987	1330	1025	1102	1005	1086	1065
ADAMTS19_4	ADAMTS19	734	644	643	758	1003	689	423	685
ADAMTS2_1	ADAMTS2	1225	1191	1392	1414	934	1862	982	1711
ADAMTS2_2	ADAMTS2	930	1148	1294	1264	788	905	440	1124
ADAMTS2_3	ADAMTS2	851	770	1036	470	923	978	856	989
ADAMTS2_4	ADAMTS2	340	420	503	723	476	634	302	440
ADAMTS20_1	ADAMTS20	322	356	451	1291	498	547	52	108
ADAMTS20_2	ADAMTS20	237	176	220	90	113	160	119	158
ADAMTS20_3	ADAMTS20	433	348	330	63	253	449	149	218
ADAMTS20_4	ADAMTS20	139	218	570	671	258	184	28	104
ADAMTS3_1	ADAMTS3	222	302	162	164	350	146	204	1006
ADAMTS3_2	ADAMTS3	204	223	225	132	248	214	177	172
ADAMTS3_3	ADAMTS3	249	239	279	188	343	452	128	157
ADAMTS3_4	ADAMTS3	136	176	101	88	47	112	63	289
ADAMTS4_1	ADAMTS4	480	523	607	649	605	787	791	604
ADAMTS4_2	ADAMTS4	260	365	267	377	461	190	163	510
ADAMTS4_3	ADAMTS4	410	427	72	159	548	370	2222	861
ADAMTS4_4	ADAMTS4	371	272	227	502	260	326	168	396
ADAMTS5_1	ADAMTS5	1051	1230	2258	753	868	1388	1088	953
ADAMTS5_2	ADAMTS5	800	597	431	655	917	644	430	342
ADAMTS5_3	ADAMTS5	140	230	163	304	167	230	96	87
ADAMTS5_4	ADAMTS5	397	441	324	482	477	302	240	469
ADAMTS6_1	ADAMTS6	754	743	730	595	770	662	464	870
ADAMTS6_2	ADAMTS6	471	477	457	489	361	262	363	327
ADAMTS6_3	ADAMTS6	509	520	402	246	373	582	433	335
ADAMTS6_4	ADAMTS6	514	407	415	531	558	409	475	318
ADAMTS7_1	ADAMTS7	516	589	359	554	574	296	525	2148
ADAMTS7_2	ADAMTS7	176	175	97	163	329	119	94	94
ADAMTS7_3	ADAMTS7	105	102	52	73	18	88	4	9
ADAMTS7_4	ADAMTS7	418	313	479	277	363	277	319	235
ADAMTS8_1	ADAMTS8	247	353	277	241	275	292	303	445
ADAMTS8_2	ADAMTS8	424	728	466	1014	194	337	170	1021
ADAMTS8_3	ADAMTS8	864	972	980	1178	929	1116	579	618
ADAMTS8_4	ADAMTS8	285	467	275	509	468	477	305	1649
ADAMTS9_1	ADAMTS9	612	654	716	744	684	512	361	869
ADAMTS9_2	ADAMTS9	336	444	101	147	520	412	95	362
ADAMTS9_3	ADAMTS9	462	512	255	392	339	542	317	570
ADAMTS9_4	ADAMTS9	394	382	289	692	284	250	147	216
ADAMTSL1_1	ADAMTSL1	404	400	399	579	291	312	624	671
ADAMTSL1_2	ADAMTSL1	152	113	80	112	127	144	902	29
ADAMTSL1_3	ADAMTSL1	146	240	135	48	353	90	513	88
ADAMTSL1_4	ADAMTSL1	151	272	587	124	499	160	129	241
ADAMTSL2_1	ADAMTSL2	350	285	742	357	260	281	324	398
ADAMTSL2_2	ADAMTSL2	104	99	13	128	252	31	5	119
ADAMTSL2_3	ADAMTSL2	432	432	985	452	441	350	283	142
ADAMTSL2_4	ADAMTSL2	433	357	343	128	709	222	126	385
ADAMTSL3_1	ADAMTSL3	212	172	161	130	196	232	64	88
ADAMTSL3_2	ADAMTSL3	156	156	32	162	185	161	80	117
ADAMTSL3_3	ADAMTSL3	276	254	312	455	574	590	290	381
ADAMTSL3_4	ADAMTSL3	186	169	201	164	301	134	192	45
ADAMTSL4_1	ADAMTSL4	544	565	611	515	726	243	238	756
ADAMTSL4_2	ADAMTSL4	626	432	578	227	556	576	487	481
ADAMTSL4_3	ADAMTSL4	602	606	398	558	730	740	434	599
ADAMTSL4_4	ADAMTSL4	511	480	369	643	576	379	191	617
ADAMTSL5_1	ADAMTSL5	618	622	412	936	436	541	285	1191
ADAMTSL5_2	ADAMTSL5	433	632	586	957	565	781	475	468
ADAMTSL5_3	ADAMTSL5	352	216	111	127	375	306	101	116
ADAMTSL5_4	ADAMTSL5	332	292	533	213	555	683	160	1371
ADAP1_1	ADAP1	222	137	43	94	283	83	126	210
ADAP1_2	ADAP1	115	143	29	203	78	249	308	119
ADAP1_3	ADAP1	723	846	518	802	916	793	723	937
ADAP1_4	ADAP1	177	165	142	197	177	361	63	36
ADAP2_1	ADAP2	427	431	288	354	210	396	468	257
ADAP2_2	ADAP2	648	477	630	690	536	660	1138	314
ADAP2_3	ADAP2	409	296	244	524	612	339	251	697
ADAP2_4	ADAP2	253	216	213	43	290	349	215	71
ADAR_1	ADAR	630	524	474	569	385	550	283	343
ADAR_2	ADAR	469	506	125	579	638	357	426	227
ADAR_3	ADAR	399	430	210	325	465	456	403	395
ADAR_4	ADAR	511	337	289	841	201	160	668	237
ADARB1_1	ADARB1	331	239	190	278	214	335	118	307
ADARB1_2	ADARB1	525	643	591	898	484	866	448	216
ADARB1_3	ADARB1	728	724	842	532	794	1073	717	731
ADARB1_4	ADARB1	577	704	389	661	701	388	499	932
ADARB2_1	ADARB2	366	242	288	333	824	260	156	109
ADARB2_2	ADARB2	459	664	685	1061	472	1016	469	646
ADARB2_3	ADARB2	518	616	290	988	562	527	519	615
ADARB2_4	ADARB2	552	512	345	300	424	448	361	2016
ADAT1_1	ADAT1	785	702	389	570	822	580	249	598
ADAT1_2	ADAT1	488	430	274	678	590	369	163	347
ADAT1_3	ADAT1	171	226	184	77	282	176	209	506
ADAT1_4	ADAT1	327	312	809	149	277	265	240	671
ADAT2_1	ADAT2	530	582	231	449	753	463	424	1606
ADAT2_2	ADAT2	631	584	400	946	980	1042	351	1520
ADAT2_3	ADAT2	554	620	360	584	904	639	139	2026
ADAT2_4	ADAT2	695	712	860	292	863	688	365	585
ADAT3_1	ADAT3	456	503	187	168	755	481	288	349
ADAT3_2	ADAT3	557	529	167	353	652	605	1472	612
ADAT3_3	ADAT3	138	232	197	91	152	155	208	107
ADAT3_4	ADAT3	611	543	521	396	893	421	277	421
ADCK1_1	ADCK1	342	263	142	311	299	154	71	153
ADCK1_2	ADCK1	383	273	611	286	366	407	251	284
ADCK1_3	ADCK1	28	36	68	42	20	34	11	274
ADCK1_4	ADCK1	367	486	487	588	833	626	494	342
ADCK2_1	ADCK2	480	484	739	550	892	806	422	1498
ADCK2_2	ADCK2	649	789	584	937	1060	905	301	1290
ADCK2_3	ADCK2	686	629	670	617	913	1173	755	1108
ADCK2_4	ADCK2	694	603	498	709	496	573	255	638
ADCK3_1	ADCK3	77	65	67	123	43	122	118	50
ADCK3_2	ADCK3	544	561	383	556	586	801	268	717
ADCK3_3	ADCK3	110	126	53	81	98	61	86	64
ADCK3_4	ADCK3	173	275	82	102	152	245	129	531
ADCK4_1	ADCK4	106	46	26	10	155	207	39	89
ADCK4_2	ADCK4	675	563	347	270	620	684	455	1823
ADCK4_3	ADCK4	277	376	53	394	418	376	39	186
ADCK4_4	ADCK4	510	436	481	215	561	354	199	2395
ADCK5_1	ADCK5	773	767	579	736	1200	916	1134	1197
ADCK5_2	ADCK5	586	404	525	326	845	952	381	701
ADCK5_3	ADCK5	1031	1222	1405	1879	1243	1944	999	1006
ADCK5_4	ADCK5	364	365	190	249	510	503	237	252
ADCY1_1	ADCY1	403	423	422	389	259	440	413	201
ADCY1_2	ADCY1	657	435	315	234	671	435	418	321
ADCY1_3	ADCY1	573	592	594	676	762	424	546	370
ADCY1_4	ADCY1	493	409	285	391	365	250	359	190
ADCY10_1	ADCY10	1031	835	2165	681	1435	695	636	1080
ADCY10_2	ADCY10	584	797	341	743	856	622	234	513
ADCY10_3	ADCY10	635	419	367	402	616	478	413	706
ADCY10_4	ADCY10	870	817	971	677	1118	857	309	401
ADCY2_1	ADCY2	345	416	125	214	356	597	232	439
ADCY2_2	ADCY2	538	706	680	1674	465	838	1452	1430
ADCY2_3	ADCY2	332	386	370	307	681	470	398	360
ADCY2_4	ADCY2	137	164	104	171	272	211	83	75
ADCY3_1	ADCY3	942	699	891	1081	1001	984	451	1204
ADCY3_2	ADCY3	297	358	434	358	553	377	318	650
ADCY3_3	ADCY3	140	159	361	211	223	231	66	209
ADCY3_4	ADCY3	6	0	0	0	0	0	0	0
ADCY4_1	ADCY4	210	230	160	265	141	370	110	248
ADCY4_2	ADCY4	147	105	57	64	95	115	36	40
ADCY4_3	ADCY4	207	203	21	148	430	404	439	138
ADCY4_4	ADCY4	597	438	1169	173	640	468	189	376
ADCY5_1	ADCY5	254	238	189	215	277	152	123	104
ADCY5_2	ADCY5	783	587	655	494	914	635	399	419
ADCY5_3	ADCY5	317	283	405	271	458	350	163	199
ADCY5_4	ADCY5	251	199	407	179	153	216	348	833
ADCY6_1	ADCY6	933	950	1202	845	1001	905	571	689
ADCY6_2	ADCY6	409	543	823	444	317	376	313	458
ADCY6_3	ADCY6	141	150	138	219	83	48	39	38
ADCY6_4	ADCY6	171	246	126	550	197	279	358	135
ADCY7_1	ADCY7	499	468	198	225	671	535	527	274
ADCY7_2	ADCY7	148	160	63	286	134	162	106	132
ADCY7_3	ADCY7	74	110	85	10	314	95	51	8
ADCY7_4	ADCY7	439	362	357	429	503	241	127	378
ADCY8_1	ADCY8	546	455	462	407	549	642	169	693
ADCY8_2	ADCY8	365	484	326	600	564	571	211	403
ADCY8_3	ADCY8	367	311	688	533	392	393	220	275
ADCY8_4	ADCY8	225	261	283	123	334	332	240	139
ADCY9_1	ADCY9	415	368	425	739	434	501	325	615
ADCY9_2	ADCY9	644	530	449	599	512	608	341	481
ADCY9_3	ADCY9	721	594	1714	962	607	602	425	1127
ADCY9_4	ADCY9	442	344	340	1094	374	860	396	325
ADCYAP1_1	ADCYAP1	265	205	110	202	208	201	139	19
ADCYAP1_2	ADCYAP1	140	218	139	636	291	53	209	300
ADCYAP1_3	ADCYAP1	154	205	180	220	307	29	55	109
ADCYAP1_4	ADCYAP1	168	235	256	219	106	164	335	246
ADCYAP1R1_1	ADCYAP1R1	303	433	308	526	600	429	303	849
ADCYAP1R1_2	ADCYAP1R1	441	325	191	246	405	613	347	281
ADCYAP1R1_3	ADCYAP1R1	228	200	172	424	403	383	175	123
ADCYAP1R1_4	ADCYAP1R1	455	404	346	663	445	468	1232	224
ADD1_1	ADD1	1119	1285	684	605	1054	1348	669	1489
ADD1_2	ADD1	1072	1021	651	785	1214	1343	638	391
ADD1_3	ADD1	315	473	574	362	435	197	486	136
ADD1_4	ADD1	799	893	1062	822	1205	960	508	1051
ADD2_1	ADD2	395	401	174	400	768	675	235	696
ADD2_2	ADD2	457	436	316	183	413	417	152	366
ADD2_3	ADD2	724	623	487	886	759	645	401	692
ADD2_4	ADD2	238	254	218	559	131	119	188	163
ADD3_1	ADD3	327	421	222	2059	405	81	141	216
ADD3_2	ADD3	266	313	142	427	294	625	320	215
ADD3_3	ADD3	275	279	530	312	215	243	91	275
ADD3_4	ADD3	212	290	154	544	92	254	91	525
ADGB_1	ADGB	324	500	189	587	418	502	363	446
ADGB_2	ADGB	228	317	112	79	268	318	208	299
ADGB_3	ADGB	203	369	227	401	138	287	240	151
ADGB_4	ADGB	205	277	325	211	442	391	191	258
ADGRA1_1	ADGRA1	355	209	440	483	298	450	243	137
ADGRA1_2	ADGRA1	169	259	121	252	148	212	116	91
ADGRA1_3	ADGRA1	192	206	117	55	296	254	178	159
ADGRA1_4	ADGRA1	431	425	543	438	338	598	320	118
ADGRA2_1	ADGRA2	116	253	385	197	519	207	91	190
ADGRA2_2	ADGRA2	216	269	285	320	215	233	118	726
ADGRA2_3	ADGRA2	655	485	683	740	563	333	407	535
ADGRA2_4	ADGRA2	82	82	0	28	229	71	106	34
ADGRA3_1	ADGRA3	343	496	380	266	414	650	962	549
ADGRA3_2	ADGRA3	966	829	1144	1367	1204	1039	717	2466
ADGRA3_3	ADGRA3	348	295	1317	270	246	153	95	190
ADGRA3_4	ADGRA3	330	304	196	215	431	407	335	225
ADGRB1_1	ADGRB1	670	687	592	283	924	514	476	496
ADGRB1_2	ADGRB1	577	528	261	422	455	519	429	467
ADGRB1_3	ADGRB1	337	372	231	410	393	381	205	237
ADGRB1_4	ADGRB1	811	746	574	1153	846	1027	655	645
ADGRB2_1	ADGRB2	508	499	289	668	529	742	374	905
ADGRB2_2	ADGRB2	666	662	234	479	653	378	402	445
ADGRB2_3	ADGRB2	377	448	501	486	329	571	201	587
ADGRB2_4	ADGRB2	129	186	69	194	197	325	476	1583
ADGRB3_1	ADGRB3	608	647	492	306	1054	415	661	459
ADGRB3_2	ADGRB3	200	147	20	94	248	31	108	103
ADGRB3_3	ADGRB3	1149	749	1051	1145	705	815	688	1324
ADGRB3_4	ADGRB3	537	336	278	461	317	495	196	308
ADGRD1_1	ADGRD1	77	303	103	98	147	76	28	133
ADGRD1_2	ADGRD1	384	296	71	131	324	337	70	149
ADGRD1_3	ADGRD1	126	205	88	27	319	108	103	158
ADGRE1_1	ADGRE1	279	148	241	149	144	97	466	151
ADGRE1_2	ADGRE1	301	370	550	151	475	254	212	623
ADGRE1_3	ADGRE1	269	187	199	342	130	92	72	120
ADGRE1_4	ADGRE1	267	214	138	152	449	255	221	122
ADGRE2_1	ADGRE2	317	321	110	682	389	336	114	106
ADGRE2_2	ADGRE2	509	697	395	1148	700	724	518	891
ADGRE2_3	ADGRE2	593	359	230	578	506	434	479	1774
ADGRE2_4	ADGRE2	721	569	400	302	688	478	870	300
ADGRE3_1	ADGRE3	522	408	340	487	565	230	879	342
ADGRE3_2	ADGRE3	338	209	152	440	198	301	25	59
ADGRE3_3	ADGRE3	238	262	53	355	187	289	105	825
ADGRE3_4	ADGRE3	236	207	181	187	223	346	156	131
ADGRE5_1	ADGRE5	228	251	94	282	144	109	115	85
ADGRE5_2	ADGRE5	119	155	82	96	126	95	245	1039
ADGRE5_3	ADGRE5	215	215	113	236	508	257	119	22
ADGRE5_4	ADGRE5	161	163	159	126	441	286	317	321
ADGRF1_1	ADGRF1	298	263	579	263	265	273	91	198
ADGRF1_2	ADGRF1	537	619	539	577	703	217	211	284
ADGRF1_3	ADGRF1	421	417	601	487	499	374	388	324
ADGRF1_4	ADGRF1	613	550	658	564	442	710	475	625
ADGRF2_1	ADGRF2	709	1051	718	1746	864	769	773	2347
ADGRF2_2	ADGRF2	970	855	896	576	1253	881	1000	699
ADGRF2_3	ADGRF2	556	515	197	367	278	606	405	195
ADGRF2_4	ADGRF2	429	482	298	307	524	207	645	548
ADGRF3_1	ADGRF3	397	600	335	476	640	857	734	700
ADGRF3_2	ADGRF3	660	558	715	502	389	537	363	396
ADGRF3_3	ADGRF3	742	653	1282	425	720	1302	483	327
ADGRF3_4	ADGRF3	353	257	209	312	312	359	40	176
ADGRF4_1	ADGRF4	395	422	143	445	651	497	282	214
ADGRF4_2	ADGRF4	166	259	70	129	289	110	97	129
ADGRF4_3	ADGRF4	259	312	286	376	172	228	256	331
ADGRF4_4	ADGRF4	222	323	381	269	302	629	365	267
ADGRF5_1	ADGRF5	1157	1059	793	1119	1057	733	682	551
ADGRF5_2	ADGRF5	795	734	674	1085	597	886	498	626
ADGRF5_3	ADGRF5	527	428	769	882	514	409	373	685
ADGRF5_4	ADGRF5	496	525	581	309	545	513	362	633
ADGRG1_1	ADGRG1	254	242	184	375	336	222	68	444
ADGRG1_2	ADGRG1	881	869	1021	789	706	1128	657	564
ADGRG1_3	ADGRG1	186	223	201	134	141	280	186	186
ADGRG1_4	ADGRG1	244	276	103	184	395	151	1208	448
ADGRG2_1	ADGRG2	637	520	1016	598	823	925	932	645
ADGRG2_2	ADGRG2	451	343	585	526	197	409	235	380
ADGRG2_3	ADGRG2	224	170	419	123	154	305	97	316
ADGRG2_4	ADGRG2	437	434	98	274	239	325	94	194
ADGRG3_1	ADGRG3	493	396	617	711	593	675	920	1353
ADGRG3_2	ADGRG3	587	475	809	441	373	734	363	626
ADGRG3_3	ADGRG3	649	643	427	508	675	812	411	758
ADGRG3_4	ADGRG3	503	654	389	296	785	896	461	988
ADGRG4_1	ADGRG4	188	323	196	184	294	294	63	89
ADGRG4_2	ADGRG4	400	317	87	373	361	499	362	386
ADGRG4_3	ADGRG4	220	305	66	321	171	218	76	348
ADGRG4_4	ADGRG4	237	268	63	406	155	137	186	24
ADGRG5_1	ADGRG5	239	306	202	197	256	194	199	238
ADGRG5_2	ADGRG5	480	561	566	683	639	289	367	278
ADGRG5_3	ADGRG5	745	656	569	442	717	476	228	251
ADGRG5_4	ADGRG5	142	199	98	48	312	247	65	153
ADGRG6_1	ADGRG6	422	349	506	260	585	473	327	500
ADGRG6_2	ADGRG6	70	165	300	23	217	302	8	260
ADGRG6_3	ADGRG6	267	111	307	513	74	113	284	26
ADGRG6_4	ADGRG6	182	195	291	184	233	249	390	1113
ADGRG7_1	ADGRG7	928	723	1057	972	788	907	1123	609
ADGRG7_2	ADGRG7	860	956	953	1182	897	1128	507	658
ADGRG7_3	ADGRG7	278	290	295	209	579	719	695	404
ADGRG7_4	ADGRG7	677	446	353	221	222	581	288	509
ADGRL1_1	ADGRL1	575	609	800	1074	507	890	164	378
ADGRL1_2	ADGRL1	352	345	284	812	409	258	352	589
ADGRL1_3	ADGRL1	493	540	2672	475	665	740	323	935
ADGRL1_4	ADGRL1	103	133	305	55	101	119	63	332
ADGRL2_1	ADGRL2	199	219	162	125	403	615	96	666
ADGRL2_2	ADGRL2	269	264	536	301	165	453	117	331
ADGRL2_3	ADGRL2	140	118	7	230	50	48	134	149
ADGRL2_4	ADGRL2	46	121	40	37	101	88	111	48
ADGRL3_1	ADGRL3	439	423	428	264	380	558	640	210
ADGRL3_2	ADGRL3	525	495	535	652	678	649	543	407
ADGRL3_3	ADGRL3	381	268	482	743	608	466	307	383
ADGRL3_4	ADGRL3	403	371	336	731	572	284	373	857
ADGRL4_1	ADGRL4	656	509	419	372	934	858	507	243
ADGRL4_2	ADGRL4	371	440	236	394	417	337	111	216
ADGRL4_3	ADGRL4	654	709	926	753	631	704	352	728
ADGRL4_4	ADGRL4	291	235	321	415	272	302	390	229
ADGRV1_1	ADGRV1	610	612	461	358	626	616	332	535
ADGRV1_2	ADGRV1	338	442	194	510	519	573	108	308
ADGRV1_3	ADGRV1	368	201	199	189	253	369	131	144
ADGRV1_4	ADGRV1	227	274	255	127	286	200	208	342
ADH1A_1	ADH1A	118	180	144	144	174	392	148	69
ADH1A_2	ADH1A	729	503	912	455	690	538	266	321
ADH1A_3	ADH1A	228	270	43	258	431	161	464	940
ADH1A_4	ADH1A	328	319	94	149	632	219	246	397
ADH1B_1	ADH1B	391	358	238	354	362	572	251	666
ADH1B_2	ADH1B	240	262	122	222	145	358	168	139
ADH1B_3	ADH1B	431	396	288	432	673	395	431	256
ADH1B_4	ADH1B	403	371	268	230	274	288	298	321
ADH1C_1	ADH1C	650	461	542	546	765	594	494	369
ADH1C_2	ADH1C	333	276	465	323	304	592	220	324
ADH1C_3	ADH1C	223	335	234	390	96	160	143	342
ADH1C_4	ADH1C	405	544	349	542	630	1042	454	262
ADH4_1	ADH4	304	445	162	204	303	588	71	254
ADH4_2	ADH4	276	312	250	251	370	144	187	569
ADH4_3	ADH4	233	345	382	179	450	218	229	187
ADH4_4	ADH4	222	252	448	185	261	106	168	166
ADH5_1	ADH5	428	317	566	294	455	229	106	445
ADH5_2	ADH5	201	99	47	131	166	25	38	48
ADH5_3	ADH5	466	301	599	377	437	288	746	185
ADH5_4	ADH5	237	196	196	276	202	215	365	100
ADH6_1	ADH6	1037	1245	814	1553	1138	1024	1158	2129
ADH6_2	ADH6	708	683	721	595	719	738	362	565
ADH6_3	ADH6	880	754	1066	621	593	726	415	596
ADH6_4	ADH6	1107	983	3056	1105	937	1243	986	1265
ADH7_1	ADH7	200	267	365	314	321	76	214	313
ADH7_2	ADH7	228	318	165	183	518	121	53	157
ADH7_3	ADH7	250	243	96	131	220	284	899	168
ADH7_4	ADH7	206	258	179	348	421	276	85	310
ADHFE1_1	ADHFE1	562	430	581	800	562	318	669	313
ADHFE1_2	ADHFE1	1155	1037	821	937	1996	1385	893	725
ADHFE1_3	ADHFE1	39	47	3	503	31	121	0	35
ADHFE1_4	ADHFE1	233	255	123	179	251	290	332	516
ADI1_1	ADI1	420	316	472	195	259	299	1088	263
ADI1_2	ADI1	278	178	244	68	121	368	112	279
ADI1_3	ADI1	353	228	302	275	549	513	179	734
ADI1_4	ADI1	283	150	302	337	273	187	249	48
ADIG_1	ADIG	776	704	549	440	669	663	680	279
ADIG_2	ADIG	468	450	141	335	280	293	287	1144
ADIG_3	ADIG	40	139	254	268	164	72	71	8
ADIG_4	ADIG	400	535	528	469	890	715	307	825
ADIPOQ_1	ADIPOQ	166	305	172	310	226	211	624	488
ADIPOQ_2	ADIPOQ	289	230	137	13	453	150	280	306
ADIPOQ_3	ADIPOQ	342	275	614	369	303	399	249	217
ADIPOQ_4	ADIPOQ	233	262	40	141	299	387	75	101
ADIPOR1_1	ADIPOR1	221	220	68	413	224	208	125	266
ADIPOR1_2	ADIPOR1	798	653	254	231	619	1349	738	1551
ADIPOR1_3	ADIPOR1	241	288	290	134	415	288	426	631
ADIPOR1_4	ADIPOR1	279	248	308	250	211	402	100	290
ADIPOR2_1	ADIPOR2	647	634	562	1045	350	609	294	360
ADIPOR2_2	ADIPOR2	1017	814	453	770	722	814	484	1017
ADIPOR2_3	ADIPOR2	812	893	348	792	601	636	559	1243
ADIPOR2_4	ADIPOR2	499	494	194	413	385	396	381	644
ADIRF_1	ADIRF	244	236	215	237	350	89	188	108
ADIRF_2	ADIRF	252	191	1671	107	294	295	84	608
ADIRF_3	ADIRF	248	301	205	234	392	346	97	69
ADIRF_4	ADIRF	168	85	102	170	166	138	114	155
ADK_1	ADK	939	947	908	1004	1267	682	434	1482
ADK_2	ADK	942	857	924	575	876	1041	528	434
ADK_3	ADK	463	524	680	291	594	248	277	201
ADK_4	ADK	374	458	669	366	485	264	1311	423
ADM_1	ADM	257	266	304	280	248	244	249	155
ADM_2	ADM	196	198	87	89	183	91	104	174
ADM_3	ADM	323	390	278	325	393	310	217	310
ADM_4	ADM	183	106	73	118	155	23	52	56
ADM2_1	ADM2	1103	1215	1677	1296	1387	1227	1011	1776
ADM2_2	ADM2	259	272	849	618	231	134	181	208
ADM2_3	ADM2	601	885	523	666	1036	1043	436	624
ADM2_4	ADM2	322	414	348	328	424	621	154	80
ADM5_1	ADM5	535	541	265	589	441	572	368	1628
ADM5_2	ADM5	114	92	188	225	326	111	40	65
ADM5_3	ADM5	383	550	137	456	475	347	253	517
ADM5_4	ADM5	8	0	0	5	3	0	0	0
ADNP_1	ADNP	503	568	267	236	556	681	856	767
ADNP_2	ADNP	375	286	207	315	436	411	368	121
ADNP_3	ADNP	126	206	37	143	287	132	56	157
ADNP_4	ADNP	764	655	161	328	582	521	1875	1136
ADNP2_1	ADNP2	652	478	390	513	638	739	1030	869
ADNP2_2	ADNP2	169	151	112	98	108	59	46	451
ADNP2_3	ADNP2	264	311	468	410	399	332	1662	171
ADNP2_4	ADNP2	451	383	267	453	248	580	165	402
ADO_1	ADO	182	165	53	246	170	102	23	685
ADO_2	ADO	156	102	10	225	29	189	74	31
ADO_3	ADO	232	157	193	36	202	332	32	193
ADO_4	ADO	118	228	40	144	156	212	101	139
ADORA1_1	ADORA1	281	262	284	89	229	330	291	250
ADORA1_2	ADORA1	354	582	235	262	324	440	389	276
ADORA1_3	ADORA1	273	258	243	171	276	203	83	354
ADORA1_4	ADORA1	358	397	337	330	519	394	717	385
ADORA2A_1	ADORA2A	614	647	663	760	973	701	480	556
ADORA2A_2	ADORA2A	341	431	261	260	213	162	320	444
ADORA2A_3	ADORA2A	289	215	216	201	135	234	63	204
ADORA2A_4	ADORA2A	203	171	76	497	295	430	1190	198
ADORA2B_1	ADORA2B	795	759	727	569	693	632	503	736
ADORA2B_2	ADORA2B	302	461	256	320	503	332	196	478
ADORA2B_3	ADORA2B	0	2	0	0	0	0	0	0
ADORA2B_4	ADORA2B	667	553	480	659	522	744	518	343
ADORA3_1	ADORA3	1065	1065	1236	541	859	1094	552	1179
ADORA3_2	ADORA3	259	408	126	396	487	282	324	326
ADORA3_3	ADORA3	320	403	442	501	857	464	337	310
ADORA3_4	ADORA3	856	806	1176	607	734	760	804	787
ADPGK_1	ADPGK	525	553	348	516	546	940	273	1226
ADPGK_2	ADPGK	495	500	408	286	824	618	351	355
ADPGK_3	ADPGK	438	491	636	285	452	430	284	755
ADPGK_4	ADPGK	150	179	159	172	115	71	76	190
ADPRH_1	ADPRH	727	820	469	671	1404	1020	1122	656
ADPRH_2	ADPRH	454	520	289	411	509	462	169	490
ADPRH_3	ADPRH	311	406	170	341	380	250	683	444
ADPRH_4	ADPRH	388	448	206	158	255	173	314	201
ADPRHL1_1	ADPRHL1	248	204	345	246	143	190	216	274
ADPRHL1_2	ADPRHL1	408	322	282	259	276	401	102	240
ADPRHL1_3	ADPRHL1	744	734	341	526	463	506	580	270
ADPRHL1_4	ADPRHL1	300	307	177	306	293	392	112	101
ADPRHL2_1	ADPRHL2	263	316	187	227	558	445	32	111
ADPRHL2_2	ADPRHL2	318	250	336	176	553	215	104	127
ADPRHL2_3	ADPRHL2	456	398	243	113	617	369	246	220
ADPRHL2_4	ADPRHL2	250	299	81	71	140	473	54	69
ADPRM_1	ADPRM	779	628	608	684	564	873	742	895
ADPRM_2	ADPRM	698	632	1549	694	851	612	456	1143
ADPRM_3	ADPRM	279	279	67	92	316	279	62	233
ADPRM_4	ADPRM	182	256	139	97	254	170	313	159
ADRA1A_1	ADRA1A	449	313	423	1810	365	174	251	222
ADRA1A_2	ADRA1A	938	892	809	873	638	834	1441	1787
ADRA1A_3	ADRA1A	219	181	339	121	272	200	80	79
ADRA1A_4	ADRA1A	637	748	832	500	1293	1025	332	496
ADRA1B_1	ADRA1B	450	390	315	516	476	646	487	177
ADRA1B_2	ADRA1B	261	305	151	389	286	104	57	60
ADRA1B_3	ADRA1B	621	637	670	528	537	388	749	731
ADRA1B_4	ADRA1B	142	242	360	271	270	60	111	153
ADRA1D_1	ADRA1D	190	172	34	153	82	200	20	41
ADRA1D_2	ADRA1D	389	383	340	178	486	445	458	185
ADRA1D_3	ADRA1D	141	142	156	84	141	142	66	556
ADRA1D_4	ADRA1D	81	82	149	132	103	124	21	82
ADRA2A_1	ADRA2A	581	525	587	388	492	538	328	571
ADRA2A_2	ADRA2A	388	482	271	607	421	467	253	262
ADRA2A_3	ADRA2A	126	148	31	91	117	187	34	512
ADRA2A_4	ADRA2A	261	225	150	242	350	278	354	1031
ADRA2B_1	ADRA2B	802	811	390	825	1075	383	542	597
ADRA2B_2	ADRA2B	939	664	393	537	756	1196	1141	2518
ADRA2B_3	ADRA2B	364	439	283	538	331	417	129	414
ADRA2B_4	ADRA2B	974	964	551	590	1051	582	343	804
ADRA2C_1	ADRA2C	331	229	247	227	488	675	172	366
ADRA2C_2	ADRA2C	104	88	63	19	79	29	52	39
ADRA2C_3	ADRA2C	118	104	156	191	94	90	296	34
ADRA2C_4	ADRA2C	318	360	305	228	1057	532	178	1431
ADRB1_1	ADRB1	39	65	195	25	122	83	55	141
ADRB1_2	ADRB1	142	115	218	244	110	145	59	261
ADRB1_3	ADRB1	217	282	233	254	110	297	102	388
ADRB1_4	ADRB1	152	104	59	54	209	98	126	273
ADRB2_1	ADRB2	620	494	465	263	670	398	593	735
ADRB2_2	ADRB2	124	203	144	179	128	324	66	59
ADRB2_3	ADRB2	331	406	471	264	349	224	342	207
ADRB2_4	ADRB2	826	816	806	461	817	1066	538	1499
ADRB3_1	ADRB3	434	390	372	318	639	536	57	170
ADRB3_2	ADRB3	156	199	112	253	314	124	423	230
ADRB3_3	ADRB3	461	440	540	336	747	570	743	1314
ADRB3_4	ADRB3	282	286	132	191	240	270	98	108
ADRBK1_1	ADRBK1	411	430	1052	235	885	634	664	820
ADRBK1_2	ADRBK1	172	131	50	213	170	259	121	120
ADRBK1_3	ADRBK1	453	774	1027	329	603	525	2221	1237
ADRBK1_4	ADRBK1	468	484	330	1573	574	486	468	511
ADRBK2_1	ADRBK2	487	521	219	436	536	455	591	311
ADRBK2_2	ADRBK2	487	459	219	254	556	243	169	235
ADRBK2_3	ADRBK2	683	525	373	400	889	646	214	2265
ADRBK2_4	ADRBK2	740	488	208	553	497	477	406	287
ADRM1_1	ADRM1	1126	911	469	654	939	654	981	666
ADRM1_2	ADRM1	160	185	36	146	321	88	145	68
ADRM1_3	ADRM1	538	778	313	643	971	616	237	1258
ADRM1_4	ADRM1	491	400	273	281	538	350	814	319
ADSL_1	ADSL	227	287	47	293	270	392	280	225
ADSL_2	ADSL	309	206	760	59	140	189	68	409
ADSL_3	ADSL	318	254	157	206	252	190	91	211
ADSL_4	ADSL	247	175	119	281	198	333	228	94
ADSS_1	ADSS	231	387	361	425	256	378	1991	1000
ADSS_2	ADSS	178	161	20	129	304	471	27	221
ADSS_3	ADSS	396	268	418	377	394	291	152	150
ADSS_4	ADSS	182	164	104	116	102	18	4	26
ADSSL1_1	ADSSL1	777	651	482	462	719	692	240	589
ADSSL1_2	ADSSL1	786	718	388	786	977	924	1280	980
ADSSL1_3	ADSSL1	432	362	225	327	267	404	189	671
ADSSL1_4	ADSSL1	567	549	240	430	703	762	222	192
ADTRP_1	ADTRP	250	412	323	130	464	178	239	474
ADTRP_2	ADTRP	225	269	141	432	332	421	194	138
ADTRP_3	ADTRP	658	576	477	536	440	487	201	843
ADTRP_4	ADTRP	492	439	200	320	206	289	571	574
AEBP1_1	AEBP1	220	142	309	316	176	172	136	154
AEBP1_2	AEBP1	251	266	342	123	203	139	278	348
AEBP1_3	AEBP1	329	259	417	230	588	512	284	143
AEBP1_4	AEBP1	829	821	619	1111	669	787	2698	574
AEBP2_1	AEBP2	315	213	105	164	347	114	18	90
AEBP2_2	AEBP2	156	132	58	88	72	17	0	194
AEBP2_3	AEBP2	150	146	318	218	301	181	101	365
AEBP2_4	AEBP2	381	380	191	383	631	724	226	195
AEN_1	AEN	523	645	666	709	666	446	638	342
AEN_2	AEN	434	369	221	448	659	506	151	315
AEN_3	AEN	644	611	946	2243	807	656	1093	6715
AEN_4	AEN	411	255	262	168	556	391	94	280
AES_1	AES	197	205	70	145	211	169	122	185
AES_2	AES	117	212	266	27	117	210	12	347
AES_3	AES	198	261	218	155	251	186	106	30
AES_4	AES	999	991	975	691	957	1315	621	463
AFAP1_1	AFAP1	314	436	396	432	393	382	298	471
AFAP1_2	AFAP1	161	173	25	145	39	188	398	70
AFAP1_3	AFAP1	140	121	100	227	183	227	68	61
AFAP1_4	AFAP1	484	443	346	504	333	360	250	659
AFAP1L1_1	AFAP1L1	311	374	133	308	145	84	237	1047
AFAP1L1_2	AFAP1L1	276	214	106	178	277	242	127	135
AFAP1L1_3	AFAP1L1	579	480	526	392	660	305	422	502
AFAP1L1_4	AFAP1L1	516	711	588	484	887	510	322	228
AFAP1L2_1	AFAP1L2	432	565	288	350	560	342	398	376
AFAP1L2_2	AFAP1L2	249	307	124	129	243	120	23	205
AFAP1L2_3	AFAP1L2	307	354	522	144	393	503	106	321
AFAP1L2_4	AFAP1L2	312	470	358	462	480	459	156	228
AFF1_1	AFF1	774	752	427	608	683	792	454	517
AFF1_2	AFF1	383	319	357	278	522	477	254	948
AFF1_3	AFF1	409	390	374	258	372	216	566	658
AFF1_4	AFF1	302	209	246	238	409	228	69	139
AFF2_1	AFF2	464	549	405	749	468	686	157	569
AFF2_2	AFF2	487	604	327	362	245	557	313	428
AFF2_3	AFF2	252	284	168	173	387	172	192	469
AFF2_4	AFF2	464	475	780	299	339	258	387	639
AFF3_1	AFF3	444	372	216	192	450	222	85	308
AFF3_2	AFF3	248	228	305	154	67	178	68	165
AFF3_3	AFF3	418	322	217	263	227	318	264	377
AFF3_4	AFF3	297	276	313	187	386	220	187	22
AFF4_1	AFF4	583	437	591	1063	1042	316	220	602
AFF4_2	AFF4	203	235	211	351	359	228	382	102
AFF4_3	AFF4	522	633	1048	934	629	1064	455	519
AFF4_4	AFF4	190	181	324	213	104	215	129	110
AFG3L2_1	AFG3L2	587	807	498	1204	770	908	546	1081
AFG3L2_2	AFG3L2	408	418	209	172	353	643	245	413
AFG3L2_3	AFG3L2	846	795	347	558	966	847	361	424
AFG3L2_4	AFG3L2	594	821	162	246	863	856	298	386
AFM_1	AFM	260	345	246	657	219	285	68	245
AFM_2	AFM	550	539	518	608	547	445	784	1188
AFM_3	AFM	324	344	211	323	252	288	157	131
AFM_4	AFM	261	342	342	160	376	317	262	249
AFMID_1	AFMID	188	252	173	201	328	284	153	200
AFMID_2	AFMID	480	448	596	687	968	505	248	506
AFMID_3	AFMID	407	357	685	149	208	324	326	195
AFMID_4	AFMID	273	196	114	231	440	77	386	319
AFP_1	AFP	260	217	307	145	478	253	128	100
AFP_2	AFP	323	287	156	279	286	268	392	191
AFP_3	AFP	355	409	348	692	484	290	179	339
AFP_4	AFP	437	262	334	140	122	437	164	574
AFTPH_1	AFTPH	393	341	339	325	253	393	180	96
AFTPH_2	AFTPH	465	472	285	172	492	901	308	486
AFTPH_3	AFTPH	164	235	34	89	193	361	227	110
AFTPH_4	AFTPH	566	424	287	414	297	236	228	355
AGA_1	AGA	151	183	101	186	99	287	42	52
AGA_2	AGA	754	812	440	1446	662	934	490	315
AGA_3	AGA	659	657	607	997	843	1034	367	1167
AGA_4	AGA	193	163	533	245	322	290	591	18
AGAP1_1	AGAP1	350	345	464	300	409	372	409	441
AGAP1_2	AGAP1	710	636	1137	872	730	930	1082	664
AGAP1_3	AGAP1	764	884	1078	503	608	894	679	784
AGAP1_4	AGAP1	192	227	765	712	201	169	100	156
AGAP11_1	AGAP11	290	253	154	318	380	441	213	365
AGAP11_2	AGAP11	525	357	386	201	654	691	586	191
AGAP11_3	AGAP11	486	344	296	599	797	599	429	362
AGAP11_4	AGAP11	137	134	66	218	64	76	20	20
AGAP2_1	AGAP2	211	298	288	668	201	429	183	115
AGAP2_2	AGAP2	501	373	1235	324	159	598	274	975
AGAP2_3	AGAP2	453	507	242	374	514	607	331	281
AGAP2_4	AGAP2	194	227	273	338	294	80	152	161
AGAP3_1	AGAP3	170	211	188	506	394	275	143	232
AGAP3_2	AGAP3	198	197	161	278	155	146	147	394
AGAP3_3	AGAP3	253	267	360	206	967	569	194	214
AGAP3_4	AGAP3	340	312	269	213	182	420	273	117
AGAP4_1	AGAP4	281	235	41	93	575	236	82	415
AGAP4_2	AGAP4	197	215	99	74	332	91	887	146
AGAP4_3	AGAP4	242	227	125	42	106	106	116	143
AGAP4_4	AGAP4	476	362	496	216	699	473	225	378
AGAP5_1	AGAP5	477	414	145	160	349	200	456	70
AGAP5_2	AGAP5	1192	781	590	349	1662	1208	1066	1119
AGAP5_3	AGAP5	455	283	68	187	329	459	313	110
AGAP5_4	AGAP5	923	673	848	601	748	937	890	784
AGAP6_1	AGAP6	550	630	415	952	933	571	825	594
AGAP6_2	AGAP6	555	366	849	175	450	432	50	415
AGAP6_3	AGAP6	795	806	542	628	1100	673	545	539
AGAP6_4	AGAP6	559	691	712	558	478	260	526	400
AGAP9_1	AGAP9	157	108	63	194	277	87	20	229
AGAP9_2	AGAP9	173	172	68	118	170	324	310	229
AGAP9_3	AGAP9	462	283	177	234	751	344	321	116
AGAP9_4	AGAP9	218	373	192	341	259	350	488	124
AGBL1_1	AGBL1	402	568	217	362	552	474	130	634
AGBL1_2	AGBL1	157	108	218	22	322	109	89	185
AGBL1_3	AGBL1	262	237	110	255	197	439	124	183
AGBL1_4	AGBL1	362	458	583	172	273	533	150	215
AGBL2_1	AGBL2	223	239	147	162	87	157	128	63
AGBL2_2	AGBL2	423	541	556	413	646	695	344	1222
AGBL2_3	AGBL2	1088	855	845	878	966	706	994	778
AGBL2_4	AGBL2	371	311	267	377	412	265	262	252
AGBL3_1	AGBL3	686	615	574	794	921	987	359	796
AGBL3_2	AGBL3	324	192	133	548	279	139	196	474
AGBL3_3	AGBL3	598	639	530	690	524	935	709	707
AGBL3_4	AGBL3	354	328	166	265	537	573	417	297
AGBL4_1	AGBL4	1169	1122	694	2000	1360	1437	481	1035
AGBL4_2	AGBL4	724	904	779	725	957	1091	1701	977
AGBL4_3	AGBL4	743	795	514	475	1220	826	310	853
AGBL4_4	AGBL4	191	243	163	338	184	186	114	142
AGBL5_1	AGBL5	276	301	221	293	189	476	109	166
AGBL5_2	AGBL5	265	317	191	252	304	310	810	278
AGBL5_3	AGBL5	99	274	183	100	757	720	236	213
AGBL5_4	AGBL5	84	145	217	139	82	84	95	863
AGER_1	AGER	585	536	1454	625	1042	710	886	395
AGER_2	AGER	512	495	320	344	261	598	168	204
AGER_3	AGER	732	845	681	1091	1478	726	434	716
AGER_4	AGER	297	391	348	207	483	232	160	117
AGFG1_1	AGFG1	307	284	60	215	471	378	261	104
AGFG1_2	AGFG1	334	239	325	156	485	257	137	88
AGFG1_3	AGFG1	418	431	334	477	634	594	237	972
AGFG1_4	AGFG1	271	284	417	308	188	338	87	128
AGFG2_1	AGFG2	399	397	199	449	457	318	179	239
AGFG2_2	AGFG2	881	987	637	1175	1039	1019	1762	1011
AGFG2_3	AGFG2	1388	1144	1017	1623	1649	1446	1773	1711
AGFG2_4	AGFG2	695	698	414	512	682	668	370	289
AGGF1_1	AGGF1	228	255	178	177	235	155	132	224
AGGF1_2	AGGF1	169	267	214	159	271	231	510	186
AGGF1_3	AGGF1	347	426	270	220	422	478	131	791
AGGF1_4	AGGF1	207	228	136	178	330	234	161	256
AGK_1	AGK	273	227	63	263	193	166	109	56
AGK_2	AGK	189	166	36	156	332	49	459	44
AGK_3	AGK	185	229	116	250	252	191	119	123
AGK_4	AGK	205	256	177	252	64	155	84	181
AGL_1	AGL	386	447	83	540	370	448	170	614
AGL_2	AGL	664	640	508	575	600	534	230	421
AGL_3	AGL	291	291	60	170	212	354	161	208
AGL_4	AGL	757	475	312	346	824	554	599	584
AGMAT_1	AGMAT	372	273	148	188	404	432	212	187
AGMAT_2	AGMAT	647	631	504	257	789	789	1109	1542
AGMAT_3	AGMAT	21	0	0	0	0	0	0	0
AGMAT_4	AGMAT	482	349	188	430	393	500	105	236
AGMO_1	AGMO	559	658	374	411	491	684	307	489
AGMO_2	AGMO	105	217	235	325	131	50	124	179
AGMO_3	AGMO	422	257	195	685	389	411	327	221
AGMO_4	AGMO	294	355	2394	221	311	130	514	71
AGO1_1	AGO1	483	575	540	411	547	649	751	571
AGO1_2	AGO1	373	603	383	493	786	712	305	283
AGO1_3	AGO1	203	256	206	1413	215	343	232	753
AGO1_4	AGO1	229	234	282	120	389	219	50	238
AGO2_1	AGO2	677	502	724	369	516	505	267	616
AGO2_2	AGO2	494	554	420	764	545	708	304	824
AGO2_3	AGO2	593	558	766	431	867	893	412	724
AGO2_4	AGO2	229	309	270	218	163	410	243	518
AGO3_1	AGO3	319	268	379	178	110	391	327	315
AGO3_2	AGO3	204	213	28	87	142	208	323	157
AGO3_3	AGO3	537	554	333	756	358	686	537	736
AGO3_4	AGO3	346	197	169	208	101	115	80	81
AGO4_1	AGO4	505	568	454	450	707	446	533	459
AGO4_2	AGO4	740	756	801	829	609	703	405	482
AGO4_3	AGO4	276	358	179	618	139	291	1818	268
AGO4_4	AGO4	335	360	367	651	411	462	74	169
AGPAT1_1	AGPAT1	451	354	143	300	396	468	290	314
AGPAT1_2	AGPAT1	307	366	371	301	397	217	615	209
AGPAT1_3	AGPAT1	356	368	296	568	537	282	598	211
AGPAT1_4	AGPAT1	330	240	154	273	234	434	380	144
AGPAT2_1	AGPAT2	241	278	453	143	153	550	90	237
AGPAT2_2	AGPAT2	273	191	205	217	206	200	194	58
AGPAT2_3	AGPAT2	172	186	145	42	122	142	355	100
AGPAT2_4	AGPAT2	91	72	245	192	101	182	17	42
AGPAT3_1	AGPAT3	391	292	224	538	498	556	224	212
AGPAT3_2	AGPAT3	534	462	221	225	518	672	105	935
AGPAT3_3	AGPAT3	268	340	204	521	457	528	131	264
AGPAT3_4	AGPAT3	500	696	611	414	522	658	423	2101
AGPAT4_1	AGPAT4	477	512	668	614	625	462	314	1443
AGPAT4_2	AGPAT4	406	372	171	435	276	511	397	312
AGPAT4_3	AGPAT4	823	727	546	437	593	768	206	445
AGPAT4_4	AGPAT4	316	449	257	413	332	262	278	347
AGPAT5_1	AGPAT5	724	1020	339	1647	1082	727	578	337
AGPAT5_2	AGPAT5	346	314	497	386	335	291	912	1226
AGPAT5_3	AGPAT5	611	682	350	391	603	701	502	256
AGPAT5_4	AGPAT5	533	726	473	605	702	721	317	579
AGPAT6_1	AGPAT6	224	241	257	192	391	262	60	212
AGPAT6_2	AGPAT6	266	317	189	113	112	252	111	108
AGPAT6_3	AGPAT6	420	326	398	159	135	385	223	107
AGPAT6_4	AGPAT6	194	261	266	398	243	462	198	429
AGPAT9_1	AGPAT9	276	275	134	211	284	308	187	463
AGPAT9_2	AGPAT9	349	464	537	300	556	608	395	545
AGPAT9_3	AGPAT9	1310	1122	955	1223	1080	1290	819	1215
AGPAT9_4	AGPAT9	533	460	223	748	513	441	359	202
AGPS_1	AGPS	346	297	159	201	201	369	72	154
AGPS_2	AGPS	267	297	174	168	490	359	302	651
AGPS_3	AGPS	267	334	301	298	202	179	152	340
AGPS_4	AGPS	177	201	170	164	104	165	26	132
AGR2_1	AGR2	642	485	416	656	512	373	368	768
AGR2_2	AGR2	308	159	369	172	398	278	134	296
AGR2_3	AGR2	995	876	1062	635	1216	742	566	597
AGR2_4	AGR2	523	728	614	390	453	802	432	509
AGR3_1	AGR3	404	477	176	300	301	247	402	338
AGR3_2	AGR3	404	419	432	561	444	422	231	663
AGR3_3	AGR3	800	622	530	427	1071	904	346	163
AGR3_4	AGR3	231	279	77	578	201	229	67	153
AGRN_1	AGRN	454	604	432	494	543	732	538	752
AGRN_2	AGRN	831	929	1527	691	664	846	1216	612
AGRN_3	AGRN	314	260	182	138	130	117	41	292
AGRN_4	AGRN	140	130	327	123	97	70	494	197
AGRP_1	AGRP	287	251	178	96	157	264	354	144
AGRP_2	AGRP	536	634	309	788	473	580	581	203
AGRP_3	AGRP	389	443	576	366	754	513	468	1051
AGRP_4	AGRP	370	289	288	271	354	352	224	252
AGT_1	AGT	207	324	115	263	248	391	114	284
AGT_2	AGT	344	370	244	178	533	280	99	333
AGT_3	AGT	334	300	599	374	131	440	166	370
AGT_4	AGT	578	501	614	650	1069	622	1017	1121
AGTPBP1_1	AGTPBP1	528	575	453	480	548	369	790	190
AGTPBP1_2	AGTPBP1	439	486	573	524	189	532	383	253
AGTPBP1_3	AGTPBP1	637	583	247	707	485	617	436	317
AGTPBP1_4	AGTPBP1	721	709	772	817	456	717	541	635
AGTR1_1	AGTR1	175	103	157	252	295	85	12	254
AGTR1_2	AGTR1	98	150	416	40	102	79	264	84
AGTR1_3	AGTR1	185	148	184	353	73	71	213	169
AGTR1_4	AGTR1	219	291	162	444	398	283	181	445
AGTR2_1	AGTR2	1151	1273	733	1377	1253	1017	1113	1093
AGTR2_2	AGTR2	966	730	775	703	1279	528	787	586
AGTR2_3	AGTR2	876	772	362	961	763	574	503	730
AGTR2_4	AGTR2	1057	1017	437	618	1108	940	749	657
AGTRAP_1	AGTRAP	261	253	231	101	327	243	199	109
AGTRAP_2	AGTRAP	215	275	164	495	218	312	130	341
AGTRAP_3	AGTRAP	214	172	179	117	311	189	321	96
AGTRAP_4	AGTRAP	168	190	52	201	225	306	122	241
AGXT_1	AGXT	275	289	211	159	409	314	123	461
AGXT_2	AGXT	147	200	107	262	110	108	124	173
AGXT_3	AGXT	152	136	96	140	126	104	49	241
AGXT_4	AGXT	291	343	77	165	105	201	225	45
AGXT2_1	AGXT2	347	351	452	249	494	339	327	514
AGXT2_2	AGXT2	186	120	150	101	234	95	41	357
AGXT2_3	AGXT2	262	203	171	191	279	169	789	237
AGXT2_4	AGXT2	358	399	299	343	353	349	886	652
AHCTF1_1	AHCTF1	673	878	423	399	662	841	649	375
AHCTF1_2	AHCTF1	640	701	608	440	775	784	510	500
AHCTF1_3	AHCTF1	531	481	278	251	461	409	219	1019
AHCTF1_4	AHCTF1	223	128	121	96	90	152	44	77
AHCY_1	AHCY	481	328	371	526	306	449	290	337
AHCY_2	AHCY	272	262	229	659	569	234	144	322
AHCY_3	AHCY	423	394	784	341	503	436	309	174
AHCY_4	AHCY	201	227	211	252	217	173	149	94
AHCYL1_1	AHCYL1	400	388	730	193	517	819	156	679
AHCYL1_2	AHCYL1	690	696	733	976	682	803	655	664
AHCYL1_3	AHCYL1	250	95	189	85	409	487	56	146
AHCYL1_4	AHCYL1	262	154	2	169	130	95	112	154
AHCYL2_1	AHCYL2	227	305	431	613	165	432	304	301
AHCYL2_2	AHCYL2	453	413	336	415	460	910	326	361
AHCYL2_3	AHCYL2	652	392	280	460	813	422	258	401
AHCYL2_4	AHCYL2	612	571	391	666	820	459	553	693
AHDC1_1	AHDC1	42	93	17	91	67	26	88	73
AHDC1_2	AHDC1	672	551	487	563	817	570	184	624
AHDC1_3	AHDC1	144	95	98	72	237	317	167	435
AHDC1_4	AHDC1	192	231	177	137	160	70	116	269
AHI1_1	AHI1	309	228	131	285	460	152	124	147
AHI1_2	AHI1	699	692	178	321	400	767	262	424
AHI1_3	AHI1	667	558	336	647	447	640	339	425
AHI1_4	AHI1	298	461	99	2232	175	420	117	454
AHNAK_1	AHNAK	420	372	352	1448	256	636	225	388
AHNAK_2	AHNAK	184	289	62	297	219	326	1012	1970
AHNAK_3	AHNAK	622	555	729	674	439	456	198	260
AHNAK_4	AHNAK	399	509	300	291	616	339	448	142
AHNAK2_1	AHNAK2	278	290	170	322	284	514	202	1247
AHNAK2_2	AHNAK2	241	242	194	360	208	485	108	76
AHNAK2_3	AHNAK2	221	372	271	173	257	526	117	1478
AHNAK2_4	AHNAK2	25	81	15	11	18	24	59	41
AHR_1	AHR	902	1590	31010	38904	725	1164	7077	7334
AHR_2	AHR	1011	1720	50393	50987	1056	900	4333	4362
AHR_3	AHR	1321	1858	47411	43492	879	1011	5713	7339
AHR_4	AHR	784	1333	40540	38168	860	1168	5118	5882
AHRR_1	AHRR	226	163	186	138	227	106	244	295
AHRR_2	AHRR	289	272	414	174	311	388	107	77
AHRR_3	AHRR	660	703	261	1223	476	836	806	547
AHRR_4	AHRR	475	333	321	455	300	352	191	170
AHSA1_1	AHSA1	835	699	929	745	1034	1136	480	181
AHSA1_2	AHSA1	172	219	74	122	280	153	123	80
AHSA1_3	AHSA1	678	695	1470	700	624	553	114	960
AHSA1_4	AHSA1	792	453	489	451	738	959	416	918
AHSA2_1	AHSA2	435	495	211	517	298	492	219	442
AHSA2_2	AHSA2	829	640	438	471	1160	1093	610	870
AHSA2_3	AHSA2	237	284	50	273	347	337	128	469
AHSA2_4	AHSA2	376	423	372	245	383	651	240	123
AHSG_1	AHSG	308	352	323	101	442	405	206	355
AHSG_2	AHSG	292	449	1053	671	268	679	244	391
AHSG_3	AHSG	247	312	167	120	506	304	167	103
AHSG_4	AHSG	277	236	389	202	157	117	134	5076
AHSP_1	AHSP	585	769	668	1152	616	853	750	1086
AHSP_2	AHSP	284	264	157	230	355	335	102	93
AHSP_3	AHSP	221	251	325	472	259	366	97	369
AHSP_4	AHSP	209	258	139	136	293	253	598	157
AICDA_1	AICDA	428	455	311	609	514	475	150	401
AICDA_2	AICDA	243	353	159	323	407	75	150	173
AICDA_3	AICDA	15	8	0	0	4	0	0	40
AICDA_4	AICDA	450	400	797	399	463	595	319	396
AIDA_1	AIDA	747	788	657	645	422	847	594	1064
AIDA_2	AIDA	1242	1158	1674	1225	1547	1201	673	1171
AIDA_3	AIDA	454	562	391	853	435	707	338	524
AIDA_4	AIDA	557	490	445	492	352	320	282	541
AIF1_1	AIF1	269	338	228	181	258	308	92	434
AIF1_2	AIF1	538	537	464	376	709	582	249	508
AIF1_3	AIF1	487	444	274	335	486	578	441	138
AIF1_4	AIF1	821	613	818	821	650	755	621	1444
AIF1L_1	AIF1L	333	325	173	252	172	462	347	137
AIF1L_2	AIF1L	152	171	105	207	136	124	163	102
AIF1L_3	AIF1L	342	276	179	321	329	486	247	217
AIF1L_4	AIF1L	188	113	30	135	142	215	668	246
AIFM1_1	AIFM1	450	421	411	261	573	133	212	184
AIFM1_2	AIFM1	382	369	129	148	629	383	248	135
AIFM1_3	AIFM1	529	474	69	420	389	594	329	253
AIFM1_4	AIFM1	325	234	151	86	265	500	459	280
AIFM2_1	AIFM2	228	310	267	248	695	100	180	133
AIFM2_2	AIFM2	485	396	330	286	399	614	162	497
AIFM2_3	AIFM2	179	189	333	93	233	46	164	148
AIFM2_4	AIFM2	315	298	38	136	444	239	115	109
AIFM3_1	AIFM3	840	742	928	528	754	777	605	1253
AIFM3_2	AIFM3	565	400	320	362	727	506	495	4169
AIFM3_3	AIFM3	196	165	64	621	255	171	427	303
AIFM3_4	AIFM3	493	393	341	529	396	460	85	686
AIG1_1	AIG1	381	320	194	856	397	637	108	631
AIG1_2	AIG1	146	139	149	143	187	104	134	56
AIG1_3	AIG1	493	386	150	278	369	636	246	376
AIG1_4	AIG1	326	206	70	132	404	670	540	141
AIM1_1	AIM1	532	351	231	283	523	348	465	228
AIM1_2	AIM1	359	398	161	250	362	399	210	371
AIM1_3	AIM1	277	275	204	72	371	297	85	429
AIM1_4	AIM1	189	235	852	183	420	352	369	175
AIM1L_1	AIM1L	346	222	83	185	375	140	64	2572
AIM1L_2	AIM1L	518	550	548	590	313	745	637	274
AIM1L_3	AIM1L	659	553	395	346	789	653	626	476
AIM1L_4	AIM1L	589	504	552	360	927	563	299	387
AIM2_1	AIM2	989	1008	835	795	854	1028	463	542
AIM2_2	AIM2	761	646	472	719	1193	1053	848	967
AIM2_3	AIM2	608	457	2519	608	318	403	338	173
AIM2_4	AIM2	311	213	241	380	163	134	52	350
AIMP1_1	AIMP1	347	439	477	200	434	841	95	217
AIMP1_2	AIMP1	884	821	735	518	904	760	981	2145
AIMP1_3	AIMP1	160	178	135	66	299	400	208	269
AIMP1_4	AIMP1	239	164	399	151	147	272	62	494
AIMP2_1	AIMP2	257	250	376	308	267	174	186	439
AIMP2_2	AIMP2	152	183	189	109	113	361	157	180
AIMP2_3	AIMP2	103	202	104	208	327	113	9	134
AIMP2_4	AIMP2	305	290	308	368	326	93	190	334
AIP_1	AIP	618	747	1251	1104	699	639	700	597
AIP_2	AIP	389	356	1182	805	392	229	63	887
AIP_3	AIP	515	729	1787	1797	724	680	1168	2453
AIP_4	AIP	553	676	1474	1578	849	752	1099	818
AIPL1_1	AIPL1	102	102	46	98	343	51	8	3
AIPL1_2	AIPL1	584	567	411	530	369	513	212	281
AIPL1_3	AIPL1	687	727	702	882	636	556	1321	898
AIPL1_4	AIPL1	376	403	259	335	289	476	217	116
AIRE_1	AIRE	188	172	295	195	185	93	158	178
AIRE_2	AIRE	314	273	171	297	330	564	184	353
AIRE_3	AIRE	190	190	336	208	115	171	225	44
AIRE_4	AIRE	1	1	0	0	0	0	0	0
AJAP1_1	AJAP1	315	427	331	354	667	518	238	428
AJAP1_2	AJAP1	299	392	156	1604	245	229	342	373
AJAP1_3	AJAP1	481	510	530	450	695	771	549	528
AJAP1_4	AJAP1	234	251	109	464	237	206	56	184
AJUBA_1	AJUBA	727	674	579	422	863	561	298	619
AJUBA_2	AJUBA	438	436	423	974	565	583	243	524
AJUBA_3	AJUBA	413	612	580	1935	716	763	255	419
AJUBA_4	AJUBA	361	296	316	341	546	665	169	366
AK1_1	AK1	951	866	463	832	697	962	215	491
AK1_2	AK1	716	859	1351	815	1057	1144	686	1433
AK1_3	AK1	200	187	318	118	317	223	73	352
AK1_4	AK1	348	394	307	296	545	401	283	246
AK2_1	AK2	326	362	269	338	362	506	517	404
AK2_2	AK2	1195	1061	1376	1186	1329	1313	1564	3526
AK2_3	AK2	346	411	194	391	604	321	286	760
AK2_4	AK2	1079	835	322	394	810	747	663	406
AK3_1	AK3	740	803	735	837	588	638	590	629
AK3_2	AK3	359	494	219	467	314	652	216	336
AK3_3	AK3	449	500	130	552	682	497	210	269
AK3_4	AK3	454	430	351	450	724	274	344	359
AK4_1	AK4	781	799	1139	346	745	722	560	543
AK4_2	AK4	714	889	622	1050	955	417	1274	508
AK4_3	AK4	373	355	288	546	351	337	372	392
AK4_4	AK4	443	368	187	516	317	774	137	616
AK5_1	AK5	285	401	147	293	174	442	112	153
AK5_2	AK5	222	394	405	212	272	478	109	293
AK5_3	AK5	217	222	115	310	107	201	47	185
AK5_4	AK5	235	297	303	583	400	432	404	651
AK6_1	AK6	309	253	69	21	273	145	128	52
AK6_2	AK6	398	267	254	416	328	506	279	209
AK6_3	AK6	196	230	108	117	396	250	98	115
AK6_4	AK6	293	295	122	100	312	589	327	143
AK7_1	AK7	233	338	132	472	152	341	79	235
AK7_2	AK7	472	499	96	159	714	263	347	548
AK7_3	AK7	304	300	145	342	324	221	256	171
AK7_4	AK7	272	172	99	193	205	372	257	100
AK8_1	AK8	150	327	148	254	252	281	503	174
AK8_2	AK8	127	153	110	170	83	212	58	51
AK8_3	AK8	230	210	341	317	576	213	55	216
AK8_4	AK8	114	138	30	121	102	157	71	154
AK9_1	AK9	918	1009	776	1161	645	1180	1090	734
AK9_2	AK9	418	451	377	235	488	332	83	180
AK9_3	AK9	1197	1173	796	802	2034	1646	1465	695
AK9_4	AK9	390	459	438	539	469	607	177	261
AKAP1_1	AKAP1	430	385	315	440	263	376	105	404
AKAP1_2	AKAP1	301	333	389	103	122	514	56	225
AKAP1_3	AKAP1	409	327	259	910	225	199	570	237
AKAP1_4	AKAP1	313	234	165	196	533	263	408	2308
AKAP10_1	AKAP10	534	633	363	446	567	849	247	620
AKAP10_2	AKAP10	1121	957	539	1337	990	1116	555	1461
AKAP10_3	AKAP10	549	686	291	881	977	728	617	1091
AKAP10_4	AKAP10	824	648	399	596	924	956	509	810
AKAP11_1	AKAP11	238	116	253	193	97	319	208	232
AKAP11_2	AKAP11	279	338	299	565	388	226	653	227
AKAP11_3	AKAP11	222	213	165	89	128	294	101	84
AKAP11_4	AKAP11	254	260	295	179	315	152	211	3291
AKAP12_1	AKAP12	259	220	31	564	258	217	357	220
AKAP12_2	AKAP12	335	315	343	416	722	358	501	563
AKAP12_3	AKAP12	220	369	333	89	375	92	219	184
AKAP12_4	AKAP12	315	183	69	576	144	489	77	203
AKAP13_1	AKAP13	714	681	328	639	1093	947	539	664
AKAP13_2	AKAP13	311	364	272	239	446	414	415	425
AKAP13_3	AKAP13	727	742	726	619	1053	832	550	489
AKAP13_4	AKAP13	221	218	113	129	136	196	90	33
AKAP14_1	AKAP14	715	596	367	411	508	696	932	294
AKAP14_2	AKAP14	598	568	626	542	461	775	1638	227
AKAP14_3	AKAP14	1154	764	392	473	1157	1497	1372	1188
AKAP14_4	AKAP14	812	828	1216	897	1129	995	1438	1334
AKAP17A_1	AKAP17A	805	667	799	647	1133	999	386	772
AKAP17A_2	AKAP17A	611	675	329	438	691	764	968	487
AKAP17A_3	AKAP17A	889	915	1462	1120	1063	820	799	938
AKAP17A_4	AKAP17A	823	814	1197	1004	695	693	950	717
AKAP2_1	AKAP2	438	400	212	334	336	338	185	474
AKAP2_2	AKAP2	307	392	617	175	242	399	407	270
AKAP2_3	AKAP2	400	333	119	186	330	274	193	200
AKAP2_4	AKAP2	349	325	127	210	682	310	211	85
AKAP3_1	AKAP3	526	469	310	383	391	637	364	182
AKAP3_2	AKAP3	277	238	224	208	103	258	170	156
AKAP3_3	AKAP3	286	340	604	276	163	299	80	298
AKAP3_4	AKAP3	235	170	22	136	58	318	476	1897
AKAP4_1	AKAP4	232	270	108	589	299	136	105	163
AKAP4_2	AKAP4	282	367	104	40	212	149	193	85
AKAP4_3	AKAP4	332	312	542	296	314	142	209	104
AKAP4_4	AKAP4	204	265	428	172	119	579	208	154
AKAP5_1	AKAP5	802	733	232	552	485	1114	1070	3176
AKAP5_2	AKAP5	160	268	204	438	365	273	213	142
AKAP5_3	AKAP5	237	241	103	403	256	77	216	278
AKAP5_4	AKAP5	446	353	215	1347	590	348	379	649
AKAP6_1	AKAP6	705	770	557	994	1248	574	559	858
AKAP6_2	AKAP6	558	620	965	628	837	573	357	1291
AKAP6_3	AKAP6	915	948	499	1119	937	922	818	711
AKAP6_4	AKAP6	684	605	608	355	581	657	1764	384
AKAP7_1	AKAP7	416	700	535	528	830	518	1071	736
AKAP7_2	AKAP7	758	681	748	462	1056	603	744	376
AKAP7_3	AKAP7	130	172	178	49	198	88	131	80
AKAP7_4	AKAP7	1112	1052	925	803	941	1036	643	739
AKAP8_1	AKAP8	931	866	790	1097	941	990	940	848
AKAP8_2	AKAP8	534	611	481	510	509	735	472	692
AKAP8_3	AKAP8	845	986	455	639	917	1028	508	1232
AKAP8_4	AKAP8	741	790	634	473	1130	1367	502	708
AKAP8L_1	AKAP8L	294	226	287	220	181	174	180	499
AKAP8L_2	AKAP8L	524	557	615	472	443	666	301	200
AKAP8L_3	AKAP8L	136	149	58	162	155	296	120	145
AKAP8L_4	AKAP8L	249	212	212	136	277	297	133	214
AKAP9_1	AKAP9	572	594	307	481	664	807	569	491
AKAP9_2	AKAP9	178	268	247	379	306	342	326	377
AKAP9_3	AKAP9	833	703	482	449	685	1051	530	969
AKAP9_4	AKAP9	286	183	136	155	288	161	139	48
AKIP1_1	AKIP1	460	427	319	431	473	410	800	537
AKIP1_2	AKIP1	368	276	63	86	483	289	138	913
AKIP1_3	AKIP1	305	200	227	227	265	256	137	85
AKIP1_4	AKIP1	90	222	199	75	157	439	161	182
AKIRIN1_1	AKIRIN1	195	226	135	28	96	166	46	61
AKIRIN1_2	AKIRIN1	381	294	174	161	219	363	226	529
AKIRIN1_3	AKIRIN1	164	209	510	27	132	268	259	112
AKIRIN1_4	AKIRIN1	178	170	33	977	88	251	37	145
AKIRIN2_1	AKIRIN2	220	225	282	176	383	326	262	2311
AKIRIN2_2	AKIRIN2	86	135	23	41	211	197	43	96
AKIRIN2_3	AKIRIN2	236	138	91	105	80	26	29	124
AKIRIN2_4	AKIRIN2	214	233	94	260	408	285	182	94
AKNA_1	AKNA	290	202	208	103	226	271	90	195
AKNA_2	AKNA	240	232	99	291	574	248	292	32
AKNA_3	AKNA	446	434	779	462	388	339	566	323
AKNA_4	AKNA	237	302	291	115	400	159	246	227
AKNAD1_1	AKNAD1	770	604	506	518	895	1100	329	1132
AKNAD1_2	AKNAD1	878	805	881	592	1178	828	495	864
AKNAD1_3	AKNAD1	191	240	105	282	421	127	285	151
AKNAD1_4	AKNAD1	294	255	218	270	265	235	296	115
AKR1A1_1	AKR1A1	852	820	643	426	582	1083	792	1013
AKR1A1_2	AKR1A1	461	368	243	1267	358	379	285	482
AKR1A1_3	AKR1A1	1257	1378	1044	1327	1061	1445	728	1152
AKR1A1_4	AKR1A1	1239	859	774	1239	991	1004	756	1216
AKR1B1_1	AKR1B1	353	256	281	437	266	310	166	320
AKR1B1_2	AKR1B1	180	177	110	88	154	102	120	348
AKR1B1_3	AKR1B1	374	376	1131	552	340	485	617	529
AKR1B1_4	AKR1B1	624	660	748	447	482	543	264	262
AKR1B10_1	AKR1B10	644	658	371	477	474	725	306	314
AKR1B10_2	AKR1B10	391	486	571	467	489	373	277	648
AKR1B10_3	AKR1B10	793	657	529	511	1434	891	358	554
AKR1B10_4	AKR1B10	305	332	219	506	156	391	358	279
AKR1B15_1	AKR1B15	1162	1124	911	825	1258	1218	1111	852
AKR1B15_2	AKR1B15	783	873	1233	1177	1043	1014	589	1909
AKR1B15_3	AKR1B15	1253	1165	1120	757	833	1295	1000	2062
AKR1B15_4	AKR1B15	733	486	684	554	733	727	369	851
AKR1C1_1	AKR1C1	803	1025	411	439	1229	869	300	1128
AKR1C1_2	AKR1C1	1113	1119	1165	651	1025	766	2933	2201
AKR1C1_3	AKR1C1	280	263	261	294	268	464	477	133
AKR1C1_4	AKR1C1	170	151	122	103	73	188	634	242
AKR1C2_1	AKR1C2	365	167	94	104	161	238	16	186
AKR1C2_2	AKR1C2	571	655	309	843	873	777	554	874
AKR1C2_3	AKR1C2	104	188	116	378	61	26	112	122
AKR1C2_4	AKR1C2	210	256	236	170	238	277	169	43
AKR1C3_1	AKR1C3	389	371	413	173	334	320	94	257
AKR1C3_2	AKR1C3	194	333	186	234	226	284	109	212
AKR1C3_3	AKR1C3	367	434	560	339	335	326	279	102
AKR1C3_4	AKR1C3	216	271	236	333	538	486	39	208
AKR1C4_1	AKR1C4	320	482	941	872	253	184	710	534
AKR1C4_2	AKR1C4	552	650	562	225	913	733	416	276
AKR1C4_3	AKR1C4	506	678	785	588	799	239	148	638
AKR1C4_4	AKR1C4	377	481	269	420	441	632	728	432
AKR1D1_1	AKR1D1	768	573	119	371	662	349	644	256
AKR1D1_2	AKR1D1	895	787	691	1521	1125	1104	1209	879
AKR1D1_3	AKR1D1	754	675	755	883	564	799	1486	780
AKR1D1_4	AKR1D1	836	996	428	744	921	843	1035	624
AKR1E2_1	AKR1E2	342	340	185	488	199	384	71	226
AKR1E2_2	AKR1E2	739	909	771	840	929	1185	317	563
AKR1E2_3	AKR1E2	386	445	415	459	503	624	536	239
AKR1E2_4	AKR1E2	709	545	291	1031	554	924	280	436
AKR7A2_1	AKR7A2	197	169	147	309	432	368	48	211
AKR7A2_2	AKR7A2	475	627	757	411	421	515	684	300
AKR7A2_3	AKR7A2	154	178	175	317	141	193	80	121
AKR7A2_4	AKR7A2	197	189	162	185	371	447	120	392
AKR7A3_1	AKR7A3	886	886	707	1677	1256	862	511	814
AKR7A3_2	AKR7A3	770	786	487	2124	929	1023	589	914
AKR7A3_3	AKR7A3	650	629	468	791	1048	916	390	1102
AKR7A3_4	AKR7A3	563	512	462	401	570	821	469	637
AKT1_1	AKT1	541	509	304	623	1139	671	1541	427
AKT1_2	AKT1	695	391	866	431	507	576	136	355
AKT1_3	AKT1	667	654	755	352	728	652	714	382
AKT1_4	AKT1	556	468	295	165	649	762	386	729
AKT1S1_1	AKT1S1	182	143	298	87	138	311	68	186
AKT1S1_2	AKT1S1	197	241	151	353	290	176	250	275
AKT1S1_3	AKT1S1	241	185	50	206	256	255	94	299
AKT1S1_4	AKT1S1	248	270	180	186	317	325	88	238
AKT2_1	AKT2	864	644	650	496	882	937	835	367
AKT2_2	AKT2	599	653	822	399	736	788	171	597
AKT2_3	AKT2	597	653	422	285	775	641	445	775
AKT2_4	AKT2	8	0	0	0	0	0	0	0
AKT3_1	AKT3	194	283	49	118	140	184	48	70
AKT3_2	AKT3	420	593	319	579	576	450	309	487
AKT3_3	AKT3	259	255	202	210	179	168	61	537
AKT3_4	AKT3	308	374	354	165	342	365	397	339
AKTIP_1	AKTIP	316	274	74	332	198	319	548	527
AKTIP_2	AKTIP	978	535	584	529	806	647	615	604
AKTIP_3	AKTIP	271	240	502	221	326	218	235	225
AKTIP_4	AKTIP	347	255	461	80	274	318	192	213
ALAD_1	ALAD	371	466	514	476	411	336	83	602
ALAD_2	ALAD	514	382	225	493	698	314	293	138
ALAD_3	ALAD	224	236	42	201	252	166	389	201
ALAD_4	ALAD	549	421	575	337	365	595	254	446
ALAS1_1	ALAS1	278	599	276	527	651	469	260	638
ALAS1_2	ALAS1	528	653	853	911	778	584	514	1559
ALAS1_3	ALAS1	673	681	418	662	637	951	1426	566
ALAS1_4	ALAS1	665	489	5230	650	811	726	188	456
ALAS2_1	ALAS2	478	461	798	483	632	407	321	497
ALAS2_2	ALAS2	478	397	214	318	281	375	239	266
ALAS2_3	ALAS2	616	888	1295	297	876	876	535	1026
ALAS2_4	ALAS2	477	421	191	423	393	441	259	143
ALB_1	ALB	553	412	576	265	398	454	342	277
ALB_2	ALB	528	536	580	444	515	627	506	455
ALB_3	ALB	302	345	157	270	360	158	279	77
ALB_4	ALB	343	324	359	289	407	326	558	253
ALCAM_1	ALCAM	782	835	1344	816	1041	1016	670	779
ALCAM_2	ALCAM	776	850	844	980	1030	905	534	1631
ALCAM_3	ALCAM	799	536	362	1264	491	548	835	331
ALCAM_4	ALCAM	352	334	213	615	256	269	136	402
ALDH16A1_1	ALDH16A1	201	208	129	327	187	100	148	88
ALDH16A1_2	ALDH16A1	203	147	116	13	131	284	257	115
ALDH16A1_3	ALDH16A1	672	773	822	471	512	609	208	384
ALDH16A1_4	ALDH16A1	999	957	739	241	1250	1191	1252	719
ALDH18A1_1	ALDH18A1	273	359	147	179	168	234	230	499
ALDH18A1_2	ALDH18A1	370	261	602	143	212	227	43	191
ALDH18A1_3	ALDH18A1	146	176	183	21	91	212	124	47
ALDH18A1_4	ALDH18A1	210	277	257	183	322	244	324	197
ALDH1A1_1	ALDH1A1	844	947	802	881	1147	1248	647	1120
ALDH1A1_2	ALDH1A1	838	989	721	1067	960	989	888	554
ALDH1A1_3	ALDH1A1	1026	968	937	1340	956	1241	1815	1178
ALDH1A1_4	ALDH1A1	612	554	345	255	331	429	490	1881
ALDH1A2_1	ALDH1A2	447	436	308	481	495	284	347	250
ALDH1A2_2	ALDH1A2	387	393	160	646	718	255	121	675
ALDH1A2_3	ALDH1A2	284	299	34	322	357	474	153	307
ALDH1A2_4	ALDH1A2	449	592	494	361	601	646	329	481
ALDH1A3_1	ALDH1A3	435	388	498	446	297	531	178	1817
ALDH1A3_2	ALDH1A3	290	221	226	241	318	297	668	146
ALDH1A3_3	ALDH1A3	472	534	429	472	360	358	199	260
ALDH1A3_4	ALDH1A3	281	202	492	523	515	365	85	239
ALDH1B1_1	ALDH1B1	312	293	343	533	696	506	279	1005
ALDH1B1_2	ALDH1B1	292	351	67	355	183	253	506	125
ALDH1B1_3	ALDH1B1	987	980	701	520	1309	574	418	737
ALDH1B1_4	ALDH1B1	288	376	310	339	362	182	164	538
ALDH1L1_1	ALDH1L1	483	376	607	412	311	466	350	511
ALDH1L1_2	ALDH1L1	155	242	221	98	177	248	126	179
ALDH1L1_3	ALDH1L1	385	287	229	285	381	634	406	703
ALDH1L1_4	ALDH1L1	344	236	166	592	352	520	147	562
ALDH1L2_1	ALDH1L2	605	428	576	526	374	733	202	399
ALDH1L2_2	ALDH1L2	166	157	150	85	60	195	96	492
ALDH1L2_3	ALDH1L2	665	619	373	541	609	443	336	916
ALDH1L2_4	ALDH1L2	564	635	582	546	468	551	497	411
ALDH2_1	ALDH2	832	900	594	856	900	831	337	1236
ALDH2_2	ALDH2	1196	908	950	1707	1268	1260	1413	766
ALDH2_3	ALDH2	431	597	480	517	803	643	291	639
ALDH2_4	ALDH2	698	764	426	449	801	911	2115	2822
ALDH3A1_1	ALDH3A1	265	397	163	217	372	294	276	346
ALDH3A1_2	ALDH3A1	344	248	280	304	340	264	143	414
ALDH3A1_3	ALDH3A1	248	233	126	190	144	389	30	394
ALDH3A1_4	ALDH3A1	246	276	272	280	302	266	500	263
ALDH3A2_1	ALDH3A2	233	190	218	173	397	269	176	46
ALDH3A2_3	ALDH3A2	763	687	1268	881	902	906	1094	811
ALDH3A2_4	ALDH3A2	1225	962	873	799	893	878	993	1360
ALDH3B1_1	ALDH3B1	167	164	181	115	276	354	31	166
ALDH3B1_2	ALDH3B1	300	305	86	142	105	288	118	149
ALDH3B1_3	ALDH3B1	325	314	382	273	375	315	385	286
ALDH3B1_4	ALDH3B1	182	114	101	10	93	97	29	111
ALDH3B2_1	ALDH3B2	767	961	964	747	1017	1000	563	652
ALDH3B2_2	ALDH3B2	852	774	454	988	820	695	891	395
ALDH3B2_3	ALDH3B2	463	491	324	263	556	399	178	629
ALDH3B2_4	ALDH3B2	657	570	522	466	1868	1155	935	482
ALDH4A1_1	ALDH4A1	671	463	459	476	637	368	374	692
ALDH4A1_2	ALDH4A1	679	908	1119	639	1010	670	266	2055
ALDH4A1_3	ALDH4A1	146	250	461	468	230	321	139	142
ALDH4A1_4	ALDH4A1	423	324	394	231	600	365	357	327
ALDH5A1_1	ALDH5A1	399	282	408	248	307	428	239	398
ALDH5A1_2	ALDH5A1	312	289	269	268	254	291	270	432
ALDH5A1_3	ALDH5A1	233	251	172	163	147	214	97	335
ALDH5A1_4	ALDH5A1	256	224	215	225	294	111	78	456
ALDH6A1_1	ALDH6A1	547	583	294	489	580	551	149	535
ALDH6A1_2	ALDH6A1	529	598	675	907	498	752	211	307
ALDH6A1_3	ALDH6A1	520	592	584	228	403	741	857	1579
ALDH6A1_4	ALDH6A1	526	415	256	306	668	448	173	286
ALDH7A1_1	ALDH7A1	248	265	433	240	196	339	275	239
ALDH7A1_2	ALDH7A1	356	304	378	272	513	472	297	273
ALDH7A1_3	ALDH7A1	532	580	751	476	643	383	214	419
ALDH7A1_4	ALDH7A1	224	237	26	174	240	22	58	77
ALDH8A1_1	ALDH8A1	464	329	612	460	172	186	728	203
ALDH8A1_2	ALDH8A1	354	500	192	655	488	423	625	703
ALDH8A1_3	ALDH8A1	1123	826	624	409	1060	676	387	670
ALDH8A1_4	ALDH8A1	749	628	772	700	489	585	225	371
ALDH9A1_1	ALDH9A1	354	325	385	450	396	191	356	394
ALDH9A1_2	ALDH9A1	568	487	493	367	508	663	1790	466
ALDH9A1_3	ALDH9A1	461	593	774	457	468	673	252	532
ALDH9A1_4	ALDH9A1	233	259	244	52	372	208	93	134
ALDOA_1	ALDOA	1234	961	558	483	903	1181	470	464
ALDOA_2	ALDOA	1557	1630	2084	1173	2414	1251	650	1295
ALDOA_3	ALDOA	533	577	381	256	480	605	84	283
ALDOA_4	ALDOA	1084	996	492	269	1082	984	483	1000
ALDOB_1	ALDOB	322	475	1406	895	262	343	265	383
ALDOB_2	ALDOB	383	329	235	443	348	612	172	186
ALDOB_3	ALDOB	537	591	347	322	304	414	1505	398
ALDOB_4	ALDOB	252	172	71	118	263	198	494	125
ALDOC_1	ALDOC	656	711	501	645	465	515	438	1916
ALDOC_2	ALDOC	646	703	575	712	810	858	566	700
ALDOC_3	ALDOC	532	587	402	514	819	354	1111	997
ALDOC_4	ALDOC	1051	1066	1544	570	1179	1017	788	785
ALG1_1	ALG1	310	404	126	230	593	297	205	350
ALG1_2	ALG1	683	1090	412	323	1084	1080	374	1004
ALG1_3	ALG1	547	343	212	379	648	401	217	183
ALG1_4	ALG1	601	374	129	139	320	340	313	249
ALG10_1	ALG10	794	1294	949	1924	747	864	617	1151
ALG10_2	ALG10	704	653	573	303	858	529	819	1320
ALG10_3	ALG10	568	471	410	234	257	580	414	569
ALG10_4	ALG10	666	547	184	539	494	1057	378	480
ALG10B_1	ALG10B	604	672	578	363	489	620	854	516
ALG10B_2	ALG10B	169	182	161	275	216	216	98	105
ALG10B_3	ALG10B	648	578	297	506	812	760	820	699
ALG10B_4	ALG10B	402	450	200	403	313	83	161	237
ALG11_1	ALG11	228	309	9	107	264	201	201	360
ALG11_2	ALG11	187	174	64	39	118	23	121	200
ALG11_3	ALG11	221	132	14	169	440	301	9	21
ALG11_4	ALG11	259	462	146	122	446	303	109	366
ALG12_1	ALG12	298	418	279	199	215	379	157	938
ALG12_2	ALG12	232	252	53	259	149	305	114	368
ALG12_3	ALG12	316	273	103	366	212	263	231	222
ALG12_4	ALG12	142	165	45	64	247	78	45	61
ALG13_1	ALG13	341	209	261	51	347	351	174	135
ALG13_2	ALG13	619	603	341	407	627	583	153	613
ALG13_3	ALG13	235	200	102	138	35	128	33	849
ALG13_4	ALG13	160	271	62	146	299	143	205	931
ALG14_1	ALG14	840	852	425	719	859	1021	1233	653
ALG14_2	ALG14	665	727	361	569	812	914	584	469
ALG14_3	ALG14	427	386	326	263	700	239	171	96
ALG14_4	ALG14	75	157	90	10	65	137	29	118
ALG1L_1	ALG1L	120	163	59	92	283	121	116	124
ALG1L_2	ALG1L	274	279	454	1363	510	398	172	278
ALG1L_3	ALG1L	325	301	58	435	189	343	2280	209
ALG1L_4	ALG1L	459	284	2213	371	701	462	156	147
ALG1L2_1	ALG1L2	660	974	452	876	944	630	457	572
ALG1L2_2	ALG1L2	348	288	122	291	517	493	199	311
ALG1L2_3	ALG1L2	326	354	245	494	338	402	84	322
ALG1L2_4	ALG1L2	238	142	89	9	46	106	74	48
ALG2_1	ALG2	628	535	264	362	706	508	649	716
ALG2_2	ALG2	405	441	99	127	445	587	295	380
ALG2_3	ALG2	322	191	92	195	429	308	154	35
ALG2_4	ALG2	40	46	1	0	17	5	9	28
ALG3_1	ALG3	534	383	102	320	242	570	104	125
ALG3_2	ALG3	408	393	257	141	503	492	266	747
ALG3_3	ALG3	235	324	174	177	269	226	84	136
ALG3_4	ALG3	394	260	267	244	369	456	150	1163
ALG5_1	ALG5	942	825	711	572	842	1116	641	691
ALG5_2	ALG5	394	315	175	313	179	194	165	126
ALG5_3	ALG5	671	794	315	411	842	653	393	682
ALG5_4	ALG5	1060	1092	1338	722	1675	832	642	1071
ALG6_1	ALG6	382	541	123	230	251	141	210	621
ALG6_2	ALG6	232	155	351	293	212	114	83	55
ALG6_3	ALG6	235	271	230	112	188	516	110	154
ALG6_4	ALG6	459	563	228	395	259	439	513	314
ALG8_1	ALG8	322	573	244	200	237	307	857	2812
ALG8_2	ALG8	241	199	49	82	213	306	90	544
ALG8_3	ALG8	298	334	179	143	283	341	110	214
ALG8_4	ALG8	337	229	435	250	353	219	78	55
ALG9_1	ALG9	1218	1438	792	4895	1306	1515	988	2244
ALG9_2	ALG9	493	563	448	2705	327	563	213	1558
ALG9_3	ALG9	950	952	795	391	797	1478	1108	1375
ALG9_4	ALG9	318	331	160	247	397	350	155	151
ALK_1	ALK	499	414	524	385	572	426	606	234
ALK_2	ALK	213	194	293	119	304	125	95	123
ALK_3	ALK	388	516	180	195	503	326	788	443
ALK_4	ALK	155	146	76	63	169	15	18	153
ALKBH1_1	ALKBH1	128	236	140	1176	147	134	147	1072
ALKBH1_2	ALKBH1	316	293	282	246	534	451	252	156
ALKBH1_3	ALKBH1	208	351	288	295	191	227	134	140
ALKBH1_4	ALKBH1	238	318	259	193	419	282	318	157
ALKBH2_1	ALKBH2	637	621	662	1015	656	427	613	381
ALKBH2_2	ALKBH2	425	422	412	277	463	405	260	264
ALKBH2_3	ALKBH2	663	618	981	988	800	697	306	930
ALKBH2_4	ALKBH2	528	497	495	599	1028	678	471	804
ALKBH3_1	ALKBH3	392	420	390	412	436	347	187	418
ALKBH3_2	ALKBH3	124	119	79	39	199	82	51	61
ALKBH3_3	ALKBH3	232	306	463	310	420	341	203	463
ALKBH3_4	ALKBH3	195	260	1197	90	511	144	170	190
ALKBH4_1	ALKBH4	1005	1036	705	1951	901	1559	822	1120
ALKBH4_2	ALKBH4	920	765	864	1272	1086	830	705	650
ALKBH4_3	ALKBH4	1593	1223	1722	1216	2116	1439	1039	811
ALKBH4_4	ALKBH4	410	445	462	905	449	552	391	674
ALKBH5_1	ALKBH5	247	411	348	424	478	407	478	267
ALKBH5_2	ALKBH5	451	373	236	534	118	446	117	159
ALKBH5_3	ALKBH5	237	114	51	190	54	70	6	172
ALKBH5_4	ALKBH5	138	166	125	292	199	328	1656	615
ALKBH6_1	ALKBH6	558	441	560	407	536	826	327	1555
ALKBH6_2	ALKBH6	331	513	292	360	373	346	522	598
ALKBH6_3	ALKBH6	654	484	315	614	542	725	196	301
ALKBH6_4	ALKBH6	561	480	776	1229	431	651	645	553
ALKBH7_1	ALKBH7	98	114	88	27	238	41	36	25
ALKBH7_2	ALKBH7	225	200	289	437	239	208	158	114
ALKBH7_3	ALKBH7	141	96	152	160	45	103	266	16
ALKBH7_4	ALKBH7	194	167	245	305	209	316	103	76
ALKBH8_1	ALKBH8	600	746	381	554	312	424	317	810
ALKBH8_2	ALKBH8	994	840	1072	782	672	560	448	569
ALKBH8_3	ALKBH8	196	193	45	181	379	77	192	337
ALKBH8_4	ALKBH8	485	570	278	125	800	431	600	120
ALLC_1	ALLC	861	805	450	937	751	1099	1283	586
ALLC_2	ALLC	565	575	144	579	402	365	415	384
ALLC_3	ALLC	131	266	192	281	155	68	195	172
ALLC_4	ALLC	290	341	248	297	323	995	2751	418
ALMS1_1	ALMS1	312	245	106	142	229	299	129	241
ALMS1_2	ALMS1	151	264	212	161	217	86	207	148
ALMS1_3	ALMS1	614	608	1282	692	469	462	602	408
ALMS1_4	ALMS1	285	277	144	405	352	246	103	345
ALOX12_1	ALOX12	1120	1091	1054	790	1416	1078	797	883
ALOX12_2	ALOX12	453	356	287	266	777	527	272	1981
ALOX12_3	ALOX12	669	564	495	385	753	878	997	523
ALOX12_4	ALOX12	774	710	2149	1129	1159	870	672	1853
ALOX12B_1	ALOX12B	627	574	480	472	731	332	725	1579
ALOX12B_2	ALOX12B	626	476	234	393	755	723	356	419
ALOX12B_3	ALOX12B	661	521	526	639	480	329	763	836
ALOX12B_4	ALOX12B	673	537	292	549	794	907	3626	795
ALOX15_1	ALOX15	232	179	276	394	250	192	158	141
ALOX15_2	ALOX15	378	404	356	642	238	387	780	1465
ALOX15_3	ALOX15	492	601	268	397	879	1000	273	504
ALOX15_4	ALOX15	435	428	305	379	584	415	1003	350
ALOX15B_1	ALOX15B	343	252	341	285	286	410	494	602
ALOX15B_2	ALOX15B	366	381	85	164	251	414	286	602
ALOX15B_3	ALOX15B	620	491	364	518	526	612	409	2089
ALOX15B_4	ALOX15B	294	337	320	411	509	424	206	751
ALOX5_1	ALOX5	349	365	295	548	423	281	114	183
ALOX5_2	ALOX5	373	375	877	356	763	668	224	602
ALOX5_3	ALOX5	538	371	323	158	533	335	197	627
ALOX5_4	ALOX5	340	247	137	202	211	330	135	188
ALOX5AP_1	ALOX5AP	557	598	322	578	641	983	292	490
ALOX5AP_2	ALOX5AP	1103	1099	536	992	829	674	473	486
ALOX5AP_3	ALOX5AP	918	699	725	694	771	983	812	1995
ALOX5AP_4	ALOX5AP	649	574	637	739	677	798	627	389
ALOXE3_1	ALOXE3	655	878	744	603	908	607	379	261
ALOXE3_2	ALOXE3	539	485	423	436	648	705	398	696
ALOXE3_3	ALOXE3	628	813	592	604	830	721	670	600
ALOXE3_4	ALOXE3	558	422	514	560	645	498	412	519
ALPI_1	ALPI	453	306	323	1328	632	317	151	203
ALPI_2	ALPI	252	209	213	477	233	482	828	692
ALPI_3	ALPI	261	175	81	148	293	181	254	392
ALPI_4	ALPI	178	278	266	332	216	408	134	308
ALPK1_1	ALPK1	399	505	422	506	767	702	435	603
ALPK1_2	ALPK1	718	551	806	695	859	735	578	369
ALPK1_3	ALPK1	403	355	496	118	389	250	282	241
ALPK1_4	ALPK1	447	438	273	386	587	682	441	259
ALPK2_1	ALPK2	140	116	142	6	182	215	138	216
ALPK2_2	ALPK2	223	287	351	402	158	179	432	194
ALPK2_3	ALPK2	533	396	249	196	801	471	624	330
ALPK2_4	ALPK2	240	220	88	247	197	183	293	215
ALPK3_1	ALPK3	744	885	844	862	1058	1137	446	762
ALPK3_2	ALPK3	754	664	301	408	528	425	587	309
ALPK3_3	ALPK3	351	384	347	259	265	322	148	570
ALPK3_4	ALPK3	314	326	286	232	516	444	164	396
ALPL_1	ALPL	517	641	449	608	829	543	481	1056
ALPL_2	ALPL	516	477	646	621	775	658	136	613
ALPL_3	ALPL	658	441	307	296	782	482	359	587
ALPL_4	ALPL	549	412	372	2114	955	743	411	663
ALPP_1	ALPP	281	548	212	624	491	469	404	549
ALPP_2	ALPP	254	155	712	78	241	107	113	244
ALPP_3	ALPP	890	722	550	1126	955	917	614	841
ALPP_4	ALPP	1038	877	666	2381	1146	1093	697	966
ALPPL2_1	ALPPL2	586	403	755	150	724	550	291	404
ALPPL2_2	ALPPL2	806	798	560	403	943	750	670	524
ALPPL2_3	ALPPL2	536	592	356	1314	617	672	753	695
ALPPL2_4	ALPPL2	937	815	1181	810	954	865	444	412
ALS2_1	ALS2	223	263	244	236	427	88	289	44
ALS2_2	ALS2	496	397	484	748	509	660	180	494
ALS2_3	ALS2	188	145	326	205	146	86	20	23
ALS2_4	ALS2	47	56	36	0	47	7	0	4
ALS2CL_1	ALS2CL	237	217	272	146	281	65	124	119
ALS2CL_2	ALS2CL	303	273	170	436	335	409	568	590
ALS2CL_3	ALS2CL	149	129	772	85	53	110	8	481
ALS2CL_4	ALS2CL	477	579	1090	564	341	1096	351	876
ALS2CR11_1	ALS2CR11	583	647	824	771	759	592	670	615
ALS2CR11_2	ALS2CR11	346	312	1115	234	525	337	497	1207
ALS2CR11_3	ALS2CR11	317	377	210	519	273	546	104	871
ALS2CR11_4	ALS2CR11	336	382	167	271	153	248	125	149
ALS2CR12_1	ALS2CR12	495	349	175	420	582	536	457	412
ALS2CR12_2	ALS2CR12	132	218	391	110	203	96	657	228
ALS2CR12_3	ALS2CR12	96	209	6	141	104	47	9	62
ALS2CR12_4	ALS2CR12	217	191	212	69	272	229	67	130
ALX1_1	ALX1	293	239	133	511	345	136	188	196
ALX1_2	ALX1	412	499	500	396	423	404	203	344
ALX1_3	ALX1	661	629	209	1024	489	674	609	274
ALX1_4	ALX1	152	103	80	10	147	224	126	95
ALX3_1	ALX3	265	316	374	141	363	274	104	147
ALX3_2	ALX3	649	645	613	546	857	1163	371	535
ALX3_3	ALX3	1497	1129	1171	1140	1192	825	1311	700
ALX3_4	ALX3	436	443	296	525	630	774	195	467
ALX4_1	ALX4	196	223	263	187	107	177	85	345
ALX4_2	ALX4	276	209	53	166	226	199	150	254
ALX4_3	ALX4	229	218	88	188	415	392	121	138
ALX4_4	ALX4	264	321	399	201	484	481	80	341
ALYREF_1	ALYREF	25	34	0	0	5	36	0	58
ALYREF_2	ALYREF	195	141	710	55	108	213	180	154
ALYREF_3	ALYREF	794	614	560	263	996	651	258	875
ALYREF_4	ALYREF	802	928	800	395	1454	1319	511	777
AMACR_1	AMACR	472	543	293	468	786	292	702	634
AMACR_2	AMACR	527	502	271	560	490	883	293	183
AMACR_3	AMACR	100	88	86	139	203	176	57	384
AMACR_4	AMACR	527	300	162	871	507	442	301	259
AMBN_1	AMBN	799	685	589	744	734	751	410	736
AMBN_2	AMBN	653	670	559	746	573	609	292	751
AMBN_3	AMBN	452	520	487	677	283	560	434	744
AMBN_4	AMBN	594	538	668	419	643	638	649	1440
AMBP_1	AMBP	323	263	168	390	379	162	161	459
AMBP_2	AMBP	286	195	209	68	306	79	110	224
AMBP_3	AMBP	233	256	56	203	148	252	142	315
AMBP_4	AMBP	369	461	346	230	281	314	437	171
AMBRA1_1	AMBRA1	191	226	237	201	313	95	159	93
AMBRA1_2	AMBRA1	326	286	206	257	367	454	350	173
AMBRA1_3	AMBRA1	679	670	504	406	570	1001	237	651
AMBRA1_4	AMBRA1	354	386	744	341	520	232	198	1578
AMD1_1	AMD1	201	246	220	115	102	116	169	203
AMD1_2	AMD1	349	316	283	217	404	443	251	160
AMD1_3	AMD1	350	256	450	99	187	331	48	72
AMD1_4	AMD1	305	174	234	222	195	227	43	267
AMDHD1_1	AMDHD1	734	598	1075	654	798	624	818	636
AMDHD1_2	AMDHD1	701	633	575	568	1010	669	450	883
AMDHD1_3	AMDHD1	829	756	772	859	833	567	97	384
AMDHD1_4	AMDHD1	140	183	86	63	187	133	103	190
AMDHD2_1	AMDHD2	497	495	215	1434	603	490	175	241
AMDHD2_2	AMDHD2	665	675	483	1105	571	301	1262	2468
AMDHD2_3	AMDHD2	306	327	427	169	409	139	201	171
AMDHD2_4	AMDHD2	716	647	316	429	797	275	481	1205
AMELX_1	AMELX	1260	1469	1049	1066	1515	1259	1641	2632
AMELX_2	AMELX	971	773	450	1102	1189	856	780	269
AMELX_3	AMELX	1113	1156	1058	1288	1196	1599	1017	1218
AMELX_4	AMELX	154	272	264	267	412	219	1125	584
AMELY_1	AMELY	361	282	311	1000	219	520	130	333
AMELY_2	AMELY	357	385	310	524	596	393	231	249
AMELY_3	AMELY	495	461	1095	218	721	525	341	990
AMELY_4	AMELY	500	553	949	654	872	584	337	547
AMER1_1	AMER1	567	408	573	340	313	254	997	267
AMER1_2	AMER1	455	584	1053	1066	532	568	1537	836
AMER1_3	AMER1	250	211	341	90	123	256	109	100
AMER1_4	AMER1	8	1	0	18	1	1	3	0
AMER2_1	AMER2	217	149	160	78	216	176	192	154
AMER2_2	AMER2	477	467	431	514	336	616	410	633
AMER2_3	AMER2	191	226	313	289	340	430	171	69
AMER2_4	AMER2	169	235	227	313	204	274	216	139
AMER3_1	AMER3	835	909	936	1029	1113	509	693	1081
AMER3_2	AMER3	132	173	253	97	215	216	94	91
AMER3_3	AMER3	303	319	210	299	521	583	196	193
AMER3_4	AMER3	311	191	86	296	333	113	151	61
AMFR_1	AMFR	1141	955	1195	1634	1273	760	715	820
AMFR_2	AMFR	731	700	666	877	850	822	476	828
AMFR_3	AMFR	456	564	440	339	701	493	377	576
AMFR_4	AMFR	775	574	623	591	511	1006	688	470
AMH_1	AMH	359	616	264	560	506	631	356	314
AMH_2	AMH	436	436	337	497	629	749	481	375
AMH_3	AMH	947	723	524	1105	675	886	661	685
AMH_4	AMH	270	297	164	133	173	249	93	266
AMHR2_1	AMHR2	543	531	807	290	640	731	784	1072
AMHR2_2	AMHR2	236	261	50	315	362	139	129	325
AMHR2_3	AMHR2	428	531	348	509	447	511	100	400
AMHR2_4	AMHR2	393	421	470	440	259	362	435	189
AMICA1_1	AMICA1	642	867	630	533	489	914	1187	900
AMICA1_2	AMICA1	750	886	370	979	729	529	749	529
AMICA1_3	AMICA1	882	847	672	585	1053	833	371	527
AMICA1_4	AMICA1	320	350	164	126	366	577	113	188
AMIGO1_1	AMIGO1	668	707	425	305	743	647	741	495
AMIGO1_2	AMIGO1	434	226	245	183	385	341	249	265
AMIGO1_3	AMIGO1	379	313	194	502	601	625	686	234
AMIGO1_4	AMIGO1	532	501	337	958	641	317	734	318
AMIGO2_1	AMIGO2	225	323	545	280	333	490	356	125
AMIGO2_2	AMIGO2	465	529	389	407	614	939	287	368
AMIGO2_3	AMIGO2	379	346	465	231	430	260	151	216
AMIGO2_4	AMIGO2	550	503	587	543	541	658	303	692
AMIGO3_1	AMIGO3	264	420	282	420	393	368	468	462
AMIGO3_2	AMIGO3	121	159	45	116	168	96	120	191
AMIGO3_3	AMIGO3	696	628	305	547	879	832	349	290
AMIGO3_4	AMIGO3	253	329	271	342	397	555	372	6881
AMMECR1_1	AMMECR1	402	407	262	333	512	470	992	424
AMMECR1_2	AMMECR1	225	215	560	333	235	113	261	288
AMMECR1_3	AMMECR1	223	290	471	158	483	220	171	268
AMMECR1_4	AMMECR1	130	213	197	184	247	92	63	133
AMMECR1L_1	AMMECR1L	1061	969	1081	948	1316	992	620	1622
AMMECR1L_2	AMMECR1L	683	852	686	814	808	654	551	575
AMMECR1L_3	AMMECR1L	248	246	390	170	297	375	230	106
AMMECR1L_4	AMMECR1L	957	919	734	515	822	1225	522	951
AMN_1	AMN	352	270	174	1122	510	402	203	270
AMN_2	AMN	314	466	297	481	379	463	213	526
AMN_3	AMN	196	203	55	79	205	345	143	92
AMN_4	AMN	359	312	194	467	496	314	247	232
AMN1_1	AMN1	891	1234	949	1424	1034	1322	886	1840
AMN1_2	AMN1	624	726	600	518	837	807	377	350
AMN1_3	AMN1	289	310	144	350	176	302	86	478
AMN1_4	AMN1	623	424	496	483	540	642	263	410
AMOT_1	AMOT	237	242	248	172	219	165	80	185
AMOT_2	AMOT	413	586	590	765	545	487	350	330
AMOT_3	AMOT	218	247	284	339	325	163	148	318
AMOT_4	AMOT	212	229	171	208	167	118	35	46
AMOTL1_1	AMOTL1	591	543	958	500	929	721	395	621
AMOTL1_2	AMOTL1	320	339	138	216	356	575	177	263
AMOTL1_3	AMOTL1	419	593	532	300	588	498	608	469
AMOTL1_4	AMOTL1	189	78	29	16	113	238	56	139
AMOTL2_1	AMOTL2	317	322	513	800	205	365	2205	3465
AMOTL2_2	AMOTL2	765	609	3636	2311	594	891	3915	3778
AMOTL2_3	AMOTL2	301	246	250	705	97	242	309	830
AMOTL2_4	AMOTL2	186	287	590	1336	126	281	111	1162
AMPD1_1	AMPD1	375	412	434	484	391	92	99	664
AMPD1_2	AMPD1	171	216	21	1508	77	338	113	88
AMPD1_3	AMPD1	179	143	188	106	87	57	122	38
AMPD1_4	AMPD1	152	232	170	266	317	283	131	85
AMPD2_1	AMPD2	125	153	35	174	108	319	78	133
AMPD2_2	AMPD2	229	168	87	230	94	196	48	40
AMPD2_3	AMPD2	364	289	344	237	490	588	93	173
AMPD2_4	AMPD2	270	271	178	347	366	212	75	73
AMPD3_1	AMPD3	568	710	380	563	573	540	299	274
AMPD3_2	AMPD3	992	906	1392	485	601	747	699	1070
AMPD3_3	AMPD3	137	259	74	2007	287	211	89	247
AMPD3_4	AMPD3	313	223	483	299	262	254	232	277
AMPH_1	AMPH	405	409	87	420	202	453	170	248
AMPH_2	AMPH	250	232	302	172	221	322	250	274
AMPH_3	AMPH	211	154	42	68	195	178	91	128
AMPH_4	AMPH	332	238	135	429	185	417	152	671
AMT_1	AMT	827	751	814	813	831	1175	370	582
AMT_2	AMT	909	945	716	864	1290	1163	666	797
AMT_3	AMT	163	127	82	154	318	282	104	202
AMT_4	AMT	142	134	44	113	74	131	23	6
AMTN_1	AMTN	1283	1030	1123	1194	1234	1031	627	699
AMTN_2	AMTN	519	596	294	681	768	571	655	709
AMTN_3	AMTN	1133	952	815	1425	1261	749	491	2340
AMTN_4	AMTN	644	582	885	544	988	565	601	766
AMY1A_1	AMY1A	782	886	551	1177	880	1055	1100	769
AMY1A_2	AMY1A	474	497	393	243	650	681	391	352
AMY1A_3	AMY1A	485	363	353	1280	689	333	237	173
AMY1A_4	AMY1A	254	328	170	152	389	311	341	537
AMY1B_1	AMY1B	678	580	592	495	899	639	378	470
AMY1B_2	AMY1B	455	507	702	567	649	481	354	289
AMY1B_3	AMY1B	754	578	352	199	679	687	157	446
AMY1B_4	AMY1B	485	552	288	295	1078	569	1464	380
AMY1C_1	AMY1C	669	751	545	256	655	1363	386	740
AMY1C_2	AMY1C	160	170	77	55	81	239	16	574
AMY1C_3	AMY1C	319	289	204	166	178	112	143	205
AMY1C_4	AMY1C	304	290	113	132	395	276	162	92
AMY2A_1	AMY2A	279	198	96	123	107	90	233	101
AMY2A_2	AMY2A	186	171	100	107	173	71	86	110
AMY2A_3	AMY2A	393	468	991	522	421	553	293	239
AMY2A_4	AMY2A	204	135	124	88	88	129	72	255
AMY2B_1	AMY2B	260	411	77	166	354	118	94	257
AMY2B_2	AMY2B	393	565	315	312	519	553	395	359
AMY2B_3	AMY2B	665	578	664	706	910	924	823	475
AMY2B_4	AMY2B	662	465	251	368	613	770	497	326
AMZ1_1	AMZ1	246	199	74	319	127	167	46	120
AMZ1_2	AMZ1	15	95	106	124	177	159	86	161
AMZ1_3	AMZ1	55	143	158	136	119	32	124	71
AMZ1_4	AMZ1	423	355	351	406	302	435	198	143
AMZ2_1	AMZ2	577	574	343	401	519	457	533	301
AMZ2_2	AMZ2	425	492	433	455	462	352	310	311
AMZ2_3	AMZ2	310	337	388	481	314	437	216	1012
AMZ2_4	AMZ2	456	465	150	496	637	247	372	264
ANAPC1_1	ANAPC1	1032	1087	732	324	844	609	435	338
ANAPC1_2	ANAPC1	703	718	262	112	908	1094	422	538
ANAPC1_3	ANAPC1	667	568	1092	567	825	495	731	276
ANAPC1_4	ANAPC1	911	690	393	683	598	887	713	561
ANAPC10_1	ANAPC10	557	696	117	582	569	834	1696	679
ANAPC10_2	ANAPC10	574	655	671	470	671	890	345	272
ANAPC10_3	ANAPC10	637	730	513	375	860	572	433	345
ANAPC10_4	ANAPC10	828	632	715	381	868	719	274	1178
ANAPC11_1	ANAPC11	1038	1037	459	429	1029	1132	395	1640
ANAPC11_2	ANAPC11	794	727	417	367	1002	792	529	868
ANAPC11_3	ANAPC11	1043	1052	427	483	1302	1459	540	723
ANAPC11_4	ANAPC11	710	695	288	778	652	1062	484	935
ANAPC13_1	ANAPC13	167	182	497	109	133	99	42	112
ANAPC13_2	ANAPC13	823	551	547	500	896	840	421	363
ANAPC13_3	ANAPC13	117	255	155	34	158	504	128	477
ANAPC13_4	ANAPC13	230	227	28	80	184	277	62	98
ANAPC15_1	ANAPC15	276	247	512	224	622	518	56	254
ANAPC15_2	ANAPC15	391	376	251	316	210	410	429	493
ANAPC15_3	ANAPC15	349	451	598	142	563	182	304	246
ANAPC15_4	ANAPC15	449	463	286	336	450	460	199	248
ANAPC16_1	ANAPC16	474	468	134	489	440	433	223	413
ANAPC16_2	ANAPC16	498	328	663	411	521	640	232	253
ANAPC16_3	ANAPC16	661	630	473	644	565	640	816	378
ANAPC16_4	ANAPC16	199	348	302	664	203	170	204	106
ANAPC2_1	ANAPC2	272	261	180	112	436	382	87	80
ANAPC2_2	ANAPC2	516	426	268	359	796	440	1165	301
ANAPC2_3	ANAPC2	714	695	394	259	841	981	417	249
ANAPC2_4	ANAPC2	209	243	125	315	263	294	70	526
ANAPC4_1	ANAPC4	1360	1038	888	744	844	1163	415	591
ANAPC4_2	ANAPC4	1291	1082	513	560	1025	700	818	835
ANAPC4_3	ANAPC4	270	318	35	151	385	282	10	270
ANAPC4_4	ANAPC4	542	805	388	351	720	532	220	334
ANAPC5_1	ANAPC5	574	549	598	298	426	300	535	571
ANAPC5_2	ANAPC5	139	270	106	304	77	166	159	251
ANAPC5_3	ANAPC5	252	352	42	177	279	206	103	160
ANAPC5_4	ANAPC5	577	435	138	349	615	705	981	3053
ANAPC7_1	ANAPC7	337	489	197	296	546	477	210	300
ANAPC7_2	ANAPC7	289	229	333	613	483	227	209	464
ANAPC7_3	ANAPC7	570	539	793	362	468	734	353	630
ANAPC7_4	ANAPC7	890	686	496	469	734	1339	2970	613
ANG_1	ANG	1413	1154	1113	942	1895	1444	1613	1014
ANG_2	ANG	411	327	335	557	250	352	367	861
ANG_3	ANG	635	656	993	537	605	856	330	950
ANG_4	ANG	857	670	639	777	714	1121	880	667
ANGEL1_1	ANGEL1	810	672	468	787	764	630	725	616
ANGEL1_2	ANGEL1	311	310	395	344	399	178	344	272
ANGEL1_3	ANGEL1	498	415	154	133	495	599	321	400
ANGEL1_4	ANGEL1	197	246	249	341	426	212	225	182
ANGEL2_1	ANGEL2	166	214	221	158	214	245	89	185
ANGEL2_2	ANGEL2	457	524	1068	510	702	789	345	320
ANGEL2_3	ANGEL2	140	147	108	106	261	48	74	30
ANGEL2_4	ANGEL2	448	553	240	370	471	275	245	290
ANGPT1_1	ANGPT1	819	1075	769	650	789	1255	709	762
ANGPT1_2	ANGPT1	854	808	860	728	715	882	638	976
ANGPT1_3	ANGPT1	748	925	1119	718	902	667	419	500
ANGPT1_4	ANGPT1	408	392	658	579	705	421	275	182
ANGPT2_1	ANGPT2	612	605	421	419	1005	678	566	786
ANGPT2_2	ANGPT2	229	211	109	108	350	435	145	305
ANGPT2_3	ANGPT2	524	446	205	431	213	621	202	757
ANGPT2_4	ANGPT2	729	455	899	873	727	627	517	462
ANGPT4_1	ANGPT4	653	568	335	1804	965	633	362	1326
ANGPT4_2	ANGPT4	815	787	497	949	631	766	914	1237
ANGPT4_3	ANGPT4	205	220	56	59	388	265	88	191
ANGPT4_4	ANGPT4	503	610	358	420	641	407	223	478
ANGPTL1_1	ANGPTL1	202	298	267	406	497	183	253	360
ANGPTL1_2	ANGPTL1	607	590	469	597	621	411	1265	2319
ANGPTL1_3	ANGPTL1	413	387	254	73	260	352	224	110
ANGPTL1_4	ANGPTL1	141	179	143	314	116	181	42	131
ANGPTL2_1	ANGPTL2	446	308	209	414	472	455	175	255
ANGPTL2_2	ANGPTL2	60	115	31	121	133	34	103	36
ANGPTL2_3	ANGPTL2	237	294	196	343	350	160	72	199
ANGPTL2_4	ANGPTL2	145	122	70	81	86	104	339	2257
ANGPTL3_1	ANGPTL3	622	642	720	885	650	591	541	261
ANGPTL3_2	ANGPTL3	488	629	167	712	561	414	385	400
ANGPTL3_3	ANGPTL3	600	712	552	533	672	758	317	590
ANGPTL3_4	ANGPTL3	475	475	328	346	463	243	309	196
ANGPTL4_1	ANGPTL4	358	287	205	210	353	592	122	296
ANGPTL4_2	ANGPTL4	181	96	55	89	238	115	60	273
ANGPTL4_3	ANGPTL4	216	235	186	119	142	250	94	125
ANGPTL4_4	ANGPTL4	160	230	232	139	394	126	33	50
ANGPTL5_1	ANGPTL5	142	208	334	228	191	56	148	153
ANGPTL5_2	ANGPTL5	431	538	403	250	504	739	205	321
ANGPTL5_3	ANGPTL5	167	197	155	36	95	195	131	628
ANGPTL5_4	ANGPTL5	342	304	198	369	163	270	37	555
ANGPTL6_1	ANGPTL6	242	234	108	197	277	246	195	65
ANGPTL6_2	ANGPTL6	147	155	225	186	37	212	128	223
ANGPTL6_3	ANGPTL6	843	743	742	563	734	385	417	597
ANGPTL6_4	ANGPTL6	279	236	77	184	324	602	152	236
ANGPTL7_1	ANGPTL7	225	177	140	203	227	229	73	254
ANGPTL7_2	ANGPTL7	361	236	342	394	493	181	550	214
ANGPTL7_3	ANGPTL7	429	310	211	2555	289	365	138	301
ANGPTL7_4	ANGPTL7	540	553	1022	773	1138	530	1208	878
ANHX_1	ANHX	554	511	249	246	647	592	369	628
ANHX_2	ANHX	494	629	430	595	560	768	399	270
ANHX_3	ANHX	327	340	183	285	439	390	115	173
ANHX_4	ANHX	82	124	121	214	148	167	109	174
ANK1_1	ANK1	408	628	439	374	478	551	276	440
ANK1_2	ANK1	621	513	1130	344	495	392	251	413
ANK1_3	ANK1	753	799	731	654	818	1034	265	786
ANK1_4	ANK1	558	503	250	481	716	726	814	852
ANK2_1	ANK2	634	504	439	556	639	500	252	750
ANK2_2	ANK2	312	324	83	686	380	505	608	298
ANK2_3	ANK2	136	239	433	102	316	74	266	112
ANK2_4	ANK2	291	366	1044	609	420	622	270	243
ANK3_1	ANK3	652	531	181	504	540	555	312	377
ANK3_2	ANK3	543	365	233	372	405	386	606	329
ANK3_3	ANK3	1167	838	863	811	903	1082	1111	1159
ANK3_4	ANK3	373	394	334	440	254	190	298	316
ANKAR_1	ANKAR	350	410	403	413	164	371	100	222
ANKAR_2	ANKAR	403	415	317	490	390	799	566	466
ANKAR_3	ANKAR	316	297	306	369	228	227	429	169
ANKAR_4	ANKAR	266	435	485	379	713	729	210	746
ANKDD1A_1	ANKDD1A	187	251	54	77	82	242	79	148
ANKDD1A_2	ANKDD1A	501	483	436	748	217	277	237	285
ANKDD1A_3	ANKDD1A	193	80	59	155	146	239	56	76
ANKDD1A_4	ANKDD1A	194	127	386	119	336	175	95	137
ANKDD1B_1	ANKDD1B	495	458	316	317	500	811	219	241
ANKDD1B_2	ANKDD1B	437	448	196	617	476	668	288	310
ANKDD1B_3	ANKDD1B	166	187	242	187	89	206	31	1982
ANKDD1B_4	ANKDD1B	622	417	1127	501	820	477	285	532
ANKEF1_1	ANKEF1	172	221	165	153	151	233	144	181
ANKEF1_2	ANKEF1	225	115	49	119	205	307	59	151
ANKEF1_3	ANKEF1	858	851	581	1030	1082	884	346	466
ANKEF1_4	ANKEF1	416	437	489	666	498	304	457	388
ANKFN1_1	ANKFN1	516	698	1216	497	549	454	298	767
ANKFN1_2	ANKFN1	309	267	177	440	293	364	85	180
ANKFN1_3	ANKFN1	1092	967	390	667	763	578	755	775
ANKFN1_4	ANKFN1	223	270	23	243	274	243	106	68
ANKFY1_1	ANKFY1	370	386	326	167	384	210	194	785
ANKFY1_2	ANKFY1	282	253	139	118	572	542	146	91
ANKFY1_3	ANKFY1	127	136	89	39	86	159	81	280
ANKFY1_4	ANKFY1	253	385	103	90	163	107	150	356
ANKH_1	ANKH	697	764	732	780	945	942	477	1120
ANKH_2	ANKH	921	824	756	1458	1081	1150	284	1235
ANKH_3	ANKH	441	291	331	221	358	442	168	130
ANKH_4	ANKH	1028	1031	1039	1604	1569	1035	1053	1770
ANKHD1_1	ANKHD1	323	315	613	607	221	188	250	248
ANKHD1_2	ANKHD1	1252	1145	1368	1890	1825	1000	1222	1310
ANKHD1_3	ANKHD1	346	303	698	502	472	302	252	359
ANKHD1_4	ANKHD1	567	612	353	868	526	391	237	203
ANKHD1-EIF4EBP3_1	ANKHD1-EIF4EBP3	489	770	638	834	562	604	673	1513
ANKHD1-EIF4EBP3_2	ANKHD1-EIF4EBP3	872	840	658	1482	892	909	702	618
ANKHD1-EIF4EBP3_3	ANKHD1-EIF4EBP3	751	558	466	640	1049	903	2071	824
ANKHD1-EIF4EBP3_4	ANKHD1-EIF4EBP3	715	678	536	929	842	871	482	447
ANKIB1_1	ANKIB1	386	386	271	171	323	521	152	246
ANKIB1_2	ANKIB1	226	278	326	301	176	617	170	135
ANKIB1_3	ANKIB1	601	601	218	265	670	479	116	641
ANKIB1_4	ANKIB1	471	405	393	160	527	480	416	697
ANKK1_1	ANKK1	511	509	386	594	772	582	257	463
ANKK1_2	ANKK1	306	333	90	229	397	563	121	307
ANKK1_3	ANKK1	305	265	305	233	172	244	87	71
ANKK1_4	ANKK1	847	703	554	849	644	902	245	642
ANKLE1_1	ANKLE1	396	275	447	355	281	409	135	189
ANKLE1_2	ANKLE1	203	212	275	402	56	146	73	126
ANKLE1_3	ANKLE1	375	211	519	287	207	313	734	239
ANKLE1_4	ANKLE1	199	159	192	269	233	132	388	136
ANKLE2_1	ANKLE2	220	239	173	70	233	410	96	117
ANKLE2_2	ANKLE2	717	593	127	293	995	598	292	349
ANKLE2_3	ANKLE2	254	331	206	69	333	572	250	1039
ANKLE2_4	ANKLE2	223	311	101	80	89	169	119	349
ANKMY1_1	ANKMY1	547	483	214	323	330	693	294	454
ANKMY1_2	ANKMY1	398	395	836	554	461	234	44	114
ANKMY1_3	ANKMY1	598	824	682	1109	726	956	348	392
ANKMY1_4	ANKMY1	682	538	701	545	570	842	556	472
ANKMY2_1	ANKMY2	354	304	284	669	95	508	564	666
ANKMY2_2	ANKMY2	267	275	549	575	530	222	243	481
ANKMY2_3	ANKMY2	245	320	131	1552	285	147	195	154
ANKMY2_4	ANKMY2	762	811	1152	1445	917	804	1236	1053
ANKRA2_1	ANKRA2	318	230	610	108	305	272	250	139
ANKRA2_2	ANKRA2	221	227	484	42	92	478	325	29
ANKRA2_3	ANKRA2	266	258	99	67	166	341	128	231
ANKRA2_4	ANKRA2	232	245	150	117	373	341	119	116
ANKRD1_1	ANKRD1	227	256	167	160	439	394	194	109
ANKRD1_2	ANKRD1	439	437	261	356	615	502	180	196
ANKRD1_3	ANKRD1	80	180	83	204	70	126	73	81
ANKRD1_4	ANKRD1	509	468	850	476	800	398	401	447
ANKRD10_1	ANKRD10	394	330	315	1045	309	626	181	556
ANKRD10_2	ANKRD10	293	198	123	72	406	434	44	683
ANKRD10_3	ANKRD10	292	240	102	315	248	157	82	272
ANKRD10_4	ANKRD10	219	252	98	285	439	296	192	178
ANKRD11_1	ANKRD11	611	553	283	762	808	507	364	634
ANKRD11_2	ANKRD11	637	701	241	838	1037	1461	340	550
ANKRD11_3	ANKRD11	540	698	405	396	533	651	790	1128
ANKRD11_4	ANKRD11	363	201	115	69	201	161	23	154
ANKRD12_1	ANKRD12	367	699	343	660	321	780	491	754
ANKRD12_2	ANKRD12	474	531	1205	505	621	527	506	373
ANKRD12_3	ANKRD12	277	442	210	293	258	227	219	217
ANKRD12_4	ANKRD12	357	343	356	468	408	256	150	1776
ANKRD13A_1	ANKRD13A	499	716	241	467	540	540	2236	1433
ANKRD13A_2	ANKRD13A	177	268	173	122	333	381	113	162
ANKRD13A_3	ANKRD13A	146	172	130	1207	111	120	16	799
ANKRD13A_4	ANKRD13A	134	80	99	40	149	209	34	7
ANKRD13B_1	ANKRD13B	385	304	245	535	271	741	140	122
ANKRD13B_2	ANKRD13B	213	210	102	114	257	297	105	14
ANKRD13B_3	ANKRD13B	891	695	673	838	1143	937	411	667
ANKRD13B_4	ANKRD13B	144	140	151	96	125	157	32	45
ANKRD13C_1	ANKRD13C	855	672	660	844	809	955	531	897
ANKRD13C_2	ANKRD13C	566	494	340	924	802	729	478	1918
ANKRD13C_3	ANKRD13C	455	635	1036	677	739	605	228	667
ANKRD13C_4	ANKRD13C	353	312	227	276	772	428	165	548
ANKRD13D_1	ANKRD13D	234	312	225	545	315	331	138	331
ANKRD13D_2	ANKRD13D	184	298	293	349	202	237	1195	105
ANKRD13D_3	ANKRD13D	510	314	417	220	753	567	328	220
ANKRD13D_4	ANKRD13D	256	199	158	241	117	305	84	97
ANKRD16_1	ANKRD16	456	432	1630	695	521	646	472	531
ANKRD16_2	ANKRD16	309	426	343	183	153	289	183	131
ANKRD16_3	ANKRD16	582	664	323	685	594	647	604	744
ANKRD16_4	ANKRD16	834	786	659	1165	1114	797	935	620
ANKRD17_1	ANKRD17	802	618	1042	1048	754	688	654	760
ANKRD17_2	ANKRD17	372	461	405	950	402	547	162	1326
ANKRD17_3	ANKRD17	1354	1271	1985	1697	1667	930	938	871
ANKRD17_4	ANKRD17	177	129	218	78	74	170	124	234
ANKRD18A_1	ANKRD18A	310	438	279	424	321	289	327	706
ANKRD18A_2	ANKRD18A	109	331	137	407	148	311	137	268
ANKRD18A_3	ANKRD18A	790	944	474	549	897	1141	726	1493
ANKRD18A_4	ANKRD18A	710	608	321	617	590	605	217	357
ANKRD18B_1	ANKRD18B	515	815	429	11412	672	563	630	1123
ANKRD18B_2	ANKRD18B	236	338	134	329	154	242	297	352
ANKRD18B_3	ANKRD18B	877	923	635	1504	702	1275	502	725
ANKRD18B_4	ANKRD18B	282	269	40	153	387	252	202	192
ANKRD2_1	ANKRD2	448	450	352	564	319	549	370	435
ANKRD2_2	ANKRD2	367	508	156	374	350	311	227	391
ANKRD2_3	ANKRD2	239	332	237	327	185	192	214	246
ANKRD2_4	ANKRD2	292	188	97	204	338	389	59	336
ANKRD20A1_1	ANKRD20A1	510	688	337	342	426	1201	514	281
ANKRD20A1_2	ANKRD20A1	803	524	182	400	861	706	411	900
ANKRD20A1_3	ANKRD20A1	459	758	228	302	520	601	208	648
ANKRD20A1_4	ANKRD20A1	416	510	228	309	497	809	277	308
ANKRD20A2_1	ANKRD20A2	611	499	292	458	752	768	502	341
ANKRD20A2_2	ANKRD20A2	348	573	366	499	738	579	139	334
ANKRD20A2_3	ANKRD20A2	720	678	324	567	697	625	659	435
ANKRD20A2_4	ANKRD20A2	737	435	473	532	512	730	102	315
ANKRD20A3_1	ANKRD20A3	1202	1169	534	594	968	1275	550	5727
ANKRD20A3_2	ANKRD20A3	691	829	433	523	772	605	683	1154
ANKRD20A3_3	ANKRD20A3	750	783	2267	472	1075	1104	976	1208
ANKRD20A3_4	ANKRD20A3	724	593	255	504	671	486	318	646
ANKRD20A4_1	ANKRD20A4	686	931	407	839	1041	782	621	725
ANKRD20A4_2	ANKRD20A4	997	1268	459	538	1088	1488	868	660
ANKRD20A4_3	ANKRD20A4	815	760	712	774	695	698	963	719
ANKRD20A4_4	ANKRD20A4	441	628	892	309	407	416	141	184
ANKRD22_1	ANKRD22	266	267	219	180	457	215	75	276
ANKRD22_2	ANKRD22	279	312	197	426	191	247	54	251
ANKRD22_3	ANKRD22	665	476	264	900	593	446	594	366
ANKRD22_4	ANKRD22	290	296	332	126	204	400	155	213
ANKRD23_1	ANKRD23	349	350	424	499	291	431	201	343
ANKRD23_2	ANKRD23	762	682	413	870	657	868	732	808
ANKRD23_3	ANKRD23	1088	1188	716	529	1298	1056	787	650
ANKRD23_4	ANKRD23	589	756	224	978	425	1110	201	477
ANKRD24_1	ANKRD24	397	323	288	459	235	208	137	473
ANKRD24_2	ANKRD24	778	730	953	1016	818	994	418	453
ANKRD24_3	ANKRD24	427	546	341	526	358	477	390	337
ANKRD24_4	ANKRD24	454	471	211	585	512	443	60	341
ANKRD26_1	ANKRD26	754	555	674	526	546	822	334	358
ANKRD26_2	ANKRD26	920	1062	891	1136	685	877	620	583
ANKRD26_3	ANKRD26	645	478	646	421	739	816	833	350
ANKRD26_4	ANKRD26	771	784	529	1001	1141	759	1530	438
ANKRD27_1	ANKRD27	857	810	956	695	877	1014	462	1102
ANKRD27_2	ANKRD27	807	701	834	340	501	660	341	479
ANKRD27_3	ANKRD27	730	457	661	548	819	634	494	1088
ANKRD27_4	ANKRD27	678	606	166	530	375	563	357	376
ANKRD28_1	ANKRD28	65	123	73	196	182	160	80	90
ANKRD28_2	ANKRD28	196	180	143	34	191	74	187	178
ANKRD28_3	ANKRD28	115	267	149	35	113	46	53	83
ANKRD28_4	ANKRD28	243	193	124	491	56	246	60	87
ANKRD30A_1	ANKRD30A	288	437	241	504	382	316	200	126
ANKRD30A_2	ANKRD30A	308	334	260	362	697	585	280	245
ANKRD30A_3	ANKRD30A	624	634	505	1020	591	274	351	1764
ANKRD30A_4	ANKRD30A	252	447	409	231	249	500	272	349
ANKRD30B_1	ANKRD30B	782	941	754	2770	943	1183	624	889
ANKRD30B_2	ANKRD30B	747	765	786	616	572	669	543	633
ANKRD30B_3	ANKRD30B	603	714	261	627	935	734	428	2482
ANKRD30B_4	ANKRD30B	809	813	745	873	664	1071	594	869
ANKRD31_1	ANKRD31	377	268	112	291	476	119	681	102
ANKRD31_2	ANKRD31	376	309	372	285	512	437	69	1056
ANKRD31_3	ANKRD31	255	287	189	210	354	223	889	254
ANKRD31_4	ANKRD31	234	366	405	185	199	296	117	163
ANKRD32_1	ANKRD32	165	202	88	531	241	138	138	304
ANKRD32_2	ANKRD32	182	216	367	322	222	131	106	159
ANKRD32_3	ANKRD32	261	279	674	242	493	257	144	471
ANKRD32_4	ANKRD32	174	200	169	251	214	162	51	371
ANKRD33_1	ANKRD33	778	738	634	613	1103	561	611	2620
ANKRD33_2	ANKRD33	648	471	914	606	436	512	847	376
ANKRD33_3	ANKRD33	245	231	197	52	157	156	245	366
ANKRD33_4	ANKRD33	284	284	260	121	328	617	135	134
ANKRD33B_1	ANKRD33B	305	339	333	252	307	485	373	167
ANKRD33B_2	ANKRD33B	100	158	41	102	204	194	46	114
ANKRD33B_3	ANKRD33B	257	252	242	517	336	314	146	769
ANKRD33B_4	ANKRD33B	208	380	321	388	262	478	249	231
ANKRD34A_1	ANKRD34A	452	300	235	302	329	266	296	385
ANKRD34A_2	ANKRD34A	238	155	490	242	225	317	144	53
ANKRD34A_3	ANKRD34A	215	192	79	165	50	327	49	394
ANKRD34A_4	ANKRD34A	267	207	278	102	60	194	88	55
ANKRD34B_1	ANKRD34B	553	435	327	573	562	539	342	570
ANKRD34B_2	ANKRD34B	284	281	149	289	619	443	1787	269
ANKRD34B_3	ANKRD34B	551	508	241	259	658	555	215	316
ANKRD34B_4	ANKRD34B	741	526	757	547	980	814	431	243
ANKRD34C_1	ANKRD34C	310	288	172	233	442	374	376	173
ANKRD34C_2	ANKRD34C	190	360	154	231	170	252	388	332
ANKRD34C_3	ANKRD34C	235	237	74	233	172	215	1340	153
ANKRD34C_4	ANKRD34C	205	256	268	196	273	92	67	169
ANKRD35_1	ANKRD35	745	991	766	522	1061	956	699	814
ANKRD35_2	ANKRD35	98	133	44	168	115	128	92	28
ANKRD35_3	ANKRD35	162	161	241	276	174	369	62	126
ANKRD35_4	ANKRD35	359	288	220	338	541	335	262	312
ANKRD36_1	ANKRD36	479	461	460	550	339	441	285	606
ANKRD36_2	ANKRD36	272	201	358	161	362	460	120	251
ANKRD36_3	ANKRD36	497	303	455	264	293	367	560	218
ANKRD36_4	ANKRD36	175	250	156	149	232	206	283	122
ANKRD36B_1	ANKRD36B	210	196	164	626	133	228	61	161
ANKRD36B_2	ANKRD36B	831	852	527	718	943	1032	771	1202
ANKRD36B_3	ANKRD36B	653	662	393	726	688	926	997	321
ANKRD36B_4	ANKRD36B	967	772	714	392	960	702	652	341
ANKRD37_1	ANKRD37	638	838	526	476	649	412	418	1450
ANKRD37_2	ANKRD37	504	375	328	736	607	365	99	353
ANKRD37_3	ANKRD37	471	386	233	382	448	354	229	155
ANKRD37_4	ANKRD37	496	494	482	289	393	394	1313	462
ANKRD39_1	ANKRD39	267	182	160	393	232	182	54	185
ANKRD39_2	ANKRD39	339	251	116	494	247	375	98	259
ANKRD39_3	ANKRD39	243	249	225	523	168	250	113	141
ANKRD39_4	ANKRD39	173	136	31	169	380	62	293	98
ANKRD40_1	ANKRD40	328	346	475	448	218	306	243	526
ANKRD40_2	ANKRD40	561	577	928	591	756	650	968	1136
ANKRD40_3	ANKRD40	430	512	230	319	514	198	1302	165
ANKRD40_4	ANKRD40	327	328	345	252	544	461	164	232
ANKRD42_1	ANKRD42	492	686	261	728	777	664	329	749
ANKRD42_2	ANKRD42	963	1173	769	757	991	1339	1353	705
ANKRD42_3	ANKRD42	526	533	1025	634	302	671	383	902
ANKRD42_4	ANKRD42	9	0	0	0	0	0	0	0
ANKRD44_1	ANKRD44	510	502	476	567	489	576	195	291
ANKRD44_2	ANKRD44	207	226	107	243	115	100	128	136
ANKRD44_3	ANKRD44	461	319	396	263	535	332	253	397
ANKRD44_4	ANKRD44	367	364	328	148	182	290	180	234
ANKRD45_1	ANKRD45	699	619	526	628	779	620	271	671
ANKRD45_2	ANKRD45	287	557	417	639	380	314	195	316
ANKRD45_3	ANKRD45	602	580	357	748	423	375	288	400
ANKRD45_4	ANKRD45	1195	1020	812	1038	1125	1526	574	1753
ANKRD46_1	ANKRD46	241	330	296	277	569	418	273	150
ANKRD46_2	ANKRD46	179	233	89	416	237	42	140	292
ANKRD46_3	ANKRD46	139	211	109	200	105	93	285	96
ANKRD46_4	ANKRD46	205	278	132	486	323	730	144	160
ANKRD49_1	ANKRD49	268	297	455	334	321	416	328	267
ANKRD49_2	ANKRD49	235	162	176	110	268	182	231	517
ANKRD49_3	ANKRD49	212	267	1195	650	364	375	148	164
ANKRD49_4	ANKRD49	457	614	529	1699	372	506	152	499
ANKRD50_1	ANKRD50	479	379	368	302	377	182	195	232
ANKRD50_2	ANKRD50	238	321	463	414	384	259	491	1564
ANKRD50_3	ANKRD50	506	546	800	331	634	740	466	365
ANKRD50_4	ANKRD50	557	407	561	521	350	622	331	139
ANKRD52_1	ANKRD52	317	278	116	306	291	345	181	214
ANKRD52_2	ANKRD52	422	390	174	236	374	517	295	382
ANKRD52_3	ANKRD52	124	74	36	0	69	52	165	141
ANKRD52_4	ANKRD52	289	308	42	130	286	120	1016	145
ANKRD53_1	ANKRD53	142	145	93	306	117	194	71	208
ANKRD53_2	ANKRD53	343	233	160	170	607	235	780	128
ANKRD53_3	ANKRD53	129	133	61	192	150	34	273	86
ANKRD53_4	ANKRD53	343	330	339	254	313	278	67	282
ANKRD54_1	ANKRD54	220	373	131	400	329	289	102	114
ANKRD54_2	ANKRD54	150	267	71	78	272	47	839	1369
ANKRD54_3	ANKRD54	280	311	158	203	340	405	301	364
ANKRD54_4	ANKRD54	752	670	1268	1005	1086	783	461	511
ANKRD55_1	ANKRD55	329	386	376	185	376	482	264	216
ANKRD55_2	ANKRD55	310	451	352	425	312	269	229	157
ANKRD55_3	ANKRD55	200	110	482	163	345	192	63	218
ANKRD55_4	ANKRD55	324	380	259	2032	134	398	153	539
ANKRD6_1	ANKRD6	557	487	590	447	372	487	87	381
ANKRD6_2	ANKRD6	392	268	278	324	298	334	405	1019
ANKRD6_3	ANKRD6	261	169	147	183	273	191	419	146
ANKRD6_4	ANKRD6	305	243	197	313	338	277	240	78
ANKRD60_1	ANKRD60	223	203	82	84	183	117	74	183
ANKRD60_2	ANKRD60	444	634	307	626	294	288	281	479
ANKRD60_3	ANKRD60	253	236	154	1141	321	509	250	157
ANKRD60_4	ANKRD60	408	446	330	260	433	314	210	548
ANKRD61_1	ANKRD61	631	642	642	724	832	1210	664	615
ANKRD61_2	ANKRD61	1269	1199	1232	961	1549	974	677	855
ANKRD61_3	ANKRD61	709	750	522	539	730	829	629	946
ANKRD61_4	ANKRD61	335	319	351	148	236	240	212	336
ANKRD62_1	ANKRD62	286	420	256	386	319	607	301	370
ANKRD62_2	ANKRD62	449	514	975	499	1152	609	410	426
ANKRD62_3	ANKRD62	560	540	609	594	229	672	423	502
ANKRD62_4	ANKRD62	456	435	529	439	532	379	178	617
ANKRD63_1	ANKRD63	401	365	162	771	515	256	471	873
ANKRD63_2	ANKRD63	398	297	213	176	382	582	151	234
ANKRD63_3	ANKRD63	467	460	284	279	472	565	402	174
ANKRD63_4	ANKRD63	75	81	95	61	276	93	70	346
ANKRD65_1	ANKRD65	111	129	60	67	250	105	45	102
ANKRD65_2	ANKRD65	90	96	310	142	88	37	1	39
ANKRD65_3	ANKRD65	293	251	211	235	239	374	321	50
ANKRD65_4	ANKRD65	172	135	97	19	77	194	54	104
ANKRD66_1	ANKRD66	120	161	37	247	89	165	122	76
ANKRD66_2	ANKRD66	527	602	514	582	671	1001	311	380
ANKRD66_3	ANKRD66	1047	893	445	781	958	1644	761	544
ANKRD66_4	ANKRD66	663	695	1968	406	946	415	682	385
ANKRD7_1	ANKRD7	411	408	213	768	242	639	313	252
ANKRD7_2	ANKRD7	422	576	801	333	604	924	183	284
ANKRD7_3	ANKRD7	397	237	380	468	318	170	104	1095
ANKRD7_4	ANKRD7	288	308	457	234	318	440	186	305
ANKRD9_1	ANKRD9	771	784	621	562	701	1179	452	471
ANKRD9_2	ANKRD9	306	353	406	262	296	693	177	201
ANKRD9_3	ANKRD9	455	375	432	285	591	274	206	349
ANKRD9_4	ANKRD9	466	422	270	513	327	251	184	415
ANKS1A_1	ANKS1A	518	514	404	444	988	143	175	759
ANKS1A_2	ANKS1A	509	379	1403	319	556	403	407	498
ANKS1A_3	ANKS1A	450	576	689	438	818	625	871	654
ANKS1A_4	ANKS1A	622	712	355	911	668	504	365	313
ANKS1B_1	ANKS1B	210	182	119	226	243	157	86	250
ANKS1B_2	ANKS1B	294	256	101	353	147	306	116	85
ANKS1B_3	ANKS1B	699	642	389	680	662	477	612	540
ANKS1B_4	ANKS1B	246	202	107	108	473	337	119	126
ANKS3_1	ANKS3	414	332	205	181	169	532	440	189
ANKS3_2	ANKS3	345	307	267	175	419	291	233	63
ANKS3_3	ANKS3	342	284	201	728	138	478	30	187
ANKS3_4	ANKS3	249	248	110	285	404	269	33	91
ANKS4B_1	ANKS4B	723	686	504	1147	657	704	245	681
ANKS4B_2	ANKS4B	517	563	253	799	639	336	447	532
ANKS4B_3	ANKS4B	690	811	580	617	658	723	352	514
ANKS4B_4	ANKS4B	491	419	232	908	380	626	584	485
ANKS6_1	ANKS6	600	491	501	300	433	502	530	189
ANKS6_2	ANKS6	730	639	567	660	1180	1200	584	794
ANKS6_3	ANKS6	416	482	826	147	230	609	550	162
ANKS6_4	ANKS6	333	204	155	240	280	377	223	869
ANKUB1_1	ANKUB1	638	888	756	1080	799	1248	614	1198
ANKUB1_2	ANKUB1	399	279	122	217	207	294	209	156
ANKUB1_3	ANKUB1	600	577	619	462	397	819	412	747
ANKUB1_4	ANKUB1	233	119	28	188	383	235	94	352
ANKZF1_1	ANKZF1	199	169	126	151	176	108	122	338
ANKZF1_2	ANKZF1	538	664	573	430	735	619	560	754
ANKZF1_3	ANKZF1	746	893	848	677	990	865	662	477
ANKZF1_4	ANKZF1	520	469	514	331	409	413	244	282
ANLN_1	ANLN	658	556	553	736	554	860	360	599
ANLN_2	ANLN	1026	738	322	677	859	958	427	406
ANLN_3	ANLN	289	248	125	173	275	254	772	220
ANLN_4	ANLN	296	323	433	407	313	277	321	189
ANO1_1	ANO1	132	157	83	250	123	103	62	201
ANO1_2	ANO1	188	222	207	482	298	322	118	178
ANO1_3	ANO1	160	161	79	299	140	132	320	147
ANO1_4	ANO1	214	239	361	345	138	283	167	157
ANO10_1	ANO10	288	268	276	244	284	233	273	141
ANO10_2	ANO10	203	266	198	130	212	438	494	493
ANO10_3	ANO10	392	509	323	653	430	241	221	1568
ANO10_4	ANO10	181	191	86	129	144	174	89	214
ANO2_1	ANO2	270	326	184	557	208	197	111	1672
ANO2_2	ANO2	276	280	295	158	221	180	1283	208
ANO2_3	ANO2	577	625	288	672	600	475	304	273
ANO2_4	ANO2	367	369	337	370	192	289	316	425
ANO3_1	ANO3	1092	925	1397	458	823	921	294	777
ANO3_2	ANO3	108	83	6	79	34	21	34	163
ANO3_3	ANO3	486	491	501	679	581	259	244	317
ANO3_4	ANO3	1003	1218	668	622	813	1149	626	561
ANO4_1	ANO4	624	718	651	1008	669	670	1048	488
ANO4_2	ANO4	490	549	618	487	850	600	313	430
ANO4_3	ANO4	221	253	155	316	73	180	40	189
ANO4_4	ANO4	529	554	912	476	496	528	330	235
ANO5_1	ANO5	1361	1265	1103	991	1522	1282	595	960
ANO5_2	ANO5	1280	1215	866	873	850	1033	1738	1516
ANO5_3	ANO5	1586	1175	1039	543	1500	1122	1344	1305
ANO5_4	ANO5	395	526	337	178	437	551	343	419
ANO6_1	ANO6	463	454	827	676	552	982	493	213
ANO6_2	ANO6	288	169	169	174	70	70	66	118
ANO6_3	ANO6	454	420	294	369	453	459	204	220
ANO6_4	ANO6	383	337	444	362	451	450	167	195
ANO7_1	ANO7	812	531	639	786	550	624	451	649
ANO7_2	ANO7	112	169	84	183	208	203	109	84
ANO7_3	ANO7	566	336	653	491	895	549	273	200
ANO7_4	ANO7	131	112	32	120	103	52	86	45
ANO8_1	ANO8	270	345	153	305	177	714	128	272
ANO8_2	ANO8	155	126	77	76	121	205	72	138
ANO8_3	ANO8	311	305	125	266	262	202	482	248
ANO8_4	ANO8	255	271	66	153	438	269	148	126
ANO9_1	ANO9	427	382	526	325	481	545	169	343
ANO9_2	ANO9	342	298	329	521	579	331	86	309
ANO9_3	ANO9	902	736	1188	738	1200	1139	695	637
ANO9_4	ANO9	428	361	170	294	357	318	174	242
ANOS1_1	ANOS1	140	144	61	105	297	150	31	142
ANOS1_2	ANOS1	213	303	327	46	314	544	584	232
ANOS1_3	ANOS1	156	196	192	156	433	145	250	47
ANOS1_4	ANOS1	288	292	180	223	209	493	137	232
ANP32A_1	ANP32A	281	229	222	102	150	274	107	161
ANP32A_2	ANP32A	264	313	171	302	389	301	164	105
ANP32A_3	ANP32A	190	214	134	136	391	337	190	187
ANP32A_4	ANP32A	285	237	301	210	299	279	188	61
ANP32B_1	ANP32B	217	227	189	871	224	167	224	78
ANP32B_2	ANP32B	416	419	279	590	744	206	266	611
ANP32B_3	ANP32B	371	375	691	533	368	247	345	249
ANP32B_4	ANP32B	463	435	230	726	529	203	377	531
ANP32C_1	ANP32C	753	737	551	1119	830	1041	496	1674
ANP32C_2	ANP32C	434	246	243	699	386	513	145	297
ANP32C_3	ANP32C	130	297	117	31	145	428	46	251
ANP32C_4	ANP32C	245	410	114	311	196	511	94	380
ANP32D_1	ANP32D	199	307	195	124	156	243	184	102
ANP32D_2	ANP32D	269	289	214	212	405	300	174	246
ANP32D_3	ANP32D	480	499	306	376	663	399	124	668
ANP32D_4	ANP32D	204	307	230	265	94	245	346	859
ANP32E_1	ANP32E	240	257	277	258	243	206	207	58
ANP32E_2	ANP32E	347	315	201	364	360	216	206	220
ANP32E_3	ANP32E	534	450	243	301	592	208	157	336
ANP32E_4	ANP32E	423	694	949	1737	543	698	992	593
ANPEP_1	ANPEP	547	709	542	291	1042	903	566	632
ANPEP_2	ANPEP	136	156	301	70	157	221	35	48
ANPEP_3	ANPEP	288	162	185	142	97	162	151	76
ANPEP_4	ANPEP	95	110	94	52	224	67	0	79
ANTXR1_1	ANTXR1	391	540	419	371	294	430	278	396
ANTXR1_2	ANTXR1	299	276	160	70	178	240	161	274
ANTXR1_3	ANTXR1	554	534	422	467	261	517	345	1099
ANTXR1_4	ANTXR1	389	254	245	139	294	567	624	146
ANTXR2_1	ANTXR2	624	624	460	413	701	433	376	355
ANTXR2_2	ANTXR2	746	638	739	1046	1071	798	876	1562
ANTXR2_3	ANTXR2	441	598	350	183	841	321	230	347
ANTXR2_4	ANTXR2	666	641	708	501	952	692	2154	675
ANTXRL_1	ANTXRL	98	57	10	5	152	58	34	60
ANTXRL_2	ANTXRL	212	288	161	203	248	322	79	437
ANTXRL_3	ANTXRL	390	332	89	329	340	125	129	335
ANTXRL_4	ANTXRL	574	491	268	184	273	334	480	343
ANXA1_1	ANXA1	405	322	334	133	548	355	219	115
ANXA1_2	ANXA1	221	422	291	258	194	65	159	275
ANXA1_3	ANXA1	500	403	299	597	863	259	258	691
ANXA1_4	ANXA1	276	223	147	250	145	123	156	262
ANXA10_1	ANXA10	229	337	318	320	643	453	318	2054
ANXA10_2	ANXA10	323	202	233	548	314	224	177	92
ANXA10_3	ANXA10	256	204	473	114	303	313	79	83
ANXA10_4	ANXA10	773	805	250	786	432	1046	707	735
ANXA11_1	ANXA11	309	281	271	709	396	383	138	561
ANXA11_2	ANXA11	541	487	548	412	501	440	259	462
ANXA11_3	ANXA11	258	205	55	228	133	186	72	222
ANXA11_4	ANXA11	214	279	154	186	265	246	138	192
ANXA13_1	ANXA13	855	805	444	1564	1018	1155	763	704
ANXA13_2	ANXA13	760	686	1005	820	583	627	947	586
ANXA13_3	ANXA13	618	686	507	1031	853	753	426	516
ANXA13_4	ANXA13	490	461	460	228	693	601	53	676
ANXA2_1	ANXA2	486	472	203	522	752	640	241	382
ANXA2_2	ANXA2	679	672	159	510	664	689	354	720
ANXA2_3	ANXA2	380	324	322	353	296	392	394	397
ANXA2_4	ANXA2	481	547	358	1096	625	547	492	836
ANXA2R_1	ANXA2R	309	295	197	234	295	298	136	226
ANXA2R_2	ANXA2R	132	156	307	269	227	75	106	268
ANXA2R_4	ANXA2R	238	340	901	103	224	243	119	205
ANXA3_1	ANXA3	186	171	272	147	145	243	174	32
ANXA3_2	ANXA3	160	131	362	123	114	39	224	73
ANXA3_3	ANXA3	166	197	126	155	248	272	216	94
ANXA3_4	ANXA3	188	199	80	412	162	199	112	704
ANXA4_1	ANXA4	1087	1224	736	833	1649	883	635	887
ANXA4_2	ANXA4	575	521	465	399	561	592	245	242
ANXA4_3	ANXA4	383	337	237	231	417	368	202	803
ANXA4_4	ANXA4	320	196	330	182	432	115	239	346
ANXA5_1	ANXA5	604	569	602	744	609	468	612	1074
ANXA5_2	ANXA5	123	194	131	142	73	203	157	70
ANXA5_3	ANXA5	980	941	2224	788	583	819	594	556
ANXA5_4	ANXA5	569	709	427	580	582	595	604	861
ANXA6_1	ANXA6	232	271	162	343	298	379	139	98
ANXA6_2	ANXA6	311	281	173	378	319	298	130	307
ANXA6_3	ANXA6	617	487	496	339	591	687	350	730
ANXA6_4	ANXA6	494	477	577	450	749	230	464	459
ANXA7_1	ANXA7	476	476	399	485	507	777	549	508
ANXA7_2	ANXA7	762	879	1065	1160	919	378	581	472
ANXA7_3	ANXA7	442	321	24	258	343	319	114	164
ANXA7_4	ANXA7	338	324	736	158	187	305	284	361
ANXA8_1	ANXA8	898	648	1041	735	664	591	321	709
ANXA8_2	ANXA8	200	235	184	230	323	559	111	119
ANXA8_3	ANXA8	1283	964	1260	1187	1309	1302	721	1614
ANXA8_4	ANXA8	119	134	24	168	123	77	49	38
ANXA8L1_1	ANXA8L1	182	162	217	277	238	84	109	123
ANXA8L1_2	ANXA8L1	241	261	187	344	250	303	186	492
ANXA8L1_3	ANXA8L1	294	240	280	93	157	165	246	150
ANXA8L1_4	ANXA8L1	391	281	423	227	270	106	63	83
ANXA9_1	ANXA9	247	256	263	343	90	334	155	115
ANXA9_2	ANXA9	108	292	96	158	194	138	131	389
ANXA9_3	ANXA9	137	217	268	59	196	261	84	307
ANXA9_4	ANXA9	537	524	427	413	502	1096	257	861
AOAH_1	AOAH	473	508	972	374	722	440	547	741
AOAH_2	AOAH	203	270	67	262	247	442	120	67
AOAH_3	AOAH	269	200	101	435	285	317	48	167
AOAH_4	AOAH	431	455	415	419	338	355	263	594
AOC1_1	AOC1	313	158	79	165	289	62	150	182
AOC1_2	AOC1	202	168	97	102	221	313	882	69
AOC1_3	AOC1	313	382	202	403	280	216	142	243
AOC1_4	AOC1	145	175	233	232	153	77	43	134
AOC2_1	AOC2	656	571	339	331	822	496	823	1686
AOC2_2	AOC2	394	635	360	745	412	542	738	523
AOC2_3	AOC2	761	967	1086	1671	1120	1239	1725	640
AOC2_4	AOC2	369	308	2281	408	621	196	181	188
AOC3_1	AOC3	294	379	333	301	364	447	183	479
AOC3_2	AOC3	208	157	181	205	98	169	143	47
AOC3_3	AOC3	279	324	226	216	128	253	244	198
AOC3_4	AOC3	141	156	106	237	210	126	53	150
AOX1_1	AOX1	433	531	555	299	414	386	526	223
AOX1_2	AOX1	116	94	132	94	98	91	16	23
AOX1_3	AOX1	474	560	235	365	361	453	376	331
AOX1_4	AOX1	170	79	663	39	97	69	343	68
AP1AR_1	AP1AR	747	904	614	727	947	741	1763	1081
AP1AR_2	AP1AR	197	197	53	893	160	138	315	471
AP1AR_3	AP1AR	1026	972	2960	1249	1326	1527	475	1972
AP1AR_4	AP1AR	690	711	381	386	476	398	3611	317
AP1B1_1	AP1B1	316	326	251	234	207	492	99	1358
AP1B1_2	AP1B1	176	184	98	130	204	402	53	35
AP1B1_3	AP1B1	100	176	114	127	154	85	101	363
AP1B1_4	AP1B1	305	290	170	129	333	226	42	258
AP1G1_1	AP1G1	494	399	248	490	567	459	214	450
AP1G1_2	AP1G1	848	801	411	312	1555	1196	449	742
AP1G1_3	AP1G1	504	626	366	358	435	433	212	719
AP1G1_4	AP1G1	146	211	80	184	265	416	226	124
AP1G2_1	AP1G2	468	357	458	195	300	569	413	463
AP1G2_2	AP1G2	413	281	370	228	868	634	152	148
AP1G2_3	AP1G2	336	398	304	251	316	575	230	655
AP1G2_4	AP1G2	444	241	412	144	369	332	61	169
AP1M1_1	AP1M1	601	922	534	376	650	867	552	677
AP1M1_2	AP1M1	284	414	93	183	159	185	767	289
AP1M1_3	AP1M1	429	361	389	723	764	1053	286	598
AP1M1_4	AP1M1	651	437	253	442	238	446	162	462
AP1M2_1	AP1M2	424	482	347	526	385	529	333	257
AP1M2_2	AP1M2	730	759	676	549	1111	718	760	1355
AP1M2_3	AP1M2	572	396	231	282	349	305	281	139
AP1M2_4	AP1M2	210	184	344	316	356	392	166	134
AP1S1_1	AP1S1	255	191	338	325	123	65	61	215
AP1S1_2	AP1S1	845	605	739	1411	846	1011	528	1283
AP1S1_3	AP1S1	140	153	244	94	111	128	127	183
AP1S1_4	AP1S1	94	144	17	122	126	222	115	8
AP1S2_1	AP1S2	359	528	358	370	500	332	160	552
AP1S2_2	AP1S2	457	297	735	281	471	302	215	1516
AP1S2_3	AP1S2	433	369	281	384	921	595	929	533
AP1S2_4	AP1S2	421	464	410	274	405	287	711	152
AP1S3_1	AP1S3	675	667	406	489	822	635	522	304
AP1S3_2	AP1S3	660	492	592	474	660	701	973	312
AP1S3_3	AP1S3	709	609	443	587	405	838	526	676
AP1S3_4	AP1S3	362	249	50	118	201	197	35	439
AP2A1_1	AP2A1	530	564	446	400	388	631	372	350
AP2A1_2	AP2A1	576	486	524	649	613	611	476	1546
AP2A1_3	AP2A1	194	155	63	150	241	160	583	157
AP2A1_4	AP2A1	303	128	116	140	362	160	250	469
AP2A2_1	AP2A2	262	239	170	133	234	395	222	465
AP2A2_2	AP2A2	179	156	139	85	163	125	56	83
AP2A2_3	AP2A2	201	187	110	253	167	70	162	430
AP2A2_4	AP2A2	114	234	447	256	212	177	150	143
AP2B1_1	AP2B1	638	630	397	772	867	382	250	325
AP2B1_2	AP2B1	326	349	99	626	253	411	356	214
AP2B1_3	AP2B1	4	40	45	62	2	28	0	0
AP2B1_4	AP2B1	279	364	162	361	487	389	996	456
AP2M1_1	AP2M1	404	511	252	335	658	548	406	226
AP2M1_2	AP2M1	872	693	493	354	872	835	796	709
AP2M1_3	AP2M1	594	653	668	450	982	558	223	302
AP2M1_4	AP2M1	462	328	589	288	399	210	545	379
AP2S1_1	AP2S1	782	746	338	622	857	538	741	493
AP2S1_2	AP2S1	622	702	447	239	950	679	470	212
AP2S1_3	AP2S1	979	1020	597	730	604	826	322	903
AP2S1_4	AP2S1	613	720	289	496	303	392	493	977
AP3B1_1	AP3B1	518	450	694	538	780	616	223	211
AP3B1_2	AP3B1	442	335	434	374	393	476	72	205
AP3B1_3	AP3B1	181	237	96	324	441	288	654	83
AP3B1_4	AP3B1	285	276	239	118	162	466	243	198
AP3B2_1	AP3B2	179	270	234	286	198	426	247	379
AP3B2_2	AP3B2	304	299	361	361	622	322	147	224
AP3B2_3	AP3B2	389	353	354	822	711	355	370	275
AP3B2_4	AP3B2	250	395	143	316	412	350	778	350
AP3D1_1	AP3D1	310	353	938	308	325	351	261	370
AP3D1_2	AP3D1	626	475	281	410	454	562	675	1250
AP3D1_3	AP3D1	630	712	987	862	784	880	352	347
AP3D1_4	AP3D1	960	813	575	624	876	873	432	564
AP3M1_1	AP3M1	555	364	348	515	660	586	199	364
AP3M1_2	AP3M1	574	321	332	295	466	259	220	78
AP3M1_3	AP3M1	563	567	556	534	451	481	190	152
AP3M1_4	AP3M1	323	260	204	163	654	299	195	131
AP3M2_1	AP3M2	281	222	4826	393	238	341	149	307
AP3M2_2	AP3M2	225	189	176	48	200	183	227	172
AP3M2_3	AP3M2	420	211	188	340	202	269	357	113
AP3M2_4	AP3M2	489	364	696	348	684	404	281	181
AP3S1_1	AP3S1	186	192	181	194	200	170	238	139
AP3S1_2	AP3S1	185	161	191	70	162	137	154	148
AP3S1_3	AP3S1	575	500	440	283	586	493	901	562
AP3S1_4	AP3S1	455	529	277	599	337	699	545	406
AP3S2_1	AP3S2	315	437	295	149	366	176	296	1087
AP3S2_2	AP3S2	94	112	45	62	123	68	74	181
AP3S2_3	AP3S2	222	291	143	352	150	525	176	109
AP3S2_4	AP3S2	215	265	143	212	86	207	178	108
AP4B1_1	AP4B1	160	215	69	290	150	208	81	105
AP4B1_2	AP4B1	945	1130	1392	1222	949	1159	578	851
AP4B1_3	AP4B1	954	828	575	1181	705	1047	722	1063
AP4B1_4	AP4B1	247	241	114	318	419	254	89	83
AP4E1_1	AP4E1	492	704	395	530	477	1001	165	386
AP4E1_2	AP4E1	428	549	433	1189	705	516	299	313
AP4E1_3	AP4E1	645	624	591	709	627	742	942	549
AP4E1_4	AP4E1	589	638	441	444	490	1088	428	521
AP4M1_1	AP4M1	399	442	302	283	571	264	990	352
AP4M1_2	AP4M1	161	152	270	214	80	154	51	126
AP4M1_3	AP4M1	298	232	158	565	321	240	125	135
AP4M1_4	AP4M1	223	225	310	280	368	218	120	321
AP4S1_1	AP4S1	241	269	204	114	268	341	1127	400
AP4S1_2	AP4S1	140	145	149	133	122	52	2347	320
AP4S1_3	AP4S1	89	110	29	115	116	173	215	54
AP4S1_4	AP4S1	317	381	107	1548	225	196	266	272
AP5B1_1	AP5B1	278	358	236	151	377	282	154	278
AP5B1_2	AP5B1	312	290	100	623	448	150	74	101
AP5B1_3	AP5B1	297	405	312	267	390	175	107	168
AP5B1_4	AP5B1	248	120	186	192	452	111	232	665
AP5M1_1	AP5M1	266	281	178	189	574	186	105	392
AP5M1_2	AP5M1	209	134	45	103	84	228	7	121
AP5M1_3	AP5M1	169	209	78	372	348	331	71	177
AP5M1_4	AP5M1	119	211	126	150	142	68	184	214
AP5S1_1	AP5S1	571	456	304	886	438	612	275	143
AP5S1_2	AP5S1	395	494	211	250	435	539	256	430
AP5S1_3	AP5S1	1042	1137	944	945	959	1242	1331	1290
AP5S1_4	AP5S1	878	831	393	1118	749	912	336	783
AP5Z1_1	AP5Z1	242	247	92	211	264	132	547	418
AP5Z1_2	AP5Z1	212	293	121	484	125	274	92	478
AP5Z1_3	AP5Z1	324	535	844	419	385	619	246	212
AP5Z1_4	AP5Z1	541	313	470	638	803	395	258	875
APAF1_1	APAF1	589	420	194	470	542	881	164	883
APAF1_2	APAF1	527	498	288	400	635	601	509	261
APAF1_3	APAF1	610	624	702	481	360	567	512	738
APAF1_4	APAF1	613	742	623	2676	444	578	424	380
APBA1_1	APBA1	350	468	330	340	769	268	388	449
APBA1_2	APBA1	201	318	324	377	295	280	164	161
APBA1_3	APBA1	388	337	423	241	217	261	239	226
APBA1_4	APBA1	410	375	410	621	341	576	260	242
APBA2_1	APBA2	498	515	464	440	296	614	387	492
APBA2_2	APBA2	136	286	34	3375	230	280	58	149
APBA2_3	APBA2	427	364	443	774	366	196	586	2229
APBA2_4	APBA2	261	345	157	163	175	384	163	237
APBA3_1	APBA3	303	326	271	326	399	330	254	208
APBA3_2	APBA3	346	188	124	288	225	709	325	283
APBA3_3	APBA3	319	223	564	339	191	286	63	240
APBA3_4	APBA3	168	204	52	134	230	221	461	57
APBB1_1	APBB1	491	478	344	438	629	706	330	538
APBB1_2	APBB1	340	358	295	650	191	240	326	201
APBB1_3	APBB1	246	200	556	227	180	181	201	93
APBB1_4	APBB1	222	185	470	161	205	202	60	140
APBB1IP_1	APBB1IP	468	383	503	456	294	504	137	190
APBB1IP_2	APBB1IP	453	257	256	384	169	468	129	200
APBB1IP_3	APBB1IP	366	295	690	493	495	397	156	435
APBB1IP_4	APBB1IP	588	422	298	370	683	620	331	543
APBB2_1	APBB2	193	266	177	266	178	282	164	224
APBB2_2	APBB2	280	282	245	160	261	261	447	735
APBB2_3	APBB2	142	161	62	147	312	93	78	265
APBB2_4	APBB2	475	603	738	432	425	182	561	364
APBB3_1	APBB3	670	535	670	534	560	404	665	368
APBB3_2	APBB3	928	786	805	1168	1027	1171	524	614
APBB3_3	APBB3	356	436	49	306	451	402	229	1318
APBB3_4	APBB3	585	753	979	1431	468	748	777	706
APC_1	APC	389	394	250	195	500	208	75	582
APC_2	APC	578	523	494	426	679	550	250	476
APC_3	APC	729	658	749	546	571	448	675	599
APC_4	APC	236	277	1477	1542	100	345	1827	2370
APC2_1	APC2	1236	1135	1305	1072	1246	1528	1176	1869
APC2_2	APC2	863	708	860	952	1045	1112	404	831
APC2_3	APC2	112	152	203	141	107	77	89	162
APC2_4	APC2	246	208	96	154	281	68	170	78
APCDD1_1	APCDD1	971	980	873	943	1010	888	706	1979
APCDD1_2	APCDD1	1271	1180	1174	4264	1347	1387	2601	1028
APCDD1_3	APCDD1	848	832	1407	1132	1143	945	1174	485
APCDD1_4	APCDD1	411	410	161	451	217	181	322	344
APCDD1L_1	APCDD1L	212	115	154	100	204	439	311	208
APCDD1L_2	APCDD1L	199	204	38	267	529	152	117	198
APCDD1L_3	APCDD1L	98	54	85	55	79	6	73	79
APCDD1L_4	APCDD1L	192	157	112	42	367	135	110	80
APCS_1	APCS	463	629	420	476	661	824	759	315
APCS_2	APCS	899	905	533	661	806	1078	1630	770
APCS_3	APCS	639	715	936	1058	381	687	611	394
APCS_4	APCS	879	840	475	724	680	591	633	687
APEH_1	APEH	604	489	398	386	812	810	383	920
APEH_2	APEH	1365	1280	2283	755	2234	1415	1468	877
APEH_3	APEH	499	428	141	339	298	692	434	625
APEH_4	APEH	460	407	467	447	538	486	241	541
APELA_1	APELA	347	298	164	388	445	74	221	211
APELA_2	APELA	434	334	162	299	399	411	388	142
APELA_3	APELA	66	65	54	67	185	38	71	36
APELA_4	APELA	72	243	59	145	61	185	112	126
APEX1_1	APEX1	219	258	178	165	157	290	180	661
APEX1_2	APEX1	126	229	99	60	250	228	281	245
APEX1_3	APEX1	516	526	532	467	394	322	2111	336
APEX1_4	APEX1	409	525	367	451	838	137	433	379
APEX2_1	APEX2	1120	1122	581	924	1066	766	312	563
APEX2_2	APEX2	903	814	521	437	1366	877	456	329
APEX2_3	APEX2	666	601	853	361	397	578	207	498
APEX2_4	APEX2	664	456	260	346	593	335	351	665
APH1A_1	APH1A	248	282	186	104	334	205	149	1144
APH1A_2	APH1A	248	189	139	142	350	298	52	136
APH1A_3	APH1A	169	177	57	283	204	81	346	9
APH1A_4	APH1A	263	269	126	470	411	367	206	199
APH1B_1	APH1B	906	922	1167	773	1154	743	591	1117
APH1B_2	APH1B	334	357	538	302	343	213	108	268
APH1B_3	APH1B	588	629	244	322	679	431	529	399
APH1B_4	APH1B	931	900	1105	1798	953	811	665	1830
API5_1	API5	557	522	412	1151	797	833	335	2116
API5_2	API5	1136	901	841	1174	828	1458	923	685
API5_3	API5	714	690	573	518	559	509	358	466
API5_4	API5	835	811	554	880	786	774	3106	1978
APIP_1	APIP	697	990	437	497	494	512	297	1101
APIP_2	APIP	247	176	167	225	141	250	48	144
APIP_3	APIP	413	233	285	174	248	329	168	508
APIP_4	APIP	239	140	45	118	107	295	150	213
APITD1_1	APITD1	441	428	290	255	448	313	459	433
APITD1_2	APITD1	617	542	189	522	432	498	1033	359
APITD1_3	APITD1	543	937	626	622	1062	432	897	581
APITD1_4	APITD1	820	534	320	1491	663	460	579	563
APITD1-CORT_1	APITD1-CORT	630	649	419	510	950	488	206	1516
APITD1-CORT_2	APITD1-CORT	350	300	1227	168	419	127	567	221
APITD1-CORT_3	APITD1-CORT	484	369	261	270	341	108	342	879
APITD1-CORT_4	APITD1-CORT	375	410	353	363	438	434	48	434
APLF_1	APLF	523	398	250	372	332	695	81	710
APLF_2	APLF	209	210	174	252	206	412	169	82
APLF_3	APLF	380	176	102	193	137	425	262	76
APLF_4	APLF	140	225	251	197	249	99	89	11
APLN_1	APLN	0	12	0	0	68	64	0	0
APLN_2	APLN	219	284	204	363	195	89	166	342
APLN_3	APLN	858	993	500	1058	1348	1281	1075	1955
APLN_4	APLN	899	795	496	609	1074	617	426	575
APLNR_1	APLNR	523	208	696	134	655	212	242	151
APLNR_2	APLNR	285	217	279	425	375	288	103	248
APLNR_3	APLNR	98	112	118	243	52	331	274	95
APLNR_4	APLNR	335	273	68	182	241	227	198	134
APLP1_1	APLP1	372	300	298	124	434	429	574	528
APLP1_2	APLP1	594	622	347	533	551	553	311	716
APLP1_3	APLP1	399	403	339	617	322	458	479	292
APLP1_4	APLP1	506	512	406	365	355	583	406	376
APLP2_1	APLP2	332	406	1734	260	452	409	200	654
APLP2_2	APLP2	182	227	333	175	299	295	105	71
APLP2_3	APLP2	192	114	65	40	105	137	70	77
APLP2_4	APLP2	137	229	758	719	227	135	92	365
APMAP_1	APMAP	324	386	312	304	286	413	452	190
APMAP_2	APMAP	834	700	1124	713	682	970	791	429
APMAP_3	APMAP	402	279	507	265	222	346	141	321
APMAP_4	APMAP	856	1072	467	6044	1116	869	706	599
APOA1_1	APOA1	107	119	95	193	98	140	64	214
APOA1_2	APOA1	482	516	607	428	422	692	338	378
APOA1_3	APOA1	255	306	138	275	355	253	135	119
APOA1_4	APOA1	152	124	58	122	49	126	45	119
APOA1BP_1	APOA1BP	225	300	250	254	225	343	151	252
APOA1BP_2	APOA1BP	401	402	266	275	436	302	501	269
APOA1BP_3	APOA1BP	479	327	723	190	248	385	390	306
APOA1BP_4	APOA1BP	417	423	671	211	529	461	393	288
APOA2_1	APOA2	674	613	195	838	886	714	759	594
APOA2_2	APOA2	510	351	736	344	383	411	348	445
APOA2_3	APOA2	845	679	470	634	708	856	830	397
APOA2_4	APOA2	311	363	189	972	274	378	187	230
APOA4_1	APOA4	425	477	249	471	274	350	170	327
APOA4_2	APOA4	778	581	371	415	830	447	463	309
APOA4_3	APOA4	646	576	295	598	626	574	300	830
APOA4_4	APOA4	554	738	575	559	1032	661	1146	552
APOA5_1	APOA5	482	682	334	498	856	446	204	332
APOA5_2	APOA5	142	309	129	119	220	464	90	212
APOA5_3	APOA5	129	161	120	208	129	112	53	153
APOA5_4	APOA5	393	340	451	174	579	306	135	366
APOB_1	APOB	794	732	648	702	749	899	882	866
APOB_2	APOB	754	814	386	948	563	713	899	401
APOB_3	APOB	783	597	585	534	1330	563	339	535
APOB_4	APOB	716	712	517	791	800	857	388	650
APOBEC1_1	APOBEC1	910	851	656	610	1034	1308	438	1288
APOBEC1_2	APOBEC1	626	984	525	761	989	1077	641	1305
APOBEC1_3	APOBEC1	487	554	241	469	474	359	555	388
APOBEC1_4	APOBEC1	449	452	166	742	320	558	176	306
APOBEC2_1	APOBEC2	288	269	255	74	452	418	166	211
APOBEC2_2	APOBEC2	144	128	226	66	125	72	169	221
APOBEC2_3	APOBEC2	423	295	423	1611	477	390	503	717
APOBEC2_4	APOBEC2	612	456	254	447	523	233	110	371
APOBEC3A_1	APOBEC3A	154	211	59	333	220	293	168	213
APOBEC3A_2	APOBEC3A	148	130	123	121	221	214	79	140
APOBEC3A_3	APOBEC3A	153	155	191	31	106	93	182	193
APOBEC3A_4	APOBEC3A	527	378	594	423	498	227	96	740
APOBEC3B_1	APOBEC3B	529	452	405	561	499	529	295	517
APOBEC3B_2	APOBEC3B	400	385	376	272	564	281	996	420
APOBEC3B_3	APOBEC3B	785	986	617	707	972	613	836	479
APOBEC3B_4	APOBEC3B	354	260	121	491	371	519	116	498
APOBEC3C_1	APOBEC3C	765	460	272	454	1350	441	305	1294
APOBEC3C_2	APOBEC3C	755	764	509	1215	911	654	1272	976
APOBEC3C_3	APOBEC3C	959	1108	900	749	885	575	424	1194
APOBEC3C_4	APOBEC3C	248	282	251	580	262	143	67	72
APOBEC3D_1	APOBEC3D	82	58	0	171	23	84	17	0
APOBEC3D_2	APOBEC3D	198	266	268	271	264	562	204	171
APOBEC3D_3	APOBEC3D	176	192	65	97	187	59	66	68
APOBEC3D_4	APOBEC3D	405	285	233	277	313	188	107	185
APOBEC3F_1	APOBEC3F	763	853	335	997	705	488	842	559
APOBEC3F_2	APOBEC3F	857	789	500	864	857	809	296	774
APOBEC3F_3	APOBEC3F	651	638	627	944	560	435	488	905
APOBEC3F_4	APOBEC3F	602	707	547	733	742	660	870	555
APOBEC3G_1	APOBEC3G	221	263	223	246	530	307	148	157
APOBEC3G_2	APOBEC3G	454	497	473	832	570	628	661	564
APOBEC3G_3	APOBEC3G	580	426	273	277	543	592	988	5073
APOBEC3G_4	APOBEC3G	262	270	812	68	351	283	139	141
APOBEC3H_1	APOBEC3H	723	797	731	708	570	828	488	573
APOBEC3H_2	APOBEC3H	558	528	419	614	756	564	481	598
APOBEC3H_3	APOBEC3H	407	316	263	322	497	375	184	117
APOBEC3H_4	APOBEC3H	363	368	248	304	255	429	71	477
APOBEC4_1	APOBEC4	273	363	268	270	196	229	61	291
APOBEC4_2	APOBEC4	364	330	110	316	375	490	135	122
APOBEC4_3	APOBEC4	518	623	656	359	645	474	256	1037
APOBEC4_4	APOBEC4	269	277	140	327	413	228	157	830
APOBR_1	APOBR	1101	930	990	913	834	723	1377	667
APOBR_2	APOBR	475	603	385	362	560	595	504	440
APOBR_3	APOBR	370	353	330	525	299	384	239	268
APOBR_4	APOBR	366	408	315	486	591	416	186	1015
APOC1_1	APOC1	768	531	858	216	481	675	496	620
APOC1_2	APOC1	407	375	227	274	242	344	182	134
APOC1_3	APOC1	348	376	220	882	389	256	769	360
APOC1_4	APOC1	616	603	592	562	714	577	1783	1519
APOC2_1	APOC2	400	349	159	229	343	228	290	424
APOC2_2	APOC2	397	357	395	668	701	219	758	396
APOC2_3	APOC2	278	290	393	122	404	419	40	272
APOC2_4	APOC2	214	154	182	109	73	42	142	132
APOC3_1	APOC3	944	893	1075	891	1014	665	526	518
APOC3_2	APOC3	966	968	957	812	1130	782	624	864
APOC3_3	APOC3	1198	798	980	869	1340	1406	1082	1098
APOC3_4	APOC3	865	822	668	861	1072	1150	820	706
APOC4_1	APOC4	257	276	202	190	261	152	409	302
APOC4_2	APOC4	657	666	350	700	681	1139	158	617
APOC4_3	APOC4	410	618	165	553	734	480	310	581
APOC4_4	APOC4	379	456	546	270	607	635	382	377
APOD_1	APOD	549	417	384	212	290	504	296	1319
APOD_2	APOD	298	324	319	301	249	287	244	277
APOD_3	APOD	253	245	206	258	124	209	126	122
APOD_4	APOD	144	190	241	219	146	626	78	807
APOE_1	APOE	280	308	254	189	298	171	88	240
APOE_2	APOE	232	169	164	121	77	362	69	210
APOE_3	APOE	337	391	414	361	454	506	497	352
APOE_4	APOE	241	311	287	216	353	424	171	1530
APOF_1	APOF	443	461	793	274	530	483	206	411
APOF_2	APOF	299	190	295	304	357	245	136	202
APOF_3	APOF	521	459	616	613	533	322	478	285
APOF_4	APOF	760	802	354	703	761	750	1627	796
APOH_1	APOH	60	63	43	99	50	40	4	397
APOH_2	APOH	801	619	323	827	694	852	476	459
APOH_3	APOH	182	244	166	259	198	104	585	287
APOH_4	APOH	329	285	159	345	410	491	81	239
APOL1_1	APOL1	457	521	327	255	507	1013	552	437
APOL1_2	APOL1	522	545	684	464	723	697	487	144
APOL1_3	APOL1	681	510	637	331	795	850	265	960
APOL1_4	APOL1	408	334	155	149	164	500	513	297
APOL2_1	APOL2	269	300	177	148	424	143	187	431
APOL2_2	APOL2	256	212	239	165	147	334	55	128
APOL2_3	APOL2	263	263	93	120	383	318	76	295
APOL2_4	APOL2	351	263	285	143	340	159	218	188
APOL3_1	APOL3	507	718	441	738	683	595	115	534
APOL3_2	APOL3	845	842	780	706	767	813	658	1156
APOL3_3	APOL3	1132	1089	515	993	973	828	994	802
APOL3_4	APOL3	638	591	296	741	717	853	352	502
APOL4_1	APOL4	211	297	290	87	378	387	78	263
APOL4_2	APOL4	241	314	578	152	316	671	116	297
APOL4_3	APOL4	692	688	389	520	673	772	428	889
APOL4_4	APOL4	175	275	221	122	88	234	46	183
APOL5_1	APOL5	319	232	92	343	216	253	270	421
APOL5_2	APOL5	390	383	167	375	338	244	234	436
APOL5_3	APOL5	245	192	62	444	307	688	343	587
APOL5_4	APOL5	634	578	318	533	820	920	1201	909
APOL6_1	APOL6	512	661	593	309	454	677	355	590
APOL6_2	APOL6	215	304	178	322	550	423	36	102
APOL6_3	APOL6	180	161	245	234	282	330	173	118
APOL6_4	APOL6	170	193	269	65	171	58	30	93
APOLD1_1	APOLD1	411	463	275	287	304	507	733	1361
APOLD1_2	APOLD1	511	577	851	1237	649	541	381	371
APOLD1_3	APOLD1	90	37	184	51	103	119	34	10
APOLD1_4	APOLD1	179	72	64	204	116	110	39	254
APOM_1	APOM	1316	1099	622	1029	1752	1797	691	6632
APOM_2	APOM	902	894	778	685	781	959	734	310
APOM_3	APOM	707	720	484	351	641	579	373	491
APOM_4	APOM	720	735	639	461	686	850	380	181
APOO_1	APOO	399	368	328	194	502	432	121	575
APOO_2	APOO	319	506	232	467	355	340	196	597
APOO_3	APOO	530	364	1023	389	779	400	338	280
APOO_4	APOO	300	355	467	438	454	618	216	477
APOOL_1	APOOL	236	224	69	265	458	325	377	514
APOOL_2	APOOL	487	531	1003	751	680	143	233	160
APOOL_3	APOOL	211	215	144	259	268	322	154	51
APOOL_4	APOOL	441	479	409	662	412	605	420	177
APOPT1_1	APOPT1	681	670	683	1337	734	984	239	444
APOPT1_2	APOPT1	787	762	343	329	705	830	622	1788
APOPT1_3	APOPT1	92	60	119	163	259	140	19	139
APOPT1_4	APOPT1	205	179	207	127	329	94	146	222
APP_1	APP	578	673	152	938	479	557	326	4298
APP_2	APP	230	159	56	375	64	86	18	78
APP_3	APP	348	217	121	244	401	408	165	145
APP_4	APP	311	434	144	341	502	561	1654	217
APPBP2_1	APPBP2	632	707	609	748	952	553	495	468
APPBP2_2	APPBP2	464	415	382	257	261	399	202	115
APPBP2_3	APPBP2	601	608	391	390	363	493	715	3007
APPBP2_4	APPBP2	106	80	104	94	39	121	97	201
APPL1_1	APPL1	958	1091	502	1620	770	961	644	607
APPL1_2	APPL1	860	776	510	1035	962	1177	468	340
APPL1_3	APPL1	651	572	595	415	873	907	180	408
APPL1_4	APPL1	449	497	419	449	531	353	516	1189
APPL2_1	APPL2	209	325	126	437	188	145	207	559
APPL2_2	APPL2	303	318	195	208	565	553	334	335
APPL2_3	APPL2	262	293	579	279	320	354	318	349
APPL2_4	APPL2	40	51	4	34	11	48	0	0
APRT_1	APRT	625	582	283	601	867	749	248	1283
APRT_2	APRT	369	591	290	469	414	423	1415	332
APRT_3	APRT	692	572	321	630	609	622	181	1135
APRT_4	APRT	1238	1006	1589	628	969	901	1678	661
APTX_1	APTX	438	299	252	337	324	222	117	52
APTX_2	APTX	669	777	620	619	889	602	796	1041
APTX_3	APTX	724	710	480	1015	903	481	403	370
APTX_4	APTX	492	698	388	519	732	779	369	254
AQP1_1	AQP1	721	687	442	1447	630	829	539	423
AQP1_2	AQP1	329	239	348	503	492	322	117	149
AQP1_3	AQP1	124	151	100	139	106	93	164	62
AQP1_4	AQP1	209	201	189	167	261	129	86	74
AQP10_1	AQP10	363	358	274	302	478	844	256	405
AQP10_2	AQP10	316	273	162	447	193	221	147	167
AQP10_3	AQP10	325	307	391	266	423	583	65	172
AQP10_4	AQP10	337	323	180	115	171	275	120	174
AQP11_1	AQP11	546	568	572	309	387	674	959	492
AQP11_2	AQP11	778	595	471	758	708	1127	493	278
AQP11_3	AQP11	160	91	155	101	86	128	11	103
AQP11_4	AQP11	89	92	8	96	94	81	74	300
AQP12A_1	AQP12A	246	232	103	269	411	220	78	277
AQP12A_2	AQP12A	291	222	268	182	147	185	253	205
AQP12A_3	AQP12A	224	279	235	144	463	404	61	249
AQP12A_4	AQP12A	286	400	297	466	273	238	289	864
AQP12B_1	AQP12B	489	427	363	502	398	512	852	809
AQP12B_2	AQP12B	320	369	228	345	381	479	234	372
AQP12B_3	AQP12B	421	360	148	227	215	283	432	914
AQP12B_4	AQP12B	348	379	395	1257	700	699	253	524
AQP2_1	AQP2	280	230	170	86	256	120	171	260
AQP2_2	AQP2	341	393	290	275	457	379	198	541
AQP2_3	AQP2	642	527	469	366	654	525	186	502
AQP2_4	AQP2	1	12	0	0	13	1	0	0
AQP3_1	AQP3	1105	931	1144	646	680	846	722	669
AQP3_2	AQP3	860	782	538	556	1066	840	587	517
AQP3_3	AQP3	398	385	1135	285	269	602	1717	422
AQP3_4	AQP3	933	883	886	901	1220	786	1006	647
AQP4_1	AQP4	261	344	415	260	385	407	178	245
AQP4_2	AQP4	187	233	465	254	218	237	83	472
AQP4_3	AQP4	464	308	241	297	167	233	162	586
AQP4_4	AQP4	308	429	259	470	239	461	745	372
AQP5_1	AQP5	648	458	215	499	693	437	526	510
AQP5_2	AQP5	204	240	279	308	258	172	263	738
AQP5_3	AQP5	249	143	14	117	187	309	230	111
AQP5_4	AQP5	306	237	165	797	186	356	78	2599
AQP6_1	AQP6	202	259	85	47	212	245	22	91
AQP6_2	AQP6	656	695	333	371	555	713	307	211
AQP6_3	AQP6	525	392	389	335	314	270	253	615
AQP6_4	AQP6	145	202	305	36	151	193	83	79
AQP7_1	AQP7	591	565	290	149	485	366	275	694
AQP7_2	AQP7	675	638	580	831	809	492	501	527
AQP7_3	AQP7	275	322	632	335	602	96	196	182
AQP7_4	AQP7	250	354	169	234	381	448	284	608
AQP8_1	AQP8	960	667	399	555	925	993	1109	2611
AQP8_2	AQP8	555	500	328	299	499	255	295	312
AQP8_3	AQP8	543	410	197	607	609	354	112	436
AQP8_4	AQP8	567	565	306	918	616	911	555	718
AQP9_1	AQP9	307	358	190	1430	350	275	335	138
AQP9_2	AQP9	394	481	906	609	495	731	320	742
AQP9_3	AQP9	764	637	605	740	566	442	1218	519
AQP9_4	AQP9	153	75	66	13	158	71	46	440
AQR_1	AQR	394	503	341	273	460	293	192	407
AQR_2	AQR	340	402	219	207	347	597	172	388
AQR_3	AQR	384	496	135	455	492	386	201	387
AQR_4	AQR	369	485	88	272	294	375	174	294
AR_1	AR	940	845	1716	430	1037	1201	1008	2041
AR_2	AR	242	337	141	223	220	97	137	372
AR_3	AR	375	369	255	290	456	741	313	354
AR_4	AR	178	242	122	452	242	314	115	275
ARAF_1	ARAF	291	454	395	397	498	342	92	153
ARAF_2	ARAF	186	204	682	316	144	410	216	120
ARAF_3	ARAF	191	176	131	196	216	223	48	11
ARAF_4	ARAF	219	235	180	178	136	474	185	489
ARAP1_1	ARAP1	391	319	157	426	477	201	258	405
ARAP1_2	ARAP1	360	317	302	56	467	377	174	194
ARAP1_3	ARAP1	475	444	402	441	288	326	1391	502
ARAP1_4	ARAP1	125	110	348	130	98	99	100	119
ARAP2_1	ARAP2	138	139	247	292	116	236	140	206
ARAP2_2	ARAP2	525	378	339	1700	428	139	370	404
ARAP2_3	ARAP2	243	199	28	256	205	293	144	247
ARAP2_4	ARAP2	421	443	267	487	438	558	291	562
ARAP3_1	ARAP3	259	283	188	285	492	303	184	842
ARAP3_2	ARAP3	195	186	27	98	137	62	65	33
ARAP3_3	ARAP3	192	215	162	255	212	290	85	432
ARAP3_4	ARAP3	222	80	125	105	138	248	291	98
ARC_1	ARC	873	682	527	712	901	663	453	790
ARC_2	ARC	759	704	568	1144	886	742	923	859
ARC_3	ARC	1100	940	912	3254	1017	1058	465	766
ARC_4	ARC	930	630	1017	389	1153	707	4391	1003
ARCN1_1	ARCN1	674	765	128	451	589	440	801	1277
ARCN1_2	ARCN1	756	652	642	343	719	635	269	353
ARCN1_3	ARCN1	448	639	441	176	595	305	294	432
ARCN1_4	ARCN1	636	746	620	875	560	1060	744	356
AREG_1	AREG	161	183	233	119	236	117	118	152
AREG_2	AREG	847	728	844	324	704	722	910	303
AREG_3	AREG	246	266	102	410	135	181	178	130
AREG_4	AREG	126	171	258	48	55	225	58	71
AREL1_1	AREL1	391	292	387	152	291	250	267	63
AREL1_2	AREL1	460	491	397	301	241	323	331	390
AREL1_3	AREL1	200	261	221	247	298	198	367	305
AREL1_4	AREL1	629	452	282	400	655	409	1671	474
ARF1_1	ARF1	271	494	129	663	408	415	591	372
ARF1_2	ARF1	187	307	98	97	334	162	49	80
ARF1_3	ARF1	63	139	215	27	21	52	5	30
ARF1_4	ARF1	409	307	482	270	463	335	365	157
ARF3_1	ARF3	915	1068	644	1029	1061	1250	467	2912
ARF3_2	ARF3	251	304	99	746	277	483	243	210
ARF3_3	ARF3	345	356	183	487	404	234	181	642
ARF3_4	ARF3	448	518	615	339	575	220	102	235
ARF4_1	ARF4	351	599	161	158	515	570	107	539
ARF4_2	ARF4	360	239	188	181	247	155	310	802
ARF4_3	ARF4	129	219	156	37	295	77	197	154
ARF4_4	ARF4	293	297	227	169	401	250	577	155
ARF5_1	ARF5	268	262	144	363	81	210	120	297
ARF5_2	ARF5	878	793	622	522	894	715	652	1403
ARF5_3	ARF5	146	185	35	81	91	161	190	684
ARF5_4	ARF5	225	209	33	16	201	147	86	56
ARF6_1	ARF6	413	487	339	505	362	354	478	457
ARF6_2	ARF6	457	263	131	432	355	265	92	383
ARF6_3	ARF6	187	161	97	124	82	111	52	45
ARF6_4	ARF6	124	179	262	117	148	146	250	113
ARFGAP1_1	ARFGAP1	346	234	107	178	404	287	64	221
ARFGAP1_2	ARFGAP1	390	529	426	572	267	470	145	1098
ARFGAP1_3	ARFGAP1	45	55	8	129	42	11	28	18
ARFGAP1_4	ARFGAP1	547	332	490	296	519	763	337	179
ARFGAP2_1	ARFGAP2	900	669	577	832	784	874	301	524
ARFGAP2_2	ARFGAP2	610	592	512	406	906	826	538	321
ARFGAP2_3	ARFGAP2	119	124	166	170	88	44	82	171
ARFGAP2_4	ARFGAP2	421	372	353	930	481	431	272	403
ARFGAP3_1	ARFGAP3	498	522	810	506	866	856	414	801
ARFGAP3_2	ARFGAP3	790	805	563	626	1127	548	515	433
ARFGAP3_3	ARFGAP3	244	313	316	190	185	454	58	197
ARFGAP3_4	ARFGAP3	253	215	106	242	423	298	265	370
ARFGEF1_1	ARFGEF1	551	345	871	553	706	713	1068	446
ARFGEF1_2	ARFGEF1	172	144	148	174	109	318	111	95
ARFGEF1_3	ARFGEF1	304	278	165	93	342	418	180	102
ARFGEF1_4	ARFGEF1	316	334	281	358	181	207	91	148
ARFGEF2_1	ARFGEF2	972	1046	436	772	571	1128	631	788
ARFGEF2_2	ARFGEF2	544	469	317	542	457	407	150	881
ARFGEF2_3	ARFGEF2	0	13	0	31	87	6	0	1
ARFGEF2_4	ARFGEF2	478	559	401	477	824	697	633	402
ARFGEF3_1	ARFGEF3	811	671	872	478	603	696	921	430
ARFGEF3_2	ARFGEF3	589	418	552	364	736	789	484	178
ARFGEF3_3	ARFGEF3	665	537	808	255	736	918	716	209
ARFGEF3_4	ARFGEF3	446	451	624	310	578	389	138	225
ARFIP1_1	ARFIP1	309	447	321	377	355	189	509	526
ARFIP1_2	ARFIP1	255	395	237	287	155	210	157	110
ARFIP1_3	ARFIP1	267	272	336	293	161	378	120	106
ARFIP1_4	ARFIP1	166	195	170	155	114	133	140	264
ARFIP2_1	ARFIP2	403	310	247	79	303	373	119	1110
ARFIP2_2	ARFIP2	281	370	251	309	253	450	319	208
ARFIP2_3	ARFIP2	299	310	143	483	253	115	87	230
ARFIP2_4	ARFIP2	346	352	399	648	190	126	256	286
ARFRP1_1	ARFRP1	188	165	86	41	420	454	69	53
ARFRP1_2	ARFRP1	243	213	12	86	124	313	245	257
ARFRP1_3	ARFRP1	159	233	73	128	255	174	24	511
ARFRP1_4	ARFRP1	419	443	197	89	539	255	140	325
ARG1_1	ARG1	183	262	57	308	286	203	49	466
ARG1_2	ARG1	406	496	607	474	694	364	123	476
ARG1_3	ARG1	235	203	90	184	84	175	99	238
ARG1_4	ARG1	355	359	179	178	219	351	214	190
ARG2_1	ARG2	234	314	86	327	242	362	111	89
ARG2_2	ARG2	470	407	639	311	329	393	375	817
ARG2_3	ARG2	264	201	283	257	437	304	105	131
ARG2_4	ARG2	240	266	233	339	423	463	371	188
ARGFX_1	ARGFX	286	184	61	368	273	125	137	183
ARGFX_2	ARGFX	607	405	378	812	484	310	225	636
ARGFX_3	ARGFX	218	249	156	119	222	183	246	834
ARGFX_4	ARGFX	338	491	705	188	505	530	173	206
ARGLU1_1	ARGLU1	193	132	64	103	182	134	39	44
ARGLU1_2	ARGLU1	350	353	252	359	239	484	225	267
ARGLU1_3	ARGLU1	143	95	110	22	206	29	24	28
ARGLU1_4	ARGLU1	213	140	54	51	126	169	434	68
ARHGAP1_1	ARHGAP1	201	253	190	80	102	87	83	156
ARHGAP1_2	ARHGAP1	500	500	311	253	319	532	195	157
ARHGAP1_3	ARHGAP1	416	221	818	168	227	386	45	158
ARHGAP1_4	ARHGAP1	537	648	339	247	679	395	150	423
ARHGAP10_1	ARHGAP10	905	1007	760	829	903	968	718	562
ARHGAP10_2	ARHGAP10	250	324	123	559	330	361	419	196
ARHGAP10_3	ARHGAP10	395	336	222	658	466	475	172	636
ARHGAP10_4	ARHGAP10	121	151	113	50	192	406	53	165
ARHGAP11A_1	ARHGAP11A	324	439	292	320	331	370	305	164
ARHGAP11A_2	ARHGAP11A	271	228	195	126	376	271	8	139
ARHGAP11A_3	ARHGAP11A	327	243	307	252	571	483	256	181
ARHGAP11A_4	ARHGAP11A	627	446	134	374	638	558	492	265
ARHGAP11B_1	ARHGAP11B	277	244	227	423	298	163	234	59
ARHGAP11B_2	ARHGAP11B	526	483	962	333	313	323	1540	1042
ARHGAP11B_3	ARHGAP11B	438	296	190	724	103	305	323	156
ARHGAP11B_4	ARHGAP11B	400	345	195	454	727	365	445	473
ARHGAP12_1	ARHGAP12	267	299	180	52	253	400	223	192
ARHGAP12_2	ARHGAP12	238	264	370	301	420	260	209	415
ARHGAP12_3	ARHGAP12	192	231	370	481	138	258	85	676
ARHGAP12_4	ARHGAP12	562	366	616	386	390	468	207	873
ARHGAP15_1	ARHGAP15	814	689	1023	808	1045	961	707	685
ARHGAP15_2	ARHGAP15	525	569	640	244	531	601	326	393
ARHGAP15_3	ARHGAP15	394	441	239	314	336	215	147	203
ARHGAP15_4	ARHGAP15	553	494	529	487	768	432	213	340
ARHGAP17_1	ARHGAP17	587	591	527	499	476	484	362	447
ARHGAP17_2	ARHGAP17	431	274	342	469	345	424	204	397
ARHGAP17_3	ARHGAP17	464	399	367	605	455	370	278	254
ARHGAP17_4	ARHGAP17	147	217	149	192	130	126	332	86
ARHGAP18_1	ARHGAP18	770	893	802	894	785	634	618	807
ARHGAP18_2	ARHGAP18	1228	1135	1117	808	1256	1011	810	726
ARHGAP18_3	ARHGAP18	432	465	202	410	602	1030	484	625
ARHGAP18_4	ARHGAP18	526	407	524	225	469	303	288	475
ARHGAP19_1	ARHGAP19	391	461	364	484	182	187	199	1291
ARHGAP19_2	ARHGAP19	0	0	20	0	0	0	0	0
ARHGAP19_3	ARHGAP19	320	282	274	459	314	361	142	1283
ARHGAP19_4	ARHGAP19	378	202	250	150	378	163	1480	157
ARHGAP20_1	ARHGAP20	716	774	552	591	1052	639	407	577
ARHGAP20_2	ARHGAP20	511	636	372	717	374	1006	344	262
ARHGAP20_3	ARHGAP20	886	932	771	691	1478	1332	689	839
ARHGAP20_4	ARHGAP20	286	364	238	632	421	655	348	302
ARHGAP21_1	ARHGAP21	318	323	599	355	429	239	297	921
ARHGAP21_2	ARHGAP21	367	487	721	726	488	333	493	319
ARHGAP21_3	ARHGAP21	294	424	442	680	401	380	238	598
ARHGAP21_4	ARHGAP21	683	515	1845	1356	529	476	751	612
ARHGAP22_1	ARHGAP22	197	212	134	197	518	198	317	60
ARHGAP22_2	ARHGAP22	828	813	505	676	1319	965	873	1304
ARHGAP22_3	ARHGAP22	1028	1227	1442	1799	1470	1247	1477	890
ARHGAP22_4	ARHGAP22	3	13	0	57	0	79	0	11
ARHGAP23_1	ARHGAP23	103	133	193	11	281	147	49	86
ARHGAP23_2	ARHGAP23	109	139	126	71	98	223	54	18
ARHGAP23_3	ARHGAP23	172	164	90	139	109	155	72	300
ARHGAP23_4	ARHGAP23	164	171	398	89	292	211	162	88
ARHGAP24_1	ARHGAP24	1493	1431	747	1369	1078	1064	830	1160
ARHGAP24_2	ARHGAP24	420	362	221	376	248	288	198	130
ARHGAP24_3	ARHGAP24	629	535	499	388	804	894	296	336
ARHGAP24_4	ARHGAP24	477	575	518	751	310	272	360	374
ARHGAP25_1	ARHGAP25	652	753	249	561	1033	649	484	479
ARHGAP25_2	ARHGAP25	1139	1078	1486	911	990	1748	996	1418
ARHGAP25_3	ARHGAP25	503	548	167	525	673	787	371	377
ARHGAP25_4	ARHGAP25	780	766	501	575	623	1021	490	337
ARHGAP26_1	ARHGAP26	438	344	1014	253	603	424	203	288
ARHGAP26_2	ARHGAP26	485	392	417	436	545	364	107	211
ARHGAP26_3	ARHGAP26	242	323	235	952	523	351	426	224
ARHGAP26_4	ARHGAP26	278	267	315	270	524	306	54	262
ARHGAP27_1	ARHGAP27	879	708	759	610	609	945	559	722
ARHGAP27_2	ARHGAP27	348	253	420	389	531	689	95	171
ARHGAP27_3	ARHGAP27	238	176	226	653	149	348	261	72
ARHGAP27_4	ARHGAP27	277	225	90	413	189	204	1629	272
ARHGAP28_1	ARHGAP28	703	772	520	826	1029	648	469	485
ARHGAP28_2	ARHGAP28	1474	1170	760	1355	1478	1689	810	1447
ARHGAP28_3	ARHGAP28	900	905	1218	1002	966	864	1750	586
ARHGAP28_4	ARHGAP28	740	540	505	624	655	961	472	519
ARHGAP29_1	ARHGAP29	526	565	253	434	373	715	1393	162
ARHGAP29_2	ARHGAP29	149	118	1239	111	163	89	454	11279
ARHGAP29_3	ARHGAP29	296	182	238	974	259	159	164	323
ARHGAP29_4	ARHGAP29	287	338	979	285	294	193	417	522
ARHGAP30_1	ARHGAP30	175	172	102	346	315	218	139	83
ARHGAP30_2	ARHGAP30	549	654	300	473	823	897	427	631
ARHGAP30_3	ARHGAP30	388	431	165	171	235	300	324	117
ARHGAP30_4	ARHGAP30	801	877	947	664	1354	871	510	5087
ARHGAP31_1	ARHGAP31	854	806	715	1426	1013	872	553	726
ARHGAP31_2	ARHGAP31	751	651	770	873	764	395	248	631
ARHGAP31_3	ARHGAP31	638	534	457	231	446	707	704	1023
ARHGAP31_4	ARHGAP31	276	318	135	127	355	144	124	86
ARHGAP32_1	ARHGAP32	294	364	285	592	630	614	431	195
ARHGAP32_2	ARHGAP32	570	415	378	364	532	317	491	376
ARHGAP32_3	ARHGAP32	290	290	116	668	335	366	193	212
ARHGAP32_4	ARHGAP32	238	110	159	295	103	158	107	126
ARHGAP33_1	ARHGAP33	273	488	321	515	444	160	214	315
ARHGAP33_2	ARHGAP33	334	490	379	175	189	405	348	304
ARHGAP33_3	ARHGAP33	125	185	150	182	31	59	44	65
ARHGAP33_4	ARHGAP33	159	259	291	80	167	156	191	129
ARHGAP35_1	ARHGAP35	427	526	779	704	589	532	364	496
ARHGAP35_2	ARHGAP35	1305	985	1549	1589	1493	1095	2618	1262
ARHGAP35_3	ARHGAP35	133	215	140	252	88	61	339	127
ARHGAP35_4	ARHGAP35	180	218	105	127	248	446	86	91
ARHGAP36_1	ARHGAP36	380	329	73	194	861	705	2166	140
ARHGAP36_2	ARHGAP36	303	260	215	480	314	298	186	2302
ARHGAP36_3	ARHGAP36	118	157	124	172	91	140	13	237
ARHGAP36_4	ARHGAP36	260	232	304	144	241	126	214	157
ARHGAP4_1	ARHGAP4	944	706	559	364	693	1105	788	454
ARHGAP4_2	ARHGAP4	255	289	189	320	120	463	66	2414
ARHGAP4_3	ARHGAP4	424	331	287	449	361	367	236	354
ARHGAP4_4	ARHGAP4	419	520	448	339	537	571	519	211
ARHGAP40_1	ARHGAP40	353	294	236	225	229	298	520	498
ARHGAP40_2	ARHGAP40	291	310	123	336	456	308	76	264
ARHGAP40_3	ARHGAP40	187	162	167	129	49	81	113	39
ARHGAP40_4	ARHGAP40	286	234	259	112	376	261	486	502
ARHGAP42_1	ARHGAP42	238	308	121	102	269	228	93	337
ARHGAP42_2	ARHGAP42	301	382	274	397	153	299	808	426
ARHGAP42_3	ARHGAP42	210	278	80	98	251	72	151	143
ARHGAP42_4	ARHGAP42	335	240	177	56	150	338	87	353
ARHGAP44_1	ARHGAP44	707	565	482	482	880	313	745	528
ARHGAP44_2	ARHGAP44	272	262	264	454	203	181	249	123
ARHGAP44_3	ARHGAP44	700	491	477	904	579	787	433	704
ARHGAP44_4	ARHGAP44	579	422	385	647	967	514	181	1054
ARHGAP5_1	ARHGAP5	208	282	106	49	416	322	83	283
ARHGAP5_2	ARHGAP5	245	290	249	241	102	276	208	710
ARHGAP5_3	ARHGAP5	591	505	738	1200	475	440	269	506
ARHGAP5_4	ARHGAP5	317	216	137	159	399	254	165	174
ARHGAP6_1	ARHGAP6	840	1014	1313	750	947	1379	706	627
ARHGAP6_2	ARHGAP6	759	839	402	380	555	665	584	884
ARHGAP6_3	ARHGAP6	714	731	579	1309	717	841	893	493
ARHGAP6_4	ARHGAP6	612	714	487	1032	853	564	341	819
ARHGAP8_1	ARHGAP8	448	468	686	346	475	716	496	329
ARHGAP8_2	ARHGAP8	563	402	134	576	424	449	335	1146
ARHGAP8_3	ARHGAP8	204	207	100	237	359	249	103	152
ARHGAP8_4	ARHGAP8	95	103	58	95	28	210	32	21
ARHGAP9_1	ARHGAP9	188	228	108	134	187	331	286	340
ARHGAP9_2	ARHGAP9	770	625	287	701	710	584	193	481
ARHGAP9_3	ARHGAP9	133	299	83	38	238	356	223	391
ARHGAP9_4	ARHGAP9	139	127	14	88	169	24	78	116
ARHGDIA_1	ARHGDIA	1233	931	462	731	1034	590	430	1188
ARHGDIA_2	ARHGDIA	156	192	145	244	159	91	92	153
ARHGDIA_3	ARHGDIA	189	196	34	161	226	207	31	66
ARHGDIA_4	ARHGDIA	376	299	131	130	206	388	270	94
ARHGDIB_1	ARHGDIB	827	835	1204	1404	664	1313	779	2008
ARHGDIB_2	ARHGDIB	621	567	431	690	568	919	459	817
ARHGDIB_3	ARHGDIB	825	661	1156	519	1302	840	594	476
ARHGDIB_4	ARHGDIB	406	467	262	374	671	419	197	401
ARHGDIG_1	ARHGDIG	526	299	206	551	639	344	201	414
ARHGDIG_2	ARHGDIG	115	235	152	168	58	135	33	186
ARHGDIG_3	ARHGDIG	291	287	103	207	459	502	90	234
ARHGDIG_4	ARHGDIG	296	276	92	110	153	339	809	177
ARHGEF1_1	ARHGEF1	281	278	314	288	331	556	181	504
ARHGEF1_2	ARHGEF1	186	223	137	330	167	103	21	202
ARHGEF1_3	ARHGEF1	418	386	322	238	410	276	184	174
ARHGEF1_4	ARHGEF1	390	388	368	301	526	324	200	657
ARHGEF10_1	ARHGEF10	636	706	427	787	524	723	928	358
ARHGEF10_2	ARHGEF10	836	530	725	549	915	537	550	902
ARHGEF10_3	ARHGEF10	384	261	129	248	229	482	170	307
ARHGEF10_4	ARHGEF10	512	524	316	440	623	445	638	606
ARHGEF10L_1	ARHGEF10L	759	738	639	1547	679	1117	1068	604
ARHGEF10L_2	ARHGEF10L	830	704	430	731	1005	1078	315	571
ARHGEF10L_3	ARHGEF10L	1108	959	740	839	794	673	776	728
ARHGEF10L_4	ARHGEF10L	475	548	350	580	385	822	595	409
ARHGEF11_1	ARHGEF11	407	394	425	290	666	444	489	749
ARHGEF11_2	ARHGEF11	308	262	278	284	192	233	1117	667
ARHGEF11_3	ARHGEF11	531	476	564	232	972	664	551	1946
ARHGEF11_4	ARHGEF11	432	457	344	592	621	547	151	360
ARHGEF12_1	ARHGEF12	191	210	17	138	298	292	60	74
ARHGEF12_2	ARHGEF12	126	174	33	55	245	276	62	170
ARHGEF12_3	ARHGEF12	295	373	120	54	343	244	152	502
ARHGEF12_4	ARHGEF12	285	340	78	283	428	222	268	296
ARHGEF15_1	ARHGEF15	438	596	450	588	689	554	417	626
ARHGEF15_2	ARHGEF15	144	262	94	466	312	670	261	211
ARHGEF15_3	ARHGEF15	457	420	159	418	503	894	441	299
ARHGEF15_4	ARHGEF15	436	392	1054	1150	372	351	223	546
ARHGEF16_1	ARHGEF16	0	0	0	0	16	0	0	0
ARHGEF16_2	ARHGEF16	256	218	86	153	581	348	109	268
ARHGEF16_3	ARHGEF16	62	122	181	49	115	25	79	28
ARHGEF16_4	ARHGEF16	135	111	12	64	147	119	84	103
ARHGEF17_2	ARHGEF17	210	223	145	568	219	127	150	181
ARHGEF17_3	ARHGEF17	174	208	222	87	174	91	77	116
ARHGEF17_4	ARHGEF17	126	124	108	297	243	81	72	105
ARHGEF18_1	ARHGEF18	220	289	286	99	151	370	219	219
ARHGEF18_2	ARHGEF18	110	161	55	83	131	171	330	195
ARHGEF18_3	ARHGEF18	381	354	301	160	476	447	58	851
ARHGEF18_4	ARHGEF18	260	276	230	220	313	486	63	398
ARHGEF19_1	ARHGEF19	214	269	185	172	225	298	142	139
ARHGEF19_2	ARHGEF19	210	250	32	179	204	71	93	185
ARHGEF19_3	ARHGEF19	274	204	54	163	239	213	185	310
ARHGEF19_4	ARHGEF19	287	252	188	241	425	191	53	114
ARHGEF2_1	ARHGEF2	241	217	128	153	202	514	186	308
ARHGEF2_2	ARHGEF2	232	131	260	48	134	237	73	42
ARHGEF2_3	ARHGEF2	636	676	171	427	825	624	408	204
ARHGEF2_4	ARHGEF2	112	100	31	0	47	169	19	119
ARHGEF25_1	ARHGEF25	722	854	589	834	806	356	621	959
ARHGEF25_2	ARHGEF25	463	327	453	188	364	343	1282	730
ARHGEF25_3	ARHGEF25	677	630	353	304	723	917	1450	363
ARHGEF25_4	ARHGEF25	620	704	566	700	1325	790	425	691
ARHGEF26_1	ARHGEF26	336	324	197	287	337	110	143	746
ARHGEF26_2	ARHGEF26	375	315	432	180	441	284	235	847
ARHGEF26_3	ARHGEF26	116	99	90	83	35	67	143	85
ARHGEF26_4	ARHGEF26	973	1157	894	1386	1477	678	614	1144
ARHGEF28_1	ARHGEF28	696	587	503	593	483	379	325	423
ARHGEF28_2	ARHGEF28	265	372	162	272	551	304	232	289
ARHGEF28_3	ARHGEF28	481	643	210	530	788	471	245	428
ARHGEF28_4	ARHGEF28	609	511	517	177	884	483	196	250
ARHGEF3_1	ARHGEF3	363	338	339	385	372	250	242	363
ARHGEF3_2	ARHGEF3	699	739	712	2428	741	1000	799	531
ARHGEF3_3	ARHGEF3	270	454	565	220	170	457	297	427
ARHGEF3_4	ARHGEF3	169	189	77	89	193	243	190	77
ARHGEF33_1	ARHGEF33	126	110	29	81	100	38	103	58
ARHGEF33_2	ARHGEF33	404	306	233	431	504	673	646	478
ARHGEF33_3	ARHGEF33	143	215	2	178	66	146	63	316
ARHGEF33_4	ARHGEF33	320	269	275	195	294	402	262	479
ARHGEF35_1	ARHGEF35	752	765	673	943	810	719	359	633
ARHGEF35_2	ARHGEF35	401	420	364	660	545	752	153	425
ARHGEF35_3	ARHGEF35	612	686	744	499	696	357	286	2176
ARHGEF35_4	ARHGEF35	490	650	410	392	736	678	411	494
ARHGEF37_1	ARHGEF37	204	359	1131	495	226	424	7	635
ARHGEF37_2	ARHGEF37	116	225	28	31	278	110	149	322
ARHGEF37_3	ARHGEF37	237	224	385	131	645	178	26	135
ARHGEF37_4	ARHGEF37	319	379	331	454	424	484	486	268
ARHGEF38_1	ARHGEF38	198	230	47	247	166	240	123	127
ARHGEF38_2	ARHGEF38	139	215	141	246	123	195	49	231
ARHGEF38_3	ARHGEF38	465	527	302	414	491	347	226	164
ARHGEF38_4	ARHGEF38	190	166	160	104	160	433	794	71
ARHGEF39_1	ARHGEF39	781	611	460	527	503	553	443	610
ARHGEF39_2	ARHGEF39	134	302	151	167	138	195	50	323
ARHGEF39_3	ARHGEF39	509	523	546	380	347	310	334	539
ARHGEF39_4	ARHGEF39	345	336	303	389	524	240	143	268
ARHGEF4_1	ARHGEF4	216	211	187	186	223	286	349	184
ARHGEF4_2	ARHGEF4	163	141	113	485	88	56	216	311
ARHGEF4_3	ARHGEF4	532	528	287	322	509	436	515	316
ARHGEF4_4	ARHGEF4	134	163	66	128	128	335	177	118
ARHGEF40_1	ARHGEF40	607	661	303	694	525	552	143	761
ARHGEF40_2	ARHGEF40	275	536	243	476	337	494	201	630
ARHGEF40_3	ARHGEF40	284	382	248	268	243	186	109	672
ARHGEF40_4	ARHGEF40	507	535	671	487	1043	685	614	1001
ARHGEF5_1	ARHGEF5	1459	1339	1102	1078	1135	1252	650	573
ARHGEF5_2	ARHGEF5	278	228	65	199	303	336	98	251
ARHGEF5_3	ARHGEF5	887	1077	593	1036	1348	1089	557	1430
ARHGEF5_4	ARHGEF5	603	642	501	362	332	615	154	301
ARHGEF6_1	ARHGEF6	359	376	1194	515	335	507	119	510
ARHGEF6_2	ARHGEF6	138	152	413	163	181	177	47	94
ARHGEF6_3	ARHGEF6	527	545	247	520	555	332	174	1009
ARHGEF6_4	ARHGEF6	347	316	257	124	511	534	163	203
ARHGEF7_1	ARHGEF7	559	592	640	268	577	542	612	331
ARHGEF7_2	ARHGEF7	131	172	75	59	173	234	36	376
ARHGEF7_3	ARHGEF7	210	102	129	106	35	344	56	133
ARHGEF7_4	ARHGEF7	410	600	519	397	380	620	153	717
ARHGEF9_1	ARHGEF9	251	242	243	223	250	359	127	349
ARHGEF9_2	ARHGEF9	278	302	238	240	463	414	192	1183
ARHGEF9_3	ARHGEF9	266	255	134	193	457	152	87	78
ARHGEF9_4	ARHGEF9	637	610	350	774	525	726	527	505
ARID1A_1	ARID1A	450	628	837	2560	583	552	603	321
ARID1A_2	ARID1A	486	610	947	778	449	558	437	2186
ARID1A_3	ARID1A	766	627	577	1151	628	793	324	238
ARID1A_4	ARID1A	200	233	113	549	294	270	291	100
ARID1B_1	ARID1B	869	774	396	934	1137	1049	521	979
ARID1B_2	ARID1B	1091	862	697	2091	1547	939	1117	1539
ARID1B_3	ARID1B	147	223	57	156	431	247	206	97
ARID1B_4	ARID1B	228	290	1703	3077	403	148	16	117
ARID2_1	ARID2	758	474	767	629	832	1068	943	868
ARID2_2	ARID2	345	480	66	2270	236	494	208	465
ARID2_3	ARID2	642	598	1048	417	992	614	343	516
ARID2_4	ARID2	112	130	75	83	116	285	60	68
ARID3A_1	ARID3A	503	553	160	803	767	486	230	526
ARID3A_2	ARID3A	230	190	271	132	171	57	23	90
ARID3A_3	ARID3A	413	529	408	318	669	384	819	361
ARID3A_4	ARID3A	318	205	75	141	241	97	175	219
ARID3B_1	ARID3B	1102	877	803	1729	693	884	439	1597
ARID3B_2	ARID3B	527	394	513	248	704	741	337	339
ARID3B_3	ARID3B	670	592	711	486	426	833	867	404
ARID3B_4	ARID3B	508	507	536	574	415	434	190	300
ARID3C_1	ARID3C	275	235	281	309	428	318	85	449
ARID3C_2	ARID3C	225	232	151	240	260	351	163	177
ARID3C_3	ARID3C	148	145	153	271	180	163	81	103
ARID3C_4	ARID3C	210	233	124	189	208	361	130	155
ARID4A_1	ARID4A	482	411	139	453	506	600	445	165
ARID4A_2	ARID4A	381	334	416	124	511	625	160	258
ARID4A_3	ARID4A	271	301	313	347	468	249	105	127
ARID4A_4	ARID4A	162	142	94	29	119	275	38	247
ARID4B_1	ARID4B	240	225	278	210	281	201	192	777
ARID4B_2	ARID4B	391	360	345	323	429	304	255	718
ARID4B_3	ARID4B	324	228	458	313	339	258	177	154
ARID4B_4	ARID4B	599	605	630	655	406	700	398	464
ARID5A_1	ARID5A	97	173	236	71	186	212	49	136
ARID5A_2	ARID5A	386	233	82	426	160	276	194	333
ARID5A_3	ARID5A	329	285	108	105	395	206	99	359
ARID5A_4	ARID5A	270	147	134	10	254	388	21	12
ARID5B_1	ARID5B	605	441	163	241	589	445	142	623
ARID5B_2	ARID5B	499	358	182	339	216	437	296	209
ARID5B_3	ARID5B	152	148	186	58	244	204	263	211
ARID5B_4	ARID5B	233	252	229	144	314	166	211	89
ARIH1_1	ARIH1	272	187	59	198	239	343	243	17
ARIH1_2	ARIH1	299	297	395	675	288	406	2917	119
ARIH1_3	ARIH1	270	258	30	125	171	458	13	192
ARIH1_4	ARIH1	328	355	74	181	181	370	127	159
ARIH2_1	ARIH2	525	714	2410	2363	668	882	448	864
ARIH2_2	ARIH2	510	616	1939	3018	646	417	1008	3093
ARIH2_3	ARIH2	395	326	1110	920	520	424	541	1633
ARIH2_4	ARIH2	501	639	2053	1480	862	615	3107	577
ARIH2OS_1	ARIH2OS	238	333	441	382	445	296	379	804
ARIH2OS_2	ARIH2OS	173	138	95	70	126	123	33	146
ARIH2OS_3	ARIH2OS	186	243	227	203	454	313	58	859
ARIH2OS_4	ARIH2OS	103	143	173	102	68	73	117	165
ARL1_1	ARL1	908	789	635	452	895	678	847	921
ARL1_2	ARL1	425	677	733	403	342	419	349	1185
ARL1_3	ARL1	263	317	560	235	124	683	144	407
ARL1_4	ARL1	389	512	396	501	721	751	449	419
ARL10_1	ARL10	446	321	301	395	394	379	167	283
ARL10_2	ARL10	552	395	218	298	478	570	292	640
ARL10_3	ARL10	377	407	333	183	210	291	138	545
ARL10_4	ARL10	536	482	299	540	754	492	776	350
ARL11_1	ARL11	220	367	371	388	445	114	320	317
ARL11_2	ARL11	701	568	566	505	474	600	349	373
ARL11_3	ARL11	163	160	46	132	78	83	70	11
ARL11_4	ARL11	180	117	175	328	139	190	120	206
ARL13A_1	ARL13A	194	198	187	63	220	129	80	217
ARL13A_2	ARL13A	185	143	27	93	168	71	301	124
ARL13A_3	ARL13A	450	618	702	511	544	544	254	592
ARL13A_4	ARL13A	949	723	1110	818	904	484	633	953
ARL13B_1	ARL13B	380	499	341	708	310	386	263	1709
ARL13B_2	ARL13B	953	843	717	591	1006	830	1062	591
ARL13B_3	ARL13B	615	602	727	788	639	974	184	543
ARL13B_4	ARL13B	462	573	541	1111	332	540	628	425
ARL14_1	ARL14	633	606	650	149	550	311	245	377
ARL14_2	ARL14	422	507	369	213	458	980	238	208
ARL14_3	ARL14	774	726	669	411	1125	358	558	1891
ARL14_4	ARL14	341	463	575	601	174	701	328	409
ARL14EP_1	ARL14EP	560	572	480	1982	680	302	276	2259
ARL14EP_2	ARL14EP	328	331	92	291	435	220	131	398
ARL14EP_3	ARL14EP	534	438	631	189	726	257	121	265
ARL14EP_4	ARL14EP	299	263	162	362	287	85	48	118
ARL14EPL_1	ARL14EPL	385	366	112	411	635	756	550	483
ARL14EPL_2	ARL14EPL	473	522	564	303	411	129	142	415
ARL14EPL_3	ARL14EPL	510	411	277	472	678	766	261	384
ARL14EPL_4	ARL14EPL	444	420	235	216	193	273	247	249
ARL15_1	ARL15	391	364	583	640	572	375	223	213
ARL15_2	ARL15	365	351	394	677	420	276	171	296
ARL15_3	ARL15	131	143	125	131	307	217	120	219
ARL15_4	ARL15	349	348	287	290	198	417	378	111
ARL16_1	ARL16	374	560	352	753	362	435	319	275
ARL16_2	ARL16	689	591	642	300	1020	666	507	543
ARL16_3	ARL16	99	113	80	254	91	176	93	33
ARL16_4	ARL16	271	273	59	279	231	64	74	248
ARL17A_1	ARL17A	561	458	426	284	537	614	465	640
ARL17A_2	ARL17A	265	223	246	260	237	268	178	84
ARL17A_3	ARL17A	607	653	446	338	860	867	372	525
ARL17A_4	ARL17A	201	227	384	330	329	467	191	82
ARL17B_1	ARL17B	288	323	334	286	739	218	391	185
ARL17B_2	ARL17B	519	451	692	408	422	585	394	626
ARL17B_3	ARL17B	194	283	172	220	180	391	110	713
ARL17B_4	ARL17B	369	184	154	266	563	399	132	212
ARL2_1	ARL2	406	351	109	177	582	275	198	175
ARL2_2	ARL2	228	246	99	118	236	148	142	326
ARL2_3	ARL2	264	200	170	162	195	203	740	240
ARL2_4	ARL2	578	441	70	220	850	341	269	168
ARL2BP_1	ARL2BP	319	402	433	223	401	151	139	380
ARL2BP_2	ARL2BP	171	248	54	124	282	232	103	478
ARL2BP_3	ARL2BP	360	318	246	236	365	346	202	663
ARL2BP_4	ARL2BP	321	281	228	394	282	168	476	593
ARL3_1	ARL3	362	525	270	449	508	610	165	348
ARL3_2	ARL3	636	620	241	860	813	718	750	597
ARL3_3	ARL3	303	198	275	342	241	294	571	221
ARL3_4	ARL3	417	374	574	700	286	315	196	297
ARL4A_1	ARL4A	344	449	220	306	220	520	367	282
ARL4A_2	ARL4A	139	154	17	215	78	58	49	43
ARL4A_3	ARL4A	406	214	250	238	388	450	148	448
ARL4A_4	ARL4A	146	250	49	78	151	177	92	119
ARL4C_1	ARL4C	211	136	294	119	259	219	139	192
ARL4C_2	ARL4C	282	183	69	157	318	505	136	183
ARL4C_3	ARL4C	140	78	46	83	117	183	93	235
ARL4C_4	ARL4C	367	303	247	443	310	147	160	109
ARL4D_1	ARL4D	79	24	172	57	6	17	0	0
ARL4D_2	ARL4D	840	718	996	1414	584	702	234	1996
ARL4D_3	ARL4D	345	336	143	208	203	291	272	518
ARL4D_4	ARL4D	273	296	337	533	492	356	340	185
ARL5A_1	ARL5A	608	847	3419	865	864	468	413	361
ARL5A_2	ARL5A	140	257	223	145	272	424	154	117
ARL5A_3	ARL5A	931	871	1004	717	720	1022	467	624
ARL5A_4	ARL5A	274	314	259	166	249	171	115	119
ARL5B_1	ARL5B	273	240	468	237	310	350	262	826
ARL5B_2	ARL5B	220	224	123	207	427	370	34	114
ARL5B_3	ARL5B	209	239	93	214	258	118	186	34
ARL5B_4	ARL5B	256	216	122	85	130	318	116	80
ARL5C_1	ARL5C	372	243	470	385	301	567	454	650
ARL5C_2	ARL5C	715	753	436	941	776	766	338	484
ARL5C_3	ARL5C	576	596	595	671	609	1367	698	834
ARL5C_4	ARL5C	548	489	367	246	448	279	235	888
ARL6_1	ARL6	342	330	371	97	301	288	1027	152
ARL6_2	ARL6	450	466	165	296	241	292	316	1313
ARL6_3	ARL6	920	861	1407	456	1154	900	961	1097
ARL6_4	ARL6	733	719	483	751	528	735	592	1087
ARL6IP1_1	ARL6IP1	235	234	107	181	68	141	135	191
ARL6IP1_2	ARL6IP1	116	158	52	3840	87	274	75	322
ARL6IP1_3	ARL6IP1	279	247	124	464	123	452	57	190
ARL6IP1_4	ARL6IP1	175	217	169	272	122	254	164	30
ARL6IP4_1	ARL6IP4	410	460	374	941	455	566	795	422
ARL6IP4_2	ARL6IP4	319	337	144	278	297	538	124	299
ARL6IP4_3	ARL6IP4	348	352	383	244	207	499	152	352
ARL6IP4_4	ARL6IP4	410	347	165	246	585	221	156	114
ARL6IP5_1	ARL6IP5	755	940	1244	1088	1107	1072	380	1251
ARL6IP5_2	ARL6IP5	691	761	451	853	621	819	474	840
ARL6IP5_3	ARL6IP5	829	985	1131	1078	1171	878	907	4304
ARL6IP5_4	ARL6IP5	523	545	277	384	583	583	501	335
ARL6IP6_1	ARL6IP6	291	244	417	155	234	274	78	202
ARL6IP6_2	ARL6IP6	157	186	1104	381	190	136	150	250
ARL6IP6_3	ARL6IP6	487	459	313	370	388	509	219	294
ARL6IP6_4	ARL6IP6	452	447	576	362	522	539	400	267
ARL8A_1	ARL8A	185	233	221	305	186	257	79	404
ARL8A_2	ARL8A	285	285	760	85	223	446	158	474
ARL8A_3	ARL8A	181	213	258	113	164	195	64	257
ARL8A_4	ARL8A	281	184	128	309	250	162	147	82
ARL8B_1	ARL8B	309	191	137	207	205	130	205	36
ARL8B_2	ARL8B	559	511	336	559	568	568	400	336
ARL8B_3	ARL8B	207	298	143	283	249	103	132	148
ARL8B_4	ARL8B	217	223	145	149	333	189	158	333
ARL9_1	ARL9	599	502	997	503	1145	698	490	449
ARL9_2	ARL9	234	227	153	186	397	142	228	92
ARL9_3	ARL9	284	269	276	314	126	160	358	162
ARL9_4	ARL9	509	623	720	735	628	686	296	439
ARMC1_1	ARMC1	900	835	1251	1189	1161	926	375	3812
ARMC1_2	ARMC1	1404	1279	1083	958	1924	1551	1869	851
ARMC1_3	ARMC1	656	596	703	481	865	659	527	378
ARMC1_4	ARMC1	554	386	211	440	313	215	133	316
ARMC10_1	ARMC10	560	458	204	284	479	295	123	173
ARMC10_2	ARMC10	308	279	359	267	548	183	102	357
ARMC10_3	ARMC10	302	187	56	90	327	403	111	134
ARMC10_4	ARMC10	325	437	429	551	629	740	652	313
ARMC12_1	ARMC12	679	596	536	571	902	501	571	539
ARMC12_2	ARMC12	760	639	256	688	591	723	359	421
ARMC12_3	ARMC12	296	179	92	136	106	215	53	88
ARMC12_4	ARMC12	673	435	342	465	535	1015	514	778
ARMC2_1	ARMC2	580	823	700	519	872	772	569	868
ARMC2_2	ARMC2	450	439	358	305	300	245	251	425
ARMC2_3	ARMC2	357	575	334	469	276	300	215	453
ARMC2_4	ARMC2	610	605	527	468	894	597	173	230
ARMC3_1	ARMC3	302	220	208	157	451	268	62	133
ARMC3_2	ARMC3	435	387	333	382	257	539	198	414
ARMC3_3	ARMC3	245	218	496	249	152	222	81	169
ARMC3_4	ARMC3	428	393	539	342	504	300	880	585
ARMC4_1	ARMC4	500	442	547	492	615	547	377	805
ARMC4_2	ARMC4	432	419	306	433	335	652	219	250
ARMC4_3	ARMC4	301	340	147	439	388	383	567	756
ARMC4_4	ARMC4	206	240	321	494	217	201	216	114
ARMC5_1	ARMC5	311	244	121	76	184	350	93	119
ARMC5_2	ARMC5	234	273	177	169	194	139	159	219
ARMC5_3	ARMC5	93	74	54	37	26	104	701	811
ARMC5_4	ARMC5	398	495	289	137	569	725	246	282
ARMC6_1	ARMC6	771	744	400	395	1082	766	324	671
ARMC6_2	ARMC6	508	439	496	378	735	633	376	488
ARMC6_3	ARMC6	402	447	258	569	855	281	990	416
ARMC6_4	ARMC6	201	224	482	365	170	225	89	211
ARMC7_1	ARMC7	1102	983	159	360	1109	964	587	805
ARMC7_2	ARMC7	454	498	200	93	835	564	526	648
ARMC7_3	ARMC7	280	243	211	119	442	116	144	252
ARMC7_4	ARMC7	520	330	160	159	317	364	169	173
ARMC8_1	ARMC8	1110	1006	1326	949	1021	1289	2171	959
ARMC8_2	ARMC8	1260	1012	802	1253	1584	946	362	678
ARMC8_3	ARMC8	1429	1532	1387	1721	1038	1368	938	1336
ARMC8_4	ARMC8	452	269	232	356	335	494	106	282
ARMC9_1	ARMC9	825	561	474	760	754	674	287	576
ARMC9_2	ARMC9	71	172	72	140	29	52	36	117
ARMC9_3	ARMC9	504	377	258	340	589	401	672	398
ARMC9_4	ARMC9	392	319	176	359	254	406	87	468
ARMCX1_1	ARMCX1	312	357	261	123	481	138	320	356
ARMCX1_2	ARMCX1	0	0	0	0	0	0	107	0
ARMCX1_3	ARMCX1	135	240	113	281	222	204	109	209
ARMCX1_4	ARMCX1	81	111	156	215	142	250	63	99
ARMCX2_1	ARMCX2	357	478	312	389	344	186	210	223
ARMCX2_2	ARMCX2	218	185	158	540	383	205	379	683
ARMCX2_3	ARMCX2	243	311	216	100	346	416	306	800
ARMCX2_4	ARMCX2	384	304	322	379	461	288	200	3852
ARMCX3_1	ARMCX3	826	851	976	576	1084	1101	517	550
ARMCX3_2	ARMCX3	597	487	574	410	425	658	357	246
ARMCX3_3	ARMCX3	262	305	391	189	301	528	170	304
ARMCX3_4	ARMCX3	243	156	161	180	358	375	300	309
ARMCX4_1	ARMCX4	436	379	271	232	627	588	473	406
ARMCX4_2	ARMCX4	133	252	80	309	248	316	246	198
ARMCX4_3	ARMCX4	158	256	693	67	361	208	430	297
ARMCX4_4	ARMCX4	166	168	91	161	132	356	446	58
ARMCX5_1	ARMCX5	239	329	377	265	312	505	73	481
ARMCX5_2	ARMCX5	585	682	448	301	786	661	367	500
ARMCX5_3	ARMCX5	195	233	187	203	114	350	21	66
ARMCX5_4	ARMCX5	346	326	158	285	239	455	134	170
ARMCX5-GPRASP2_1	ARMCX5-GPRASP2	464	437	766	347	411	247	243	330
ARMCX5-GPRASP2_2	ARMCX5-GPRASP2	538	506	397	714	540	556	343	342
ARMCX5-GPRASP2_3	ARMCX5-GPRASP2	249	552	185	709	411	482	243	602
ARMCX5-GPRASP2_4	ARMCX5-GPRASP2	418	512	406	605	451	492	304	208
ARMCX6_1	ARMCX6	778	657	1413	1046	826	797	288	266
ARMCX6_2	ARMCX6	592	678	764	553	636	798	192	499
ARMCX6_3	ARMCX6	436	344	233	211	335	452	343	218
ARMCX6_4	ARMCX6	498	426	224	591	447	578	12943	240
ARMS2_1	ARMS2	334	436	83	239	840	793	423	347
ARMS2_2	ARMS2	894	732	539	1028	746	980	579	426
ARMS2_3	ARMS2	463	317	321	652	319	578	150	295
ARMS2_4	ARMS2	219	340	214	282	333	186	158	277
ARMT1_1	ARMT1	163	344	215	257	502	133	159	90
ARMT1_2	ARMT1	508	689	542	690	874	944	389	490
ARMT1_3	ARMT1	754	734	876	800	576	499	656	706
ARMT1_4	ARMT1	459	530	282	296	379	644	367	694
ARNT_1	ARNT	352	367	8552	3568	228	382	680	629
ARNT_2	ARNT	311	434	4541	11779	797	341	220	1214
ARNT_3	ARNT	211	229	3494	3273	353	510	3867	1038
ARNT_4	ARNT	236	386	4725	12278	237	204	75	4843
ARNT2_1	ARNT2	584	748	856	547	444	539	397	904
ARNT2_2	ARNT2	418	333	233	300	522	335	443	482
ARNT2_3	ARNT2	575	486	698	509	609	887	885	1182
ARNT2_4	ARNT2	537	480	658	661	530	624	362	5932
ARNTL_1	ARNTL	707	643	469	491	589	627	722	1379
ARNTL_2	ARNTL	515	314	324	601	689	411	180	350
ARNTL_3	ARNTL	378	413	332	177	194	340	470	1257
ARNTL_4	ARNTL	384	356	270	592	292	469	212	934
ARNTL2_1	ARNTL2	115	89	44	194	242	274	25	58
ARNTL2_2	ARNTL2	631	799	525	802	501	427	343	491
ARNTL2_3	ARNTL2	214	347	350	169	148	474	122	200
ARNTL2_4	ARNTL2	305	279	341	102	188	578	210	227
ARPC1A_1	ARPC1A	305	307	365	357	389	583	133	376
ARPC1A_2	ARPC1A	503	269	199	154	240	162	215	84
ARPC1A_3	ARPC1A	426	312	124	817	620	172	192	790
ARPC1A_4	ARPC1A	219	213	77	505	246	289	251	239
ARPC1B_1	ARPC1B	440	435	259	374	414	572	168	183
ARPC1B_2	ARPC1B	262	208	30	204	272	286	188	225
ARPC1B_3	ARPC1B	241	250	238	220	321	309	248	275
ARPC1B_4	ARPC1B	202	127	161	222	228	141	61	1183
ARPC2_1	ARPC2	963	729	555	465	724	996	1315	1175
ARPC2_2	ARPC2	533	681	57	1277	771	596	340	302
ARPC2_3	ARPC2	898	915	328	578	1446	1370	464	504
ARPC2_4	ARPC2	839	571	498	331	550	784	826	668
ARPC3_1	ARPC3	241	243	187	241	390	303	69	327
ARPC3_2	ARPC3	317	368	456	150	442	162	239	470
ARPC3_3	ARPC3	360	554	272	131	204	624	293	187
ARPC3_4	ARPC3	596	492	295	199	523	827	383	221
ARPC4_1	ARPC4	491	442	188	347	361	217	239	430
ARPC4_2	ARPC4	638	654	428	486	825	476	318	467
ARPC4_3	ARPC4	512	602	229	366	383	430	217	2450
ARPC4_4	ARPC4	369	339	127	76	723	514	168	183
ARPC4-TTLL3_1	ARPC4-TTLL3	258	294	129	172	64	275	131	162
ARPC4-TTLL3_2	ARPC4-TTLL3	176	207	61	125	321	307	141	80
ARPC4-TTLL3_3	ARPC4-TTLL3	139	202	70	221	194	323	94	222
ARPC4-TTLL3_4	ARPC4-TTLL3	1349	1331	1004	3393	1455	988	1076	1884
ARPC5_1	ARPC5	530	436	301	190	988	291	152	1456
ARPC5_2	ARPC5	254	292	134	120	429	181	64	217
ARPC5_3	ARPC5	284	263	305	171	400	322	262	223
ARPC5_4	ARPC5	192	167	69	135	201	442	80	244
ARPC5L_1	ARPC5L	281	370	270	148	600	507	191	395
ARPC5L_2	ARPC5L	68	125	51	94	35	126	186	359
ARPC5L_3	ARPC5L	229	272	107	117	285	202	82	101
ARPC5L_4	ARPC5L	256	253	73	155	236	297	296	237
ARPIN_1	ARPIN	348	246	163	449	353	327	245	251
ARPIN_2	ARPIN	628	463	402	1495	830	409	483	800
ARPIN_3	ARPIN	1060	828	783	524	1015	1175	1128	2665
ARPIN_4	ARPIN	673	593	477	675	653	577	245	346
ARPP19_1	ARPP19	236	343	780	833	524	648	303	349
ARPP19_2	ARPP19	788	997	377	993	739	878	512	586
ARPP19_3	ARPP19	390	361	331	563	277	560	136	693
ARPP19_4	ARPP19	193	296	106	92	174	345	219	237
ARPP21_1	ARPP21	174	217	174	719	434	210	134	242
ARPP21_2	ARPP21	753	653	843	773	626	1097	679	465
ARPP21_3	ARPP21	766	691	513	348	716	870	629	1292
ARPP21_4	ARPP21	574	549	471	396	721	595	299	655
ARR3_1	ARR3	903	893	663	679	789	1234	531	519
ARR3_2	ARR3	754	659	602	746	921	610	582	687
ARR3_3	ARR3	279	285	361	126	143	343	136	341
ARR3_4	ARR3	396	391	544	532	414	682	540	522
ARRB1_1	ARRB1	409	496	389	325	446	363	559	1278
ARRB1_2	ARRB1	218	245	301	162	177	335	61	90
ARRB1_3	ARRB1	243	305	84	445	182	191	250	334
ARRB1_4	ARRB1	419	352	349	104	428	176	206	423
ARRB2_1	ARRB2	212	179	252	33	243	48	207	34
ARRB2_2	ARRB2	243	295	114	198	176	238	206	167
ARRB2_3	ARRB2	218	247	115	84	146	512	188	321
ARRB2_4	ARRB2	141	121	59	66	35	184	77	133
ARRDC1_1	ARRDC1	331	440	301	293	193	245	188	305
ARRDC1_2	ARRDC1	792	715	888	697	949	933	563	681
ARRDC1_3	ARRDC1	279	191	856	80	344	100	105	77
ARRDC1_4	ARRDC1	235	434	152	142	245	174	89	524
ARRDC2_1	ARRDC2	560	582	537	390	711	922	369	717
ARRDC2_2	ARRDC2	449	399	383	486	392	524	153	432
ARRDC2_3	ARRDC2	315	381	110	505	394	180	944	27
ARRDC2_4	ARRDC2	612	585	245	433	646	648	416	488
ARRDC3_1	ARRDC3	645	644	729	1383	996	706	1335	1154
ARRDC3_2	ARRDC3	587	501	372	1047	769	596	291	391
ARRDC3_3	ARRDC3	916	780	895	560	1104	1359	491	335
ARRDC3_4	ARRDC3	754	821	905	717	1136	752	610	520
ARRDC4_1	ARRDC4	303	276	341	281	300	434	251	81
ARRDC4_2	ARRDC4	294	260	108	54	178	259	418	68
ARRDC4_3	ARRDC4	673	656	422	943	765	865	225	1500
ARRDC4_4	ARRDC4	138	133	90	106	141	44	448	118
ARRDC5_1	ARRDC5	298	471	648	778	446	556	323	404
ARRDC5_2	ARRDC5	300	453	1445	393	382	717	757	427
ARRDC5_3	ARRDC5	269	372	430	305	268	279	313	299
ARRDC5_4	ARRDC5	359	252	283	341	306	582	185	40
ARSA_1	ARSA	550	491	434	489	516	407	211	459
ARSA_2	ARSA	522	437	354	669	712	367	385	815
ARSA_3	ARSA	243	351	374	303	190	157	94	194
ARSA_4	ARSA	310	368	552	142	524	619	275	188
ARSB_1	ARSB	836	876	330	794	767	853	732	431
ARSB_2	ARSB	306	276	205	994	359	491	37	193
ARSB_3	ARSB	375	396	127	319	296	229	252	427
ARSB_4	ARSB	365	365	108	1015	580	725	313	214
ARSD_1	ARSD	589	595	1008	1339	506	478	378	364
ARSD_2	ARSD	744	586	346	469	431	420	286	441
ARSD_3	ARSD	280	218	351	322	202	34	238	524
ARSD_4	ARSD	227	192	172	103	113	101	303	151
ARSE_1	ARSE	106	174	113	415	117	133	87	26
ARSE_2	ARSE	544	737	765	622	707	886	605	551
ARSE_3	ARSE	182	267	264	120	493	218	464	90
ARSE_4	ARSE	315	373	209	366	294	369	171	125
ARSF_1	ARSF	569	441	909	723	554	910	277	1153
ARSF_2	ARSF	716	668	736	445	839	677	353	132
ARSF_3	ARSF	1543	1358	735	1045	1354	1754	1803	835
ARSF_4	ARSF	455	575	448	1106	741	525	458	515
ARSG_1	ARSG	881	691	656	966	1338	634	577	493
ARSG_2	ARSG	765	662	604	564	831	576	381	950
ARSG_3	ARSG	385	425	238	341	360	437	456	546
ARSG_4	ARSG	784	731	957	931	896	520	647	512
ARSH_1	ARSH	532	538	192	226	526	903	283	481
ARSH_2	ARSH	679	689	315	864	661	548	367	385
ARSH_3	ARSH	797	648	641	410	736	727	726	1313
ARSH_4	ARSH	1067	994	596	1145	1097	1356	2788	1535
ARSI_1	ARSI	260	276	280	564	247	219	247	199
ARSI_2	ARSI	184	241	64	126	227	81	132	172
ARSI_3	ARSI	214	235	81	69	85	94	62	20
ARSI_4	ARSI	148	253	185	315	260	225	215	346
ARSJ_1	ARSJ	253	266	750	411	380	262	98	138
ARSJ_2	ARSJ	184	189	302	185	164	192	43	51
ARSJ_3	ARSJ	31	1	0	10	22	0	0	0
ARSJ_4	ARSJ	194	240	152	217	158	189	163	95
ARSK_1	ARSK	903	826	615	570	1011	824	556	912
ARSK_2	ARSK	1046	873	2855	884	1409	1135	1069	4420
ARSK_3	ARSK	891	650	611	708	760	986	648	539
ARSK_4	ARSK	579	637	470	553	764	741	1734	3672
ART1_1	ART1	420	292	238	489	355	527	422	145
ART1_2	ART1	231	195	68	128	164	325	66	142
ART1_3	ART1	308	307	149	591	369	436	108	138
ART1_4	ART1	5	0	0	0	0	0	0	0
ART3_1	ART3	377	498	221	398	479	536	186	653
ART3_2	ART3	439	415	189	347	633	621	270	208
ART3_3	ART3	469	448	266	452	389	611	110	342
ART3_4	ART3	260	308	294	255	293	298	194	332
ART4_1	ART4	335	448	250	257	357	233	548	393
ART4_2	ART4	537	480	496	644	828	674	179	534
ART4_3	ART4	134	150	37	79	138	426	131	18
ART4_4	ART4	129	137	190	151	149	155	192	71
ART5_1	ART5	323	316	178	246	350	373	281	740
ART5_2	ART5	396	555	281	704	639	410	198	571
ART5_3	ART5	427	479	258	572	567	752	355	686
ART5_4	ART5	623	538	288	1400	634	724	494	317
ARTN_1	ARTN	447	498	646	431	381	741	162	133
ARTN_2	ARTN	423	390	229	251	430	182	350	343
ARTN_3	ARTN	17	7	7	0	0	6	0	0
ARTN_4	ARTN	429	267	311	104	866	329	364	604
ARV1_1	ARV1	265	283	170	214	541	372	154	243
ARV1_2	ARV1	387	249	328	138	503	285	161	357
ARV1_3	ARV1	271	225	299	273	119	261	257	68
ARV1_4	ARV1	159	223	251	427	280	304	249	244
ARVCF_1	ARVCF	293	394	198	290	779	478	230	1565
ARVCF_2	ARVCF	539	296	359	515	418	258	315	477
ARVCF_3	ARVCF	113	109	85	65	122	224	48	46
ARVCF_4	ARVCF	433	314	262	490	470	391	213	171
ARX_1	ARX	412	315	241	288	360	506	162	238
ARX_2	ARX	323	271	228	148	442	442	216	260
ARX_3	ARX	169	265	235	559	44	136	67	147
ARX_4	ARX	510	604	534	971	859	787	313	335
AS3MT_1	AS3MT	357	468	802	286	502	370	179	259
AS3MT_2	AS3MT	486	474	362	554	306	267	271	637
AS3MT_3	AS3MT	196	303	155	594	136	146	175	222
AS3MT_4	AS3MT	132	131	76	359	309	180	68	30
ASAH1_1	ASAH1	415	450	489	251	221	430	307	329
ASAH1_2	ASAH1	424	500	422	583	362	317	545	427
ASAH1_3	ASAH1	347	314	389	348	477	284	138	321
ASAH1_4	ASAH1	298	289	289	203	364	579	6539	715
ASAH2_1	ASAH2	364	427	525	618	288	623	209	523
ASAH2_2	ASAH2	202	139	418	99	159	232	58	117
ASAH2_3	ASAH2	260	252	269	230	191	154	1778	223
ASAH2_4	ASAH2	656	436	344	461	752	640	304	622
ASAH2B_1	ASAH2B	253	311	127	659	447	197	71	190
ASAH2B_2	ASAH2B	204	272	375	191	279	645	120	423
ASAH2B_3	ASAH2B	253	267	489	248	177	480	241	183
ASAH2B_4	ASAH2B	470	368	489	314	451	271	191	223
ASAP1_1	ASAP1	336	409	340	288	338	325	30	302
ASAP1_2	ASAP1	210	247	320	480	145	247	134	124
ASAP1_3	ASAP1	260	272	226	275	571	137	605	53
ASAP1_4	ASAP1	320	316	278	239	523	460	117	188
ASAP2_1	ASAP2	105	122	107	51	113	323	96	204
ASAP2_2	ASAP2	336	210	449	317	177	369	144	67
ASAP2_3	ASAP2	200	200	301	370	197	38	22	625
ASAP2_4	ASAP2	234	280	680	472	266	162	304	362
ASAP3_1	ASAP3	289	298	123	289	203	281	71	295
ASAP3_2	ASAP3	237	191	164	213	103	260	106	191
ASAP3_3	ASAP3	180	192	217	144	313	133	52	159
ASAP3_4	ASAP3	370	319	223	1127	153	517	479	299
ASB1_1	ASB1	1083	707	990	795	857	837	1697	878
ASB1_2	ASB1	606	429	455	480	499	311	489	339
ASB1_3	ASB1	922	795	729	533	921	719	1317	795
ASB1_4	ASB1	597	560	633	797	919	748	481	931
ASB10_1	ASB10	818	781	623	958	995	916	955	1125
ASB10_2	ASB10	223	208	383	735	149	239	401	274
ASB10_3	ASB10	807	692	1702	603	828	1145	932	657
ASB10_4	ASB10	622	644	331	659	624	625	470	1446
ASB11_1	ASB11	556	474	365	343	371	346	238	369
ASB11_2	ASB11	300	376	176	430	306	634	102	148
ASB11_3	ASB11	176	223	132	277	197	289	372	130
ASB11_4	ASB11	361	373	462	201	222	427	591	150
ASB12_1	ASB12	355	352	183	396	464	649	474	420
ASB12_2	ASB12	309	411	204	644	244	236	233	217
ASB12_3	ASB12	263	211	198	401	285	232	221	153
ASB12_4	ASB12	418	401	530	266	357	447	224	470
ASB13_1	ASB13	264	369	377	1749	245	308	358	387
ASB13_2	ASB13	202	171	49	177	174	327	145	252
ASB13_3	ASB13	163	154	117	145	310	247	28	107
ASB13_4	ASB13	155	204	106	313	128	352	114	77
ASB14_1	ASB14	534	549	357	396	357	588	176	421
ASB14_2	ASB14	589	616	405	231	573	863	419	700
ASB14_3	ASB14	372	341	260	673	244	237	389	216
ASB14_4	ASB14	595	505	490	398	440	754	377	561
ASB15_1	ASB15	601	584	499	410	558	874	241	471
ASB15_2	ASB15	653	817	1068	964	991	912	734	615
ASB15_3	ASB15	658	770	613	568	937	812	539	515
ASB15_4	ASB15	938	891	1054	669	1255	1180	910	916
ASB16_1	ASB16	251	271	289	168	682	444	196	659
ASB16_2	ASB16	193	146	81	265	228	282	67	87
ASB16_3	ASB16	366	232	608	253	445	116	289	69
ASB16_4	ASB16	71	147	120	191	66	114	88	93
ASB17_1	ASB17	462	562	358	987	520	560	176	390
ASB17_2	ASB17	348	454	375	324	373	369	374	227
ASB17_3	ASB17	327	446	331	314	206	436	417	267
ASB17_4	ASB17	386	397	177	199	580	393	126	582
ASB18_1	ASB18	108	153	68	49	250	126	325	214
ASB18_2	ASB18	357	365	237	243	250	504	971	405
ASB18_3	ASB18	298	204	121	521	516	308	398	144
ASB18_4	ASB18	116	135	137	73	60	68	115	22
ASB2_1	ASB2	772	837	882	1097	780	773	336	2519
ASB2_2	ASB2	556	445	441	610	822	645	655	742
ASB2_3	ASB2	433	322	256	296	323	336	175	255
ASB2_4	ASB2	654	740	329	915	693	744	607	606
ASB3_1	ASB3	206	247	323	86	245	156	126	251
ASB3_2	ASB3	472	324	490	1368	315	467	193	450
ASB3_3	ASB3	218	279	252	260	227	265	290	139
ASB3_4	ASB3	264	231	189	326	337	183	208	1254
ASB4_1	ASB4	679	837	495	575	906	904	261	1240
ASB4_2	ASB4	521	539	357	603	637	1008	414	608
ASB4_3	ASB4	707	534	776	696	792	363	501	617
ASB4_4	ASB4	491	473	249	295	443	417	140	720
ASB5_1	ASB5	1437	1230	1499	1349	1488	1579	836	1304
ASB5_2	ASB5	636	840	687	446	1212	641	660	546
ASB5_3	ASB5	235	267	149	281	211	288	191	177
ASB5_4	ASB5	801	757	466	669	932	1076	392	415
ASB6_1	ASB6	91	122	130	61	29	194	133	84
ASB6_2	ASB6	200	198	95	156	422	203	171	329
ASB6_3	ASB6	491	534	533	687	785	431	372	1041
ASB6_4	ASB6	560	532	583	511	755	667	439	459
ASB7_1	ASB7	285	289	282	319	383	443	789	814
ASB7_2	ASB7	347	373	364	289	483	419	173	301
ASB7_3	ASB7	437	269	822	685	385	574	363	446
ASB7_4	ASB7	424	441	475	512	350	315	384	516
ASB8_1	ASB8	523	337	741	210	575	494	815	817
ASB8_2	ASB8	264	283	264	385	397	713	100	203
ASB8_3	ASB8	62	82	128	22	181	122	79	52
ASB8_4	ASB8	276	156	77	79	208	229	122	200
ASB9_1	ASB9	300	295	297	433	366	178	109	208
ASB9_2	ASB9	492	506	385	235	680	599	206	635
ASB9_3	ASB9	262	234	232	441	355	333	149	536
ASB9_4	ASB9	231	196	82	156	391	170	168	179
ASCC1_1	ASCC1	417	362	152	595	368	301	273	3475
ASCC1_2	ASCC1	386	344	957	401	476	366	344	310
ASCC1_3	ASCC1	205	170	136	211	211	155	145	128
ASCC1_4	ASCC1	87	66	59	43	49	84	56	56
ASCC2_1	ASCC2	617	549	368	594	669	737	275	757
ASCC2_2	ASCC2	231	217	128	209	187	210	211	169
ASCC2_3	ASCC2	229	230	368	251	336	362	414	234
ASCC2_4	ASCC2	231	312	206	126	104	816	89	357
ASCC3_1	ASCC3	312	502	739	191	255	152	352	224
ASCC3_2	ASCC3	314	362	72	304	195	285	254	67
ASCC3_3	ASCC3	354	309	234	230	326	132	106	198
ASCC3_4	ASCC3	734	685	368	476	783	596	503	555
ASCL1_1	ASCL1	1293	1463	909	1728	1286	1552	868	2165
ASCL1_2	ASCL1	521	582	290	565	847	718	854	574
ASCL1_3	ASCL1	228	205	355	257	254	188	66	331
ASCL1_4	ASCL1	168	133	237	109	257	179	119	64
ASCL2_1	ASCL2	254	212	148	255	299	219	43	214
ASCL2_2	ASCL2	200	195	195	266	179	223	86	290
ASCL2_3	ASCL2	357	383	274	275	321	508	553	724
ASCL2_4	ASCL2	121	127	140	146	110	48	54	169
ASCL3_1	ASCL3	425	496	450	311	438	503	479	478
ASCL3_2	ASCL3	182	193	95	166	275	170	1212	438
ASCL3_3	ASCL3	270	224	214	189	243	170	336	673
ASCL3_4	ASCL3	318	180	244	71	475	278	180	66
ASCL4_1	ASCL4	218	419	272	289	281	557	627	232
ASCL4_2	ASCL4	73	73	31	148	23	35	10	130
ASCL4_3	ASCL4	192	263	157	114	102	96	51	238
ASCL4_4	ASCL4	134	125	119	107	204	118	57	80
ASCL5_1	ASCL5	298	381	397	201	378	155	268	106
ASCL5_2	ASCL5	538	501	297	598	453	615	195	652
ASCL5_3	ASCL5	316	330	248	302	459	451	284	507
ASCL5_4	ASCL5	242	248	201	171	232	269	52	361
ASF1A_1	ASF1A	217	242	173	290	120	98	131	54
ASF1A_2	ASF1A	232	240	237	255	363	238	100	223
ASF1A_3	ASF1A	381	245	85	201	348	313	190	209
ASF1A_4	ASF1A	212	145	53	145	62	115	122	132
ASF1B_1	ASF1B	457	333	551	125	558	246	199	341
ASF1B_2	ASF1B	677	430	663	254	306	369	555	895
ASF1B_3	ASF1B	526	584	429	509	515	681	443	194
ASF1B_4	ASF1B	227	216	93	122	128	79	156	287
ASGR1_1	ASGR1	861	797	547	919	826	893	1045	646
ASGR1_2	ASGR1	803	783	683	674	718	790	455	639
ASGR1_3	ASGR1	606	683	246	635	402	467	340	485
ASGR1_4	ASGR1	1142	763	364	1440	1119	1391	658	734
ASGR2_1	ASGR2	146	201	118	196	303	120	115	119
ASGR2_2	ASGR2	539	585	377	208	930	455	305	752
ASGR2_3	ASGR2	236	180	144	584	548	390	164	112
ASGR2_4	ASGR2	268	144	315	721	203	149	119	213
ASH1L_1	ASH1L	569	470	239	276	497	469	341	934
ASH1L_2	ASH1L	212	392	396	341	326	230	102	150
ASH1L_3	ASH1L	623	609	583	501	689	509	229	262
ASH1L_4	ASH1L	170	370	351	225	106	406	52	204
ASH2L_1	ASH2L	786	532	240	338	572	686	1440	1095
ASH2L_2	ASH2L	491	505	238	284	1060	468	895	142
ASH2L_3	ASH2L	616	813	440	104	1115	813	494	5083
ASH2L_4	ASH2L	896	1038	230	650	1102	738	980	557
ASIC1_1	ASIC1	712	660	391	511	575	1040	508	496
ASIC1_2	ASIC1	562	681	412	662	642	759	402	477
ASIC1_3	ASIC1	328	597	246	164	432	569	202	2438
ASIC1_4	ASIC1	593	473	389	891	840	530	835	347
ASIC2_1	ASIC2	1042	955	675	549	986	568	1730	803
ASIC2_2	ASIC2	518	606	192	513	631	707	255	561
ASIC2_3	ASIC2	260	303	328	453	375	340	197	432
ASIC2_4	ASIC2	643	697	734	657	549	855	539	827
ASIC3_1	ASIC3	162	150	103	112	109	273	42	91
ASIC3_2	ASIC3	419	444	631	193	362	580	382	381
ASIC3_3	ASIC3	302	386	383	281	333	521	507	249
ASIC3_4	ASIC3	288	303	263	469	257	340	479	226
ASIC4_1	ASIC4	851	900	502	884	948	1186	438	716
ASIC4_2	ASIC4	545	608	430	881	594	1079	370	520
ASIC4_3	ASIC4	459	355	128	622	360	533	239	714
ASIC4_4	ASIC4	414	351	457	359	377	344	290	253
ASIC5_1	ASIC5	416	509	490	457	411	506	199	177
ASIC5_2	ASIC5	435	321	371	311	447	338	1122	440
ASIC5_3	ASIC5	183	201	246	157	358	216	116	638
ASIC5_4	ASIC5	366	311	85	256	310	439	156	371
ASIP_1	ASIP	825	944	628	330	769	854	419	645
ASIP_2	ASIP	676	606	606	535	646	778	586	830
ASIP_3	ASIP	11	18	11	0	3	9	0	0
ASIP_4	ASIP	624	623	543	1008	1003	682	367	386
ASL_1	ASL	999	984	1306	859	1179	1138	906	1944
ASL_2	ASL	260	246	243	224	500	524	201	225
ASL_3	ASL	80	120	64	180	137	87	95	134
ASL_4	ASL	93	148	85	111	162	271	414	107
ASMT_1	ASMT	512	649	335	1123	870	924	880	703
ASMT_2	ASMT	428	499	307	249	210	801	478	287
ASMT_3	ASMT	396	448	322	630	406	337	361	379
ASMT_4	ASMT	263	373	411	159	212	243	984	211
ASMTL_1	ASMTL	250	110	129	221	312	177	12	287
ASMTL_2	ASMTL	17	46	61	13	55	175	39	4
ASMTL_3	ASMTL	502	340	275	105	140	305	210	279
ASMTL_4	ASMTL	309	218	229	316	375	270	109	304
ASNA1_1	ASNA1	371	299	110	585	971	437	163	278
ASNA1_2	ASNA1	456	376	292	184	205	476	180	589
ASNA1_3	ASNA1	482	513	221	425	486	298	151	497
ASNA1_4	ASNA1	584	515	392	387	668	573	703	486
ASNS_1	ASNS	629	553	414	295	499	942	348	406
ASNS_2	ASNS	352	330	85	181	455	456	133	440
ASNS_3	ASNS	317	409	277	648	360	319	167	302
ASNS_4	ASNS	554	467	391	329	583	647	1745	376
ASNSD1_1	ASNSD1	874	811	339	927	816	985	495	717
ASNSD1_2	ASNSD1	325	256	308	180	195	144	119	171
ASNSD1_3	ASNSD1	1128	1176	911	989	1635	953	1491	857
ASNSD1_4	ASNSD1	797	914	668	366	404	727	1159	636
ASPA_1	ASPA	690	846	710	768	580	615	657	345
ASPA_2	ASPA	1285	1389	3961	1664	1603	1202	785	1552
ASPA_3	ASPA	448	376	463	275	503	429	431	100
ASPA_4	ASPA	801	759	698	574	380	394	451	215
ASPDH_1	ASPDH	364	387	492	239	370	365	281	296
ASPDH_2	ASPDH	1023	874	876	1675	1216	959	704	1935
ASPDH_3	ASPDH	277	344	265	310	267	211	161	390
ASPDH_4	ASPDH	583	496	352	347	534	747	351	516
ASPG_1	ASPG	206	283	96	631	228	112	102	243
ASPG_2	ASPG	155	184	36	377	134	102	65	151
ASPG_3	ASPG	231	256	256	520	522	431	314	1246
ASPG_4	ASPG	248	267	157	387	380	97	72	94
ASPH_1	ASPH	908	753	483	549	703	767	593	677
ASPH_2	ASPH	579	641	726	515	642	762	1146	621
ASPH_3	ASPH	823	810	531	2758	1337	1117	1341	1376
ASPH_4	ASPH	270	299	151	99	94	213	86	58
ASPHD1_1	ASPHD1	439	414	468	383	637	600	1076	343
ASPHD1_2	ASPHD1	328	397	145	282	401	509	258	186
ASPHD1_3	ASPHD1	371	411	153	634	404	215	167	746
ASPHD1_4	ASPHD1	672	524	915	704	766	518	398	1355
ASPHD2_1	ASPHD2	175	184	124	383	155	92	49	147
ASPHD2_2	ASPHD2	538	611	359	459	545	580	1165	614
ASPHD2_3	ASPHD2	315	282	410	305	371	93	241	1598
ASPHD2_4	ASPHD2	514	387	178	470	911	324	726	200
ASPM_1	ASPM	118	179	106	137	198	22	314	104
ASPM_2	ASPM	182	225	42	78	149	123	213	489
ASPM_3	ASPM	313	319	203	253	290	470	185	488
ASPM_4	ASPM	286	256	139	153	346	320	373	201
ASPN_1	ASPN	792	958	682	729	767	938	485	886
ASPN_2	ASPN	940	1012	731	811	842	644	703	575
ASPN_3	ASPN	133	183	249	223	105	248	48	78
ASPN_4	ASPN	243	190	189	215	279	327	83	118
ASPRV1_1	ASPRV1	1111	1228	698	906	2244	1367	1430	1332
ASPRV1_2	ASPRV1	351	329	196	265	295	301	452	330
ASPRV1_3	ASPRV1	950	1138	859	872	799	1511	459	831
ASPRV1_4	ASPRV1	671	729	591	652	1023	726	530	971
ASPSCR1_1	ASPSCR1	841	797	596	584	585	685	685	773
ASPSCR1_2	ASPSCR1	361	448	353	766	478	396	108	400
ASPSCR1_3	ASPSCR1	153	72	104	175	80	53	102	164
ASPSCR1_4	ASPSCR1	162	174	315	357	164	163	66	1536
ASRGL1_1	ASRGL1	286	290	321	130	221	244	151	296
ASRGL1_2	ASRGL1	213	159	107	134	236	177	37	101
ASRGL1_3	ASRGL1	422	435	355	382	418	502	326	237
ASRGL1_4	ASRGL1	405	362	224	382	390	308	263	257
ASS1_1	ASS1	591	451	281	541	1046	692	276	386
ASS1_2	ASS1	1055	1104	2544	750	1041	874	449	741
ASS1_3	ASS1	516	647	330	354	722	416	597	311
ASS1_4	ASS1	560	589	339	774	663	477	223	859
ASTE1_1	ASTE1	458	475	502	700	331	684	617	1047
ASTE1_2	ASTE1	110	106	139	150	99	145	501	79
ASTE1_3	ASTE1	136	157	150	58	152	182	118	20
ASTE1_4	ASTE1	222	263	359	91	292	159	435	262
ASTL_1	ASTL	581	863	278	573	837	1042	710	763
ASTL_2	ASTL	691	750	465	579	606	884	700	604
ASTL_3	ASTL	420	306	430	320	354	381	113	215
ASTL_4	ASTL	229	148	203	58	185	161	102	273
ASTN1_1	ASTN1	577	757	947	542	1027	539	601	664
ASTN1_2	ASTN1	502	566	337	478	476	757	286	413
ASTN1_3	ASTN1	476	473	786	572	1000	558	1082	462
ASTN1_4	ASTN1	543	432	765	355	862	685	189	763
ASTN2_1	ASTN2	683	697	403	812	619	866	492	606
ASTN2_2	ASTN2	549	516	516	945	422	313	855	370
ASTN2_3	ASTN2	333	279	285	144	285	237	109	83
ASTN2_4	ASTN2	252	166	133	129	248	143	239	325
ASUN_1	ASUN	791	738	452	654	1054	940	550	649
ASUN_2	ASUN	856	1059	557	349	957	783	658	754
ASUN_3	ASUN	562	742	768	1136	610	1287	560	642
ASUN_4	ASUN	823	716	916	1154	562	748	809	278
ASXL1_1	ASXL1	628	478	1234	237	628	650	516	409
ASXL1_2	ASXL1	312	267	387	473	316	302	91	273
ASXL1_3	ASXL1	326	331	292	275	173	124	236	281
ASXL1_4	ASXL1	315	238	178	166	242	417	220	223
ASXL2_1	ASXL2	138	238	34	109	200	204	674	199
ASXL2_2	ASXL2	630	602	764	3347	797	652	1068	502
ASXL2_3	ASXL2	204	215	35	103	68	162	81	101
ASXL2_4	ASXL2	130	148	99	75	166	41	92	257
ASXL3_1	ASXL3	362	323	329	487	846	455	508	826
ASXL3_2	ASXL3	260	223	279	240	622	704	325	331
ASXL3_3	ASXL3	249	154	112	237	438	324	136	157
ASXL3_4	ASXL3	337	226	303	209	279	247	50	64
ASZ1_1	ASZ1	836	1205	824	903	819	1076	324	1208
ASZ1_2	ASZ1	356	441	309	444	341	320	285	525
ASZ1_3	ASZ1	625	712	2149	779	1340	995	425	625
ASZ1_4	ASZ1	716	611	345	635	736	1354	704	473
ATAD1_1	ATAD1	246	319	343	273	502	345	90	148
ATAD1_2	ATAD1	374	377	872	825	422	314	74	177
ATAD1_3	ATAD1	270	215	413	155	261	162	340	118
ATAD1_4	ATAD1	231	226	149	260	181	275	298	769
ATAD2_1	ATAD2	239	212	186	283	264	231	72	132
ATAD2_2	ATAD2	592	401	393	702	395	384	279	442
ATAD2_3	ATAD2	347	358	225	144	417	639	145	166
ATAD2_4	ATAD2	285	234	550	471	451	424	180	102
ATAD2B_1	ATAD2B	462	455	168	200	507	419	203	250
ATAD2B_2	ATAD2B	652	727	1244	735	447	834	648	357
ATAD2B_3	ATAD2B	581	535	1001	569	434	451	278	435
ATAD2B_4	ATAD2B	456	492	150	175	637	285	344	63
ATAD3A_1	ATAD3A	266	255	57	258	180	399	51	408
ATAD3A_2	ATAD3A	205	190	189	384	164	458	442	139
ATAD3A_3	ATAD3A	352	262	235	278	321	830	485	1011
ATAD3A_4	ATAD3A	686	566	619	536	455	756	373	376
ATAD3B_1	ATAD3B	243	297	142	94	266	226	225	47
ATAD3B_2	ATAD3B	113	57	6	105	81	194	40	12
ATAD3B_3	ATAD3B	222	246	211	124	561	149	51	214
ATAD3B_4	ATAD3B	130	169	258	133	116	307	156	57
ATAD3C_1	ATAD3C	170	117	77	93	199	342	170	37
ATAD3C_2	ATAD3C	372	348	341	452	473	303	185	324
ATAD3C_3	ATAD3C	107	207	103	284	105	283	46	106
ATAD3C_4	ATAD3C	180	277	574	115	190	251	61	120
ATAD5_1	ATAD5	171	204	80	275	121	117	110	367
ATAD5_2	ATAD5	240	280	129	386	393	252	169	239
ATAD5_3	ATAD5	393	368	215	227	611	142	309	764
ATAD5_4	ATAD5	175	220	261	347	170	304	184	126
ATAT1_1	ATAT1	259	289	256	628	490	294	836	173
ATAT1_2	ATAT1	213	166	171	358	73	442	222	502
ATAT1_3	ATAT1	283	178	232	138	86	193	98	185
ATAT1_4	ATAT1	276	277	372	468	180	237	200	231
ATCAY_1	ATCAY	231	233	234	173	457	226	136	698
ATCAY_2	ATCAY	465	305	492	672	282	295	253	300
ATCAY_3	ATCAY	140	159	200	104	156	101	161	212
ATCAY_4	ATCAY	267	308	212	423	72	188	937	198
ATE1_1	ATE1	833	835	781	766	845	975	446	1456
ATE1_2	ATE1	390	439	280	438	384	298	304	2787
ATE1_3	ATE1	174	213	88	24	557	153	161	476
ATE1_4	ATE1	431	587	142	209	581	454	346	434
ATF1_1	ATF1	303	343	120	283	320	523	77	160
ATF1_2	ATF1	161	313	201	125	123	282	11	317
ATF1_3	ATF1	266	196	198	296	231	195	364	169
ATF1_4	ATF1	245	228	123	284	230	169	79	63
ATF2_1	ATF2	247	419	273	238	562	254	44	360
ATF2_2	ATF2	501	493	389	258	508	454	318	1308
ATF2_3	ATF2	293	260	337	202	320	150	47	74
ATF2_4	ATF2	332	367	186	169	302	269	738	727
ATF3_1	ATF3	420	453	325	430	395	491	445	406
ATF3_2	ATF3	491	341	552	218	535	397	295	375
ATF3_3	ATF3	241	328	14	169	164	248	2101	329
ATF3_4	ATF3	636	416	140	478	942	469	380	974
ATF4_1	ATF4	607	570	339	329	619	624	416	676
ATF4_2	ATF4	646	573	183	413	651	668	216	651
ATF4_3	ATF4	285	449	204	126	544	422	393	294
ATF4_4	ATF4	14	11	0	0	0	2	0	0
ATF5_1	ATF5	409	519	293	630	421	450	564	606
ATF5_2	ATF5	234	224	173	126	109	354	354	49
ATF5_3	ATF5	102	207	251	218	26	71	160	49
ATF5_4	ATF5	212	175	73	123	242	262	128	53
ATF6_1	ATF6	289	396	270	373	382	349	139	1048
ATF6_2	ATF6	275	352	179	320	215	364	373	165
ATF6_3	ATF6	791	767	531	927	1047	773	428	417
ATF6_4	ATF6	379	462	197	272	381	430	172	443
ATF6B_1	ATF6B	1203	988	988	2425	1433	855	843	908
ATF6B_2	ATF6B	437	542	329	532	427	327	676	1026
ATF6B_3	ATF6B	676	772	503	591	548	667	375	503
ATF6B_4	ATF6B	534	735	1391	960	483	972	358	889
ATF7_1	ATF7	931	991	575	1079	1239	1246	712	827
ATF7_2	ATF7	1121	1119	487	511	1447	922	1128	662
ATF7_3	ATF7	1005	1205	1008	951	1291	990	1225	1175
ATF7_4	ATF7	985	782	480	325	1807	774	734	233
ATF7IP_1	ATF7IP	775	653	253	810	758	913	492	301
ATF7IP_2	ATF7IP	1419	1137	2420	1284	1236	1515	1394	6266
ATF7IP_3	ATF7IP	813	924	733	672	914	776	385	334
ATF7IP_4	ATF7IP	762	851	418	744	559	880	466	423
ATF7IP2_1	ATF7IP2	356	322	150	429	318	316	147	332
ATF7IP2_2	ATF7IP2	688	598	436	709	719	659	191	556
ATF7IP2_3	ATF7IP2	769	679	307	376	873	334	440	555
ATF7IP2_4	ATF7IP2	399	327	455	136	505	230	1008	138
ATG10_1	ATG10	631	934	990	671	749	763	1285	392
ATG10_2	ATG10	439	592	770	369	574	441	304	234
ATG10_3	ATG10	260	254	194	185	510	345	120	63
ATG10_4	ATG10	735	712	522	537	896	788	516	286
ATG101_1	ATG101	977	902	1351	1941	904	754	800	474
ATG101_2	ATG101	1007	902	1323	2096	993	940	1022	1463
ATG101_3	ATG101	1349	1159	1252	1735	1077	1494	1377	1837
ATG101_4	ATG101	608	655	680	549	755	610	320	486
ATG12_1	ATG12	213	313	336	380	333	256	90	218
ATG12_2	ATG12	256	251	275	277	220	589	156	364
ATG12_3	ATG12	465	346	649	744	575	256	231	244
ATG12_4	ATG12	275	239	72	322	247	597	103	187
ATG13_1	ATG13	942	919	806	929	962	593	2732	670
ATG13_2	ATG13	282	325	233	347	171	215	212	254
ATG13_3	ATG13	624	685	647	1616	834	669	372	253
ATG13_4	ATG13	670	587	1207	747	725	695	286	580
ATG14_1	ATG14	424	424	573	623	677	298	1251	619
ATG14_2	ATG14	505	387	816	428	688	674	293	295
ATG14_3	ATG14	310	250	255	1591	199	269	666	269
ATG14_4	ATG14	481	358	538	690	578	353	475	231
ATG16L1_1	ATG16L1	758	968	914	1048	839	1086	447	1021
ATG16L1_2	ATG16L1	848	824	654	632	602	733	812	731
ATG16L1_3	ATG16L1	892	884	463	704	1156	1180	771	791
ATG16L1_4	ATG16L1	872	633	792	1319	1185	904	842	776
ATG16L2_1	ATG16L2	719	750	289	350	907	609	926	1168
ATG16L2_2	ATG16L2	563	423	488	657	525	276	223	288
ATG16L2_3	ATG16L2	743	606	769	379	900	673	439	382
ATG16L2_4	ATG16L2	429	361	256	221	354	301	130	188
ATG2A_1	ATG2A	362	349	81	799	220	334	253	608
ATG2A_2	ATG2A	168	165	158	123	111	221	112	121
ATG2A_3	ATG2A	462	395	307	378	979	445	356	210
ATG2A_4	ATG2A	547	582	263	656	426	568	717	533
ATG2B_1	ATG2B	382	380	122	402	341	356	588	488
ATG2B_2	ATG2B	405	407	712	553	675	162	505	335
ATG2B_3	ATG2B	213	309	318	212	361	238	158	230
ATG2B_4	ATG2B	274	311	470	315	293	227	70	48
ATG3_1	ATG3	778	874	742	932	709	1115	749	762
ATG3_2	ATG3	694	523	753	589	514	1004	704	781
ATG3_3	ATG3	272	355	212	179	166	617	335	884
ATG3_4	ATG3	443	413	259	336	469	456	184	1411
ATG4A_1	ATG4A	486	539	2231	461	667	488	397	452
ATG4A_2	ATG4A	1087	858	1037	676	837	1075	472	669
ATG4A_3	ATG4A	582	527	404	799	409	719	955	625
ATG4A_4	ATG4A	158	172	365	151	168	85	76	68
ATG4B_1	ATG4B	527	510	422	341	809	451	147	360
ATG4B_2	ATG4B	523	477	228	1190	261	662	165	220
ATG4B_3	ATG4B	91	119	77	142	122	87	92	36
ATG4B_4	ATG4B	236	190	298	234	127	398	147	80
ATG4C_1	ATG4C	887	902	1128	469	890	1078	1022	1002
ATG4C_2	ATG4C	661	703	482	474	669	604	291	510
ATG4C_3	ATG4C	568	555	2984	314	567	751	346	2629
ATG4C_4	ATG4C	668	622	603	775	578	901	1193	1759
ATG4D_1	ATG4D	159	239	299	134	132	303	112	357
ATG4D_2	ATG4D	299	185	57	182	287	337	45	50
ATG4D_3	ATG4D	425	406	399	178	545	356	114	1129
ATG4D_4	ATG4D	213	298	305	100	209	363	54	52
ATG5_1	ATG5	252	226	192	96	200	361	15	142
ATG5_2	ATG5	161	172	235	68	171	145	139	173
ATG5_3	ATG5	261	357	203	222	376	236	51	92
ATG5_4	ATG5	300	292	370	1710	324	242	789	949
ATG7_1	ATG7	386	482	691	308	237	366	273	367
ATG7_2	ATG7	293	201	307	113	205	189	41	55
ATG7_3	ATG7	362	353	350	292	333	398	99	94
ATG7_4	ATG7	504	448	577	526	493	633	268	306
ATG9A_1	ATG9A	742	710	926	1079	729	787	591	786
ATG9A_2	ATG9A	722	607	582	892	957	808	768	472
ATG9A_3	ATG9A	231	139	101	259	101	233	125	601
ATG9A_4	ATG9A	801	813	1178	995	1303	837	516	419
ATG9B_1	ATG9B	892	764	743	1161	948	1150	455	962
ATG9B_2	ATG9B	555	543	837	567	472	535	522	674
ATG9B_3	ATG9B	407	557	267	280	245	775	195	393
ATG9B_4	ATG9B	311	356	328	554	298	320	193	203
ATHL1_1	ATHL1	465	302	513	276	187	377	338	347
ATHL1_2	ATHL1	281	302	169	335	322	232	107	950
ATHL1_3	ATHL1	78	97	115	15	68	83	20	117
ATHL1_4	ATHL1	266	284	161	508	245	170	162	165
ATIC_1	ATIC	630	556	352	205	260	420	159	419
ATIC_2	ATIC	391	326	365	344	318	603	256	388
ATIC_3	ATIC	218	253	29	290	306	290	170	102
ATIC_4	ATIC	141	132	105	1035	343	209	12	55
ATL1_1	ATL1	546	552	173	485	575	482	316	481
ATL1_2	ATL1	664	836	809	3660	785	343	301	545
ATL1_3	ATL1	338	314	216	337	232	406	567	258
ATL1_4	ATL1	321	241	365	131	208	171	1390	392
ATL2_1	ATL2	350	367	62	157	166	355	186	54
ATL2_2	ATL2	224	200	155	80	453	465	155	29
ATL2_3	ATL2	347	358	233	294	224	345	170	317
ATL2_4	ATL2	393	355	238	128	699	422	155	298
ATL3_1	ATL3	573	465	307	569	570	363	2280	336
ATL3_2	ATL3	224	163	44	175	198	259	180	284
ATL3_3	ATL3	307	241	208	172	427	382	465	224
ATL3_4	ATL3	246	273	59	99	152	240	143	213
ATM_1	ATM	326	379	237	238	495	352	143	361
ATM_2	ATM	690	694	286	1035	1076	524	685	1124
ATM_3	ATM	746	724	273	842	779	583	420	671
ATM_4	ATM	714	693	497	577	716	1067	1341	1163
ATMIN_1	ATMIN	375	635	121	289	659	591	213	368
ATMIN_2	ATMIN	634	565	584	548	331	531	563	895
ATMIN_3	ATMIN	226	194	515	147	509	117	104	276
ATMIN_4	ATMIN	407	514	140	382	440	561	123	365
ATN1_1	ATN1	283	398	474	221	538	441	79	375
ATN1_2	ATN1	352	202	170	76	229	142	782	2547
ATN1_3	ATN1	444	247	793	299	445	188	476	916
ATN1_4	ATN1	292	294	101	69	194	349	241	181
ATOH1_1	ATOH1	226	226	289	173	387	114	161	563
ATOH1_2	ATOH1	677	886	450	764	784	835	471	499
ATOH1_3	ATOH1	290	252	306	607	296	236	53	657
ATOH1_4	ATOH1	407	632	371	416	785	946	817	878
ATOH7_1	ATOH7	286	275	194	363	106	234	217	212
ATOH7_2	ATOH7	703	562	415	784	572	494	954	298
ATOH7_3	ATOH7	468	549	513	668	729	589	1078	1033
ATOH7_4	ATOH7	372	328	118	480	178	478	293	333
ATOH8_1	ATOH8	239	266	224	141	310	199	22	565
ATOH8_2	ATOH8	121	106	48	116	101	49	18	43
ATOH8_3	ATOH8	133	98	225	95	155	168	28	59
ATOH8_4	ATOH8	131	152	197	278	250	214	52	346
ATOX1_1	ATOX1	725	529	446	439	424	714	591	396
ATOX1_2	ATOX1	240	204	370	395	487	358	100	721
ATOX1_4	ATOX1	288	316	64	331	266	267	403	163
ATP10A_1	ATP10A	250	205	175	386	397	140	108	347
ATP10A_2	ATP10A	374	297	411	360	428	482	223	314
ATP10A_3	ATP10A	145	92	110	41	135	147	12	192
ATP10A_4	ATP10A	198	117	88	59	266	183	449	304
ATP10B_1	ATP10B	319	415	267	1087	402	476	113	49
ATP10B_2	ATP10B	433	342	275	326	473	319	570	209
ATP10B_3	ATP10B	269	343	284	461	380	716	361	1405
ATP10B_4	ATP10B	227	351	399	373	458	663	226	557
ATP10D_1	ATP10D	450	525	582	920	647	363	467	363
ATP10D_2	ATP10D	366	505	238	541	509	665	1226	196
ATP10D_3	ATP10D	427	492	352	1102	548	307	181	554
ATP10D_4	ATP10D	812	774	528	704	697	666	336	398
ATP11A_1	ATP11A	235	275	192	298	349	137	125	82
ATP11A_2	ATP11A	343	201	110	322	183	405	299	118
ATP11A_3	ATP11A	548	390	284	429	167	262	497	364
ATP11A_4	ATP11A	152	212	445	111	237	279	278	336
ATP11AUN_1	ATP11AUN	343	304	379	235	203	255	227	180
ATP11AUN_2	ATP11AUN	334	276	151	302	315	501	214	224
ATP11AUN_3	ATP11AUN	245	201	117	301	366	390	117	337
ATP11AUN_4	ATP11AUN	667	631	400	509	799	665	510	664
ATP11B_1	ATP11B	279	226	170	568	397	340	317	97
ATP11B_2	ATP11B	691	758	724	529	593	977	568	609
ATP11B_3	ATP11B	782	728	826	548	1053	601	491	582
ATP11B_4	ATP11B	364	229	262	107	488	159	111	57
ATP11C_1	ATP11C	447	554	647	717	425	322	165	170
ATP11C_2	ATP11C	642	652	673	599	797	376	399	657
ATP11C_3	ATP11C	440	335	702	379	468	607	386	3163
ATP11C_4	ATP11C	458	362	658	252	518	305	182	297
ATP12A_1	ATP12A	1711	1539	1773	1392	2274	2213	1298	1428
ATP12A_2	ATP12A	1030	845	461	1218	954	1035	568	1796
ATP12A_3	ATP12A	578	758	433	430	561	520	475	341
ATP12A_4	ATP12A	663	615	1039	1326	721	730	978	852
ATP13A1_1	ATP13A1	491	429	483	191	585	457	135	634
ATP13A1_2	ATP13A1	254	234	80	110	496	589	99	233
ATP13A1_3	ATP13A1	224	173	81	307	542	82	216	283
ATP13A1_4	ATP13A1	241	315	51	267	276	437	549	390
ATP13A2_1	ATP13A2	1220	1242	850	1076	1729	1056	1809	1282
ATP13A2_2	ATP13A2	1315	1419	896	1236	1462	1164	633	1104
ATP13A2_3	ATP13A2	742	673	640	501	617	980	758	748
ATP13A2_4	ATP13A2	637	654	388	252	503	970	274	371
ATP13A3_1	ATP13A3	840	878	610	620	1496	705	1098	1239
ATP13A3_2	ATP13A3	282	394	200	419	386	346	86	141
ATP13A3_3	ATP13A3	327	349	107	383	180	296	983	1172
ATP13A3_4	ATP13A3	424	438	370	440	631	371	1147	266
ATP13A4_1	ATP13A4	294	348	189	227	193	289	4117	278
ATP13A4_2	ATP13A4	457	371	140	705	511	188	197	158
ATP13A4_3	ATP13A4	455	468	582	420	368	463	538	711
ATP13A4_4	ATP13A4	314	280	190	124	393	129	162	278
ATP13A5_1	ATP13A5	531	531	874	787	648	581	243	366
ATP13A5_2	ATP13A5	457	572	118	656	381	340	528	358
ATP13A5_3	ATP13A5	459	536	456	522	626	817	374	259
ATP13A5_4	ATP13A5	153	256	179	307	226	206	88	223
ATP1A1_1	ATP1A1	983	919	447	492	787	1043	468	446
ATP1A1_2	ATP1A1	187	208	189	71	137	307	132	139
ATP1A1_3	ATP1A1	265	175	393	66	150	322	145	2476
ATP1A1_4	ATP1A1	373	383	152	263	727	344	114	504
ATP1A2_1	ATP1A2	575	551	466	586	936	664	345	742
ATP1A2_2	ATP1A2	729	845	506	995	998	877	461	809
ATP1A2_3	ATP1A2	690	755	1167	478	813	409	394	490
ATP1A2_4	ATP1A2	785	743	781	955	902	945	656	835
ATP1A3_1	ATP1A3	258	314	227	549	263	341	111	241
ATP1A3_2	ATP1A3	335	353	76	102	762	531	141	275
ATP1A3_3	ATP1A3	214	329	122	80	240	381	288	242
ATP1A3_4	ATP1A3	160	146	120	123	159	175	187	63
ATP1A4_1	ATP1A4	641	820	444	316	649	858	364	503
ATP1A4_2	ATP1A4	554	433	228	511	537	529	352	531
ATP1A4_3	ATP1A4	436	473	136	352	552	264	320	469
ATP1A4_4	ATP1A4	585	550	278	923	545	620	352	273
ATP1B1_1	ATP1B1	536	717	847	1451	716	444	381	674
ATP1B1_2	ATP1B1	346	383	384	120	920	423	974	1288
ATP1B1_3	ATP1B1	497	504	467	868	643	769	419	531
ATP1B1_4	ATP1B1	809	631	828	314	1010	952	277	482
ATP1B2_1	ATP1B2	424	469	514	407	497	543	329	780
ATP1B2_2	ATP1B2	584	657	1001	488	976	747	661	499
ATP1B2_3	ATP1B2	610	490	223	809	451	573	258	545
ATP1B2_4	ATP1B2	116	190	130	185	109	178	9	227
ATP1B3_1	ATP1B3	473	519	217	318	608	596	298	679
ATP1B3_2	ATP1B3	128	300	223	373	223	517	34	1529
ATP1B3_3	ATP1B3	784	651	635	1290	796	407	400	585
ATP1B3_4	ATP1B3	644	594	422	531	783	1033	623	556
ATP1B4_1	ATP1B4	879	771	493	805	924	1043	895	615
ATP1B4_2	ATP1B4	122	111	21	124	122	154	55	100
ATP1B4_3	ATP1B4	995	867	945	778	998	983	401	1367
ATP1B4_4	ATP1B4	833	757	615	589	852	665	447	1290
ATP2A1_1	ATP2A1	233	313	281	875	189	352	44	202
ATP2A1_2	ATP2A1	418	411	704	560	747	761	221	430
ATP2A1_3	ATP2A1	315	384	152	208	468	606	286	3579
ATP2A1_4	ATP2A1	173	134	172	193	232	90	135	82
ATP2A2_1	ATP2A2	270	385	235	291	323	264	101	378
ATP2A2_2	ATP2A2	270	300	152	206	440	344	88	78
ATP2A2_3	ATP2A2	158	295	354	263	157	412	66	866
ATP2A2_4	ATP2A2	182	248	68	81	415	215	105	87
ATP2A3_1	ATP2A3	300	309	355	237	741	524	227	715
ATP2A3_2	ATP2A3	147	171	217	242	145	92	81	49
ATP2A3_3	ATP2A3	440	218	303	559	541	161	175	248
ATP2A3_4	ATP2A3	54	79	160	61	130	31	75	22
ATP2B1_1	ATP2B1	724	781	708	1104	557	696	415	562
ATP2B1_2	ATP2B1	419	487	585	318	755	843	1803	1653
ATP2B1_3	ATP2B1	720	641	149	336	530	699	894	707
ATP2B1_4	ATP2B1	273	262	309	224	713	519	187	354
ATP2B2_1	ATP2B2	824	629	556	717	507	676	637	1142
ATP2B2_2	ATP2B2	470	384	277	460	374	654	791	604
ATP2B2_3	ATP2B2	122	118	226	147	203	122	61	460
ATP2B2_4	ATP2B2	340	338	304	174	382	461	376	179
ATP2B3_1	ATP2B3	262	290	169	244	118	445	483	119
ATP2B3_2	ATP2B3	198	156	56	92	436	327	109	343
ATP2B3_3	ATP2B3	265	240	187	523	367	350	68	99
ATP2B3_4	ATP2B3	287	352	214	424	431	409	167	211
ATP2B4_1	ATP2B4	237	142	110	263	340	161	100	212
ATP2B4_2	ATP2B4	353	388	142	246	264	476	127	660
ATP2B4_3	ATP2B4	382	458	253	454	181	269	742	473
ATP2B4_4	ATP2B4	215	182	69	237	170	247	42	104
ATP2C1_1	ATP2C1	492	593	492	384	574	714	352	697
ATP2C1_2	ATP2C1	670	693	392	567	566	642	462	2183
ATP2C1_3	ATP2C1	302	605	489	1945	331	651	394	858
ATP2C1_4	ATP2C1	305	444	270	281	437	154	515	363
ATP2C2_1	ATP2C2	1223	1353	2343	1122	1529	1404	684	1166
ATP2C2_2	ATP2C2	181	266	208	601	418	166	280	249
ATP2C2_3	ATP2C2	222	309	1531	93	356	337	239	231
ATP2C2_4	ATP2C2	895	708	973	592	1279	805	986	744
ATP4A_1	ATP4A	681	625	539	678	791	448	484	324
ATP4A_2	ATP4A	424	543	608	242	531	530	403	477
ATP4A_3	ATP4A	464	543	361	336	348	611	200	747
ATP4A_4	ATP4A	625	593	202	319	715	917	410	391
ATP4B_1	ATP4B	468	324	568	398	544	487	247	435
ATP4B_2	ATP4B	298	255	296	692	569	447	407	934
ATP4B_3	ATP4B	499	537	574	446	693	474	176	279
ATP4B_4	ATP4B	359	350	234	391	182	352	213	226
ATP5A1_1	ATP5A1	886	840	800	587	847	507	519	601
ATP5A1_2	ATP5A1	412	666	151	539	535	749	268	1167
ATP5A1_3	ATP5A1	377	352	56	746	197	399	105	153
ATP5A1_4	ATP5A1	389	377	209	360	311	455	318	544
ATP5B_1	ATP5B	689	666	349	711	1370	1034	239	1025
ATP5B_2	ATP5B	560	703	450	299	786	780	924	488
ATP5B_3	ATP5B	42	20	8	1	20	16	17	0
ATP5B_4	ATP5B	388	329	147	372	529	335	1153	275
ATP5C1_1	ATP5C1	575	468	477	368	726	510	1269	1285
ATP5C1_2	ATP5C1	220	369	258	85	99	426	186	829
ATP5C1_3	ATP5C1	315	447	336	215	378	644	122	357
ATP5C1_4	ATP5C1	263	309	149	261	113	265	1575	613
ATP5D_1	ATP5D	670	667	324	216	1092	1349	411	557
ATP5D_2	ATP5D	606	518	408	466	714	789	304	462
ATP5D_3	ATP5D	782	889	199	419	955	1210	315	787
ATP5D_4	ATP5D	364	337	263	272	531	264	200	321
ATP5E_1	ATP5E	217	177	158	113	206	233	532	153
ATP5E_2	ATP5E	473	673	529	136	776	1216	567	290
ATP5E_3	ATP5E	260	215	196	272	366	378	179	279
ATP5E_4	ATP5E	1132	862	681	605	1272	799	342	796
ATP5F1_1	ATP5F1	312	272	149	372	304	237	146	394
ATP5F1_2	ATP5F1	281	367	322	547	507	338	137	192
ATP5F1_3	ATP5F1	220	236	234	344	259	261	157	207
ATP5F1_4	ATP5F1	419	417	243	493	269	594	262	318
ATP5G1_1	ATP5G1	185	282	64	38	334	235	88	460
ATP5G1_2	ATP5G1	458	469	485	790	259	478	1740	1208
ATP5G1_3	ATP5G1	225	241	106	213	153	319	333	231
ATP5G1_4	ATP5G1	366	220	153	197	198	198	67	589
ATP5G2_1	ATP5G2	532	573	493	519	717	484	623	290
ATP5G2_2	ATP5G2	591	717	488	657	976	568	404	237
ATP5G2_3	ATP5G2	269	248	54	247	220	259	160	143
ATP5G2_4	ATP5G2	321	382	263	177	331	383	244	551
ATP5G3_1	ATP5G3	408	456	352	282	268	582	240	386
ATP5G3_2	ATP5G3	110	268	128	89	104	167	857	122
ATP5G3_3	ATP5G3	140	134	76	515	116	186	221	136
ATP5G3_4	ATP5G3	252	176	230	212	161	328	50	111
ATP5H_1	ATP5H	581	638	287	394	658	586	554	164
ATP5H_2	ATP5H	229	192	158	118	223	110	175	203
ATP5H_3	ATP5H	138	114	31	70	128	209	67	108
ATP5H_4	ATP5H	155	272	168	267	207	380	67	183
ATP5I_1	ATP5I	198	221	61	34	129	56	36	99
ATP5I_2	ATP5I	135	136	122	49	56	33	44	86
ATP5I_3	ATP5I	501	466	462	784	840	501	445	459
ATP5I_4	ATP5I	688	817	615	517	779	1457	453	585
ATP5J_1	ATP5J	318	297	294	332	331	233	199	139
ATP5J_2	ATP5J	235	228	129	46	230	221	87	137
ATP5J_3	ATP5J	251	220	365	236	249	172	23	522
ATP5J_4	ATP5J	275	315	244	324	123	285	267	302
ATP5J2_1	ATP5J2	452	393	404	281	500	704	317	281
ATP5J2_2	ATP5J2	389	328	135	341	516	640	259	578
ATP5J2_3	ATP5J2	364	198	212	42	212	428	212	157
ATP5J2_4	ATP5J2	155	247	10	52	168	180	422	101
ATP5J2-PTCD1_1	ATP5J2-PTCD1	307	361	166	308	482	664	690	286
ATP5J2-PTCD1_2	ATP5J2-PTCD1	324	260	219	268	132	482	117	130
ATP5J2-PTCD1_3	ATP5J2-PTCD1	209	161	16	165	223	180	163	117
ATP5J2-PTCD1_4	ATP5J2-PTCD1	349	238	709	938	372	287	470	545
ATP5L_1	ATP5L	148	180	181	183	180	205	215	71
ATP5L_2	ATP5L	754	685	595	1747	885	823	578	1152
ATP5L_3	ATP5L	240	176	196	96	290	263	44	191
ATP5L_4	ATP5L	888	703	699	834	428	786	586	1133
ATP5L2_1	ATP5L2	330	388	296	180	416	349	750	200
ATP5L2_2	ATP5L2	140	213	225	257	231	39	28	185
ATP5L2_3	ATP5L2	203	180	173	229	169	552	66	131
ATP5L2_4	ATP5L2	120	101	31	113	240	349	98	92
ATP5O_1	ATP5O	438	366	176	274	412	379	360	308
ATP5O_2	ATP5O	643	505	323	342	371	845	280	349
ATP5O_3	ATP5O	850	679	762	760	756	952	509	566
ATP5O_4	ATP5O	379	378	299	432	427	402	334	279
ATP5S_1	ATP5S	938	945	819	1143	828	934	832	1543
ATP5S_2	ATP5S	311	151	159	285	136	146	152	382
ATP5S_3	ATP5S	687	745	922	624	1097	695	407	580
ATP5S_4	ATP5S	139	182	115	55	281	102	22	21
ATP5SL_1	ATP5SL	689	574	858	558	844	676	855	681
ATP5SL_2	ATP5SL	441	456	370	204	395	520	154	239
ATP5SL_3	ATP5SL	268	199	286	136	428	227	170	209
ATP5SL_4	ATP5SL	95	130	44	31	88	151	24	115
ATP6AP1_1	ATP6AP1	312	263	177	22	332	228	95	178
ATP6AP1_2	ATP6AP1	183	141	28	61	18	294	74	119
ATP6AP1_3	ATP6AP1	228	241	199	167	200	116	188	150
ATP6AP1_4	ATP6AP1	432	396	255	859	753	291	285	204
ATP6AP1L_1	ATP6AP1L	832	774	628	728	1015	1000	465	1133
ATP6AP1L_2	ATP6AP1L	519	556	208	631	421	270	178	428
ATP6AP1L_3	ATP6AP1L	478	683	694	779	448	320	597	237
ATP6AP1L_4	ATP6AP1L	701	563	203	750	595	354	460	561
ATP6AP2_1	ATP6AP2	256	303	58	140	219	172	321	406
ATP6AP2_2	ATP6AP2	324	368	392	183	583	430	283	446
ATP6AP2_3	ATP6AP2	310	450	105	239	587	315	370	388
ATP6AP2_4	ATP6AP2	403	504	119	258	260	528	395	383
ATP6V0A1_1	ATP6V0A1	775	857	743	451	768	666	1101	476
ATP6V0A1_2	ATP6V0A1	950	882	507	622	897	1186	1143	422
ATP6V0A1_3	ATP6V0A1	402	291	305	187	412	385	346	249
ATP6V0A1_4	ATP6V0A1	245	238	524	207	284	329	47	101
ATP6V0A2_1	ATP6V0A2	144	136	228	831	184	314	107	159
ATP6V0A2_2	ATP6V0A2	366	435	297	497	382	633	270	949
ATP6V0A2_3	ATP6V0A2	223	219	162	174	282	223	332	228
ATP6V0A2_4	ATP6V0A2	399	311	363	298	266	461	427	475
ATP6V0A4_1	ATP6V0A4	536	414	398	651	776	571	187	487
ATP6V0A4_2	ATP6V0A4	215	171	72	56	311	270	91	301
ATP6V0A4_3	ATP6V0A4	251	352	1414	380	584	206	231	566
ATP6V0A4_4	ATP6V0A4	354	283	301	247	241	313	169	608
ATP6V0B_1	ATP6V0B	300	169	84	104	123	110	143	54
ATP6V0B_2	ATP6V0B	97	149	115	63	356	189	55	718
ATP6V0B_3	ATP6V0B	769	631	302	144	705	835	578	437
ATP6V0B_4	ATP6V0B	502	484	370	2282	697	215	159	823
ATP6V0C_1	ATP6V0C	509	655	182	390	455	714	485	470
ATP6V0C_2	ATP6V0C	333	176	163	166	161	432	161	303
ATP6V0C_3	ATP6V0C	521	645	612	305	605	528	791	441
ATP6V0C_4	ATP6V0C	1499	1058	644	818	1019	1103	1850	631
ATP6V0D1_1	ATP6V0D1	950	739	348	699	961	754	263	440
ATP6V0D1_2	ATP6V0D1	208	268	109	310	297	287	79	115
ATP6V0D1_3	ATP6V0D1	9	0	7	0	0	1	0	0
ATP6V0D1_4	ATP6V0D1	445	273	234	166	445	261	171	248
ATP6V0D2_1	ATP6V0D2	423	345	323	276	477	257	237	285
ATP6V0D2_2	ATP6V0D2	280	379	437	367	422	352	120	771
ATP6V0D2_3	ATP6V0D2	154	221	102	88	125	187	86	130
ATP6V0D2_4	ATP6V0D2	215	217	309	3125	197	157	45	386
ATP6V0E1_1	ATP6V0E1	596	457	328	2570	469	205	548	508
ATP6V0E1_2	ATP6V0E1	1006	846	844	487	786	521	534	549
ATP6V0E1_3	ATP6V0E1	417	341	253	250	524	412	248	2530
ATP6V0E1_4	ATP6V0E1	311	357	241	341	611	432	827	233
ATP6V0E2_1	ATP6V0E2	249	349	250	204	183	181	165	82
ATP6V0E2_2	ATP6V0E2	356	218	174	364	156	96	161	138
ATP6V0E2_3	ATP6V0E2	152	130	221	114	156	339	141	90
ATP6V0E2_4	ATP6V0E2	135	116	212	85	68	182	630	88
ATP6V1A_1	ATP6V1A	684	463	225	545	587	972	447	273
ATP6V1A_2	ATP6V1A	628	567	346	305	507	747	137	461
ATP6V1A_3	ATP6V1A	552	533	149	30	667	361	309	1067
ATP6V1A_4	ATP6V1A	435	419	267	186	350	341	155	554
ATP6V1B1_1	ATP6V1B1	774	735	719	1087	453	613	283	359
ATP6V1B1_2	ATP6V1B1	639	609	428	608	322	762	283	317
ATP6V1B1_3	ATP6V1B1	297	242	382	75	243	190	317	92
ATP6V1B1_4	ATP6V1B1	227	244	108	145	229	228	65	112
ATP6V1B2_1	ATP6V1B2	155	162	27	60	181	79	26	34
ATP6V1B2_2	ATP6V1B2	275	231	495	208	386	217	162	194
ATP6V1B2_3	ATP6V1B2	293	215	79	94	530	355	505	328
ATP6V1B2_4	ATP6V1B2	80	93	49	90	53	92	84	57
ATP6V1C1_1	ATP6V1C1	216	195	515	224	209	156	150	913
ATP6V1C1_2	ATP6V1C1	439	543	102	314	442	797	993	538
ATP6V1C1_3	ATP6V1C1	633	592	198	387	520	514	726	362
ATP6V1C1_4	ATP6V1C1	273	244	179	103	283	287	115	61
ATP6V1C2_1	ATP6V1C2	488	572	334	376	837	936	660	820
ATP6V1C2_2	ATP6V1C2	848	956	757	903	1313	1102	915	1835
ATP6V1C2_3	ATP6V1C2	363	492	506	224	468	629	167	481
ATP6V1C2_4	ATP6V1C2	262	215	181	402	302	244	13	1103
ATP6V1D_1	ATP6V1D	450	390	113	182	382	377	111	560
ATP6V1D_2	ATP6V1D	498	578	388	218	811	248	355	343
ATP6V1D_3	ATP6V1D	410	404	67	99	212	492	164	388
ATP6V1D_4	ATP6V1D	214	340	383	267	313	353	88	210
ATP6V1E1_1	ATP6V1E1	258	343	306	223	276	226	315	955
ATP6V1E1_2	ATP6V1E1	310	385	132	137	249	317	214	125
ATP6V1E1_3	ATP6V1E1	262	252	20	191	272	302	76	153
ATP6V1E1_4	ATP6V1E1	313	268	165	106	372	157	160	81
ATP6V1E2_1	ATP6V1E2	152	173	160	427	265	217	88	336
ATP6V1E2_2	ATP6V1E2	387	411	269	259	313	390	445	915
ATP6V1E2_3	ATP6V1E2	151	142	97	114	141	148	57	27
ATP6V1E2_4	ATP6V1E2	200	174	269	100	291	48	41	445
ATP6V1F_1	ATP6V1F	146	201	153	355	249	216	104	416
ATP6V1F_2	ATP6V1F	180	160	56	135	65	100	99	34
ATP6V1F_3	ATP6V1F	494	710	702	604	613	637	318	390
ATP6V1F_4	ATP6V1F	275	219	176	99	86	163	204	745
ATP6V1G1_1	ATP6V1G1	444	313	176	110	748	426	175	151
ATP6V1G1_2	ATP6V1G1	85	207	11	205	193	288	187	86
ATP6V1G1_3	ATP6V1G1	239	379	124	125	619	104	150	100
ATP6V1G1_4	ATP6V1G1	365	235	117	220	281	283	178	152
ATP6V1G2_1	ATP6V1G2	663	531	384	474	717	462	695	577
ATP6V1G2_2	ATP6V1G2	748	814	411	882	653	860	635	1430
ATP6V1G2_3	ATP6V1G2	332	346	220	455	282	642	193	259
ATP6V1G2_4	ATP6V1G2	416	342	271	410	608	429	163	1189
ATP6V1G3_1	ATP6V1G3	687	855	628	964	767	608	867	927
ATP6V1G3_2	ATP6V1G3	1256	1029	1494	1199	1156	1008	516	2263
ATP6V1G3_3	ATP6V1G3	952	856	532	368	776	464	338	774
ATP6V1G3_4	ATP6V1G3	584	536	405	585	409	661	399	427
ATP6V1H_1	ATP6V1H	274	370	156	431	314	306	283	340
ATP6V1H_2	ATP6V1H	427	446	311	481	327	447	155	233
ATP6V1H_3	ATP6V1H	574	469	506	272	445	415	317	281
ATP6V1H_4	ATP6V1H	510	554	386	373	558	497	362	339
ATP7A_1	ATP7A	800	859	534	614	843	652	318	312
ATP7A_2	ATP7A	891	1086	696	842	1087	824	2062	796
ATP7A_3	ATP7A	850	734	579	819	829	604	477	432
ATP7A_4	ATP7A	722	787	526	387	665	504	495	400
ATP7B_1	ATP7B	203	302	145	346	339	136	132	231
ATP7B_2	ATP7B	337	337	301	321	658	435	299	246
ATP7B_3	ATP7B	261	307	226	367	470	346	230	181
ATP7B_4	ATP7B	185	205	260	97	392	283	74	175
ATP8A1_1	ATP8A1	458	439	287	424	638	506	278	270
ATP8A1_2	ATP8A1	983	983	660	1299	1131	1624	935	1417
ATP8A1_3	ATP8A1	335	347	298	240	371	478	185	374
ATP8A1_4	ATP8A1	414	349	198	317	565	638	1736	1232
ATP8A2_1	ATP8A2	236	186	65	128	271	279	131	179
ATP8A2_2	ATP8A2	651	681	935	513	896	833	627	1890
ATP8A2_3	ATP8A2	80	95	81	85	201	128	2	364
ATP8A2_4	ATP8A2	662	704	1491	657	819	633	628	765
ATP8B1_1	ATP8B1	1289	950	1140	938	1415	940	538	1299
ATP8B1_2	ATP8B1	682	670	944	900	794	768	464	713
ATP8B1_3	ATP8B1	688	812	923	1531	987	1138	615	1792
ATP8B1_4	ATP8B1	1006	822	562	1378	1054	566	865	594
ATP8B2_1	ATP8B2	295	372	188	554	493	421	191	203
ATP8B2_2	ATP8B2	188	156	73	295	94	54	151	149
ATP8B2_3	ATP8B2	501	507	302	424	321	628	305	445
ATP8B2_4	ATP8B2	95	149	34	300	60	177	124	101
ATP8B3_1	ATP8B3	263	237	184	325	432	247	150	285
ATP8B3_2	ATP8B3	184	247	264	136	254	214	61	193
ATP8B3_3	ATP8B3	115	133	173	229	237	161	176	124
ATP8B3_4	ATP8B3	236	266	83	246	216	187	167	58
ATP8B4_1	ATP8B4	568	684	535	280	464	896	490	676
ATP8B4_2	ATP8B4	22	25	87	0	2	0	0	41
ATP8B4_3	ATP8B4	10	8	0	0	29	0	0	0
ATP8B4_4	ATP8B4	551	571	807	522	364	846	1145	2249
ATP9A_1	ATP9A	271	354	379	234	599	263	134	599
ATP9A_2	ATP9A	505	321	507	420	359	258	510	327
ATP9A_3	ATP9A	249	233	41	203	197	64	24	220
ATP9A_4	ATP9A	163	269	593	455	309	414	235	571
ATP9B_1	ATP9B	745	988	1011	784	863	623	473	649
ATP9B_2	ATP9B	371	274	356	736	255	525	111	235
ATP9B_3	ATP9B	455	427	331	588	288	627	455	858
ATP9B_4	ATP9B	221	217	144	230	478	250	168	82
ATPAF1_1	ATPAF1	235	246	96	501	244	136	92	187
ATPAF1_2	ATPAF1	353	349	421	422	420	339	220	304
ATPAF1_3	ATPAF1	183	143	263	127	116	234	12	130
ATPAF1_4	ATPAF1	247	203	84	256	464	277	58	183
ATPAF2_1	ATPAF2	730	780	261	236	833	777	679	409
ATPAF2_2	ATPAF2	768	601	499	353	614	869	472	963
ATPAF2_3	ATPAF2	955	804	478	728	1135	671	1464	489
ATPAF2_4	ATPAF2	385	387	472	488	500	329	310	892
ATPIF1_1	ATPIF1	528	515	722	687	620	274	254	277
ATPIF1_2	ATPIF1	528	421	313	652	588	711	264	636
ATPIF1_3	ATPIF1	397	379	249	516	510	392	237	150
ATPIF1_4	ATPIF1	774	864	489	721	990	854	409	1170
ATR_1	ATR	488	451	150	74	485	396	228	253
ATR_2	ATR	424	298	174	111	195	267	65	112
ATR_3	ATR	242	214	129	151	352	439	272	125
ATR_4	ATR	136	141	48	37	149	140	77	611
ATRAID_1	ATRAID	208	320	121	219	251	166	127	446
ATRAID_2	ATRAID	460	337	360	458	534	375	67	546
ATRAID_3	ATRAID	679	791	832	670	1149	531	1617	1481
ATRAID_4	ATRAID	161	159	190	245	107	50	88	209
ATRIP_1	ATRIP	765	794	384	605	1422	864	739	1115
ATRIP_2	ATRIP	895	893	513	371	994	763	755	322
ATRIP_3	ATRIP	660	692	267	324	754	538	218	262
ATRIP_4	ATRIP	361	487	294	219	388	573	321	590
ATRN_1	ATRN	483	572	565	1074	444	997	581	443
ATRN_2	ATRN	356	327	282	393	517	426	518	405
ATRN_3	ATRN	251	241	472	127	213	367	88	76
ATRN_4	ATRN	203	253	128	191	365	259	90	3183
ATRNL1_1	ATRNL1	573	454	635	261	646	641	273	479
ATRNL1_2	ATRNL1	466	619	695	2398	863	726	627	397
ATRNL1_3	ATRNL1	786	813	852	757	796	663	444	514
ATRNL1_4	ATRNL1	400	307	440	514	265	484	297	224
ATRX_1	ATRX	260	366	363	43	377	283	207	140
ATRX_2	ATRX	90	116	39	86	18	231	56	71
ATRX_3	ATRX	387	384	108	303	445	210	167	316
ATRX_4	ATRX	195	293	140	157	315	435	259	172
ATXN1_1	ATXN1	290	162	462	200	230	511	247	263
ATXN1_2	ATXN1	610	670	1593	810	750	516	535	564
ATXN1_3	ATXN1	161	218	388	252	346	478	127	87
ATXN1_4	ATXN1	374	326	158	989	378	192	459	812
ATXN10_1	ATXN10	167	198	145	199	141	206	55	227
ATXN10_2	ATXN10	186	161	49	182	220	191	63	137
ATXN10_3	ATXN10	585	567	190	262	457	573	281	724
ATXN10_4	ATXN10	411	394	494	426	412	434	674	302
ATXN1L_1	ATXN1L	469	448	375	460	611	487	386	5161
ATXN1L_2	ATXN1L	717	826	701	772	1211	680	416	320
ATXN1L_3	ATXN1L	441	405	329	542	457	469	285	1520
ATXN1L_4	ATXN1L	652	648	662	1080	793	487	851	599
ATXN2_1	ATXN2	656	523	387	337	741	428	694	405
ATXN2_2	ATXN2	566	493	314	529	482	700	326	575
ATXN2_3	ATXN2	288	214	47	167	108	242	375	168
ATXN2_4	ATXN2	367	341	284	403	495	325	199	244
ATXN2L_1	ATXN2L	413	395	320	346	388	167	290	502
ATXN2L_2	ATXN2L	380	191	274	283	221	430	100	584
ATXN2L_3	ATXN2L	472	364	396	500	569	332	412	208
ATXN2L_4	ATXN2L	134	168	85	88	84	248	80	131
ATXN3_1	ATXN3	232	300	415	390	355	190	97	385
ATXN3_2	ATXN3	377	347	136	422	137	269	196	334
ATXN3_3	ATXN3	200	132	50	105	131	285	108	129
ATXN3_4	ATXN3	281	280	363	264	94	94	119	172
ATXN3L_1	ATXN3L	503	678	515	855	412	569	381	971
ATXN3L_2	ATXN3L	209	226	352	131	175	112	59	94
ATXN3L_3	ATXN3L	202	192	190	175	347	165	517	464
ATXN3L_4	ATXN3L	867	823	758	726	781	815	577	677
ATXN7_1	ATXN7	632	511	351	438	433	440	884	782
ATXN7_2	ATXN7	206	312	458	886	292	349	302	1638
ATXN7_3	ATXN7	414	319	449	268	630	397	583	472
ATXN7_4	ATXN7	306	246	365	262	361	215	229	889
ATXN7L1_1	ATXN7L1	839	961	1076	726	780	1055	866	748
ATXN7L1_2	ATXN7L1	818	880	575	1227	1015	746	328	532
ATXN7L1_3	ATXN7L1	305	418	171	277	1063	510	257	769
ATXN7L1_4	ATXN7L1	576	632	781	521	466	198	1472	2059
ATXN7L2_1	ATXN7L2	1137	1058	1203	623	2040	1109	458	519
ATXN7L2_2	ATXN7L2	205	130	67	93	238	89	50	134
ATXN7L2_3	ATXN7L2	111	178	137	18	164	100	114	147
ATXN7L2_4	ATXN7L2	327	290	75	251	566	342	80	211
ATXN7L3_1	ATXN7L3	307	259	182	187	152	227	94	172
ATXN7L3_2	ATXN7L3	458	314	289	283	274	252	271	845
ATXN7L3_3	ATXN7L3	109	88	9	142	83	167	58	16
ATXN7L3_4	ATXN7L3	232	130	30	163	257	121	71	171
ATXN7L3B_1	ATXN7L3B	454	372	285	907	283	404	227	586
ATXN7L3B_2	ATXN7L3B	440	319	214	411	278	325	135	494
ATXN7L3B_3	ATXN7L3B	344	244	268	408	252	411	97	254
ATXN7L3B_4	ATXN7L3B	695	655	367	276	959	384	1001	626
AUH_1	AUH	629	786	705	456	901	682	393	1059
AUH_2	AUH	264	333	166	291	527	424	579	172
AUH_3	AUH	1179	907	486	1164	1035	974	727	1099
AUH_4	AUH	777	829	573	785	1076	467	390	691
AUNIP_1	AUNIP	146	226	178	122	246	108	92	179
AUNIP_2	AUNIP	206	94	56	154	250	327	182	22
AUNIP_3	AUNIP	319	439	863	218	224	467	87	210
AUNIP_4	AUNIP	287	248	126	185	211	240	1028	181
AUP1_1	AUP1	136	163	245	269	363	332	233	531
AUP1_2	AUP1	106	110	13	21	84	294	63	140
AUP1_3	AUP1	1061	955	1223	1059	790	752	1419	2193
AUP1_4	AUP1	211	142	120	65	240	408	55	271
AURKA_1	AURKA	135	314	97	128	422	426	725	173
AURKA_2	AURKA	184	119	37	92	207	113	15	56
AURKA_3	AURKA	176	231	40	321	199	463	92	174
AURKA_4	AURKA	189	113	55	113	47	93	142	1
AURKAIP1_1	AURKAIP1	563	638	277	296	839	747	185	971
AURKAIP1_2	AURKAIP1	128	71	38	143	43	257	79	66
AURKAIP1_3	AURKAIP1	501	641	382	395	730	796	908	539
AURKAIP1_4	AURKAIP1	406	344	775	435	765	826	92	102
AURKB_1	AURKB	440	404	136	172	565	248	176	334
AURKB_2	AURKB	716	591	241	283	927	683	511	343
AURKB_3	AURKB	303	303	205	86	316	302	241	263
AURKB_4	AURKB	664	708	294	243	727	773	415	602
AURKC_1	AURKC	431	506	247	556	411	586	199	533
AURKC_2	AURKC	485	520	265	479	478	472	405	579
AURKC_3	AURKC	735	625	415	432	433	557	745	361
AURKC_4	AURKC	133	129	131	36	164	70	177	31
AUTS2_1	AUTS2	846	1278	1100	1091	1453	1189	906	936
AUTS2_2	AUTS2	223	294	84	94	173	433	158	269
AUTS2_3	AUTS2	279	267	121	161	123	325	96	163
AVEN_1	AVEN	315	420	97	666	466	328	257	408
AVEN_2	AVEN	245	163	100	141	173	444	46	213
AVEN_3	AVEN	480	405	263	226	523	471	55	210
AVEN_4	AVEN	511	596	414	748	880	358	907	611
AVIL_1	AVIL	693	597	543	1172	767	982	1135	2054
AVIL_2	AVIL	844	649	648	815	730	835	341	528
AVIL_3	AVIL	806	743	560	832	687	512	357	534
AVIL_4	AVIL	218	268	201	291	309	285	131	418
AVL9_1	AVL9	582	623	637	440	584	637	973	174
AVL9_2	AVL9	798	723	500	1993	835	885	286	625
AVL9_3	AVL9	223	188	33	251	178	75	385	239
AVP_1	AVP	252	178	128	16	202	188	49	31
AVP_2	AVP	570	325	443	314	666	370	132	109
AVP_3	AVP	40	80	118	31	72	171	203	52
AVP_4	AVP	142	140	333	154	176	300	161	324
AVPI1_1	AVPI1	203	360	281	270	277	322	136	459
AVPI1_2	AVPI1	453	407	150	349	505	627	460	179
AVPI1_3	AVPI1	174	141	100	157	182	326	102	199
AVPI1_4	AVPI1	170	143	116	378	178	227	53	77
AVPR1A_1	AVPR1A	700	499	520	717	915	1061	715	2305
AVPR1A_2	AVPR1A	475	366	339	394	416	333	429	840
AVPR1A_3	AVPR1A	713	821	321	753	816	777	451	298
AVPR1A_4	AVPR1A	569	528	261	640	392	787	876	2101
AVPR1B_1	AVPR1B	104	190	206	388	188	508	250	65
AVPR1B_2	AVPR1B	517	729	391	373	524	506	473	328
AVPR1B_3	AVPR1B	884	946	807	840	580	672	373	768
AVPR1B_4	AVPR1B	339	361	337	500	352	693	452	212
AVPR2_1	AVPR2	926	918	768	1277	1032	945	673	676
AVPR2_2	AVPR2	301	290	213	550	714	183	215	621
AVPR2_3	AVPR2	516	457	364	371	496	456	856	771
AVPR2_4	AVPR2	542	633	428	505	878	868	253	369
AWAT1_1	AWAT1	737	675	562	1118	642	1195	442	928
AWAT1_2	AWAT1	196	230	183	31	90	512	13	47
AWAT1_3	AWAT1	120	121	8	106	63	200	67	25
AWAT1_4	AWAT1	219	372	194	359	91	155	165	294
AWAT2_1	AWAT2	205	216	451	326	138	305	136	52
AWAT2_2	AWAT2	504	644	368	361	835	416	280	459
AWAT2_3	AWAT2	578	323	414	833	521	281	202	254
AWAT2_4	AWAT2	354	346	264	274	349	247	262	349
AXDND1_1	AXDND1	1301	1041	927	822	946	1415	977	1053
AXDND1_2	AXDND1	569	502	464	585	486	545	109	327
AXDND1_3	AXDND1	621	632	1157	903	857	854	717	805
AXDND1_4	AXDND1	685	685	429	553	620	409	352	1180
AXIN1_1	AXIN1	472	402	527	376	634	651	227	774
AXIN1_2	AXIN1	556	747	1485	911	901	565	6290	1165
AXIN1_3	AXIN1	239	236	2371	306	94	180	424	1071
AXIN1_4	AXIN1	143	140	233	243	86	47	52	1569
AXIN2_1	AXIN2	785	774	538	925	1106	953	261	403
AXIN2_2	AXIN2	646	611	441	623	903	789	3287	5258
AXIN2_3	AXIN2	1266	1108	1465	1090	1318	1061	1338	320
AXIN2_4	AXIN2	699	755	2189	1717	663	1167	2400	671
AXL_1	AXL	164	166	198	368	135	179	45	142
AXL_2	AXL	1067	915	2355	980	1303	726	635	505
AXL_3	AXL	731	787	325	554	579	563	348	646
AXL_4	AXL	425	465	339	350	687	740	1154	686
AZGP1_1	AZGP1	652	575	398	410	743	931	360	701
AZGP1_2	AZGP1	426	442	360	510	619	321	705	759
AZGP1_3	AZGP1	155	192	2	62	457	231	75	101
AZGP1_4	AZGP1	421	509	640	713	527	392	503	572
AZI2_1	AZI2	392	324	285	263	348	531	367	296
AZI2_2	AZI2	529	666	177	510	611	852	353	424
AZI2_3	AZI2	1043	837	575	810	971	847	648	1004
AZI2_4	AZI2	437	539	299	392	835	950	609	478
AZIN1_1	AZIN1	232	224	243	104	180	154	146	71
AZIN1_2	AZIN1	1015	1064	1104	955	856	1371	1408	1768
AZIN1_3	AZIN1	656	692	1390	879	659	500	480	384
AZIN1_4	AZIN1	265	168	140	334	213	208	122	119
AZIN2_1	AZIN2	1240	1287	1289	1395	876	1526	1335	1265
AZIN2_2	AZIN2	668	680	287	572	942	742	643	566
AZIN2_3	AZIN2	613	570	2269	418	689	306	278	602
AZIN2_4	AZIN2	951	807	858	1099	1033	1056	1024	1230
AZU1_1	AZU1	375	466	416	334	510	141	143	205
AZU1_2	AZU1	204	111	515	271	64	170	68	181
AZU1_3	AZU1	492	610	373	520	593	586	302	448
AZU1_4	AZU1	267	180	272	597	385	380	133	374
B2M_1	B2M	392	566	1750	410	519	418	326	824
B2M_2	B2M	377	213	235	238	494	586	177	639
B2M_3	B2M	580	429	873	366	515	276	380	361
B2M_4	B2M	370	221	296	264	265	414	169	108
B3GALNT1_1	B3GALNT1	329	326	237	219	1066	373	70	191
B3GALNT1_2	B3GALNT1	117	213	63	632	155	327	282	325
B3GALNT1_3	B3GALNT1	591	529	416	733	932	746	294	257
B3GALNT1_4	B3GALNT1	297	384	376	320	192	444	237	366
B3GALNT2_1	B3GALNT2	675	564	575	491	555	542	729	522
B3GALNT2_2	B3GALNT2	533	386	231	215	448	476	182	154
B3GALNT2_3	B3GALNT2	194	230	127	116	119	76	174	8
B3GALNT2_4	B3GALNT2	269	268	489	303	339	412	178	1157
B3GALT1_1	B3GALT1	544	333	331	614	234	317	767	1687
B3GALT1_2	B3GALT1	305	366	333	157	330	389	91	308
B3GALT1_3	B3GALT1	148	200	153	288	192	56	61	505
B3GALT1_4	B3GALT1	246	348	158	329	266	462	331	674
B3GALT2_1	B3GALT2	450	317	451	537	501	417	117	258
B3GALT2_2	B3GALT2	585	467	378	236	751	722	254	464
B3GALT2_3	B3GALT2	136	185	19	166	161	88	67	190
B3GALT2_4	B3GALT2	883	1072	915	771	790	913	689	562
B3GALT4_1	B3GALT4	54	124	120	134	22	125	42	82
B3GALT4_2	B3GALT4	517	515	529	507	653	679	356	800
B3GALT4_3	B3GALT4	266	185	52	119	442	142	78	95
B3GALT4_4	B3GALT4	361	373	440	244	368	171	158	741
B3GALT5_1	B3GALT5	73	186	72	204	93	179	199	214
B3GALT5_2	B3GALT5	98	148	572	62	153	287	16	51
B3GALT5_3	B3GALT5	368	304	335	218	455	367	506	533
B3GALT5_4	B3GALT5	297	337	61	683	271	582	149	429
B3GALT6_1	B3GALT6	344	546	212	315	576	304	340	726
B3GALT6_2	B3GALT6	560	492	271	826	679	657	350	262
B3GALT6_3	B3GALT6	195	263	111	579	347	213	6562	456
B3GALT6_4	B3GALT6	631	587	661	505	815	906	349	512
B3GALTL_1	B3GALTL	344	323	193	850	297	368	200	1053
B3GALTL_2	B3GALTL	782	726	1157	1162	772	673	429	437
B3GALTL_3	B3GALTL	212	284	941	669	320	331	296	230
B3GALTL_4	B3GALTL	505	433	162	276	336	257	321	135
B3GAT1_1	B3GAT1	1346	1302	819	1548	1748	1295	596	1960
B3GAT1_2	B3GAT1	673	510	725	585	750	565	316	554
B3GAT1_3	B3GAT1	981	841	386	848	782	1003	326	397
B3GAT1_4	B3GAT1	835	820	522	882	982	648	715	1264
B3GAT2_1	B3GAT2	186	148	162	80	82	487	33	90
B3GAT2_2	B3GAT2	58	41	37	90	32	22	42	40
B3GAT2_3	B3GAT2	234	222	261	254	191	134	116	1306
B3GAT2_4	B3GAT2	150	184	39	113	217	48	67	153
B3GAT3_1	B3GAT3	161	132	109	337	136	279	54	218
B3GAT3_2	B3GAT3	195	127	220	193	193	121	232	117
B3GAT3_3	B3GAT3	234	247	215	379	303	371	155	430
B3GAT3_4	B3GAT3	644	764	594	603	620	886	2111	491
B3GNT2_1	B3GNT2	237	177	374	193	357	110	86	1039
B3GNT2_2	B3GNT2	225	106	176	213	131	54	35	47
B3GNT2_3	B3GNT2	260	207	305	313	260	388	182	267
B3GNT2_4	B3GNT2	333	290	140	199	596	402	441	802
B3GNT3_1	B3GNT3	145	175	643	23	153	344	168	148
B3GNT3_2	B3GNT3	191	102	17	164	96	31	28	59
B3GNT3_3	B3GNT3	129	49	33	132	48	153	73	63
B3GNT3_4	B3GNT3	185	130	88	131	135	320	58	54
B3GNT4_1	B3GNT4	533	556	1196	972	593	701	447	719
B3GNT4_2	B3GNT4	357	198	264	136	260	413	1804	114
B3GNT4_3	B3GNT4	311	381	554	229	414	305	156	261
B3GNT4_4	B3GNT4	270	300	306	201	872	425	216	909
B3GNT5_1	B3GNT5	626	515	1256	905	434	913	413	2421
B3GNT5_2	B3GNT5	399	517	251	465	523	392	178	708
B3GNT5_3	B3GNT5	307	350	202	671	313	337	231	215
B3GNT5_4	B3GNT5	208	137	134	224	158	197	50	55
B3GNT6_1	B3GNT6	316	309	257	258	208	231	121	301
B3GNT6_2	B3GNT6	218	183	42	141	116	290	59	105
B3GNT6_3	B3GNT6	132	113	57	60	37	244	27	236
B3GNT6_4	B3GNT6	208	189	196	141	125	90	53	155
B3GNT7_1	B3GNT7	1485	1101	925	2132	1352	1545	1348	1477
B3GNT7_2	B3GNT7	520	467	706	505	321	456	124	358
B3GNT7_3	B3GNT7	711	773	576	1112	704	1074	653	702
B3GNT7_4	B3GNT7	617	606	351	625	706	637	407	673
B3GNT8_1	B3GNT8	468	547	420	351	634	674	578	280
B3GNT8_2	B3GNT8	412	524	812	549	382	829	330	828
B3GNT8_3	B3GNT8	240	175	140	484	495	400	52	63
B3GNT8_4	B3GNT8	699	702	258	2443	647	722	257	580
B3GNT9_1	B3GNT9	187	123	171	186	160	355	356	69
B3GNT9_2	B3GNT9	362	331	399	440	350	339	669	1696
B3GNT9_3	B3GNT9	327	279	203	210	477	689	416	335
B3GNT9_4	B3GNT9	569	590	272	645	483	774	390	453
B3GNTL1_1	B3GNTL1	1024	959	1320	847	1133	768	690	1221
B3GNTL1_2	B3GNTL1	411	323	274	189	441	489	324	558
B3GNTL1_3	B3GNTL1	375	372	343	339	249	502	433	558
B3GNTL1_4	B3GNTL1	302	371	235	486	233	464	421	590
B4GALNT1_1	B4GALNT1	183	215	56	374	185	209	183	255
B4GALNT1_2	B4GALNT1	214	273	129	274	129	143	142	229
B4GALNT1_3	B4GALNT1	310	266	293	128	213	225	492	235
B4GALNT1_4	B4GALNT1	204	273	187	118	366	644	227	297
B4GALNT2_1	B4GALNT2	570	512	969	461	678	526	158	295
B4GALNT2_2	B4GALNT2	290	362	152	221	237	332	222	116
B4GALNT2_3	B4GALNT2	337	398	309	335	263	191	172	356
B4GALNT2_4	B4GALNT2	751	608	403	909	1270	788	433	474
B4GALNT3_1	B4GALNT3	412	294	130	561	498	552	465	220
B4GALNT3_2	B4GALNT3	321	301	243	268	308	365	147	195
B4GALNT3_3	B4GALNT3	207	217	403	515	155	480	37	260
B4GALNT3_4	B4GALNT3	446	247	310	205	497	408	253	2784
B4GALNT4_1	B4GALNT4	323	304	179	356	384	348	159	267
B4GALNT4_2	B4GALNT4	202	140	29	63	434	133	59	95
B4GALNT4_3	B4GALNT4	277	289	290	360	232	316	1955	206
B4GALNT4_4	B4GALNT4	108	183	188	120	88	70	242	213
B4GALT1_1	B4GALT1	146	141	137	26	334	24	41	162
B4GALT1_2	B4GALT1	114	156	113	133	96	172	63	94
B4GALT1_3	B4GALT1	258	296	115	294	313	109	535	134
B4GALT1_4	B4GALT1	188	138	117	239	226	336	522	139
B4GALT2_1	B4GALT2	621	802	679	515	747	540	740	495
B4GALT2_2	B4GALT2	220	254	139	481	156	384	145	624
B4GALT2_3	B4GALT2	619	515	482	370	470	551	558	324
B4GALT2_4	B4GALT2	408	470	454	411	296	459	218	613
B4GALT3_1	B4GALT3	164	193	126	262	393	62	293	125
B4GALT3_2	B4GALT3	181	193	123	217	325	146	49	228
B4GALT3_3	B4GALT3	298	304	287	101	331	503	156	341
B4GALT3_4	B4GALT3	273	273	890	197	146	369	90	76
B4GALT4_1	B4GALT4	204	421	607	395	335	457	93	97
B4GALT4_2	B4GALT4	617	719	374	521	419	720	501	3329
B4GALT4_3	B4GALT4	328	338	256	524	140	316	427	886
B4GALT4_4	B4GALT4	156	229	171	229	171	481	243	187
B4GALT5_1	B4GALT5	420	384	296	370	498	294	504	392
B4GALT5_2	B4GALT5	227	197	201	232	261	120	83	56
B4GALT5_3	B4GALT5	124	97	46	197	87	197	23	118
B4GALT5_4	B4GALT5	196	204	183	120	410	215	114	182
B4GALT6_1	B4GALT6	331	376	129	329	458	585	645	511
B4GALT6_2	B4GALT6	251	219	420	336	277	263	260	199
B4GALT6_3	B4GALT6	230	162	169	56	281	246	213	709
B4GALT6_4	B4GALT6	304	261	130	138	150	128	173	72
B4GALT7_1	B4GALT7	299	218	158	112	200	77	344	409
B4GALT7_2	B4GALT7	147	146	222	218	365	149	132	208
B4GALT7_3	B4GALT7	143	193	1275	159	204	35	67	105
B4GALT7_4	B4GALT7	414	452	311	485	272	517	502	298
B4GAT1_1	B4GAT1	417	316	252	258	576	396	674	198
B4GAT1_2	B4GAT1	339	320	196	333	411	306	142	488
B4GAT1_3	B4GAT1	189	251	71	75	79	415	64	68
B4GAT1_4	B4GAT1	547	465	353	539	397	356	236	204
B9D1_1	B9D1	558	374	347	210	403	677	313	265
B9D1_2	B9D1	748	736	689	382	903	766	438	445
B9D1_3	B9D1	1153	878	1197	374	953	915	488	640
B9D1_4	B9D1	772	817	245	527	1015	455	890	479
B9D2_1	B9D2	1232	1123	968	1306	1532	1148	751	1422
B9D2_2	B9D2	672	725	443	595	1113	498	235	558
B9D2_3	B9D2	642	712	706	684	851	977	436	479
B9D2_4	B9D2	189	152	110	117	260	217	143	191
BAALC_1	BAALC	821	657	407	687	501	663	1069	1385
BAALC_2	BAALC	192	185	384	98	197	113	190	134
BAALC_3	BAALC	153	192	349	224	121	126	136	186
BAALC_4	BAALC	225	107	120	135	187	288	158	516
BAAT_1	BAAT	528	644	646	231	630	507	203	364
BAAT_2	BAAT	362	452	226	333	302	480	536	314
BAAT_3	BAAT	106	224	140	195	148	124	32	194
BAAT_4	BAAT	271	276	120	429	367	205	112	82
BABAM1_1	BABAM1	257	330	250	262	504	424	243	804
BABAM1_2	BABAM1	80	146	145	86	88	134	85	165
BABAM1_3	BABAM1	136	153	78	287	341	266	135	273
BABAM1_4	BABAM1	160	128	167	118	58	184	129	109
BACE1_1	BACE1	747	733	1165	1272	702	758	353	478
BACE1_2	BACE1	733	1000	2058	1933	937	826	501	426
BACE1_3	BACE1	510	154	507	186	431	172	123	181
BACE1_4	BACE1	300	208	36	123	274	420	118	357
BACE2_1	BACE2	472	452	367	515	419	597	460	381
BACE2_2	BACE2	464	341	358	305	413	505	272	327
BACE2_3	BACE2	609	558	257	1088	1155	714	1949	290
BACE2_4	BACE2	107	124	100	64	30	158	130	77
BACH1_1	BACH1	286	252	49	84	353	109	176	276
BACH1_2	BACH1	416	548	713	459	522	349	744	579
BACH1_3	BACH1	859	860	436	1359	604	974	452	1862
BACH1_4	BACH1	241	212	218	198	197	279	205	568
BACH2_1	BACH2	194	294	135	241	242	286	35	290
BACH2_2	BACH2	261	240	351	259	284	364	286	124
BACH2_3	BACH2	456	298	239	397	453	462	199	557
BACH2_4	BACH2	304	276	200	219	405	82	353	325
BAD_1	BAD	329	191	154	275	170	366	93	238
BAD_2	BAD	151	127	59	141	320	66	59	91
BAD_3	BAD	171	153	48	131	110	268	28	113
BAD_4	BAD	223	200	109	82	187	268	313	342
BAG1_1	BAG1	197	262	61	213	243	397	129	303
BAG1_2	BAG1	650	518	314	547	496	502	249	570
BAG1_3	BAG1	312	384	498	286	396	358	168	327
BAG1_4	BAG1	179	232	98	539	143	166	135	149
BAG2_1	BAG2	661	605	543	336	633	426	890	950
BAG2_2	BAG2	456	484	338	553	551	343	372	305
BAG2_3	BAG2	188	158	48	72	145	69	84	113
BAG2_4	BAG2	181	213	216	201	68	123	252	524
BAG3_1	BAG3	550	630	398	707	631	681	238	765
BAG3_2	BAG3	461	460	401	800	401	485	507	475
BAG3_3	BAG3	381	232	523	439	249	329	133	190
BAG3_4	BAG3	349	323	132	479	113	286	100	2806
BAG4_1	BAG4	539	699	494	514	850	770	678	1166
BAG4_2	BAG4	208	264	314	133	320	232	415	145
BAG4_3	BAG4	102	170	260	42	90	84	261	116
BAG4_4	BAG4	781	386	224	477	468	635	241	628
BAG5_1	BAG5	159	246	240	391	291	131	80	824
BAG5_2	BAG5	724	728	125	490	792	637	423	565
BAG5_3	BAG5	146	110	81	262	88	96	125	48
BAG5_4	BAG5	688	591	530	846	818	694	1104	745
BAG6_1	BAG6	97	81	140	307	211	199	62	50
BAG6_2	BAG6	1249	1160	1386	986	1584	1392	1733	3476
BAG6_3	BAG6	627	830	935	2368	938	889	757	1231
BAG6_4	BAG6	325	447	358	196	425	572	1488	477
BAGE2_1	BAGE2	454	529	687	588	822	848	439	673
BAGE2_2	BAGE2	778	865	527	336	934	938	402	865
BAGE2_3	BAGE2	491	572	317	243	577	564	530	324
BAGE2_4	BAGE2	297	366	187	282	255	173	185	79
BAHCC1_1	BAHCC1	422	354	330	671	212	241	234	709
BAHCC1_2	BAHCC1	185	138	73	300	305	208	107	187
BAHCC1_3	BAHCC1	329	240	67	455	204	165	131	123
BAHCC1_4	BAHCC1	345	256	348	383	306	360	211	286
BAHD1_1	BAHD1	152	197	111	237	320	208	47	115
BAHD1_2	BAHD1	312	300	200	443	213	180	226	378
BAHD1_3	BAHD1	254	354	413	94	250	353	216	306
BAHD1_4	BAHD1	320	302	144	177	315	647	162	1010
BAIAP2_1	BAIAP2	445	323	153	377	506	308	106	210
BAIAP2_2	BAIAP2	509	499	502	837	587	574	621	1608
BAIAP2_3	BAIAP2	454	358	345	358	475	884	120	367
BAIAP2_4	BAIAP2	577	495	575	589	518	420	629	400
BAIAP2L1_1	BAIAP2L1	574	429	138	804	583	621	368	456
BAIAP2L1_2	BAIAP2L1	597	638	282	399	780	755	492	937
BAIAP2L1_3	BAIAP2L1	200	326	104	425	267	271	265	360
BAIAP2L1_4	BAIAP2L1	332	316	118	380	234	185	378	94
BAIAP2L2_1	BAIAP2L2	853	817	1133	749	590	628	1001	488
BAIAP2L2_2	BAIAP2L2	603	650	185	1317	978	514	2881	944
BAIAP2L2_3	BAIAP2L2	1003	770	841	796	1076	926	377	235
BAIAP2L2_4	BAIAP2L2	599	705	2766	456	988	664	816	788
BAIAP3_1	BAIAP3	895	816	1136	1414	1769	1136	592	705
BAIAP3_2	BAIAP3	477	361	392	1096	246	406	752	394
BAIAP3_3	BAIAP3	1079	1198	873	1699	1221	1485	888	729
BAIAP3_4	BAIAP3	304	302	163	473	520	320	134	169
BAK1_1	BAK1	583	593	401	538	475	674	640	619
BAK1_2	BAK1	388	316	144	441	405	446	326	318
BAK1_3	BAK1	342	223	147	288	395	125	755	355
BAK1_4	BAK1	359	449	443	299	621	249	259	249
BAMBI_1	BAMBI	427	490	406	330	463	781	239	184
BAMBI_2	BAMBI	705	611	572	676	735	620	522	1105
BAMBI_3	BAMBI	195	175	440	395	139	180	98	194
BAMBI_4	BAMBI	214	262	1448	327	379	211	86	93
BANF1_1	BANF1	667	830	369	572	848	851	135	835
BANF1_2	BANF1	647	746	468	566	847	1029	650	718
BANF1_3	BANF1	517	571	166	127	550	549	454	429
BANF1_4	BANF1	999	779	406	676	647	1015	715	835
BANF2_1	BANF2	564	595	218	1284	904	321	2810	711
BANF2_2	BANF2	245	238	237	589	584	446	120	180
BANF2_3	BANF2	427	303	316	394	310	411	147	222
BANF2_4	BANF2	168	244	29	63	118	155	337	157
BANK1_1	BANK1	1231	1134	590	760	645	1220	1343	4262
BANK1_2	BANK1	646	558	579	1076	840	472	409	538
BANK1_3	BANK1	833	875	545	1079	824	959	3352	589
BANK1_4	BANK1	582	595	581	437	458	516	416	793
BANP_1	BANP	16	6	0	0	3	0	0	0
BANP_2	BANP	282	336	116	108	402	331	932	333
BANP_3	BANP	203	173	442	29	144	279	34	190
BANP_4	BANP	339	352	181	234	248	374	216	48
BAP1_1	BAP1	525	471	370	476	1018	461	367	428
BAP1_2	BAP1	208	259	117	115	170	277	161	133
BAP1_3	BAP1	143	120	120	39	103	123	135	98
BAP1_4	BAP1	230	340	157	116	186	319	150	139
BARD1_1	BARD1	1246	902	417	727	758	1262	618	1743
BARD1_2	BARD1	223	268	249	129	387	152	185	85
BARD1_3	BARD1	177	234	193	9	380	57	84	166
BARD1_4	BARD1	851	968	852	710	1002	654	385	553
BARHL1_1	BARHL1	438	286	264	612	149	242	62	271
BARHL1_2	BARHL1	46	110	161	160	36	77	39	181
BARHL1_3	BARHL1	265	280	236	333	417	141	110	786
BARHL1_4	BARHL1	205	161	60	189	226	254	628	232
BARHL2_1	BARHL2	265	216	168	227	331	200	141	92
BARHL2_2	BARHL2	164	112	194	121	108	96	145	80
BARHL2_3	BARHL2	455	403	251	139	733	555	265	150
BARHL2_4	BARHL2	74	82	20	27	136	429	331	404
BARX1_1	BARX1	175	182	57	205	121	64	143	191
BARX1_2	BARX1	550	765	338	1332	758	586	789	1092
BARX1_3	BARX1	375	472	170	395	432	756	194	767
BARX1_4	BARX1	264	208	120	106	278	96	83	99
BARX2_1	BARX2	501	489	552	252	575	709	321	314
BARX2_2	BARX2	232	143	361	334	363	323	463	198
BARX2_3	BARX2	396	381	261	498	533	533	408	310
BARX2_4	BARX2	107	89	81	138	100	239	79	48
BASP1_1	BASP1	293	371	262	1640	545	278	173	504
BASP1_2	BASP1	224	253	307	955	123	255	43	128
BASP1_3	BASP1	95	104	43	213	190	136	148	66
BASP1_4	BASP1	127	142	73	202	91	178	46	351
BATF_1	BATF	211	176	194	111	55	285	92	277
BATF_2	BATF	380	488	530	1041	430	415	509	505
BATF_3	BATF	225	264	39	455	356	116	177	745
BATF_4	BATF	298	314	299	539	543	194	95	323
BATF2_1	BATF2	323	500	145	659	175	435	173	276
BATF2_2	BATF2	405	326	298	588	274	296	159	295
BATF2_3	BATF2	267	380	191	200	411	378	98	457
BATF2_4	BATF2	418	418	280	506	270	630	415	2134
BATF3_1	BATF3	391	385	456	248	359	419	179	542
BATF3_2	BATF3	335	345	69	340	263	159	68	81
BATF3_3	BATF3	228	397	307	266	146	121	423	498
BATF3_4	BATF3	320	403	253	543	583	772	198	102
BAX_1	BAX	588	524	645	548	708	343	295	435
BAX_2	BAX	830	883	760	1076	934	777	626	1358
BAX_3	BAX	256	249	144	223	257	160	237	236
BAX_4	BAX	154	124	339	90	41	55	45	182
BAZ1A_1	BAZ1A	511	427	257	143	659	829	284	1236
BAZ1A_2	BAZ1A	470	477	265	515	639	714	427	555
BAZ1A_3	BAZ1A	246	364	239	239	318	483	118	189
BAZ1A_4	BAZ1A	421	485	511	512	355	163	439	309
BAZ1B_1	BAZ1B	398	385	497	358	648	203	482	227
BAZ1B_2	BAZ1B	452	406	216	321	433	435	200	753
BAZ1B_3	BAZ1B	448	418	220	148	724	309	316	127
BAZ1B_4	BAZ1B	208	238	99	257	125	74	107	79
BAZ2A_1	BAZ2A	263	394	173	384	451	301	197	341
BAZ2A_2	BAZ2A	447	240	49	276	716	141	173	516
BAZ2A_3	BAZ2A	217	195	399	107	506	368	134	96
BAZ2A_4	BAZ2A	253	199	180	248	399	322	636	81
BAZ2B_1	BAZ2B	649	653	348	678	645	671	732	1607
BAZ2B_2	BAZ2B	579	442	418	290	298	651	225	870
BAZ2B_3	BAZ2B	487	559	228	481	686	397	132	611
BAZ2B_4	BAZ2B	195	241	81	122	102	141	89	368
BBC3_1	BBC3	176	195	195	193	269	223	209	127
BBC3_2	BBC3	156	102	133	515	107	246	32	65
BBC3_3	BBC3	499	642	963	705	950	544	380	533
BBC3_4	BBC3	217	170	172	410	122	83	63	211
BBIP1_1	BBIP1	279	386	192	303	178	264	142	1254
BBIP1_2	BBIP1	380	280	203	490	455	271	156	220
BBIP1_3	BBIP1	344	369	398	258	487	687	735	279
BBIP1_4	BBIP1	145	216	177	444	50	236	267	28
BBOX1_1	BBOX1	119	149	279	170	165	227	20	130
BBOX1_2	BBOX1	792	981	906	1217	613	749	656	651
BBOX1_3	BBOX1	324	329	164	428	301	143	148	389
BBOX1_4	BBOX1	224	331	316	163	166	397	127	57
BBS1_1	BBS1	342	471	285	207	320	711	342	268
BBS1_2	BBS1	141	140	128	118	103	34	228	59
BBS1_3	BBS1	252	377	240	259	378	202	193	242
BBS1_4	BBS1	217	252	243	142	174	409	199	804
BBS10_1	BBS10	750	798	472	284	503	1349	584	1846
BBS10_2	BBS10	848	829	813	658	993	1062	604	1785
BBS10_3	BBS10	442	500	1181	490	256	386	459	1119
BBS10_4	BBS10	679	928	614	568	771	619	477	621
BBS12_1	BBS12	855	1112	830	1539	1426	1166	912	869
BBS12_2	BBS12	993	784	302	564	571	670	487	527
BBS12_3	BBS12	227	299	365	168	242	387	98	191
BBS12_4	BBS12	370	414	398	275	456	223	306	198
BBS2_1	BBS2	199	251	133	248	171	184	274	855
BBS2_2	BBS2	250	222	280	134	212	69	38	174
BBS2_3	BBS2	483	475	173	630	494	507	148	508
BBS2_4	BBS2	169	213	173	164	189	122	38	105
BBS4_1	BBS4	68	205	232	340	56	145	60	165
BBS4_2	BBS4	364	191	153	402	261	327	1000	401
BBS4_3	BBS4	266	278	252	466	347	213	168	201
BBS4_4	BBS4	302	271	202	229	297	542	187	109
BBS5_1	BBS5	486	720	372	1003	605	718	788	1022
BBS5_2	BBS5	560	445	503	986	535	381	265	235
BBS5_3	BBS5	303	395	322	521	311	299	159	222
BBS5_4	BBS5	426	414	261	356	580	295	147	439
BBS7_1	BBS7	1020	1076	2287	930	874	1069	387	643
BBS7_2	BBS7	920	906	759	808	971	940	1001	733
BBS7_3	BBS7	151	180	151	92	238	235	48	164
BBS7_4	BBS7	178	128	413	284	112	94	52	133
BBS9_1	BBS9	484	488	230	516	468	499	863	1629
BBS9_2	BBS9	381	300	297	296	364	383	598	281
BBS9_3	BBS9	378	477	616	108	339	717	475	166
BBS9_4	BBS9	838	861	662	673	1023	853	623	532
BBX_1	BBX	288	268	338	216	100	168	453	2736
BBX_2	BBX	521	637	695	380	701	482	459	453
BBX_3	BBX	282	229	573	455	498	170	3047	1372
BBX_4	BBX	128	158	159	553	150	180	43	299
BCAM_1	BCAM	295	251	251	158	401	381	233	145
BCAM_2	BCAM	288	347	258	440	274	318	356	469
BCAM_3	BCAM	287	256	153	423	295	273	143	128
BCAM_4	BCAM	393	429	300	293	643	382	166	345
BCAN_1	BCAN	326	263	106	419	403	366	1189	365
BCAN_2	BCAN	336	274	352	242	413	418	76	213
BCAN_3	BCAN	161	96	15	20	204	118	73	299
BCAN_4	BCAN	42	118	1	50	62	232	122	587
BCAP29_1	BCAP29	314	239	4080	609	215	164	114	145
BCAP29_2	BCAP29	230	250	406	188	217	312	470	40
BCAP29_3	BCAP29	246	214	60	723	112	129	41	115
BCAP29_4	BCAP29	147	145	427	93	316	274	33	73
BCAP31_1	BCAP31	366	346	64	396	464	426	143	409
BCAP31_2	BCAP31	333	306	226	330	318	446	324	362
BCAP31_3	BCAP31	338	381	272	588	277	380	120	835
BCAP31_4	BCAP31	333	433	219	465	481	413	143	319
BCAR1_1	BCAR1	409	366	261	242	420	424	237	203
BCAR1_2	BCAR1	122	130	273	223	109	272	54	35
BCAR1_3	BCAR1	291	356	286	66	432	563	95	100
BCAR1_4	BCAR1	103	39	29	0	126	20	13	188
BCAR3_1	BCAR3	396	311	302	274	305	183	185	378
BCAR3_2	BCAR3	725	586	442	365	347	591	265	385
BCAR3_3	BCAR3	622	556	382	1037	895	977	548	391
BCAR3_4	BCAR3	350	378	96	458	558	569	274	307
BCAS1_1	BCAS1	198	291	350	173	357	396	217	196
BCAS1_2	BCAS1	211	125	195	198	304	210	25	172
BCAS1_3	BCAS1	443	350	628	103	266	373	220	307
BCAS1_4	BCAS1	93	116	308	27	89	85	40	210
BCAS2_1	BCAS2	416	659	210	181	1272	531	191	406
BCAS2_2	BCAS2	838	962	364	545	1149	1307	433	741
BCAS2_3	BCAS2	368	307	206	201	154	348	37	329
BCAS2_4	BCAS2	479	617	271	309	510	445	138	303
BCAS3_1	BCAS3	209	361	292	150	215	285	214	624
BCAS3_2	BCAS3	254	316	150	249	463	219	168	112
BCAS3_3	BCAS3	315	270	193	383	410	321	375	617
BCAS3_4	BCAS3	541	489	360	508	234	605	288	675
BCAS4_1	BCAS4	354	515	182	297	441	580	487	181
BCAS4_2	BCAS4	510	697	617	318	607	370	1023	462
BCAS4_3	BCAS4	459	478	486	484	726	298	119	151
BCAS4_4	BCAS4	455	532	588	318	852	586	518	277
BCAT1_1	BCAT1	196	176	168	199	389	349	303	198
BCAT1_2	BCAT1	217	240	142	392	385	488	207	241
BCAT1_3	BCAT1	766	826	1139	1153	1160	653	283	903
BCAT1_4	BCAT1	237	359	241	462	228	439	198	199
BCAT2_1	BCAT2	1182	1247	1435	1411	1266	1716	1472	592
BCAT2_2	BCAT2	634	655	1153	916	702	704	299	586
BCAT2_3	BCAT2	774	687	320	714	792	656	1563	1161
BCAT2_4	BCAT2	398	453	344	402	642	136	235	123
BCCIP_1	BCCIP	559	579	318	543	639	390	198	757
BCCIP_2	BCCIP	265	285	27	5	320	296	193	493
BCCIP_3	BCCIP	102	100	161	267	55	290	47	52
BCCIP_4	BCCIP	337	138	796	217	341	330	181	143
BCDIN3D_1	BCDIN3D	275	325	149	30	218	357	964	1280
BCDIN3D_2	BCDIN3D	23	41	12	26	60	22	0	12
BCDIN3D_3	BCDIN3D	165	196	139	147	365	196	225	425
BCDIN3D_4	BCDIN3D	0	4	0	8	4	1	0	2
BCHE_1	BCHE	221	211	218	308	362	336	143	1349
BCHE_2	BCHE	351	313	364	373	257	480	1070	215
BCHE_3	BCHE	411	408	394	349	738	419	548	520
BCHE_4	BCHE	350	476	134	614	353	672	212	276
BCKDHA_1	BCKDHA	585	518	480	665	871	699	468	464
BCKDHA_2	BCKDHA	976	819	761	1410	865	1358	416	967
BCKDHA_3	BCKDHA	438	367	245	236	315	189	153	779
BCKDHA_4	BCKDHA	452	525	347	386	471	646	198	682
BCKDHB_1	BCKDHB	767	589	810	599	824	545	939	446
BCKDHB_2	BCKDHB	583	412	409	493	249	661	315	248
BCKDHB_3	BCKDHB	239	278	148	133	235	304	276	63
BCKDHB_4	BCKDHB	724	666	817	539	452	502	773	621
BCKDK_1	BCKDK	222	203	262	118	219	218	100	180
BCKDK_2	BCKDK	211	307	135	139	289	174	178	489
BCKDK_3	BCKDK	294	359	159	143	499	498	241	228
BCKDK_4	BCKDK	139	95	327	76	78	188	282	133
BCL10_1	BCL10	284	490	406	648	351	365	233	484
BCL10_2	BCL10	195	336	271	571	211	208	98	188
BCL10_3	BCL10	194	232	255	250	208	348	50	272
BCL10_4	BCL10	234	176	41	285	442	80	133	237
BCL11A_1	BCL11A	772	666	220	446	890	995	754	1129
BCL11A_2	BCL11A	510	454	148	631	648	935	285	1080
BCL11A_3	BCL11A	431	322	197	330	567	417	291	362
BCL11A_4	BCL11A	923	824	563	1049	1126	723	213	1128
BCL11B_1	BCL11B	339	479	342	903	268	472	278	149
BCL11B_2	BCL11B	690	647	608	915	887	621	487	1096
BCL11B_3	BCL11B	186	205	123	341	170	218	489	92
BCL11B_4	BCL11B	289	311	367	462	311	288	98	260
BCL2_1	BCL2	139	175	62	101	260	138	527	169
BCL2_2	BCL2	174	169	102	268	198	194	137	184
BCL2_3	BCL2	341	254	417	126	415	517	247	440
BCL2_4	BCL2	97	103	44	59	27	69	222	70
BCL2A1_1	BCL2A1	1277	1196	920	1285	1180	1329	634	1707
BCL2A1_2	BCL2A1	460	341	421	133	510	438	165	189
BCL2A1_3	BCL2A1	691	452	431	321	974	450	398	614
BCL2A1_4	BCL2A1	714	679	916	1184	638	780	293	2173
BCL2L1_1	BCL2L1	564	511	399	1214	316	610	555	645
BCL2L1_2	BCL2L1	184	185	166	179	309	179	11	139
BCL2L1_3	BCL2L1	444	429	321	275	276	327	90	267
BCL2L1_4	BCL2L1	372	278	152	205	337	457	172	114
BCL2L10_1	BCL2L10	297	236	685	356	308	315	161	100
BCL2L10_2	BCL2L10	829	829	529	895	1200	514	270	825
BCL2L10_3	BCL2L10	651	651	226	634	919	592	463	683
BCL2L10_4	BCL2L10	717	497	588	1320	485	675	513	1181
BCL2L11_1	BCL2L11	301	240	187	451	466	97	215	220
BCL2L11_2	BCL2L11	228	274	164	84	176	271	186	126
BCL2L11_3	BCL2L11	368	323	164	518	389	470	203	349
BCL2L11_4	BCL2L11	165	210	201	115	314	217	89	138
BCL2L12_1	BCL2L12	331	414	610	840	415	490	366	258
BCL2L12_2	BCL2L12	378	348	483	115	329	394	552	181
BCL2L12_3	BCL2L12	187	289	77	241	173	380	151	615
BCL2L12_4	BCL2L12	568	742	655	633	675	582	284	660
BCL2L13_1	BCL2L13	373	313	134	1156	215	273	85	357
BCL2L13_2	BCL2L13	325	200	364	212	295	466	216	462
BCL2L13_3	BCL2L13	685	597	377	786	690	897	515	845
BCL2L13_4	BCL2L13	314	246	135	225	484	397	106	362
BCL2L14_1	BCL2L14	812	727	396	667	652	870	381	592
BCL2L14_2	BCL2L14	366	445	398	554	591	518	302	195
BCL2L14_3	BCL2L14	561	670	341	305	383	512	893	804
BCL2L14_4	BCL2L14	172	242	157	350	491	270	110	160
BCL2L15_1	BCL2L15	904	846	1186	488	989	576	673	510
BCL2L15_2	BCL2L15	365	405	340	464	321	719	321	266
BCL2L15_3	BCL2L15	1127	1012	1044	692	828	826	1300	1220
BCL2L15_4	BCL2L15	328	343	345	252	523	152	197	376
BCL2L2_1	BCL2L2	760	804	763	526	742	599	362	4486
BCL2L2_2	BCL2L2	428	434	605	846	178	229	198	227
BCL2L2_3	BCL2L2	923	1179	561	1101	873	606	1186	3659
BCL2L2_4	BCL2L2	776	800	494	499	821	1149	709	546
BCL2L2-PABPN1_1	BCL2L2-PABPN1	477	454	207	339	484	178	205	709
BCL2L2-PABPN1_2	BCL2L2-PABPN1	387	220	115	278	268	235	76	145
BCL2L2-PABPN1_3	BCL2L2-PABPN1	600	570	185	228	538	568	280	1442
BCL2L2-PABPN1_4	BCL2L2-PABPN1	232	248	120	106	178	276	100	227
BCL3_1	BCL3	423	475	184	494	440	310	183	258
BCL3_2	BCL3	810	618	663	426	667	1018	207	636
BCL3_3	BCL3	610	1096	929	1002	598	842	347	1268
BCL3_4	BCL3	878	801	890	852	1410	1337	481	508
BCL6_1	BCL6	913	944	757	1145	1380	764	847	1508
BCL6_2	BCL6	901	893	592	570	1183	575	501	440
BCL6_3	BCL6	699	633	480	501	650	403	685	622
BCL6_4	BCL6	789	842	611	567	826	1006	454	534
BCL6B_1	BCL6B	844	886	432	813	898	1031	557	1019
BCL6B_2	BCL6B	81	64	18	14	66	51	34	18
BCL6B_3	BCL6B	533	531	462	518	679	740	1560	450
BCL6B_4	BCL6B	240	309	196	164	402	170	678	1796
BCL7A_1	BCL7A	904	877	594	706	1136	1383	1548	771
BCL7A_2	BCL7A	343	435	354	330	419	437	1110	1421
BCL7A_3	BCL7A	419	419	561	305	310	527	490	472
BCL7A_4	BCL7A	542	628	385	334	679	1009	249	2529
BCL7B_1	BCL7B	1414	1578	772	3364	1456	1878	895	1312
BCL7B_2	BCL7B	230	321	190	321	512	502	115	518
BCL7B_3	BCL7B	751	833	687	864	1268	923	450	1101
BCL7B_4	BCL7B	650	620	774	688	949	432	480	1328
BCL7C_1	BCL7C	397	509	142	347	759	448	204	504
BCL7C_2	BCL7C	325	296	367	324	349	464	280	200
BCL7C_3	BCL7C	271	314	403	578	407	467	64	81
BCL7C_4	BCL7C	508	418	553	139	299	194	159	200
BCL9_1	BCL9	451	508	620	643	379	477	345	1703
BCL9_2	BCL9	887	1014	434	715	905	1118	888	1806
BCL9_3	BCL9	617	544	765	610	433	580	683	443
BCL9L_1	BCL9L	99	88	259	33	98	246	38	164
BCL9L_2	BCL9L	677	574	1692	989	803	536	269	328
BCL9L_3	BCL9L	273	288	287	381	138	192	243	203
BCL9L_4	BCL9L	308	334	249	235	175	199	132	224
BCLAF1_1	BCLAF1	0	0	0	61	0	1	9	1
BCLAF1_2	BCLAF1	585	389	309	1197	336	235	1014	716
BCLAF1_3	BCLAF1	288	270	305	213	579	326	160	272
BCLAF1_4	BCLAF1	269	287	148	385	278	174	716	691
BCO1_1	BCO1	933	1167	2423	852	1417	1659	586	752
BCO1_2	BCO1	983	861	729	1042	817	1104	506	673
BCO1_3	BCO1	467	671	353	455	488	602	340	547
BCO1_4	BCO1	1339	1102	873	1163	1203	921	966	698
BCO2_1	BCO2	385	212	289	486	384	258	253	383
BCO2_2	BCO2	405	321	186	73	254	424	462	466
BCO2_3	BCO2	164	133	36	247	361	286	106	857
BCO2_4	BCO2	408	445	1678	741	720	660	697	552
BCOR_1	BCOR	382	409	379	556	230	418	301	243
BCOR_2	BCOR	335	236	248	293	350	198	485	95
BCOR_3	BCOR	112	181	364	50	253	143	121	155
BCOR_4	BCOR	229	160	265	58	137	217	270	193
BCORL1_1	BCORL1	363	294	318	440	504	443	106	493
BCORL1_2	BCORL1	383	536	424	645	474	283	406	314
BCORL1_3	BCORL1	520	508	507	520	692	412	594	672
BCORL1_4	BCORL1	261	359	345	544	320	394	493	303
BCR_1	BCR	239	217	298	160	421	304	112	170
BCR_2	BCR	343	371	272	345	911	204	340	794
BCR_3	BCR	245	285	157	347	185	167	339	457
BCR_4	BCR	183	181	199	367	361	202	100	352
BCS1L_1	BCS1L	271	260	295	278	439	174	238	183
BCS1L_2	BCS1L	261	296	247	571	157	384	89	246
BCS1L_3	BCS1L	121	177	121	78	60	36	69	418
BCS1L_4	BCS1L	370	189	111	275	442	114	136	239
BDH1_1	BDH1	196	305	140	239	237	161	89	151
BDH1_2	BDH1	432	442	206	421	270	306	361	290
BDH1_3	BDH1	674	480	618	172	607	650	194	441
BDH1_4	BDH1	629	797	435	539	663	852	499	565
BDH2_1	BDH2	357	366	481	198	414	370	238	104
BDH2_2	BDH2	508	688	481	930	807	439	278	373
BDH2_3	BDH2	997	738	540	488	984	730	907	247
BDH2_4	BDH2	459	519	269	529	374	449	493	512
BDKRB1_1	BDKRB1	141	172	225	252	52	359	134	153
BDKRB1_2	BDKRB1	883	772	590	684	1083	606	807	648
BDKRB1_3	BDKRB1	420	437	303	452	351	695	666	729
BDKRB1_4	BDKRB1	188	124	102	167	107	128	126	199
BDKRB2_1	BDKRB2	1081	1144	1052	1145	836	1462	1137	4176
BDKRB2_2	BDKRB2	436	404	448	79	562	597	187	896
BDKRB2_3	BDKRB2	437	491	167	387	489	412	180	273
BDKRB2_4	BDKRB2	568	542	462	454	520	717	209	494
BDP1_1	BDP1	496	432	125	292	262	437	265	720
BDP1_2	BDP1	308	422	452	650	386	413	354	246
BDP1_3	BDP1	383	409	621	241	633	372	193	310
BDP1_4	BDP1	616	650	390	342	618	624	287	275
BEAN1_1	BEAN1	714	675	480	1119	691	1115	424	783
BEAN1_2	BEAN1	502	544	1077	451	614	494	717	355
BEAN1_3	BEAN1	610	554	278	436	707	580	673	253
BEAN1_4	BEAN1	816	651	529	667	655	862	402	1295
BECN1_1	BECN1	228	176	80	129	342	318	334	183
BECN1_2	BECN1	966	566	741	299	832	588	627	259
BECN1_3	BECN1	79	307	333	247	350	246	168	164
BECN1_4	BECN1	299	518	270	321	484	678	511	592
BECN2_1	BECN2	75	179	52	308	171	152	74	229
BECN2_2	BECN2	273	287	78	443	113	167	88	122
BECN2_3	BECN2	225	427	129	667	354	361	251	261
BECN2_4	BECN2	227	221	80	237	245	228	27	117
BEGAIN_1	BEGAIN	448	448	212	931	515	512	275	393
BEGAIN_2	BEGAIN	1246	969	703	1385	1423	1200	463	712
BEGAIN_3	BEGAIN	589	466	565	481	609	408	127	337
BEGAIN_4	BEGAIN	1024	720	616	511	987	964	300	700
BEND2_1	BEND2	1333	974	1250	1093	1204	1692	1194	801
BEND2_2	BEND2	667	710	479	267	1144	808	686	1418
BEND2_3	BEND2	355	173	129	381	303	166	165	142
BEND2_4	BEND2	755	836	755	580	1034	973	446	1448
BEND3_1	BEND3	213	271	241	85	242	65	89	207
BEND3_2	BEND3	1116	868	923	806	954	1162	546	1146
BEND3_3	BEND3	691	718	437	676	598	631	451	488
BEND3_4	BEND3	192	130	222	412	148	92	191	238
BEND4_1	BEND4	1544	1605	1156	1811	1921	1597	854	2451
BEND4_2	BEND4	804	987	750	1025	778	1148	577	949
BEND4_3	BEND4	780	559	256	977	708	1023	415	518
BEND4_4	BEND4	48	82	28	137	39	112	34	46
BEND5_1	BEND5	678	692	388	466	1126	391	656	553
BEND5_2	BEND5	141	175	87	97	106	209	140	24
BEND5_3	BEND5	748	712	542	632	912	737	238	866
BEND5_4	BEND5	452	282	406	315	400	498	532	199
BEND6_1	BEND6	859	914	739	566	1206	1019	419	999
BEND6_2	BEND6	801	678	269	743	683	431	642	730
BEND6_3	BEND6	528	622	402	368	519	478	277	850
BEND6_4	BEND6	528	522	365	216	507	245	343	367
BEND7_1	BEND7	201	246	129	357	188	78	174	217
BEND7_2	BEND7	332	276	358	362	262	288	54	63
BEND7_3	BEND7	269	337	206	393	235	288	136	385
BEND7_4	BEND7	163	177	45	321	211	88	134	67
BEST1_1	BEST1	692	643	574	1206	1090	787	307	520
BEST1_2	BEST1	241	243	29	382	100	635	196	1348
BEST1_3	BEST1	125	221	57	131	138	125	111	280
BEST1_4	BEST1	311	341	186	473	440	519	181	164
BEST2_1	BEST2	420	179	168	532	258	316	268	210
BEST2_2	BEST2	147	117	107	64	192	139	16	439
BEST2_3	BEST2	117	78	53	84	87	55	8	67
BEST2_4	BEST2	346	383	438	117	402	492	165	268
BEST3_1	BEST3	563	413	334	377	608	357	142	209
BEST3_2	BEST3	232	291	191	123	290	460	273	190
BEST3_3	BEST3	176	232	206	608	98	286	72	129
BEST3_4	BEST3	287	161	35	111	106	335	128	431
BEST4_1	BEST4	212	308	181	525	309	412	105	875
BEST4_2	BEST4	177	195	213	142	276	179	63	793
BEST4_3	BEST4	327	403	219	180	475	312	225	307
BEST4_4	BEST4	171	116	46	235	237	179	151	396
BET1_1	BET1	294	346	365	389	232	514	95	286
BET1_2	BET1	224	237	117	281	324	222	298	171
BET1_3	BET1	215	272	124	321	145	222	80	150
BET1_4	BET1	194	206	212	112	287	84	257	148
BET1L_1	BET1L	490	375	281	300	385	613	1340	944
BET1L_2	BET1L	179	241	260	226	239	246	577	58
BET1L_3	BET1L	498	312	322	320	491	283	97	194
BET1L_4	BET1L	335	330	166	318	235	492	232	310
BEX1_1	BEX1	592	427	351	499	570	612	525	740
BEX1_2	BEX1	728	615	1159	496	929	1220	449	613
BEX1_3	BEX1	474	522	420	412	291	623	275	626
BEX1_4	BEX1	218	160	134	366	318	73	144	107
BEX2_1	BEX2	583	542	327	476	661	547	1243	385
BEX2_2	BEX2	516	370	428	195	516	623	521	289
BEX2_3	BEX2	380	707	527	488	957	571	304	162
BEX2_4	BEX2	295	487	316	476	904	495	143	531
BEX4_1	BEX4	521	681	577	774	973	498	279	855
BEX4_2	BEX4	125	176	158	360	277	136	590	89
BEX4_3	BEX4	452	468	466	565	688	394	292	284
BEX4_4	BEX4	1004	908	750	707	896	1186	561	1585
BEX5_1	BEX5	659	693	242	455	973	614	237	540
BEX5_2	BEX5	310	347	256	201	534	223	100	138
BEX5_3	BEX5	108	155	66	307	207	45	76	263
BEX5_4	BEX5	314	321	187	283	180	471	162	166
BFAR_1	BFAR	617	863	956	367	446	821	440	1037
BFAR_2	BFAR	388	475	484	497	295	348	267	411
BFAR_3	BFAR	218	224	279	307	206	274	91	237
BFAR_4	BFAR	630	529	530	456	767	452	1924	455
BFSP1_1	BFSP1	441	287	47	180	387	575	133	587
BFSP1_2	BFSP1	593	637	461	822	911	933	646	700
BFSP1_3	BFSP1	0	0	0	0	0	0	0	0
BFSP1_4	BFSP1	217	154	370	22	119	230	213	136
BFSP2_1	BFSP2	570	503	455	615	414	252	607	359
BFSP2_2	BFSP2	152	207	229	62	204	115	116	147
BFSP2_3	BFSP2	272	272	196	221	252	257	159	206
BFSP2_4	BFSP2	260	213	41	379	292	351	126	308
BGLAP_1	BGLAP	298	307	306	169	393	429	194	727
BGLAP_2	BGLAP	406	426	343	626	398	162	193	408
BGLAP_3	BGLAP	688	707	417	918	630	619	168	736
BGLAP_4	BGLAP	467	386	395	264	465	507	344	279
BGN_1	BGN	421	325	286	359	349	292	312	585
BGN_2	BGN	495	501	177	528	602	640	703	387
BGN_3	BGN	392	458	241	460	650	469	172	507
BGN_4	BGN	400	319	192	196	351	453	266	216
BHLHA15_1	BHLHA15	749	653	647	1045	720	763	1110	884
BHLHA15_2	BHLHA15	331	180	229	246	351	108	191	123
BHLHA15_3	BHLHA15	992	727	460	973	1190	617	452	1371
BHLHA15_4	BHLHA15	521	436	325	290	533	504	245	506
BHLHA9_1	BHLHA9	1377	1026	863	785	1729	1340	641	1196
BHLHA9_2	BHLHA9	320	373	164	129	172	332	434	124
BHLHA9_3	BHLHA9	383	399	464	340	395	530	527	406
BHLHA9_4	BHLHA9	31	31	39	46	51	18	19	63
BHLHB9_1	BHLHB9	858	872	625	537	531	908	1650	485
BHLHB9_2	BHLHB9	254	325	248	345	292	370	149	66
BHLHB9_3	BHLHB9	211	199	360	166	318	179	696	440
BHLHB9_4	BHLHB9	92	117	48	90	49	20	98	205
BHLHE22_1	BHLHE22	292	468	228	564	290	630	118	922
BHLHE22_2	BHLHE22	352	375	94	148	400	410	178	103
BHLHE22_3	BHLHE22	54	83	37	151	40	57	63	246
BHLHE22_4	BHLHE22	424	439	144	488	367	661	272	265
BHLHE23_1	BHLHE23	531	562	366	1116	693	331	396	285
BHLHE23_2	BHLHE23	180	155	26	152	278	145	94	132
BHLHE23_3	BHLHE23	113	114	38	93	194	126	125	61
BHLHE23_4	BHLHE23	273	275	270	244	433	457	177	425
BHLHE40_1	BHLHE40	280	351	158	526	345	325	119	97
BHLHE40_2	BHLHE40	822	826	928	1130	724	1001	1059	603
BHLHE40_3	BHLHE40	476	484	399	258	508	414	315	511
BHLHE40_4	BHLHE40	592	589	374	897	338	639	1283	535
BHLHE41_1	BHLHE41	267	313	182	143	450	320	1192	1012
BHLHE41_2	BHLHE41	418	264	564	316	492	488	216	493
BHLHE41_3	BHLHE41	332	268	786	263	185	288	213	140
BHLHE41_4	BHLHE41	232	214	1065	236	240	429	115	530
BHMT_1	BHMT	329	309	190	283	447	304	173	182
BHMT_2	BHMT	300	243	466	181	342	146	815	436
BHMT_3	BHMT	350	300	201	466	257	267	108	286
BHMT_4	BHMT	511	403	333	499	407	673	232	453
BHMT2_1	BHMT2	485	762	479	713	547	627	568	1055
BHMT2_2	BHMT2	673	591	479	554	721	551	519	334
BHMT2_3	BHMT2	252	212	194	225	161	273	1205	239
BHMT2_4	BHMT2	268	277	167	352	496	196	280	158
BICC1_1	BICC1	1064	1145	1043	881	1259	1345	557	1095
BICC1_2	BICC1	406	259	843	1548	244	670	200	157
BICC1_3	BICC1	354	304	121	300	637	598	275	216
BICC1_4	BICC1	149	101	236	202	75	96	76	44
BICD1_1	BICD1	1467	1244	820	1436	1047	1338	540	1201
BICD1_2	BICD1	1064	901	1601	930	1138	1047	888	1031
BICD1_3	BICD1	574	454	271	366	516	478	244	89
BICD1_4	BICD1	736	739	1761	689	408	347	387	700
BICD2_1	BICD2	398	302	2090	117	392	504	258	85
BICD2_2	BICD2	392	382	187	124	233	486	111	196
BICD2_3	BICD2	356	293	18	287	499	315	140	366
BICD2_4	BICD2	286	167	129	81	118	139	143	356
BID_1	BID	925	736	1144	604	720	832	960	2535
BID_2	BID	923	954	522	1311	933	1628	443	1263
BID_3	BID	404	379	192	384	327	240	126	184
BID_4	BID	418	324	380	337	157	225	338	866
BIK_1	BIK	341	605	352	461	351	358	760	986
BIK_2	BIK	227	237	291	232	228	221	131	172
BIK_3	BIK	455	385	530	568	538	188	99	241
BIK_4	BIK	557	484	327	419	508	421	247	303
BIN1_1	BIN1	503	611	200	466	778	571	221	672
BIN1_2	BIN1	1190	942	695	974	1200	1186	648	1273
BIN1_3	BIN1	763	573	585	347	1215	1022	608	457
BIN1_4	BIN1	491	400	176	482	527	286	307	147
BIN2_1	BIN2	178	192	177	438	168	154	88	376
BIN2_2	BIN2	347	425	477	129	423	420	715	212
BIN2_3	BIN2	76	169	169	214	97	46	54	367
BIN2_4	BIN2	178	318	530	54	279	381	711	413
BIN3_1	BIN3	248	293	210	374	396	583	327	190
BIN3_2	BIN3	276	224	304	260	151	183	472	174
BIN3_3	BIN3	233	258	184	226	177	304	106	309
BIN3_4	BIN3	283	250	30	1066	154	170	555	1039
BIRC2_1	BIRC2	499	534	634	799	488	580	523	309
BIRC2_2	BIRC2	376	382	265	442	413	400	185	538
BIRC2_3	BIRC2	417	417	444	268	431	452	299	305
BIRC2_4	BIRC2	476	404	238	1022	450	708	397	195
BIRC3_1	BIRC3	699	742	305	733	808	852	374	957
BIRC3_2	BIRC3	614	592	450	672	549	446	298	979
BIRC3_3	BIRC3	267	295	261	222	351	334	48	283
BIRC3_4	BIRC3	186	135	391	299	150	133	862	344
BIRC5_1	BIRC5	158	188	96	85	114	135	908	570
BIRC5_2	BIRC5	189	200	82	106	505	207	289	58
BIRC5_3	BIRC5	155	136	63	278	108	298	68	173
BIRC5_4	BIRC5	108	202	59	76	324	187	102	151
BIRC6_1	BIRC6	159	388	144	186	327	452	44	292
BIRC6_2	BIRC6	412	457	378	199	686	524	169	523
BIRC6_3	BIRC6	342	412	258	158	371	407	236	344
BIRC6_4	BIRC6	408	445	123	307	182	693	172	319
BIRC7_1	BIRC7	254	242	83	479	358	411	124	354
BIRC7_2	BIRC7	437	389	822	535	321	350	162	393
BIRC7_3	BIRC7	413	307	159	264	410	436	636	1035
BIRC7_4	BIRC7	228	228	399	71	127	295	306	204
BIRC8_1	BIRC8	619	649	425	564	651	642	1492	3478
BIRC8_2	BIRC8	212	295	345	279	245	480	226	962
BIRC8_3	BIRC8	237	456	206	316	373	160	261	188
BIRC8_4	BIRC8	289	321	60	344	472	633	228	179
BIVM_1	BIVM	127	126	210	227	96	432	57	109
BIVM_2	BIVM	233	255	258	212	240	150	121	212
BIVM_3	BIVM	540	523	375	362	744	478	544	674
BIVM_4	BIVM	163	180	143	338	168	425	121	125
BIVM-ERCC5_1	BIVM-ERCC5	165	166	239	197	166	380	38	101
BIVM-ERCC5_2	BIVM-ERCC5	429	346	335	132	225	690	89	332
BIVM-ERCC5_3	BIVM-ERCC5	780	740	504	782	541	725	651	795
BIVM-ERCC5_4	BIVM-ERCC5	204	217	240	287	314	207	314	314
BLCAP_1	BLCAP	780	798	1021	1012	704	716	383	506
BLCAP_2	BLCAP	404	639	214	356	545	544	280	412
BLCAP_3	BLCAP	147	185	72	279	243	272	131	16
BLCAP_4	BLCAP	661	525	1146	673	515	564	489	1861
BLID_1	BLID	546	647	443	1031	542	578	1020	366
BLID_2	BLID	491	602	694	348	210	344	372	501
BLID_3	BLID	277	338	136	278	215	225	134	172
BLID_4	BLID	693	640	491	672	552	663	440	976
BLK_1	BLK	297	192	135	256	304	94	64	290
BLK_2	BLK	250	201	220	284	133	174	59	305
BLK_3	BLK	208	177	236	235	280	107	10	89
BLK_4	BLK	550	392	181	924	490	376	383	532
BLM_1	BLM	697	626	435	431	870	758	419	344
BLM_2	BLM	337	257	141	129	363	258	227	242
BLM_3	BLM	356	358	773	260	530	592	319	377
BLM_4	BLM	402	363	138	387	291	255	134	229
BLMH_1	BLMH	648	918	1502	833	810	841	512	1258
BLMH_2	BLMH	255	388	355	175	368	555	203	209
BLMH_3	BLMH	841	608	455	545	609	549	241	526
BLMH_4	BLMH	609	561	689	529	623	577	448	257
BLNK_1	BLNK	254	371	939	93	144	267	51	71
BLNK_2	BLNK	749	731	548	661	616	826	794	501
BLNK_3	BLNK	368	264	92	141	116	296	502	208
BLNK_4	BLNK	289	187	78	317	147	421	327	99
BLOC1S1_1	BLOC1S1	205	195	84	322	116	131	125	118
BLOC1S1_2	BLOC1S1	235	314	126	209	147	470	1433	2048
BLOC1S1_3	BLOC1S1	248	248	193	192	528	331	249	110
BLOC1S1_4	BLOC1S1	337	188	87	279	445	187	106	358
BLOC1S2_1	BLOC1S2	286	472	221	263	644	253	429	66
BLOC1S2_2	BLOC1S2	250	210	273	187	157	156	150	153
BLOC1S2_3	BLOC1S2	296	318	514	371	246	217	224	496
BLOC1S2_4	BLOC1S2	158	187	300	208	194	117	101	187
BLOC1S3_1	BLOC1S3	220	193	140	291	268	94	778	452
BLOC1S3_2	BLOC1S3	348	289	203	404	305	483	544	347
BLOC1S3_3	BLOC1S3	37	94	55	121	24	5	15	193
BLOC1S3_4	BLOC1S3	365	158	231	227	183	220	265	208
BLOC1S4_1	BLOC1S4	130	231	21	73	212	332	560	1138
BLOC1S4_2	BLOC1S4	314	286	152	413	376	325	108	624
BLOC1S4_3	BLOC1S4	445	470	415	464	527	581	455	616
BLOC1S4_4	BLOC1S4	182	219	167	201	153	241	181	175
BLOC1S5_1	BLOC1S5	529	688	496	834	544	764	427	427
BLOC1S5_2	BLOC1S5	240	279	174	396	204	169	443	88
BLOC1S5_3	BLOC1S5	746	585	422	563	636	689	842	1675
BLOC1S5_4	BLOC1S5	562	472	292	542	672	486	351	406
BLOC1S6_1	BLOC1S6	649	487	547	725	525	687	327	1145
BLOC1S6_2	BLOC1S6	1091	1031	1123	1413	960	1203	370	1152
BLOC1S6_3	BLOC1S6	684	544	1112	889	626	687	796	917
BLOC1S6_4	BLOC1S6	733	622	431	1056	723	884	425	777
BLVRA_1	BLVRA	273	295	165	238	305	231	126	106
BLVRA_2	BLVRA	402	337	154	267	416	446	267	345
BLVRA_3	BLVRA	346	450	266	427	273	474	268	300
BLVRA_4	BLVRA	388	361	413	480	369	466	328	319
BLVRB_1	BLVRB	593	498	493	477	422	558	521	253
BLVRB_2	BLVRB	553	639	361	709	841	872	148	580
BLVRB_3	BLVRB	377	385	133	499	519	233	128	143
BLVRB_4	BLVRB	103	81	59	81	63	239	68	33
BLZF1_1	BLZF1	159	296	66	162	289	348	211	228
BLZF1_2	BLZF1	646	631	786	765	690	906	279	653
BLZF1_3	BLZF1	526	529	456	457	368	406	175	469
BLZF1_4	BLZF1	655	773	396	918	663	755	331	680
BMF_1	BMF	759	731	549	464	819	629	625	430
BMF_2	BMF	386	436	270	447	851	713	415	190
BMF_3	BMF	205	276	196	494	398	206	111	275
BMF_4	BMF	302	242	142	436	305	361	87	180
BMI1_1	BMI1	143	232	194	99	270	200	239	404
BMI1_2	BMI1	343	393	359	269	346	431	284	168
BMI1_3	BMI1	401	306	221	348	917	551	223	174
BMI1_4	BMI1	448	478	233	618	322	445	1138	493
BMP1_1	BMP1	451	300	137	410	522	541	201	267
BMP1_2	BMP1	491	413	209	580	562	238	408	433
BMP1_3	BMP1	213	226	264	41	193	356	95	164
BMP1_4	BMP1	0	0	0	0	0	0	0	0
BMP10_1	BMP10	525	648	339	593	751	410	246	677
BMP10_2	BMP10	1096	708	513	1021	1012	653	612	442
BMP10_3	BMP10	828	565	632	339	677	1139	400	440
BMP10_4	BMP10	1098	897	627	518	979	1056	668	1309
BMP15_1	BMP15	547	718	463	882	493	795	473	909
BMP15_2	BMP15	375	300	364	1131	408	340	414	381
BMP15_3	BMP15	699	549	514	554	465	325	489	387
BMP15_4	BMP15	640	730	862	618	629	862	519	441
BMP2_1	BMP2	330	254	450	287	491	205	84	359
BMP2_2	BMP2	396	530	181	736	655	619	857	559
BMP2_3	BMP2	266	149	160	94	435	94	76	221
BMP2_4	BMP2	201	251	86	1954	345	319	285	819
BMP2K_1	BMP2K	1105	859	1220	783	1240	974	861	716
BMP2K_2	BMP2K	663	672	479	463	1068	574	771	1151
BMP2K_3	BMP2K	744	571	559	378	875	931	504	639
BMP2K_4	BMP2K	753	789	981	482	843	1062	824	524
BMP3_1	BMP3	1102	790	659	836	983	841	895	1336
BMP3_2	BMP3	723	775	641	583	426	774	169	498
BMP3_3	BMP3	735	864	724	945	1147	635	747	1112
BMP3_4	BMP3	721	712	525	814	390	1149	320	622
BMP4_1	BMP4	374	448	416	317	464	420	1697	147
BMP4_2	BMP4	178	251	284	234	379	383	73	190
BMP4_3	BMP4	629	734	675	1357	453	419	450	3100
BMP4_4	BMP4	390	492	723	395	318	464	478	321
BMP5_1	BMP5	797	1031	772	2093	553	698	581	719
BMP5_2	BMP5	994	1091	728	1503	1306	1264	540	630
BMP5_3	BMP5	360	370	139	437	645	456	179	164
BMP5_4	BMP5	744	746	883	1446	587	686	360	475
BMP6_1	BMP6	43	65	26	66	65	94	13	18
BMP6_2	BMP6	349	432	224	465	771	577	639	446
BMP6_3	BMP6	161	154	139	647	305	272	209	107
BMP6_4	BMP6	220	247	244	162	281	224	314	173
BMP7_1	BMP7	180	169	53	64	177	123	63	86
BMP7_2	BMP7	763	924	431	499	1533	734	444	1055
BMP7_3	BMP7	982	806	755	1280	1277	1053	481	945
BMP7_4	BMP7	117	229	63	257	391	301	132	71
BMP8A_1	BMP8A	422	390	249	433	605	526	253	323
BMP8A_2	BMP8A	130	72	76	46	39	92	54	23
BMP8A_3	BMP8A	306	257	380	188	275	226	162	232
BMP8A_4	BMP8A	334	438	148	586	625	361	387	305
BMP8B_1	BMP8B	205	122	150	165	122	185	75	133
BMP8B_2	BMP8B	481	523	151	720	519	808	362	241
BMP8B_3	BMP8B	558	438	192	393	1066	231	241	522
BMP8B_4	BMP8B	642	344	173	647	850	555	230	1449
BMPER_1	BMPER	427	281	256	456	522	211	84	248
BMPER_2	BMPER	246	217	267	66	185	156	139	226
BMPER_3	BMPER	232	312	242	624	305	368	45	183
BMPER_4	BMPER	272	316	142	252	326	285	285	397
BMPR1A_1	BMPR1A	652	880	1042	1039	599	758	588	936
BMPR1A_2	BMPR1A	697	549	688	515	595	476	533	521
BMPR1A_3	BMPR1A	546	580	538	477	490	342	285	1070
BMPR1A_4	BMPR1A	261	313	1388	403	464	262	336	436
BMPR1B_1	BMPR1B	360	459	268	511	276	278	337	399
BMPR1B_2	BMPR1B	763	797	458	563	438	366	494	1012
BMPR1B_3	BMPR1B	366	240	718	537	491	450	1130	778
BMPR1B_4	BMPR1B	682	658	552	968	642	745	570	392
BMPR2_1	BMPR2	786	881	873	599	715	963	565	1592
BMPR2_2	BMPR2	1098	936	956	531	965	1087	595	1018
BMPR2_3	BMPR2	102	164	30	266	87	103	27	135
BMPR2_4	BMPR2	587	360	47	441	305	535	963	736
BMS1_1	BMS1	406	407	383	379	375	523	267	211
BMS1_2	BMS1	272	286	101	93	252	113	70	124
BMS1_3	BMS1	275	189	80	39	233	296	75	8
BMS1_4	BMS1	316	391	49	183	313	139	257	38
BMX_1	BMX	722	693	694	817	754	887	399	720
BMX_2	BMX	161	211	191	469	298	49	137	217
BMX_3	BMX	459	628	525	550	600	560	901	982
BMX_4	BMX	956	806	1344	786	1290	802	2163	1678
BNC1_1	BNC1	364	350	555	332	252	257	374	160
BNC1_2	BNC1	743	617	833	490	939	1157	748	1223
BNC1_3	BNC1	441	373	558	416	563	391	552	1306
BNC1_4	BNC1	670	492	359	337	629	640	571	568
BNC2_1	BNC2	401	333	183	149	480	322	887	332
BNC2_2	BNC2	568	676	254	489	973	770	446	511
BNC2_3	BNC2	168	175	17	94	98	194	28	175
BNC2_4	BNC2	297	239	70	338	318	348	137	175
BNIP1_1	BNIP1	245	203	188	80	277	256	122	178
BNIP1_2	BNIP1	404	395	130	79	561	567	131	1144
BNIP1_3	BNIP1	275	347	112	186	435	305	595	276
BNIP1_4	BNIP1	199	188	161	53	119	227	44	50
BNIP2_1	BNIP2	495	556	234	351	828	392	115	248
BNIP2_2	BNIP2	180	139	45	278	103	164	64	22
BNIP2_3	BNIP2	189	149	105	194	194	127	14	46
BNIP2_4	BNIP2	160	251	54	119	214	274	109	134
BNIP3_1	BNIP3	253	281	139	302	292	440	44	146
BNIP3_2	BNIP3	156	211	93	202	190	317	178	138
BNIP3_3	BNIP3	190	233	56	197	341	433	444	461
BNIP3_4	BNIP3	302	295	317	357	379	248	106	385
BNIP3L_1	BNIP3L	579	538	284	564	727	238	529	367
BNIP3L_2	BNIP3L	596	583	726	685	633	642	242	257
BNIP3L_3	BNIP3L	525	463	390	521	596	599	616	1003
BNIP3L_4	BNIP3L	551	282	394	242	630	233	604	63
BNIPL_1	BNIPL	308	453	487	624	354	109	317	288
BNIPL_2	BNIPL	489	583	376	370	536	670	366	129
BNIPL_3	BNIPL	365	190	161	208	211	400	152	109
BNIPL_4	BNIPL	409	309	256	231	268	522	415	557
BOC_1	BOC	1043	923	733	510	1009	950	1051	960
BOC_2	BOC	345	286	378	157	303	214	285	272
BOC_3	BOC	224	210	710	494	214	386	141	155
BOC_4	BOC	191	207	0	141	83	266	64	128
BOD1_1	BOD1	300	259	208	271	307	220	256	463
BOD1_2	BOD1	116	166	402	39	184	108	52	234
BOD1_3	BOD1	226	376	604	397	301	419	51	465
BOD1_4	BOD1	350	363	193	173	295	282	175	548
BOD1L1_1	BOD1L1	750	934	1380	701	781	648	941	952
BOD1L1_2	BOD1L1	725	632	708	361	449	706	318	499
BOD1L1_3	BOD1L1	504	361	332	577	571	700	434	303
BOD1L1_4	BOD1L1	544	566	459	1452	790	493	240	563
BOD1L2_1	BOD1L2	651	576	547	494	889	865	398	320
BOD1L2_2	BOD1L2	385	424	219	256	171	599	88	1276
BOD1L2_3	BOD1L2	593	550	614	917	776	511	425	787
BOD1L2_4	BOD1L2	976	1031	822	843	1656	1431	916	2641
BOK_1	BOK	946	834	701	1956	991	799	2054	573
BOK_2	BOK	837	809	478	958	1215	857	283	940
BOK_3	BOK	612	435	301	791	793	610	321	738
BOK_4	BOK	286	311	293	405	133	324	145	96
BOLA1_1	BOLA1	500	543	787	443	524	480	884	714
BOLA1_2	BOLA1	418	353	188	844	563	341	331	526
BOLA1_3	BOLA1	518	446	44	629	526	454	290	220
BOLA1_4	BOLA1	132	211	112	219	109	388	19	77
BOLA2_1	BOLA2	232	106	50	31	221	89	76	343
BOLA2_2	BOLA2	219	288	63	404	207	250	410	189
BOLA2_3	BOLA2	91	171	200	141	381	189	158	120
BOLA2_4	BOLA2	198	433	264	502	520	252	362	1610
BOLA2B_1	BOLA2B	236	148	42	93	211	143	140	255
BOLA2B_2	BOLA2B	671	621	484	625	903	532	450	544
BOLA2B_3	BOLA2B	117	168	140	177	119	117	154	169
BOLA2B_4	BOLA2B	746	700	791	898	763	628	446	2201
BOLA3_1	BOLA3	77	116	92	246	108	231	58	129
BOLA3_3	BOLA3	321	207	100	131	131	245	224	81
BOLA3_4	BOLA3	216	302	161	262	341	224	134	69
BOLL_1	BOLL	393	447	220	417	307	734	474	350
BOLL_2	BOLL	546	502	79	272	441	477	212	265
BOLL_3	BOLL	316	320	300	822	443	439	273	211
BOLL_4	BOLL	561	642	855	617	373	524	716	436
BOP1_1	BOP1	526	459	198	178	751	481	183	214
BOP1_2	BOP1	536	467	176	356	486	598	346	323
BOP1_3	BOP1	195	189	146	61	424	166	169	947
BOP1_4	BOP1	149	160	95	122	105	187	88	44
BORA_1	BORA	629	964	202	858	422	753	476	603
BORA_2	BORA	581	417	182	280	325	541	271	902
BORA_3	BORA	268	304	76	136	442	407	232	179
BORA_4	BORA	151	155	70	51	321	238	138	356
BPGM_1	BPGM	267	373	132	526	202	362	237	363
BPGM_2	BPGM	413	337	462	532	491	283	739	241
BPGM_3	BPGM	137	187	151	124	140	210	61	249
BPGM_4	BPGM	145	201	153	140	475	170	183	145
BPHL_1	BPHL	1182	1040	864	970	1308	1046	644	1022
BPHL_2	BPHL	425	575	201	484	447	640	230	476
BPHL_3	BPHL	93	84	87	571	62	268	175	116
BPHL_4	BPHL	211	259	148	239	313	253	38	351
BPI_1	BPI	258	393	236	481	466	521	363	793
BPI_2	BPI	177	123	94	76	157	130	85	86
BPI_3	BPI	152	246	366	164	315	229	111	66
BPI_4	BPI	368	361	468	516	401	404	203	1455
BPIFA1_1	BPIFA1	314	319	93	302	237	335	250	96
BPIFA1_2	BPIFA1	605	548	791	458	676	596	551	572
BPIFA1_3	BPIFA1	358	432	261	616	590	779	221	533
BPIFA1_4	BPIFA1	254	252	213	274	173	154	253	477
BPIFA2_1	BPIFA2	1153	1031	1115	781	1149	949	304	688
BPIFA2_2	BPIFA2	548	472	1295	491	791	1000	792	684
BPIFA2_3	BPIFA2	359	514	324	406	338	447	1699	1112
BPIFA2_4	BPIFA2	396	336	199	286	353	266	1470	439
BPIFA3_1	BPIFA3	1067	1070	317	1843	1100	1035	1090	736
BPIFA3_2	BPIFA3	596	786	568	746	508	683	952	613
BPIFA3_3	BPIFA3	389	400	213	434	401	630	183	204
BPIFA3_4	BPIFA3	472	475	419	497	320	919	427	1049
BPIFB1_1	BPIFB1	516	514	355	579	508	630	496	294
BPIFB1_2	BPIFB1	527	450	656	359	663	349	448	1032
BPIFB1_3	BPIFB1	358	426	699	393	488	548	42	440
BPIFB1_4	BPIFB1	4	15	94	0	20	0	0	1
BPIFB2_1	BPIFB2	173	373	343	280	289	150	138	477
BPIFB2_2	BPIFB2	345	226	26	294	168	232	1062	204
BPIFB2_3	BPIFB2	326	269	216	500	303	237	316	59
BPIFB2_4	BPIFB2	352	254	164	162	421	353	409	267
BPIFB3_1	BPIFB3	442	299	369	527	394	382	1799	392
BPIFB3_2	BPIFB3	325	377	730	351	366	296	69	5050
BPIFB3_3	BPIFB3	330	461	489	525	244	282	235	531
BPIFB3_4	BPIFB3	474	465	285	610	458	645	236	505
BPIFB4_1	BPIFB4	518	433	306	414	442	409	208	246
BPIFB4_2	BPIFB4	390	328	265	503	376	303	274	470
BPIFB4_3	BPIFB4	744	782	604	685	826	1031	548	557
BPIFB4_4	BPIFB4	304	241	174	111	142	253	238	400
BPIFB6_1	BPIFB6	97	119	97	98	34	19	12	151
BPIFB6_2	BPIFB6	492	421	346	628	406	682	254	169
BPIFB6_3	BPIFB6	314	226	112	253	263	698	113	104
BPIFB6_4	BPIFB6	332	256	223	387	322	336	268	340
BPIFC_1	BPIFC	237	276	404	345	113	183	63	208
BPIFC_2	BPIFC	119	126	525	97	243	82	3	94
BPIFC_3	BPIFC	336	198	228	344	410	231	210	590
BPIFC_4	BPIFC	192	210	131	163	327	331	234	118
BPNT1_1	BPNT1	839	849	1508	847	1039	1096	291	812
BPNT1_2	BPNT1	488	468	457	300	858	490	310	962
BPNT1_3	BPNT1	593	540	377	387	407	583	304	257
BPNT1_4	BPNT1	816	677	239	817	671	907	783	1108
BPTF_1	BPTF	596	695	269	617	927	466	617	450
BPTF_2	BPTF	546	702	1264	409	845	659	416	1252
BPTF_3	BPTF	645	583	1370	351	427	783	358	257
BPTF_4	BPTF	721	591	612	262	625	649	368	933
BPY2_1	BPY2	1454	1289	943	1582	1700	1607	1107	1731
BPY2_2	BPY2	364	411	234	990	633	500	335	244
BPY2_3	BPY2	799	787	694	2322	1211	792	747	2394
BPY2_4	BPY2	216	188	88	231	379	311	96	110
BPY2B_1	BPY2B	365	471	452	360	436	322	255	411
BPY2B_2	BPY2B	552	490	326	436	908	512	366	466
BPY2B_3	BPY2B	299	347	344	189	842	525	228	1433
BPY2B_4	BPY2B	806	619	642	810	1459	785	423	655
BPY2C_1	BPY2C	501	623	369	559	368	263	318	1665
BPY2C_2	BPY2C	698	898	773	791	997	611	439	1066
BPY2C_3	BPY2C	173	170	106	99	135	222	93	262
BPY2C_4	BPY2C	803	656	744	403	1082	902	1108	1154
BRAF_1	BRAF	397	261	191	233	102	255	77	103
BRAF_2	BRAF	263	277	146	79	174	80	166	264
BRAF_3	BRAF	470	543	582	412	855	568	270	439
BRAF_4	BRAF	263	269	188	258	241	294	109	207
BRAP_1	BRAP	94	169	105	100	225	68	70	100
BRAP_2	BRAP	197	212	94	90	238	282	177	180
BRAP_3	BRAP	651	630	135	386	461	785	397	246
BRAP_4	BRAP	249	92	271	115	156	82	138	231
BRAT1_1	BRAT1	180	179	185	58	306	259	182	85
BRAT1_2	BRAT1	441	392	25	123	810	470	172	228
BRAT1_3	BRAT1	182	89	77	123	143	157	59	210
BRAT1_4	BRAT1	104	69	45	15	158	87	42	71
BRCA1_1	BRCA1	433	510	327	364	554	504	351	171
BRCA1_2	BRCA1	286	210	73	127	168	202	74	444
BRCA1_3	BRCA1	553	528	401	426	907	545	414	1210
BRCA1_4	BRCA1	365	221	418	152	477	348	229	502
BRCA2_1	BRCA2	479	491	703	790	631	542	333	325
BRCA2_2	BRCA2	529	545	156	391	393	500	83	340
BRCA2_3	BRCA2	332	412	228	335	381	142	207	164
BRCA2_4	BRCA2	468	347	212	242	305	323	294	228
BRCC3_1	BRCC3	734	580	880	569	630	835	1225	371
BRCC3_2	BRCC3	237	137	436	271	248	416	213	597
BRCC3_3	BRCC3	111	116	118	81	208	287	123	218
BRCC3_4	BRCC3	246	206	200	222	164	332	296	168
BRD1_1	BRD1	670	889	723	521	1054	757	348	534
BRD1_2	BRD1	290	374	650	286	137	245	177	552
BRD1_3	BRD1	95	102	150	261	138	105	84	66
BRD1_4	BRD1	391	235	643	626	444	304	243	176
BRD2_1	BRD2	229	226	305	105	392	236	226	130
BRD2_2	BRD2	492	413	355	302	552	667	387	428
BRD2_3	BRD2	404	261	416	110	324	704	726	1534
BRD2_4	BRD2	197	177	207	80	330	377	34	587
BRD3_1	BRD3	341	472	392	2873	293	166	306	343
BRD3_2	BRD3	306	254	211	403	447	389	130	1591
BRD3_3	BRD3	350	222	224	343	404	208	92	90
BRD3_4	BRD3	294	293	327	386	535	537	188	202
BRD4_1	BRD4	502	417	95	133	680	479	1167	811
BRD4_2	BRD4	218	168	182	400	208	275	80	171
BRD4_3	BRD4	710	565	265	238	1045	288	957	306
BRD4_4	BRD4	389	377	259	228	317	158	87	210
BRD7_1	BRD7	772	733	393	568	1173	989	457	952
BRD7_2	BRD7	842	876	867	435	430	751	401	684
BRD7_3	BRD7	294	366	393	199	513	425	309	188
BRD7_4	BRD7	176	247	122	110	441	485	26	107
BRD8_1	BRD8	599	465	479	238	560	808	154	291
BRD8_2	BRD8	278	256	342	230	242	395	164	195
BRD8_3	BRD8	296	243	165	385	153	205	154	391
BRD8_4	BRD8	290	235	80	396	279	185	519	171
BRD9_1	BRD9	220	251	198	308	210	288	423	168
BRD9_2	BRD9	521	437	201	345	340	314	176	356
BRD9_3	BRD9	523	346	282	458	146	526	156	519
BRD9_4	BRD9	281	191	174	115	508	233	145	156
BRDT_1	BRDT	284	290	369	260	167	137	158	246
BRDT_2	BRDT	425	551	159	780	368	607	287	293
BRDT_3	BRDT	482	508	478	469	758	383	157	746
BRDT_4	BRDT	165	173	55	178	37	272	34	49
BRE_1	BRE	408	245	735	476	233	104	276	311
BRE_2	BRE	546	647	719	671	709	1239	1159	615
BRE_3	BRE	822	865	1200	1398	1038	610	1039	385
BRE_4	BRE	252	257	1622	98	227	394	78	52
BRF1_1	BRF1	1179	1206	606	293	1760	932	573	944
BRF1_2	BRF1	512	1010	626	536	367	822	215	354
BRF1_3	BRF1	1091	951	412	401	1244	1444	859	296
BRF1_4	BRF1	534	615	155	356	703	748	2578	859
BRF2_1	BRF2	229	258	16	113	401	269	72	59
BRF2_2	BRF2	100	145	48	72	250	239	36	320
BRF2_3	BRF2	468	347	245	197	336	375	109	138
BRF2_4	BRF2	253	197	109	21	138	466	34	98
BRI3_1	BRI3	821	807	447	1250	825	921	1575	1081
BRI3_2	BRI3	302	235	82	223	368	100	35	79
BRI3_3	BRI3	298	277	217	259	362	252	320	327
BRI3_4	BRI3	531	454	298	663	631	448	453	293
BRI3BP_1	BRI3BP	252	182	204	198	210	115	79	45
BRI3BP_2	BRI3BP	134	138	200	106	95	206	64	86
BRI3BP_3	BRI3BP	735	707	822	808	683	566	395	941
BRI3BP_4	BRI3BP	420	296	265	179	303	674	214	107
BRICD5_1	BRICD5	1214	1247	867	1353	986	882	918	1319
BRICD5_2	BRICD5	1135	1056	827	884	1150	1132	881	1102
BRICD5_3	BRICD5	905	994	706	807	888	953	1928	2463
BRICD5_4	BRICD5	1136	1227	788	1283	1300	995	623	1017
BRINP1_1	BRINP1	346	385	291	278	307	735	97	277
BRINP1_2	BRINP1	421	375	148	554	403	323	266	233
BRINP1_3	BRINP1	519	346	842	1075	386	529	471	368
BRINP1_4	BRINP1	185	201	193	70	142	140	54	307
BRINP2_1	BRINP2	560	643	536	459	708	710	273	434
BRINP2_2	BRINP2	281	397	240	297	139	580	220	322
BRINP2_3	BRINP2	184	170	109	136	280	213	112	207
BRINP2_4	BRINP2	162	317	208	111	284	156	220	385
BRINP3_1	BRINP3	469	379	422	721	168	401	331	305
BRINP3_2	BRINP3	349	351	210	266	388	250	215	321
BRINP3_3	BRINP3	251	135	140	729	254	116	38	127
BRINP3_4	BRINP3	114	193	135	8	134	74	24	134
BRIP1_1	BRIP1	637	507	325	439	451	761	161	365
BRIP1_2	BRIP1	356	403	203	273	261	131	450	519
BRIP1_3	BRIP1	169	232	103	65	314	209	161	289
BRIP1_4	BRIP1	165	243	538	168	308	251	155	116
BRIX1_1	BRIX1	333	294	191	198	217	78	132	102
BRIX1_2	BRIX1	573	380	202	114	434	439	113	298
BRIX1_3	BRIX1	682	505	330	506	685	462	303	202
BRIX1_4	BRIX1	651	617	320	357	804	665	115	731
BRK1_1	BRK1	133	125	62	60	91	241	20	137
BRK1_2	BRK1	306	263	193	137	195	504	68	117
BRK1_3	BRK1	160	182	27	73	145	242	53	132
BRK1_4	BRK1	272	310	247	158	504	206	243	110
BRMS1_1	BRMS1	659	831	623	624	463	652	627	329
BRMS1_2	BRMS1	306	304	98	92	270	466	217	359
BRMS1_3	BRMS1	780	824	1207	778	731	891	413	811
BRMS1_4	BRMS1	0	0	0	0	0	0	0	0
BRMS1L_1	BRMS1L	580	619	579	505	782	875	444	842
BRMS1L_2	BRMS1L	619	611	674	290	810	612	781	471
BRMS1L_3	BRMS1L	185	273	130	153	157	359	184	504
BRMS1L_4	BRMS1L	336	340	239	168	235	282	332	219
BROX_1	BROX	529	331	198	490	273	429	101	482
BROX_2	BROX	429	292	187	314	602	195	93	174
BROX_3	BROX	263	166	214	87	195	114	106	376
BROX_4	BROX	251	397	251	325	626	412	149	442
BRPF1_1	BRPF1	756	698	341	406	736	865	424	2138
BRPF1_2	BRPF1	464	519	259	373	403	612	468	274
BRPF1_3	BRPF1	588	586	438	484	725	648	510	1247
BRPF1_4	BRPF1	228	224	41	306	277	264	108	232
BRPF3_1	BRPF3	732	739	365	1071	914	468	699	421
BRPF3_2	BRPF3	467	510	483	618	528	874	317	1210
BRPF3_3	BRPF3	188	144	161	64	179	282	216	109
BRPF3_4	BRPF3	798	725	261	945	973	534	825	3357
BRS3_1	BRS3	313	224	213	566	482	140	240	150
BRS3_2	BRS3	569	492	394	396	555	441	600	701
BRS3_3	BRS3	437	410	328	1760	454	512	202	340
BRS3_4	BRS3	285	311	180	151	104	353	85	338
BRSK1_1	BRSK1	989	825	741	961	1151	842	553	708
BRSK1_2	BRSK1	466	438	614	906	285	339	320	451
BRSK1_3	BRSK1	325	475	203	167	487	204	622	314
BRSK1_4	BRSK1	0	0	0	0	0	0	0	0
BRSK2_1	BRSK2	294	245	922	577	519	335	248	318
BRSK2_2	BRSK2	374	255	9	58	600	484	167	386
BRSK2_3	BRSK2	346	294	170	193	286	309	243	513
BRSK2_4	BRSK2	167	204	73	171	190	162	220	166
BRWD1_1	BRWD1	893	815	359	591	829	532	567	725
BRWD1_2	BRWD1	899	995	767	972	818	925	528	504
BRWD1_3	BRWD1	642	583	512	592	612	448	470	644
BRWD1_4	BRWD1	819	558	433	969	850	873	875	476
BRWD3_1	BRWD3	378	316	213	266	314	476	170	315
BRWD3_2	BRWD3	94	179	23	128	88	95	76	156
BRWD3_3	BRWD3	188	190	112	108	128	154	98	169
BRWD3_4	BRWD3	199	197	199	387	212	178	85	175
BSCL2_1	BSCL2	456	488	145	618	600	347	290	837
BSCL2_2	BSCL2	733	805	1111	2300	971	1140	631	476
BSCL2_3	BSCL2	274	222	104	199	112	234	48	222
BSCL2_4	BSCL2	334	141	290	87	431	477	202	131
BSDC1_1	BSDC1	687	668	967	854	831	494	538	1100
BSDC1_2	BSDC1	148	130	0	145	286	88	63	38
BSDC1_3	BSDC1	376	392	420	407	435	155	218	565
BSDC1_4	BSDC1	733	521	436	567	554	941	427	833
BSG_1	BSG	1052	940	3498	997	751	988	660	624
BSG_2	BSG	646	729	330	594	973	817	789	596
BSG_3	BSG	254	295	131	399	362	172	117	303
BSG_4	BSG	541	480	265	547	200	510	228	299
BSN_1	BSN	347	346	103	539	439	440	159	97
BSN_2	BSN	390	291	135	344	367	410	61	332
BSN_3	BSN	433	265	284	237	148	167	82	870
BSN_4	BSN	386	337	483	249	270	177	142	597
BSND_1	BSND	212	180	217	388	171	153	138	221
BSND_2	BSND	213	241	140	184	254	353	337	142
BSND_3	BSND	288	268	235	482	251	221	250	131
BSND_4	BSND	186	199	175	90	84	277	72	63
BSPH1_1	BSPH1	156	354	105	103	153	244	75	504
BSPH1_2	BSPH1	457	426	125	417	666	361	278	1321
BSPH1_3	BSPH1	333	313	213	303	534	555	281	407
BSPH1_4	BSPH1	237	174	161	322	123	315	75	270
BSPRY_1	BSPRY	420	373	482	539	655	337	345	230
BSPRY_2	BSPRY	440	411	168	666	779	159	229	376
BSPRY_3	BSPRY	1644	1137	2015	1364	1530	1824	1056	1544
BSPRY_4	BSPRY	712	653	438	421	898	1024	456	3135
BST1_1	BST1	316	276	347	267	395	301	147	158
BST1_2	BST1	476	350	495	524	400	368	452	639
BST1_3	BST1	718	522	272	921	632	665	519	399
BST1_4	BST1	164	291	321	365	179	331	181	153
BST2_1	BST2	193	225	328	355	139	74	100	241
BST2_2	BST2	380	408	265	414	789	551	163	224
BST2_3	BST2	64	100	157	44	23	226	137	33
BST2_4	BST2	113	155	116	26	66	131	72	54
BSX_1	BSX	434	445	469	547	413	448	312	203
BSX_2	BSX	399	275	248	117	446	350	216	117
BSX_3	BSX	495	393	212	250	562	322	249	587
BSX_4	BSX	380	388	212	351	172	318	197	313
BTAF1_1	BTAF1	607	628	1003	1073	408	572	283	931
BTAF1_2	BTAF1	494	413	658	872	245	484	198	177
BTAF1_3	BTAF1	674	1107	3711	2752	800	596	578	1986
BTAF1_4	BTAF1	368	466	517	1191	363	372	288	514
BTBD1_1	BTBD1	252	174	243	192	202	113	28	352
BTBD1_2	BTBD1	540	458	291	330	475	516	232	564
BTBD1_3	BTBD1	327	330	695	167	176	206	324	353
BTBD1_4	BTBD1	267	279	153	274	302	202	75	437
BTBD10_1	BTBD10	275	226	403	523	108	189	187	186
BTBD10_2	BTBD10	500	420	925	675	848	487	844	365
BTBD10_3	BTBD10	114	179	11	61	115	139	144	50
BTBD10_4	BTBD10	183	166	212	122	235	224	232	937
BTBD11_1	BTBD11	679	556	639	693	998	783	535	487
BTBD11_2	BTBD11	507	546	683	929	746	563	379	338
BTBD11_3	BTBD11	164	159	99	2010	344	135	72	156
BTBD11_4	BTBD11	675	615	942	367	547	943	616	1774
BTBD16_1	BTBD16	199	136	642	193	175	227	178	143
BTBD16_2	BTBD16	243	203	97	1549	112	111	151	684
BTBD16_3	BTBD16	172	259	416	172	411	169	141	85
BTBD16_4	BTBD16	200	156	250	108	259	94	70	184
BTBD17_1	BTBD17	335	220	221	65	398	162	381	250
BTBD17_2	BTBD17	592	756	440	723	545	415	396	633
BTBD17_3	BTBD17	76	157	91	241	73	122	202	152
BTBD17_4	BTBD17	101	173	144	153	299	214	106	40
BTBD18_1	BTBD18	580	504	641	225	753	666	276	896
BTBD18_2	BTBD18	461	326	341	285	838	652	754	604
BTBD18_3	BTBD18	674	520	298	212	714	966	324	249
BTBD18_4	BTBD18	809	670	1193	665	861	767	450	782
BTBD19_1	BTBD19	758	936	621	547	1234	1103	526	974
BTBD19_2	BTBD19	240	328	142	284	575	562	128	150
BTBD19_3	BTBD19	805	752	390	798	682	742	487	1504
BTBD19_4	BTBD19	551	619	309	685	708	768	965	222
BTBD2_1	BTBD2	926	1090	1414	679	836	737	612	1215
BTBD2_2	BTBD2	725	900	700	893	1259	805	586	1211
BTBD2_3	BTBD2	108	147	160	56	213	75	173	439
BTBD2_4	BTBD2	767	771	725	966	925	1388	834	1197
BTBD3_1	BTBD3	402	459	984	257	286	470	70	219
BTBD3_2	BTBD3	598	562	1086	741	1025	841	573	2337
BTBD3_3	BTBD3	187	293	206	580	231	101	125	299
BTBD3_4	BTBD3	813	765	545	486	681	720	857	2390
BTBD6_1	BTBD6	196	329	262	236	332	255	154	242
BTBD6_2	BTBD6	287	301	614	136	376	504	128	285
BTBD6_3	BTBD6	564	646	344	365	846	652	133	252
BTBD6_4	BTBD6	826	742	365	632	894	963	322	369
BTBD7_1	BTBD7	176	335	199	247	260	379	131	257
BTBD7_2	BTBD7	265	258	290	44	174	127	66	173
BTBD7_3	BTBD7	264	295	87	116	187	190	201	141
BTBD7_4	BTBD7	81	146	168	59	153	79	92	118
BTBD8_1	BTBD8	564	640	318	479	1175	613	399	1275
BTBD8_2	BTBD8	164	309	173	346	235	236	54	333
BTBD8_3	BTBD8	0	0	0	0	0	3	0	0
BTBD8_4	BTBD8	132	175	2203	1975	150	127	165	56
BTBD9_1	BTBD9	205	231	110	110	196	439	116	143
BTBD9_2	BTBD9	273	185	62	344	643	362	112	106
BTBD9_3	BTBD9	140	139	237	147	203	186	111	204
BTBD9_4	BTBD9	129	210	17	258	235	133	134	464
BTC_1	BTC	259	366	397	292	260	84	123	368
BTC_2	BTC	263	328	1534	185	366	442	115	94
BTC_3	BTC	650	628	385	611	609	470	676	647
BTC_4	BTC	363	172	70	77	300	219	60	277
BTD_1	BTD	837	713	349	725	636	846	339	983
BTD_2	BTD	363	284	181	250	278	595	359	444
BTD_3	BTD	133	212	176	262	110	85	71	152
BTD_4	BTD	178	187	232	143	107	286	71	110
BTF3_1	BTF3	379	372	104	233	352	353	259	449
BTF3_2	BTF3	743	535	364	2095	850	1117	216	421
BTF3_3	BTF3	631	699	437	284	719	888	794	891
BTF3_4	BTF3	458	315	157	141	305	624	176	238
BTF3L4_1	BTF3L4	192	205	150	118	85	73	594	59
BTF3L4_2	BTF3L4	332	221	36	413	320	125	192	2055
BTF3L4_3	BTF3L4	227	243	152	90	281	137	110	114
BTF3L4_4	BTF3L4	228	261	110	69	407	224	106	81
BTG1_1	BTG1	766	608	568	533	986	503	834	307
BTG1_2	BTG1	565	478	484	480	567	503	609	423
BTG1_3	BTG1	355	301	419	744	259	551	529	337
BTG1_4	BTG1	386	572	635	412	870	675	364	317
BTG2_1	BTG2	583	542	435	673	618	581	516	616
BTG2_2	BTG2	724	697	452	786	796	779	588	1184
BTG2_3	BTG2	513	484	286	521	204	178	216	1572
BTG2_4	BTG2	569	692	319	697	400	577	342	850
BTG3_1	BTG3	372	299	484	608	195	374	199	111
BTG3_2	BTG3	1090	964	1139	667	734	754	994	1425
BTG3_3	BTG3	246	158	105	92	200	113	37	97
BTG3_4	BTG3	276	524	265	347	728	589	197	409
BTG4_1	BTG4	228	440	1046	491	220	477	259	1075
BTG4_2	BTG4	678	461	365	566	515	659	246	491
BTG4_3	BTG4	370	440	439	382	573	449	530	300
BTG4_4	BTG4	97	85	56	26	49	41	66	98
BTK_1	BTK	401	445	153	335	188	348	380	983
BTK_2	BTK	181	183	103	37	148	479	156	430
BTK_3	BTK	286	392	213	538	425	701	339	138
BTK_4	BTK	195	209	86	271	144	170	165	152
BTLA_1	BTLA	881	868	1041	1044	484	1046	996	717
BTLA_2	BTLA	274	252	301	276	253	317	187	263
BTLA_3	BTLA	398	486	226	550	444	547	327	419
BTLA_4	BTLA	573	615	630	472	443	692	437	743
BTN1A1_1	BTN1A1	700	729	340	431	1026	819	650	1601
BTN1A1_2	BTN1A1	461	525	482	929	509	451	773	577
BTN1A1_3	BTN1A1	347	349	494	425	367	556	908	337
BTN1A1_4	BTN1A1	301	351	346	135	267	411	110	349
BTN2A1_1	BTN2A1	431	382	404	312	224	511	266	369
BTN2A1_2	BTN2A1	353	466	204	405	358	268	122	239
BTN2A1_3	BTN2A1	96	76	31	47	328	166	138	86
BTN2A1_4	BTN2A1	566	498	249	416	398	421	623	675
BTN2A2_1	BTN2A2	820	761	986	756	631	704	645	746
BTN2A2_2	BTN2A2	749	684	647	569	838	893	568	808
BTN2A2_3	BTN2A2	670	870	676	1075	481	968	445	912
BTN2A2_4	BTN2A2	567	649	556	772	608	844	371	373
BTN3A1_1	BTN3A1	1323	1391	1716	1144	1288	1098	1947	2063
BTN3A1_2	BTN3A1	1023	1142	1568	1601	1283	1275	1171	688
BTN3A1_3	BTN3A1	503	699	504	1550	547	376	487	1169
BTN3A1_4	BTN3A1	1209	897	969	746	1097	1140	821	775
BTN3A2_1	BTN3A2	545	478	437	436	696	406	368	886
BTN3A2_2	BTN3A2	552	574	912	364	340	707	508	192
BTN3A2_3	BTN3A2	539	589	569	471	449	508	388	640
BTN3A2_4	BTN3A2	396	475	196	1230	791	399	215	977
BTN3A3_1	BTN3A3	469	536	513	286	882	796	452	1326
BTN3A3_2	BTN3A3	346	315	117	265	237	591	278	265
BTN3A3_3	BTN3A3	228	155	123	428	349	349	33	78
BTN3A3_4	BTN3A3	694	815	835	683	1026	379	498	354
BTNL10_1	BTNL10	359	405	104	397	292	452	185	333
BTNL10_2	BTNL10	179	149	149	297	118	109	134	91
BTNL10_3	BTNL10	97	155	103	223	217	134	67	241
BTNL10_4	BTNL10	164	96	118	27	132	170	367	184
BTNL2_1	BTNL2	981	843	1048	496	906	899	1515	661
BTNL2_2	BTNL2	580	732	583	579	599	536	1259	438
BTNL2_3	BTNL2	517	663	478	464	845	512	374	831
BTNL2_4	BTNL2	674	722	702	502	967	665	499	325
BTNL3_1	BTNL3	997	1008	1173	1691	1099	750	537	542
BTNL3_2	BTNL3	578	580	461	485	356	620	201	265
BTNL3_3	BTNL3	824	828	882	463	829	1417	986	553
BTNL3_4	BTNL3	1288	1162	854	1013	1228	1273	4746	1865
BTNL8_1	BTNL8	462	498	582	111	667	360	555	347
BTNL8_2	BTNL8	625	777	670	308	436	757	397	1129
BTNL8_3	BTNL8	424	473	305	393	437	644	122	72
BTNL8_4	BTNL8	690	469	336	373	522	794	724	427
BTNL9_1	BTNL9	816	954	1044	626	1226	879	575	675
BTNL9_2	BTNL9	799	723	574	717	846	554	709	987
BTNL9_3	BTNL9	1191	999	1176	1187	1107	1370	970	910
BTNL9_4	BTNL9	653	822	534	622	1017	542	674	774
BTRC_1	BTRC	930	889	680	1179	1303	701	1093	624
BTRC_2	BTRC	506	679	505	611	469	664	489	375
BTRC_3	BTRC	398	372	608	203	406	604	136	426
BTRC_4	BTRC	735	630	1255	793	509	433	159	1423
BUB1_1	BUB1	146	208	266	76	104	163	44	192
BUB1_2	BUB1	105	101	50	147	259	59	70	40
BUB1_3	BUB1	101	72	214	28	44	106	18	98
BUB1_4	BUB1	250	225	285	174	154	324	368	222
BUB1B_1	BUB1B	223	271	120	54	127	81	180	285
BUB1B_2	BUB1B	334	227	31	218	386	533	170	115
BUB1B_3	BUB1B	914	948	542	415	1141	1103	1076	521
BUB1B_4	BUB1B	609	636	352	446	622	538	288	168
BUB3_1	BUB3	1301	1231	611	948	1419	849	889	1083
BUB3_2	BUB3	663	497	143	449	833	542	597	619
BUB3_3	BUB3	791	412	90	295	807	419	463	675
BUB3_4	BUB3	504	591	383	43	824	731	320	123
BUD13_1	BUD13	207	187	294	252	272	209	30	168
BUD13_2	BUD13	278	203	30	108	603	249	85	116
BUD13_3	BUD13	435	374	308	285	302	271	220	258
BUD13_4	BUD13	448	400	258	356	224	367	392	387
BUD31_1	BUD31	559	768	198	540	435	614	403	1054
BUD31_2	BUD31	889	943	494	763	1089	645	436	1585
BUD31_3	BUD31	231	216	49	324	381	207	34	140
BUD31_4	BUD31	628	657	146	302	511	683	1258	543
BVES_1	BVES	607	705	601	283	770	860	494	481
BVES_2	BVES	947	976	1018	636	1024	856	526	1013
BVES_3	BVES	545	396	697	341	426	982	328	1419
BVES_4	BVES	288	284	130	206	250	412	167	150
BYSL_1	BYSL	349	286	466	125	551	374	302	697
BYSL_2	BYSL	505	358	287	267	384	564	268	295
BYSL_3	BYSL	142	101	1	22	86	122	83	32
BYSL_4	BYSL	144	176	261	111	82	237	36	64
BZRAP1_1	BZRAP1	368	434	444	160	580	288	671	324
BZRAP1_2	BZRAP1	523	521	381	553	369	436	703	716
BZRAP1_3	BZRAP1	190	234	118	84	229	286	219	123
BZRAP1_4	BZRAP1	125	139	175	84	268	145	250	25
BZW1_1	BZW1	251	187	86	132	143	200	170	375
BZW1_2	BZW1	292	255	135	202	101	163	112	70
BZW1_3	BZW1	166	140	207	148	280	45	214	92
BZW1_4	BZW1	150	243	160	342	123	194	122	167
BZW2_1	BZW2	778	662	488	761	921	769	442	1100
BZW2_2	BZW2	447	476	360	472	309	452	434	345
BZW2_3	BZW2	327	310	547	373	303	250	128	199
BZW2_4	BZW2	387	349	294	302	352	328	84	289
C10orf10_1	C10orf10	1005	798	1860	1331	1063	850	998	1009
C10orf10_2	C10orf10	68	81	159	36	246	6	0	48
C10orf10_3	C10orf10	892	863	931	750	893	1021	361	616
C10orf10_4	C10orf10	145	134	27	58	136	31	1	57
C10orf105_1	C10orf105	520	631	448	292	917	1058	252	458
C10orf105_2	C10orf105	830	807	409	646	957	786	642	1369
C10orf105_3	C10orf105	912	861	1029	1029	1513	939	267	724
C10orf105_4	C10orf105	431	582	608	748	756	694	397	491
C10orf107_1	C10orf107	479	731	401	905	537	738	227	509
C10orf107_2	C10orf107	509	482	183	581	431	635	223	292
C10orf107_3	C10orf107	658	685	565	311	997	641	523	267
C10orf107_4	C10orf107	479	498	428	288	489	717	150	497
C10orf111_1	C10orf111	314	291	167	188	310	232	283	185
C10orf111_2	C10orf111	565	643	287	700	987	801	882	801
C10orf111_3	C10orf111	307	255	270	277	218	279	116	438
C10orf111_4	C10orf111	293	282	488	126	81	197	232	91
C10orf113_1	C10orf113	165	248	127	250	306	173	65	141
C10orf113_2	C10orf113	278	342	282	248	476	351	380	362
C10orf113_3	C10orf113	595	687	625	623	566	592	584	395
C10orf113_4	C10orf113	600	573	488	1109	727	714	934	318
C10orf12_1	C10orf12	272	319	227	282	496	243	96	192
C10orf12_2	C10orf12	211	133	35	129	249	133	31	151
C10orf12_3	C10orf12	729	692	643	2079	1023	628	506	683
C10orf12_4	C10orf12	439	432	354	175	309	461	313	263
C10orf120_1	C10orf120	597	587	402	378	734	470	269	312
C10orf120_2	C10orf120	1277	1157	1281	865	1304	1108	732	1787
C10orf120_3	C10orf120	1195	1049	832	1335	1281	915	1155	2027
C10orf120_4	C10orf120	509	458	420	422	435	490	634	143
C10orf126_1	C10orf126	430	606	361	682	392	653	638	290
C10orf126_2	C10orf126	298	287	278	504	190	163	198	801
C10orf126_3	C10orf126	106	145	1	176	174	180	137	49
C10orf126_4	C10orf126	225	357	203	57	303	394	129	169
C10orf128_1	C10orf128	563	367	516	306	183	335	383	192
C10orf128_2	C10orf128	251	303	575	145	260	253	407	890
C10orf128_3	C10orf128	80	97	138	35	64	144	104	169
C10orf128_4	C10orf128	368	423	468	279	272	432	155	115
C10orf131_1	C10orf131	299	269	455	211	478	645	295	122
C10orf131_2	C10orf131	164	253	82	37	156	140	54	191
C10orf131_3	C10orf131	220	225	199	62	321	235	142	374
C10orf131_4	C10orf131	301	383	244	558	669	222	90	91
C10orf142_1	C10orf142	822	732	502	681	720	492	472	749
C10orf142_2	C10orf142	349	230	184	601	277	292	268	187
C10orf142_3	C10orf142	496	536	989	485	539	745	646	339
C10orf142_4	C10orf142	509	528	401	614	546	338	217	468
C10orf2_1	C10orf2	683	585	308	475	988	641	348	614
C10orf2_2	C10orf2	427	447	217	224	752	967	112	374
C10orf2_3	C10orf2	1007	770	572	569	1098	1132	627	808
C10orf2_4	C10orf2	701	941	469	637	820	1089	449	763
C10orf25_1	C10orf25	340	461	301	615	426	533	357	149
C10orf25_2	C10orf25	384	506	409	282	382	566	222	301
C10orf25_3	C10orf25	543	796	546	1069	835	946	220	551
C10orf25_4	C10orf25	435	406	621	333	565	383	330	253
C10orf32_1	C10orf32	1046	1066	1124	751	1325	826	796	2622
C10orf32_2	C10orf32	357	312	225	483	382	700	185	198
C10orf32_3	C10orf32	923	699	530	885	1191	592	654	337
C10orf32_4	C10orf32	539	650	415	364	384	853	203	207
C10orf35_1	C10orf35	768	814	594	731	626	652	494	380
C10orf35_2	C10orf35	1108	1205	1196	742	1143	1058	1014	532
C10orf35_3	C10orf35	828	880	684	736	1014	838	2007	933
C10orf35_4	C10orf35	736	784	974	601	658	648	373	1178
C10orf53_1	C10orf53	569	552	457	416	650	693	400	1774
C10orf53_2	C10orf53	436	455	181	328	407	530	587	643
C10orf53_3	C10orf53	599	608	580	561	790	690	597	477
C10orf53_4	C10orf53	95	192	213	396	143	222	65	83
C10orf54_1	C10orf54	518	384	132	240	496	692	458	284
C10orf54_2	C10orf54	390	487	581	287	490	535	359	1497
C10orf54_3	C10orf54	134	170	877	802	238	297	116	690
C10orf54_4	C10orf54	228	159	162	109	102	274	110	64
C10orf55_1	C10orf55	170	199	298	73	112	100	83	1201
C10orf55_2	C10orf55	258	177	150	157	397	316	136	1622
C10orf55_3	C10orf55	1392	1283	1468	1444	1167	1473	2351	1332
C10orf55_4	C10orf55	191	146	59	100	174	55	65	52
C10orf62_1	C10orf62	529	375	282	495	444	327	263	347
C10orf62_2	C10orf62	501	300	276	682	498	690	426	152
C10orf62_3	C10orf62	544	620	248	560	557	342	176	450
C10orf62_4	C10orf62	447	496	210	263	504	531	392	311
C10orf67_1	C10orf67	403	480	554	489	926	658	218	295
C10orf67_2	C10orf67	219	262	178	515	269	348	475	180
C10orf67_3	C10orf67	167	147	57	95	129	109	81	171
C10orf67_4	C10orf67	246	156	172	137	422	109	22	95
C10orf71_1	C10orf71	636	546	387	405	393	491	173	85
C10orf71_2	C10orf71	669	735	532	683	629	669	202	211
C10orf71_3	C10orf71	599	587	196	580	458	720	421	360
C10orf71_4	C10orf71	906	749	429	743	639	711	486	575
C10orf76_1	C10orf76	1429	1235	1165	541	1256	958	858	1735
C10orf76_2	C10orf76	340	303	90	74	365	168	206	89
C10orf76_3	C10orf76	397	288	98	202	661	594	200	93
C10orf76_4	C10orf76	228	312	177	152	340	598	73	258
C10orf82_1	C10orf82	1041	1465	3405	3816	1100	1069	1265	1496
C10orf82_2	C10orf82	1082	896	672	722	1153	929	442	1454
C10orf82_3	C10orf82	512	613	332	500	408	535	177	272
C10orf82_4	C10orf82	920	719	679	519	781	925	498	476
C10orf88_1	C10orf88	585	680	327	691	674	360	499	906
C10orf88_2	C10orf88	641	411	563	210	527	231	139	666
C10orf88_3	C10orf88	363	404	491	423	334	219	104	573
C10orf88_4	C10orf88	388	365	164	201	691	358	1200	694
C10orf90_1	C10orf90	646	688	320	422	754	613	1768	807
C10orf90_2	C10orf90	99	40	14	42	105	80	3	57
C10orf90_3	C10orf90	57	131	127	79	65	121	34	111
C10orf90_4	C10orf90	240	244	389	283	313	367	226	842
C10orf91_1	C10orf91	620	770	423	665	721	779	1354	614
C10orf91_2	C10orf91	930	1072	1321	1713	941	939	862	653
C10orf91_3	C10orf91	922	706	807	428	821	820	217	535
C10orf91_4	C10orf91	667	633	917	784	667	1088	340	991
C10orf95_1	C10orf95	434	484	315	579	503	596	427	1504
C10orf95_2	C10orf95	265	242	306	406	272	308	202	186
C10orf95_3	C10orf95	396	266	160	219	325	194	54	120
C10orf95_4	C10orf95	369	410	165	122	597	382	1309	216
C10orf99_1	C10orf99	199	201	140	425	205	491	109	282
C10orf99_2	C10orf99	228	190	92	196	192	103	104	226
C10orf99_3	C10orf99	317	292	85	167	383	400	225	195
C10orf99_4	C10orf99	182	219	848	533	194	190	69	63
C11orf1_1	C11orf1	663	563	457	472	579	224	282	683
C11orf1_2	C11orf1	725	665	715	491	536	526	332	605
C11orf1_3	C11orf1	679	688	802	959	970	813	884	1085
C11orf1_4	C11orf1	1083	811	1344	575	1330	778	567	1158
C11orf16_1	C11orf16	860	865	749	1396	1276	783	434	846
C11orf16_2	C11orf16	685	937	628	795	834	520	1236	267
C11orf16_3	C11orf16	621	830	877	3611	690	953	430	849
C11orf16_4	C11orf16	767	781	1720	664	911	938	1761	584
C11orf21_1	C11orf21	655	626	414	439	518	849	563	437
C11orf21_2	C11orf21	514	320	438	352	564	279	155	318
C11orf21_3	C11orf21	498	497	393	299	553	440	359	202
C11orf21_4	C11orf21	501	417	359	322	377	559	371	339
C11orf24_1	C11orf24	342	474	106	509	313	353	412	368
C11orf24_2	C11orf24	578	586	607	528	750	388	302	1303
C11orf24_3	C11orf24	441	443	399	1294	617	887	757	1094
C11orf24_4	C11orf24	604	600	678	666	649	1018	824	507
C11orf30_1	C11orf30	490	573	411	259	868	938	279	422
C11orf30_2	C11orf30	215	184	143	83	97	35	156	187
C11orf30_3	C11orf30	139	195	108	359	250	177	80	549
C11orf30_4	C11orf30	200	180	87	147	342	105	287	112
C11orf31_1	C11orf31	5	12	0	0	7	11	0	131
C11orf31_2	C11orf31	349	412	239	690	399	256	84	306
C11orf31_3	C11orf31	139	146	33	208	145	135	66	183
C11orf31_4	C11orf31	118	132	66	82	176	88	144	150
C11orf40_1	C11orf40	455	461	646	484	990	309	321	469
C11orf40_2	C11orf40	454	432	398	606	509	377	235	357
C11orf40_3	C11orf40	364	391	237	305	597	281	316	391
C11orf40_4	C11orf40	435	376	216	419	304	308	243	122
C11orf42_1	C11orf42	83	93	324	119	175	118	62	285
C11orf42_2	C11orf42	385	276	378	265	142	203	27	294
C11orf42_3	C11orf42	111	163	93	164	134	122	96	243
C11orf42_4	C11orf42	295	399	131	1226	477	542	274	306
C11orf44_1	C11orf44	162	165	69	248	318	308	84	180
C11orf44_2	C11orf44	712	547	454	512	800	494	634	477
C11orf44_3	C11orf44	214	284	162	229	409	132	247	325
C11orf44_4	C11orf44	207	220	311	116	172	51	107	245
C11orf45_1	C11orf45	888	908	863	841	948	1026	355	1339
C11orf45_2	C11orf45	437	483	285	769	515	494	268	642
C11orf45_3	C11orf45	469	449	299	509	465	719	183	287
C11orf45_4	C11orf45	502	579	379	334	368	537	485	1045
C11orf49_1	C11orf49	406	434	583	302	528	542	513	567
C11orf49_2	C11orf49	426	266	308	239	379	136	185	772
C11orf49_3	C11orf49	204	159	226	151	145	220	95	32
C11orf49_4	C11orf49	158	130	152	185	204	152	1650	555
C11orf52_1	C11orf52	696	889	1043	1148	1165	883	410	335
C11orf52_2	C11orf52	582	606	189	412	655	689	375	413
C11orf52_3	C11orf52	310	384	165	474	505	358	361	244
C11orf52_4	C11orf52	500	604	528	347	801	689	1763	239
C11orf53_1	C11orf53	264	267	40	514	304	152	919	614
C11orf53_2	C11orf53	397	271	142	231	127	143	210	930
C11orf53_3	C11orf53	54	125	113	258	115	198	87	61
C11orf53_4	C11orf53	259	317	521	310	350	317	1042	488
C11orf54_1	C11orf54	273	227	371	82	130	142	1196	201
C11orf54_2	C11orf54	115	179	87	223	85	228	30	53
C11orf54_3	C11orf54	622	793	700	461	832	244	333	317
C11orf54_4	C11orf54	171	240	213	127	387	206	328	203
C11orf57_1	C11orf57	224	412	119	2824	260	137	1927	219
C11orf57_2	C11orf57	247	191	25	74	187	140	464	114
C11orf57_3	C11orf57	122	231	168	105	146	227	201	58
C11orf57_4	C11orf57	278	172	182	114	305	303	213	259
C11orf58_1	C11orf58	464	462	496	626	673	761	600	454
C11orf58_2	C11orf58	245	179	131	286	105	116	229	91
C11orf58_3	C11orf58	573	545	375	504	650	458	168	529
C11orf58_4	C11orf58	75	82	404	101	54	55	88	107
C11orf63_1	C11orf63	520	529	408	444	464	302	197	360
C11orf63_2	C11orf63	778	733	354	1105	745	522	559	962
C11orf63_3	C11orf63	203	160	73	216	334	408	87	214
C11orf63_4	C11orf63	551	378	532	637	641	822	127	453
C11orf65_1	C11orf65	557	478	412	151	341	311	246	809
C11orf65_2	C11orf65	742	668	505	636	912	440	413	448
C11orf65_3	C11orf65	886	816	860	871	912	1258	621	758
C11orf65_4	C11orf65	599	611	298	460	1095	624	768	542
C11orf68_1	C11orf68	804	749	648	963	1330	636	1107	2366
C11orf68_2	C11orf68	1050	865	1148	1002	1153	1063	900	1605
C11orf68_3	C11orf68	455	430	179	328	523	487	291	572
C11orf68_4	C11orf68	839	705	641	481	823	757	592	1553
C11orf70_1	C11orf70	412	688	984	879	560	486	230	1189
C11orf70_2	C11orf70	684	670	536	626	890	397	2384	411
C11orf70_3	C11orf70	572	594	478	623	577	574	1163	901
C11orf70_4	C11orf70	526	599	446	238	412	413	495	543
C11orf71_1	C11orf71	610	652	599	872	722	933	522	916
C11orf71_2	C11orf71	568	437	290	242	559	397	271	164
C11orf71_3	C11orf71	488	572	458	562	476	310	409	600
C11orf71_4	C11orf71	375	409	379	399	562	241	246	291
C11orf73_1	C11orf73	292	359	548	305	227	271	284	281
C11orf73_2	C11orf73	191	231	83	132	81	259	97	172
C11orf73_3	C11orf73	296	281	327	208	474	296	321	134
C11orf73_4	C11orf73	509	510	490	636	600	472	223	608
C11orf74_1	C11orf74	250	467	308	956	265	193	115	124
C11orf74_2	C11orf74	367	337	195	505	336	216	458	76
C11orf74_3	C11orf74	118	164	128	285	224	72	464	91
C11orf74_4	C11orf74	257	213	62	27	103	304	93	99
C11orf80_1	C11orf80	269	306	173	213	531	477	205	125
C11orf80_2	C11orf80	294	279	632	371	325	205	102	705
C11orf80_3	C11orf80	610	505	518	638	403	496	355	469
C11orf80_4	C11orf80	170	176	122	193	316	228	96	439
C11orf84_1	C11orf84	162	195	214	69	225	170	25	130
C11orf84_2	C11orf84	378	246	325	107	327	342	165	190
C11orf84_3	C11orf84	159	147	69	70	228	272	73	59
C11orf84_4	C11orf84	64	67	23	12	57	26	36	33
C11orf85_1	C11orf85	416	430	415	231	485	448	311	97
C11orf85_2	C11orf85	304	287	171	201	211	289	578	108
C11orf85_3	C11orf85	270	268	341	283	367	297	121	98
C11orf85_4	C11orf85	232	269	74	310	158	503	213	171
C11orf86_1	C11orf86	749	978	662	1215	865	677	1107	1805
C11orf86_2	C11orf86	91	107	162	109	56	60	360	107
C11orf86_3	C11orf86	66	129	0	84	75	106	118	53
C11orf86_4	C11orf86	541	664	235	731	512	435	271	696
C11orf87_1	C11orf87	1186	1217	912	1324	1189	1108	1002	1457
C11orf87_2	C11orf87	657	496	395	440	482	358	553	631
C11orf87_3	C11orf87	868	814	627	990	844	1256	460	1193
C11orf87_4	C11orf87	550	662	358	527	723	918	555	434
C11orf88_1	C11orf88	760	781	3311	768	980	1116	501	1274
C11orf88_2	C11orf88	762	579	393	492	456	287	220	271
C11orf88_3	C11orf88	634	425	341	481	562	543	626	645
C11orf88_4	C11orf88	337	419	221	347	364	326	156	195
C11orf91_1	C11orf91	964	1157	869	1001	620	1434	538	606
C11orf91_2	C11orf91	223	339	185	268	433	155	304	464
C11orf91_3	C11orf91	446	432	324	336	510	486	1126	402
C11orf91_4	C11orf91	272	258	194	289	286	346	160	2801
C11orf94_1	C11orf94	746	792	803	889	902	1107	522	473
C11orf94_2	C11orf94	937	709	1509	651	861	944	976	1458
C11orf94_3	C11orf94	1007	769	397	773	858	1172	450	454
C11orf94_4	C11orf94	755	683	431	496	567	750	2600	749
C11orf95_1	C11orf95	392	367	211	370	402	518	212	215
C11orf95_2	C11orf95	536	382	223	334	262	235	205	1569
C11orf95_3	C11orf95	537	491	164	843	383	736	634	369
C11orf95_4	C11orf95	624	681	431	2308	929	683	374	1145
C11orf96_1	C11orf96	445	380	475	505	251	267	328	220
C11orf96_2	C11orf96	220	360	186	163	358	216	254	524
C11orf96_3	C11orf96	268	234	187	416	533	332	179	250
C11orf96_4	C11orf96	531	524	609	734	1004	753	321	2924
C11orf97_1	C11orf97	520	319	378	296	411	338	228	320
C11orf97_2	C11orf97	271	328	356	114	468	295	337	276
C11orf97_3	C11orf97	108	87	104	135	91	39	70	183
C11orf97_4	C11orf97	200	138	99	313	139	190	162	142
C11orf98_1	C11orf98	255	292	144	242	394	475	98	578
C11orf98_2	C11orf98	429	582	429	599	787	470	263	450
C11orf98_3	C11orf98	1236	993	733	769	1008	1222	1381	1053
C11orf98_4	C11orf98	586	631	446	602	576	755	412	803
C12orf10_1	C12orf10	1055	1084	1110	1035	869	1019	791	1232
C12orf10_2	C12orf10	318	257	150	402	505	185	595	291
C12orf10_3	C12orf10	627	632	354	794	728	484	532	314
C12orf10_4	C12orf10	478	326	236	462	374	352	275	261
C12orf29_1	C12orf29	256	179	763	150	132	99	105	28
C12orf29_2	C12orf29	269	161	273	221	386	132	79	184
C12orf29_3	C12orf29	350	523	533	288	527	580	447	542
C12orf29_4	C12orf29	678	539	426	263	792	391	429	578
C12orf4_1	C12orf4	872	897	710	683	918	758	428	460
C12orf4_2	C12orf4	579	752	316	429	383	371	294	288
C12orf4_3	C12orf4	1023	943	998	944	1126	1373	768	1258
C12orf4_4	C12orf4	516	548	156	463	763	223	341	287
C12orf40_1	C12orf40	326	245	371	114	196	152	181	196
C12orf40_2	C12orf40	189	120	17	193	136	235	99	26
C12orf40_3	C12orf40	323	325	266	44	460	227	312	182
C12orf40_4	C12orf40	187	284	89	122	558	183	378	332
C12orf42_1	C12orf42	178	123	83	142	404	169	65	178
C12orf42_2	C12orf42	534	445	336	271	513	617	207	947
C12orf42_3	C12orf42	334	300	316	340	446	326	136	191
C12orf42_4	C12orf42	180	300	339	81	119	77	95	62
C12orf43_1	C12orf43	611	340	123	362	329	209	321	335
C12orf43_2	C12orf43	428	319	153	337	245	397	1786	528
C12orf43_3	C12orf43	258	174	82	247	216	96	234	203
C12orf43_4	C12orf43	365	343	302	130	571	471	112	345
C12orf45_1	C12orf45	457	392	238	477	593	318	388	291
C12orf45_2	C12orf45	825	850	175	359	915	745	1168	413
C12orf45_3	C12orf45	252	351	340	133	295	224	117	287
C12orf45_4	C12orf45	324	368	247	162	338	222	263	173
C12orf49_1	C12orf49	1187	946	1007	607	1018	682	641	990
C12orf49_2	C12orf49	994	1200	402	718	1478	1233	549	712
C12orf49_3	C12orf49	579	565	1308	459	411	664	593	393
C12orf49_4	C12orf49	314	358	211	336	435	451	438	154
C12orf50_1	C12orf50	1424	1080	800	737	1464	1117	820	775
C12orf50_2	C12orf50	415	403	379	682	883	712	351	269
C12orf50_3	C12orf50	741	821	1052	832	580	989	534	652
C12orf50_4	C12orf50	664	572	633	614	696	791	322	429
C12orf54_1	C12orf54	359	285	451	526	339	350	164	496
C12orf54_2	C12orf54	222	252	160	223	347	247	149	140
C12orf54_3	C12orf54	438	354	127	349	618	440	1014	820
C12orf54_4	C12orf54	254	147	150	175	213	348	712	205
C12orf56_1	C12orf56	267	432	110	320	286	254	142	231
C12orf56_2	C12orf56	102	136	44	12	118	117	55	302
C12orf56_3	C12orf56	257	248	189	442	258	243	152	100
C12orf56_4	C12orf56	367	445	297	463	325	429	378	609
C12orf57_1	C12orf57	872	771	1098	1016	800	896	651	1820
C12orf57_2	C12orf57	638	452	329	1148	741	877	641	515
C12orf57_3	C12orf57	953	589	771	732	1033	560	404	482
C12orf57_4	C12orf57	850	934	1034	657	942	1103	1495	2165
C12orf60_1	C12orf60	485	463	266	714	693	359	378	229
C12orf60_2	C12orf60	457	323	230	436	371	424	629	226
C12orf60_3	C12orf60	339	315	233	503	211	367	298	226
C12orf60_4	C12orf60	319	334	227	666	432	442	265	222
C12orf65_1	C12orf65	197	213	139	262	143	146	121	132
C12orf65_2	C12orf65	118	104	81	91	109	270	95	101
C12orf65_3	C12orf65	379	334	163	188	254	194	136	330
C12orf65_4	C12orf65	81	116	196	59	24	122	17	11
C12orf66_1	C12orf66	1034	970	1106	907	963	992	584	1243
C12orf66_2	C12orf66	278	248	439	48	164	535	206	188
C12orf66_3	C12orf66	372	401	298	670	553	327	163	240
C12orf66_4	C12orf66	58	204	142	153	29	210	126	22
C12orf71_1	C12orf71	537	609	519	533	634	296	194	297
C12orf71_2	C12orf71	230	399	173	902	233	638	226	159
C12orf71_3	C12orf71	224	166	49	105	315	289	187	32
C12orf71_4	C12orf71	634	679	1002	582	648	713	498	424
C12orf73_1	C12orf73	365	294	166	275	276	319	339	382
C12orf73_2	C12orf73	195	247	330	389	147	570	354	391
C12orf73_3	C12orf73	245	115	511	148	201	190	77	126
C12orf73_4	C12orf73	458	498	306	469	660	410	222	335
C12orf74_1	C12orf74	147	208	124	273	138	102	87	140
C12orf74_2	C12orf74	753	825	399	604	791	678	409	1368
C12orf74_3	C12orf74	593	562	431	573	380	513	543	757
C12orf74_4	C12orf74	592	565	289	512	191	1010	194	1308
C12orf75_1	C12orf75	329	310	158	371	240	519	127	261
C12orf75_2	C12orf75	374	230	122	292	213	242	265	161
C12orf75_3	C12orf75	107	106	122	65	80	327	39	91
C12orf75_4	C12orf75	347	449	312	502	369	551	286	354
C12orf76_1	C12orf76	623	570	377	447	729	434	242	321
C12orf76_2	C12orf76	726	774	537	770	980	908	415	1216
C12orf76_3	C12orf76	395	487	276	406	208	352	191	244
C12orf76_4	C12orf76	557	741	499	737	618	834	296	921
C12orf77_1	C12orf77	7	10	0	12	13	8	8	1
C12orf77_2	C12orf77	26	24	15	2	12	29	16	6
C12orf77_3	C12orf77	555	562	452	545	588	625	404	2439
C12orf77_4	C12orf77	431	426	697	319	417	489	284	783
C12orf79_1	C12orf79	449	377	304	208	444	405	431	271
C12orf79_2	C12orf79	330	214	386	262	264	129	125	251
C12orf79_3	C12orf79	211	427	196	365	504	281	534	372
C12orf79_4	C12orf79	138	208	227	119	202	71	36	212
C12orf80_1	C12orf80	904	785	675	583	724	654	740	672
C12orf80_2	C12orf80	314	302	274	271	294	337	135	134
C12orf80_3	C12orf80	284	286	188	380	382	362	77	194
C12orf80_4	C12orf80	216	251	222	533	292	211	82	414
C14orf1_1	C14orf1	350	323	337	369	204	373	191	588
C14orf1_2	C14orf1	413	310	193	376	364	446	187	412
C14orf1_3	C14orf1	274	290	341	347	474	326	495	320
C14orf1_4	C14orf1	236	248	203	236	146	369	25	274
C14orf105_1	C14orf105	1275	1574	1898	1494	1215	1505	1461	1240
C14orf105_2	C14orf105	679	813	414	860	554	559	303	613
C14orf105_3	C14orf105	487	718	715	663	517	477	336	538
C14orf105_4	C14orf105	530	642	1038	467	468	516	430	658
C14orf119_1	C14orf119	375	382	161	373	170	211	191	585
C14orf119_2	C14orf119	565	591	1040	840	552	616	445	309
C14orf119_3	C14orf119	731	772	972	848	1049	1160	583	505
C14orf119_4	C14orf119	552	682	659	604	546	573	414	257
C14orf132_1	C14orf132	120	138	112	38	97	44	53	125
C14orf132_2	C14orf132	294	515	236	253	286	448	134	336
C14orf132_3	C14orf132	279	283	558	169	233	122	43	66
C14orf132_4	C14orf132	185	170	212	282	257	94	110	385
C14orf142_1	C14orf142	1070	1077	624	2136	1100	1976	1037	1288
C14orf142_2	C14orf142	229	330	362	494	329	247	604	1244
C14orf142_3	C14orf142	182	166	175	295	130	276	322	161
C14orf142_4	C14orf142	429	379	563	179	391	350	124	410
C14orf159_1	C14orf159	422	561	287	503	621	411	824	3703
C14orf159_2	C14orf159	1445	1067	1001	1103	1289	869	868	1232
C14orf159_3	C14orf159	232	282	42	266	377	247	120	80
C14orf159_4	C14orf159	142	122	70	77	283	46	533	62
C14orf166_1	C14orf166	294	218	76	38	240	167	45	296
C14orf166_2	C14orf166	168	156	92	120	198	286	154	124
C14orf166_3	C14orf166	450	615	251	318	562	602	294	320
C14orf166_4	C14orf166	286	245	266	91	508	281	316	304
C14orf169_1	C14orf169	383	315	439	198	710	574	386	299
C14orf169_2	C14orf169	243	145	203	295	67	187	1210	206
C14orf169_3	C14orf169	100	248	66	118	117	62	83	679
C14orf169_4	C14orf169	372	302	338	330	220	386	289	410
C14orf177_1	C14orf177	366	366	258	475	651	345	230	236
C14orf177_2	C14orf177	453	285	545	499	468	749	317	164
C14orf177_3	C14orf177	334	351	347	209	360	454	597	152
C14orf177_4	C14orf177	112	196	227	225	231	184	97	123
C14orf178_1	C14orf178	286	295	63	16	236	201	121	178
C14orf178_2	C14orf178	146	241	135	427	104	316	41	1617
C14orf178_3	C14orf178	392	385	325	103	458	553	197	357
C14orf178_4	C14orf178	189	206	216	127	136	249	207	83
C14orf180_1	C14orf180	326	400	476	763	469	265	883	565
C14orf180_2	C14orf180	261	276	170	200	321	368	125	861
C14orf180_3	C14orf180	118	113	75	151	35	164	58	57
C14orf180_4	C14orf180	228	204	105	256	149	198	197	182
C14orf2_1	C14orf2	268	265	232	242	190	137	128	473
C14orf2_2	C14orf2	471	389	564	220	524	457	501	2377
C14orf2_3	C14orf2	118	193	99	115	156	205	68	42
C14orf2_4	C14orf2	318	336	285	534	226	196	182	40
C14orf28_1	C14orf28	139	276	118	312	168	139	246	323
C14orf28_2	C14orf28	288	349	170	138	380	153	25	157
C14orf28_3	C14orf28	198	356	349	363	128	531	34	88
C14orf28_4	C14orf28	234	144	95	154	202	173	100	10
C14orf37_1	C14orf37	381	202	274	196	414	255	1340	649
C14orf37_2	C14orf37	483	676	729	507	818	322	548	313
C14orf37_3	C14orf37	221	280	123	283	393	458	133	107
C14orf37_4	C14orf37	459	289	336	239	408	333	218	326
C14orf39_1	C14orf39	748	768	453	557	749	279	432	619
C14orf39_2	C14orf39	150	226	75	162	295	126	42	190
C14orf39_3	C14orf39	489	418	133	655	581	316	3273	454
C14orf39_4	C14orf39	217	286	102	199	365	247	60	210
C14orf79_1	C14orf79	300	406	230	405	516	335	222	332
C14orf79_2	C14orf79	346	413	204	436	514	524	128	563
C14orf79_3	C14orf79	626	430	481	433	315	791	501	306
C14orf79_4	C14orf79	519	426	211	325	485	529	573	343
C14orf80_1	C14orf80	954	1008	497	460	667	1091	509	848
C14orf80_2	C14orf80	735	503	201	373	616	600	386	237
C14orf80_3	C14orf80	166	121	131	29	245	253	121	198
C14orf80_4	C14orf80	577	493	137	316	368	378	127	249
C14orf93_1	C14orf93	416	412	246	686	338	279	426	864
C14orf93_2	C14orf93	912	639	736	458	1057	276	508	518
C14orf93_3	C14orf93	418	328	177	265	430	504	175	520
C14orf93_4	C14orf93	487	377	667	219	930	489	352	1238
C15orf26_1	C15orf26	196	207	492	150	201	374	126	176
C15orf26_2	C15orf26	138	101	141	188	151	401	53	240
C15orf26_3	C15orf26	226	245	126	425	325	217	143	181
C15orf26_4	C15orf26	269	190	115	267	474	276	662	356
C15orf27_1	C15orf27	547	507	358	408	807	480	452	322
C15orf27_2	C15orf27	279	269	125	544	235	99	139	184
C15orf27_3	C15orf27	201	154	275	31	254	96	223	147
C15orf27_4	C15orf27	218	300	234	169	357	314	232	199
C15orf32_1	C15orf32	979	869	633	1387	958	651	1281	622
C15orf32_2	C15orf32	621	673	1052	875	558	845	422	402
C15orf32_3	C15orf32	407	472	414	271	447	381	267	451
C15orf32_4	C15orf32	673	737	523	549	694	454	232	330
C15orf38-AP3S2_1	C15orf38-AP3S2	430	436	396	422	274	460	2156	652
C15orf38-AP3S2_2	C15orf38-AP3S2	54	84	150	39	74	135	25	79
C15orf38-AP3S2_3	C15orf38-AP3S2	97	96	43	120	66	59	15	31
C15orf38-AP3S2_4	C15orf38-AP3S2	412	326	438	537	607	594	288	206
C15orf39_1	C15orf39	364	436	426	627	611	237	254	886
C15orf39_2	C15orf39	388	461	453	358	657	330	217	296
C15orf39_3	C15orf39	423	357	202	547	345	330	56	383
C15orf39_4	C15orf39	646	660	453	305	533	574	255	520
C15orf40_1	C15orf40	329	496	236	420	720	558	283	557
C15orf40_2	C15orf40	205	251	352	1065	245	321	745	361
C15orf40_3	C15orf40	325	306	328	154	425	589	207	193
C15orf40_4	C15orf40	276	354	183	401	355	187	230	293
C15orf41_1	C15orf41	1316	1087	618	903	1469	1203	1072	840
C15orf41_2	C15orf41	165	144	65	83	207	87	384	586
C15orf41_3	C15orf41	897	959	589	623	676	629	547	822
C15orf41_4	C15orf41	264	218	24	30	103	299	14	36
C15orf43_1	C15orf43	232	219	203	201	303	152	56	248
C15orf43_2	C15orf43	326	351	215	169	148	269	512	76
C15orf43_3	C15orf43	1115	749	919	1131	971	1001	408	1359
C15orf43_4	C15orf43	544	391	395	302	487	589	396	186
C15orf48_1	C15orf48	248	287	324	101	198	121	72	537
C15orf48_2	C15orf48	422	332	310	237	208	320	153	1063
C15orf48_3	C15orf48	534	548	942	347	612	555	164	890
C15orf48_4	C15orf48	206	357	456	370	300	463	199	969
C15orf52_1	C15orf52	162	118	51	127	85	81	18	233
C15orf52_2	C15orf52	125	144	41	243	138	42	15	241
C15orf52_3	C15orf52	463	421	407	428	510	460	198	124
C15orf52_4	C15orf52	95	182	11	953	47	35	285	51
C15orf53_1	C15orf53	1028	1045	733	1281	1154	1062	378	1178
C15orf53_2	C15orf53	595	588	284	1178	346	649	451	681
C15orf53_3	C15orf53	367	350	125	381	368	356	534	137
C15orf53_4	C15orf53	431	248	161	230	518	275	224	565
C15orf54_1	C15orf54	310	448	917	390	493	304	290	683
C15orf54_2	C15orf54	1105	1114	520	843	815	862	660	1194
C15orf54_3	C15orf54	295	234	203	171	457	203	65	287
C15orf54_4	C15orf54	310	217	326	176	429	282	293	187
C15orf56_1	C15orf56	566	843	353	1204	936	566	232	839
C15orf56_2	C15orf56	458	392	295	453	485	253	156	2017
C15orf56_3	C15orf56	892	884	1438	1074	674	780	768	802
C15orf56_4	C15orf56	439	368	198	109	585	546	199	1082
C15orf57_1	C15orf57	297	192	97	319	210	193	34	160
C15orf57_2	C15orf57	296	318	302	168	322	365	85	172
C15orf57_3	C15orf57	321	362	276	462	436	159	162	1247
C15orf57_4	C15orf57	215	262	182	155	127	260	110	244
C15orf59_1	C15orf59	651	1013	636	2194	549	856	415	435
C15orf59_2	C15orf59	337	374	385	400	420	480	134	165
C15orf59_3	C15orf59	751	694	698	861	875	866	644	525
C15orf59_4	C15orf59	518	503	455	884	792	489	601	300
C15orf61_1	C15orf61	1177	852	602	765	984	732	345	394
C15orf61_2	C15orf61	1104	1064	910	2041	1056	1380	610	1200
C15orf61_3	C15orf61	560	519	323	642	640	496	225	624
C15orf61_4	C15orf61	462	537	399	863	713	535	328	358
C15orf62_1	C15orf62	352	405	488	162	439	650	236	482
C15orf62_2	C15orf62	368	181	198	153	241	191	256	436
C15orf62_3	C15orf62	197	235	115	159	313	200	403	190
C15orf62_4	C15orf62	140	137	39	203	153	179	19	85
C15orf65_1	C15orf65	221	251	157	246	187	201	205	92
C15orf65_2	C15orf65	191	266	208	277	235	330	81	123
C15orf65_3	C15orf65	260	278	17	268	368	232	189	110
C15orf65_4	C15orf65	188	169	226	67	108	249	78	91
C16orf13_1	C16orf13	438	375	168	342	571	608	364	830
C16orf13_2	C16orf13	851	959	936	1034	876	1103	463	517
C16orf13_3	C16orf13	231	295	215	51	532	261	244	351
C16orf13_4	C16orf13	190	153	60	238	189	151	158	70
C16orf45_1	C16orf45	449	613	320	1228	937	406	379	1255
C16orf45_2	C16orf45	397	547	408	661	357	405	204	396
C16orf45_3	C16orf45	536	434	436	413	432	478	167	1074
C16orf45_4	C16orf45	390	302	235	225	411	347	266	297
C16orf46_1	C16orf46	301	421	708	211	202	145	88	166
C16orf46_2	C16orf46	506	623	1042	432	517	773	427	471
C16orf46_3	C16orf46	445	490	736	550	600	709	369	903
C16orf46_4	C16orf46	525	505	396	687	550	817	417	636
C16orf47_1	C16orf47	360	400	246	213	231	252	197	178
C16orf47_2	C16orf47	454	310	286	503	636	719	324	149
C16orf47_3	C16orf47	194	252	306	146	167	122	120	271
C16orf47_4	C16orf47	1424	1403	1326	623	1092	1221	815	1745
C16orf52_1	C16orf52	267	247	139	339	503	110	242	1117
C16orf52_2	C16orf52	938	795	1298	519	888	751	328	444
C16orf52_3	C16orf52	197	392	77	401	322	271	452	726
C16orf52_4	C16orf52	355	437	434	261	417	244	239	836
C16orf54_1	C16orf54	618	499	276	994	825	603	1109	1024
C16orf54_2	C16orf54	232	257	97	227	271	205	160	918
C16orf54_3	C16orf54	240	313	208	364	316	399	178	2112
C16orf54_4	C16orf54	517	304	231	356	581	495	223	324
C16orf58_1	C16orf58	529	532	518	1103	413	515	108	582
C16orf58_2	C16orf58	118	125	97	227	102	151	10	128
C16orf58_3	C16orf58	217	250	273	237	246	246	78	252
C16orf58_4	C16orf58	167	170	137	76	212	438	95	98
C16orf59_1	C16orf59	485	531	236	298	740	543	272	252
C16orf59_2	C16orf59	529	488	238	366	924	923	362	683
C16orf59_3	C16orf59	245	217	40	77	108	134	181	322
C16orf59_4	C16orf59	282	325	136	458	235	252	120	195
C16orf62_1	C16orf62	444	383	294	346	495	555	108	328
C16orf62_2	C16orf62	340	387	306	287	326	666	186	744
C16orf62_3	C16orf62	229	409	250	142	246	432	152	629
C16orf62_4	C16orf62	486	404	378	244	281	231	134	274
C16orf70_1	C16orf70	558	468	93	422	749	403	259	551
C16orf70_2	C16orf70	889	799	581	1417	1197	883	514	1152
C16orf70_3	C16orf70	281	203	231	787	452	466	257	118
C16orf70_4	C16orf70	938	752	1267	419	632	786	321	1097
C16orf71_1	C16orf71	706	863	411	518	794	960	947	670
C16orf71_2	C16orf71	394	286	99	153	448	350	117	339
C16orf71_3	C16orf71	555	449	214	490	466	818	249	807
C16orf71_4	C16orf71	414	407	129	474	420	281	302	175
C16orf72_1	C16orf72	277	353	444	222	211	671	185	136
C16orf72_2	C16orf72	374	294	1079	971	375	265	327	63
C16orf72_3	C16orf72	101	132	339	168	258	63	72	205
C16orf72_4	C16orf72	269	136	333	227	119	90	174	372
C16orf74_1	C16orf74	436	362	270	609	471	364	200	599
C16orf74_2	C16orf74	1073	762	803	845	1209	1039	651	1092
C16orf74_3	C16orf74	669	514	845	627	602	649	287	749
C16orf74_4	C16orf74	924	577	331	633	723	930	635	993
C16orf78_1	C16orf78	554	607	403	479	727	799	336	704
C16orf78_2	C16orf78	997	856	1294	914	1136	1469	811	755
C16orf78_3	C16orf78	133	140	197	110	235	43	56	216
C16orf78_4	C16orf78	462	715	304	835	578	992	520	1024
C16orf82_1	C16orf82	124	109	37	47	175	18	107	102
C16orf82_2	C16orf82	230	283	152	267	331	292	252	104
C16orf82_4	C16orf82	76	133	64	93	90	102	49	61
C16orf86_1	C16orf86	832	818	696	4738	619	729	508	926
C16orf86_2	C16orf86	742	635	556	940	811	636	389	1164
C16orf86_3	C16orf86	544	416	202	398	906	411	1634	650
C16orf86_4	C16orf86	715	652	324	588	880	911	498	1430
C16orf87_1	C16orf87	222	217	122	180	136	122	84	133
C16orf87_2	C16orf87	230	310	447	882	152	365	278	132
C16orf87_3	C16orf87	499	508	422	571	655	513	153	322
C16orf87_4	C16orf87	343	234	199	402	553	378	142	78
C16orf89_1	C16orf89	323	363	477	663	361	541	127	312
C16orf89_2	C16orf89	283	252	246	27	351	235	420	133
C16orf89_3	C16orf89	288	391	307	455	383	277	784	802
C16orf89_4	C16orf89	706	545	401	316	909	829	364	385
C16orf90_1	C16orf90	1158	835	441	776	1035	1266	817	388
C16orf90_2	C16orf90	214	192	40	201	255	107	58	221
C16orf90_3	C16orf90	587	498	535	890	536	402	458	448
C16orf90_4	C16orf90	376	414	343	350	511	622	408	763
C16orf91_1	C16orf91	366	298	214	672	516	105	251	685
C16orf91_2	C16orf91	187	276	11	68	432	300	121	84
C16orf91_3	C16orf91	80	144	160	191	149	205	90	97
C16orf91_4	C16orf91	191	124	142	212	157	132	130	731
C16orf92_1	C16orf92	593	446	411	428	577	768	667	895
C16orf92_2	C16orf92	118	291	233	229	222	53	42	40
C16orf92_3	C16orf92	445	421	204	311	633	465	345	341
C16orf92_4	C16orf92	35	28	14	0	100	20	46	39
C16orf93_1	C16orf93	1216	1242	1405	1393	1897	1205	857	659
C16orf93_2	C16orf93	270	275	187	338	175	310	129	149
C16orf93_3	C16orf93	589	737	563	882	703	547	678	1242
C16orf93_4	C16orf93	99	96	14	125	73	152	62	148
C16orf95_1	C16orf95	786	735	852	621	780	709	634	180
C16orf95_2	C16orf95	742	594	447	348	464	662	328	351
C16orf95_3	C16orf95	489	497	358	651	352	658	278	594
C16orf95_4	C16orf95	767	592	662	1021	712	369	518	449
C16orf96_1	C16orf96	779	543	385	527	509	535	442	536
C16orf96_2	C16orf96	511	788	472	722	620	483	695	556
C16orf96_3	C16orf96	890	757	885	950	1006	913	577	899
C16orf96_4	C16orf96	473	502	300	367	260	601	169	105
C16orf97_1	C16orf97	666	611	389	537	605	739	970	1324
C16orf97_2	C16orf97	822	859	684	954	1044	628	1002	1495
C16orf97_3	C16orf97	692	494	425	598	596	622	340	972
C16orf97_4	C16orf97	478	467	403	567	597	418	285	438
C17orf100_1	C17orf100	176	212	268	172	134	42	57	60
C17orf100_2	C17orf100	505	292	385	350	334	311	65	265
C17orf100_3	C17orf100	150	65	3	175	89	42	67	106
C17orf100_4	C17orf100	284	299	166	474	335	554	105	277
C17orf102_1	C17orf102	624	760	1189	657	699	741	730	376
C17orf102_2	C17orf102	222	257	357	249	235	212	147	232
C17orf102_3	C17orf102	479	599	303	770	528	839	808	438
C17orf102_4	C17orf102	571	515	212	519	310	426	339	1014
C17orf104_1	C17orf104	175	188	171	420	69	397	91	156
C17orf104_2	C17orf104	296	321	367	229	264	401	169	96
C17orf104_3	C17orf104	309	471	466	863	377	520	283	287
C17orf104_4	C17orf104	209	174	72	122	201	147	107	41
C17orf105_1	C17orf105	385	455	184	482	390	580	169	635
C17orf105_2	C17orf105	729	621	984	806	768	912	831	879
C17orf105_3	C17orf105	285	367	420	260	200	728	301	204
C17orf105_4	C17orf105	330	363	242	541	300	355	294	456
C17orf107_1	C17orf107	312	310	228	179	318	445	336	466
C17orf107_2	C17orf107	375	447	2550	386	447	283	154	191
C17orf107_3	C17orf107	124	180	151	111	50	168	159	26
C17orf107_4	C17orf107	240	312	79	254	197	267	55	227
C17orf112_1	C17orf112	881	871	806	540	661	1065	663	908
C17orf112_2	C17orf112	1089	1036	1244	1474	1168	1568	497	727
C17orf112_3	C17orf112	936	857	815	804	1093	834	538	1066
C17orf112_4	C17orf112	399	450	189	234	376	663	684	376
C17orf47_1	C17orf47	225	353	452	336	251	259	679	412
C17orf47_2	C17orf47	498	648	214	557	463	551	543	620
C17orf47_3	C17orf47	254	344	232	458	241	489	166	233
C17orf47_4	C17orf47	394	299	276	284	460	319	98	160
C17orf49_1	C17orf49	13	46	3	9	10	10	16	0
C17orf49_2	C17orf49	573	434	422	384	412	768	226	169
C17orf49_3	C17orf49	165	154	54	182	258	82	87	580
C17orf49_4	C17orf49	397	290	197	665	92	229	151	266
C17orf50_1	C17orf50	232	351	100	120	349	252	761	397
C17orf50_2	C17orf50	254	158	265	123	211	276	128	63
C17orf50_3	C17orf50	100	157	107	257	107	113	122	1104
C17orf50_4	C17orf50	118	92	77	96	188	61	21	99
C17orf51_1	C17orf51	569	639	691	820	553	1004	307	433
C17orf51_2	C17orf51	465	703	542	171	671	267	389	489
C17orf51_3	C17orf51	619	557	229	641	916	751	802	484
C17orf51_4	C17orf51	322	310	246	404	436	179	70	260
C17orf53_1	C17orf53	3	62	8	119	4	17	14	67
C17orf53_2	C17orf53	364	250	353	271	221	217	27	220
C17orf53_3	C17orf53	251	188	174	54	131	276	29	159
C17orf53_4	C17orf53	328	293	161	339	428	484	180	140
C17orf58_1	C17orf58	503	413	452	793	588	546	309	590
C17orf58_2	C17orf58	467	466	317	421	418	415	316	276
C17orf58_3	C17orf58	217	203	86	100	366	358	34	277
C17orf58_4	C17orf58	294	431	380	397	510	511	415	710
C17orf59_1	C17orf59	100	98	143	73	158	241	114	98
C17orf59_2	C17orf59	237	242	16	100	174	487	84	334
C17orf59_3	C17orf59	123	185	73	130	145	258	148	236
C17orf59_4	C17orf59	595	686	462	454	608	824	358	283
C17orf62_1	C17orf62	528	623	495	589	695	525	535	201
C17orf62_2	C17orf62	633	743	547	950	1078	813	450	468
C17orf62_3	C17orf62	264	251	142	227	178	115	71	164
C17orf62_4	C17orf62	278	181	102	152	190	397	238	103
C17orf64_1	C17orf64	509	656	383	722	288	326	492	314
C17orf64_2	C17orf64	781	695	1440	1300	827	925	635	1290
C17orf64_3	C17orf64	831	841	547	866	1102	997	1483	1379
C17orf64_4	C17orf64	613	633	513	6429	476	675	660	564
C17orf67_1	C17orf67	70	89	66	258	169	49	135	42
C17orf67_2	C17orf67	150	205	149	152	200	201	36	209
C17orf67_3	C17orf67	152	213	361	213	260	181	135	368
C17orf67_4	C17orf67	346	235	374	311	477	213	167	117
C17orf70_1	C17orf70	642	659	144	514	1122	748	205	731
C17orf70_2	C17orf70	297	352	328	482	504	339	83	501
C17orf70_3	C17orf70	505	405	478	519	320	603	53	384
C17orf70_4	C17orf70	59	54	2	0	40	13	55	1276
C17orf74_1	C17orf74	213	169	395	235	311	506	185	70
C17orf74_2	C17orf74	550	581	270	390	661	567	356	421
C17orf74_3	C17orf74	276	287	186	295	376	273	150	142
C17orf74_4	C17orf74	178	163	137	403	295	205	71	108
C17orf75_1	C17orf75	805	877	264	742	981	626	495	915
C17orf75_2	C17orf75	535	553	752	608	870	627	229	854
C17orf75_3	C17orf75	1018	1122	626	845	875	881	815	1485
C17orf75_4	C17orf75	583	583	339	418	764	688	1985	581
C17orf77_1	C17orf77	752	752	809	889	1306	816	340	1003
C17orf77_2	C17orf77	349	390	327	240	430	445	476	594
C17orf77_3	C17orf77	278	192	132	185	142	48	649	126
C17orf77_4	C17orf77	562	353	657	273	591	638	230	175
C17orf78_1	C17orf78	246	201	120	445	197	185	329	422
C17orf78_2	C17orf78	533	568	502	505	462	702	518	495
C17orf78_3	C17orf78	602	537	472	759	816	1107	360	366
C17orf78_4	C17orf78	182	161	159	33	148	169	117	60
C17orf80_1	C17orf80	154	239	242	42	432	193	195	198
C17orf80_2	C17orf80	501	418	365	406	799	657	361	372
C17orf80_3	C17orf80	138	113	166	278	44	275	156	201
C17orf80_4	C17orf80	253	324	195	156	137	168	39	278
C17orf82_1	C17orf82	390	510	384	139	288	492	491	142
C17orf82_2	C17orf82	508	643	279	700	458	721	481	813
C17orf82_3	C17orf82	360	323	227	127	527	382	567	902
C17orf82_4	C17orf82	162	127	139	57	98	111	12	261
C17orf85_1	C17orf85	433	448	303	1448	511	378	572	516
C17orf85_2	C17orf85	452	414	639	413	504	416	541	164
C17orf85_3	C17orf85	246	147	126	88	112	242	153	108
C17orf85_4	C17orf85	454	458	687	615	415	290	246	394
C17orf89_1	C17orf89	1019	796	908	901	999	917	525	701
C17orf89_2	C17orf89	206	249	149	371	247	73	54	210
C17orf89_3	C17orf89	438	469	401	301	518	332	101	265
C17orf89_4	C17orf89	385	517	95	1320	253	459	95	359
C17orf96_1	C17orf96	173	187	323	151	139	244	122	89
C17orf96_2	C17orf96	114	184	124	165	151	201	65	105
C17orf96_3	C17orf96	173	219	100	610	199	227	94	370
C17orf96_4	C17orf96	289	261	238	121	412	319	107	114
C17orf97_1	C17orf97	37	47	103	0	228	110	7	38
C17orf97_2	C17orf97	172	279	114	101	195	171	96	889
C17orf97_3	C17orf97	368	459	414	563	365	347	471	310
C17orf97_4	C17orf97	301	263	103	369	249	391	284	374
C17orf98_1	C17orf98	132	211	1163	277	73	499	171	325
C17orf98_2	C17orf98	289	304	286	280	266	313	145	168
C17orf98_3	C17orf98	387	389	306	408	382	265	352	301
C17orf98_4	C17orf98	429	583	337	511	499	679	372	609
C17orf99_1	C17orf99	1127	908	587	816	1307	868	540	1436
C17orf99_2	C17orf99	0	9	0	0	0	0	0	0
C17orf99_3	C17orf99	841	666	218	338	866	1079	608	626
C17orf99_4	C17orf99	1461	894	956	1088	1150	1143	1227	2011
C18orf21_1	C18orf21	184	309	219	182	373	199	72	197
C18orf21_2	C18orf21	206	232	104	136	604	88	180	230
C18orf21_3	C18orf21	292	190	33	38	271	219	122	57
C18orf21_4	C18orf21	507	310	242	289	308	486	123	314
C18orf25_1	C18orf25	547	406	325	510	354	799	170	299
C18orf25_2	C18orf25	179	235	66	273	258	119	134	74
C18orf25_3	C18orf25	278	366	91	333	228	266	152	144
C18orf25_4	C18orf25	308	319	78	215	464	250	199	329
C18orf32_1	C18orf32	547	497	231	424	402	619	155	231
C18orf32_2	C18orf32	411	470	239	250	266	400	265	308
C18orf32_3	C18orf32	203	376	460	187	189	346	113	309
C18orf32_4	C18orf32	243	249	102	239	184	326	144	205
C18orf42_1	C18orf42	468	379	311	321	262	441	305	541
C18orf42_2	C18orf42	622	643	360	858	934	721	458	809
C18orf42_3	C18orf42	424	389	575	614	340	525	319	531
C18orf42_4	C18orf42	859	714	1468	1063	805	1242	284	273
C18orf54_1	C18orf54	520	373	341	216	358	627	373	455
C18orf54_2	C18orf54	417	381	508	247	334	318	428	486
C18orf54_3	C18orf54	418	505	651	564	425	646	179	271
C18orf54_4	C18orf54	547	374	543	269	303	489	409	188
C18orf63_1	C18orf63	372	416	390	315	380	212	216	295
C18orf63_2	C18orf63	305	312	355	331	446	472	278	141
C18orf63_3	C18orf63	158	274	459	177	236	226	281	302
C18orf63_4	C18orf63	278	218	636	24	337	197	235	112
C18orf65_1	C18orf65	279	259	920	415	222	254	95	417
C18orf65_2	C18orf65	616	577	453	945	619	1147	315	641
C18orf65_3	C18orf65	320	210	84	301	376	346	79	196
C18orf65_4	C18orf65	633	505	774	640	589	487	2705	454
C18orf8_1	C18orf8	377	440	142	427	682	339	159	198
C18orf8_2	C18orf8	331	267	387	206	184	287	101	506
C18orf8_3	C18orf8	547	574	453	628	667	964	562	851
C18orf8_4	C18orf8	445	447	481	471	546	495	221	338
C19orf12_1	C19orf12	197	290	237	541	178	385	210	306
C19orf12_2	C19orf12	196	306	224	208	148	340	64	115
C19orf12_3	C19orf12	533	404	305	471	551	487	433	171
C19orf12_4	C19orf12	182	168	121	96	241	139	36	358
C19orf18_1	C19orf18	280	312	217	361	268	390	142	358
C19orf18_2	C19orf18	454	525	138	273	578	392	522	547
C19orf18_3	C19orf18	213	183	211	121	102	106	200	95
C19orf18_4	C19orf18	275	320	303	292	222	294	222	180
C19orf24_1	C19orf24	195	215	275	131	198	189	130	491
C19orf24_2	C19orf24	143	134	46	19	160	60	400	96
C19orf24_3	C19orf24	47	53	20	188	25	80	2	30
C19orf24_4	C19orf24	216	157	27	18	215	213	82	179
C19orf25_1	C19orf25	865	844	517	498	691	1434	489	627
C19orf25_2	C19orf25	101	153	55	0	214	139	43	78
C19orf25_3	C19orf25	448	362	270	115	332	564	298	242
C19orf25_4	C19orf25	466	306	213	372	440	198	152	226
C19orf26_1	C19orf26	354	186	154	167	285	238	176	392
C19orf26_2	C19orf26	274	288	316	159	210	353	124	274
C19orf26_3	C19orf26	264	337	257	228	391	393	149	217
C19orf26_4	C19orf26	540	303	596	139	313	890	273	250
C19orf33_1	C19orf33	292	376	151	460	279	437	92	124
C19orf33_2	C19orf33	272	218	149	87	385	212	164	1049
C19orf33_3	C19orf33	226	248	243	157	171	174	203	205
C19orf33_4	C19orf33	178	195	273	233	157	229	51	266
C19orf35_1	C19orf35	229	283	230	216	241	122	96	404
C19orf35_2	C19orf35	236	191	172	144	450	207	188	153
C19orf35_3	C19orf35	270	245	180	845	388	353	299	324
C19orf35_4	C19orf35	312	348	627	153	613	213	71	172
C19orf38_1	C19orf38	549	610	522	1401	611	705	680	716
C19orf38_2	C19orf38	669	423	466	566	315	276	277	321
C19orf38_3	C19orf38	370	392	452	289	635	380	145	241
C19orf38_4	C19orf38	169	236	331	237	125	230	38	169
C19orf40_1	C19orf40	812	894	635	1336	685	980	476	447
C19orf40_2	C19orf40	489	469	266	362	447	614	219	295
C19orf40_3	C19orf40	886	967	834	1045	959	1180	593	972
C19orf40_4	C19orf40	332	342	93	348	299	191	334	319
C19orf43_1	C19orf43	305	424	249	362	287	300	541	353
C19orf43_2	C19orf43	349	495	344	449	472	343	764	1018
C19orf43_3	C19orf43	675	521	451	638	522	682	488	814
C19orf43_4	C19orf43	264	261	130	148	259	239	62	79
C19orf44_1	C19orf44	350	392	210	64	256	345	303	120
C19orf44_2	C19orf44	225	183	138	199	59	344	67	132
C19orf44_3	C19orf44	248	344	158	282	300	459	169	310
C19orf44_4	C19orf44	276	306	300	231	445	303	89	172
C19orf45_1	C19orf45	677	511	190	261	505	366	588	308
C19orf45_2	C19orf45	807	607	488	397	571	1026	1020	713
C19orf45_3	C19orf45	640	629	514	599	866	498	296	285
C19orf45_4	C19orf45	162	168	200	254	139	271	21	95
C19orf47_1	C19orf47	578	736	735	652	503	1024	2837	2025
C19orf47_2	C19orf47	870	714	1173	1677	970	816	480	465
C19orf47_3	C19orf47	387	419	450	610	730	419	224	347
C19orf47_4	C19orf47	112	126	184	286	99	156	238	32
C19orf48_1	C19orf48	284	286	428	272	450	392	279	642
C19orf48_2	C19orf48	246	271	190	101	340	267	147	690
C19orf48_3	C19orf48	231	368	343	435	164	479	175	363
C19orf48_4	C19orf48	339	268	219	424	511	249	229	136
C19orf52_1	C19orf52	454	394	219	374	501	696	75	232
C19orf52_2	C19orf52	71	102	8	93	154	65	41	40
C19orf52_3	C19orf52	182	155	106	66	143	108	223	121
C19orf52_4	C19orf52	64	59	11	86	80	114	7	52
C19orf53_1	C19orf53	211	165	61	111	278	176	137	120
C19orf53_2	C19orf53	133	86	48	56	91	323	70	9
C19orf53_3	C19orf53	196	217	90	123	225	129	32	29
C19orf53_4	C19orf53	263	322	115	153	249	160	404	141
C19orf54_1	C19orf54	377	394	142	345	263	387	85	240
C19orf54_2	C19orf54	433	470	320	270	542	312	371	306
C19orf54_3	C19orf54	115	221	82	103	179	226	99	245
C19orf54_4	C19orf54	117	158	121	192	138	109	7	119
C19orf57_1	C19orf57	295	256	264	121	238	221	94	375
C19orf57_2	C19orf57	521	601	595	756	609	425	459	272
C19orf57_3	C19orf57	149	112	66	89	235	243	71	161
C19orf57_4	C19orf57	302	335	573	217	203	339	169	300
C19orf60_1	C19orf60	157	101	292	96	168	160	86	81
C19orf60_2	C19orf60	323	302	440	462	234	249	96	236
C19orf60_3	C19orf60	243	138	363	123	76	255	155	169
C19orf60_4	C19orf60	59	37	110	7	67	10	5	0
C19orf66_1	C19orf66	294	218	228	357	180	138	227	194
C19orf66_2	C19orf66	166	203	578	58	115	269	121	93
C19orf66_3	C19orf66	178	148	178	188	176	75	112	136
C19orf66_4	C19orf66	519	454	824	542	517	498	447	474
C19orf67_1	C19orf67	355	404	158	226	462	370	132	321
C19orf67_2	C19orf67	270	301	280	127	189	210	185	186
C19orf67_3	C19orf67	543	420	424	1231	426	626	391	490
C19orf67_4	C19orf67	250	221	2349	441	327	160	332	220
C19orf68_1	C19orf68	1019	1007	611	1350	656	1422	2312	617
C19orf68_2	C19orf68	682	610	471	553	855	904	1064	250
C19orf68_3	C19orf68	756	718	394	475	481	736	1085	563
C19orf68_4	C19orf68	418	597	461	954	441	696	2004	1094
C19orf70_1	C19orf70	303	302	449	272	124	423	194	154
C19orf70_2	C19orf70	136	105	196	152	112	141	98	62
C19orf70_3	C19orf70	448	437	214	276	643	400	208	568
C19orf70_4	C19orf70	166	148	130	149	213	105	41	37
C19orf71_1	C19orf71	733	709	763	594	700	898	495	539
C19orf71_2	C19orf71	759	648	845	886	809	987	1219	1144
C19orf71_3	C19orf71	780	823	542	671	1261	959	374	624
C19orf71_4	C19orf71	585	392	310	285	546	646	691	255
C19orf73_1	C19orf73	303	367	224	433	381	366	168	243
C19orf73_2	C19orf73	720	634	680	708	1422	927	1909	1017
C19orf73_3	C19orf73	115	146	214	29	217	127	112	78
C19orf73_4	C19orf73	829	627	995	815	660	515	523	782
C19orf80_1	C19orf80	139	294	266	176	199	187	95	135
C19orf80_2	C19orf80	377	427	280	282	269	438	118	186
C19orf80_3	C19orf80	347	354	114	231	361	306	212	760
C19orf80_4	C19orf80	337	311	273	231	243	347	278	77
C19orf81_1	C19orf81	346	513	369	462	403	545	171	386
C19orf81_2	C19orf81	430	525	363	575	695	389	395	491
C19orf81_3	C19orf81	957	633	1959	885	1015	677	1145	848
C19orf81_4	C19orf81	666	603	424	733	493	395	560	737
C19orf84_1	C19orf84	116	128	122	55	72	67	60	24
C19orf84_2	C19orf84	131	45	162	5	36	113	100	238
C19orf84_3	C19orf84	177	163	287	330	86	77	95	581
C19orf84_4	C19orf84	211	151	111	117	426	214	37	97
C1D_1	C1D	423	433	192	243	366	687	146	611
C1D_2	C1D	435	471	459	456	456	329	246	435
C1D_3	C1D	395	335	256	139	153	151	191	95
C1D_4	C1D	259	233	222	22	293	137	284	262
C1GALT1_1	C1GALT1	414	307	452	231	415	440	155	296
C1GALT1_2	C1GALT1	219	346	149	172	182	153	153	217
C1GALT1_3	C1GALT1	635	483	369	867	777	340	532	296
C1GALT1_4	C1GALT1	416	318	747	440	308	399	219	879
C1GALT1C1_1	C1GALT1C1	362	399	385	436	312	670	827	885
C1GALT1C1_2	C1GALT1C1	403	366	380	245	575	472	294	120
C1GALT1C1_3	C1GALT1C1	200	203	340	350	247	169	73	84
C1GALT1C1_4	C1GALT1C1	267	224	165	76	202	124	128	70
C1GALT1C1L_1	C1GALT1C1L	339	425	72	1427	396	439	91	387
C1GALT1C1L_2	C1GALT1C1L	848	763	501	631	1099	1118	337	446
C1GALT1C1L_3	C1GALT1C1L	544	591	950	639	587	423	332	479
C1GALT1C1L_4	C1GALT1C1L	529	483	655	145	455	542	406	322
C1orf100_1	C1orf100	941	955	1001	808	1129	1562	1880	1286
C1orf100_2	C1orf100	503	352	335	316	837	707	395	553
C1orf100_3	C1orf100	344	349	146	370	135	368	308	449
C1orf100_4	C1orf100	294	203	215	299	143	447	160	355
C1orf101_1	C1orf101	759	700	671	566	1272	757	554	373
C1orf101_2	C1orf101	315	155	103	135	158	574	99	378
C1orf101_3	C1orf101	472	339	190	409	581	412	199	167
C1orf101_4	C1orf101	524	461	402	310	424	446	432	686
C1orf105_1	C1orf105	432	363	357	476	652	591	505	345
C1orf105_2	C1orf105	628	613	386	430	417	240	275	499
C1orf105_3	C1orf105	377	390	417	357	436	499	588	178
C1orf105_4	C1orf105	153	213	131	719	179	99	297	154
C1orf106_1	C1orf106	754	817	528	620	477	749	441	702
C1orf106_2	C1orf106	782	647	348	419	729	1061	1312	613
C1orf106_3	C1orf106	745	721	980	580	816	631	212	443
C1orf106_4	C1orf106	333	338	281	244	310	495	314	91
C1orf109_1	C1orf109	395	181	16	120	276	161	219	122
C1orf109_2	C1orf109	244	257	245	43	713	655	415	392
C1orf109_3	C1orf109	348	439	329	384	518	492	153	126
C1orf109_4	C1orf109	257	215	27	45	355	176	95	136
C1orf110_1	C1orf110	730	1012	541	922	584	841	455	654
C1orf110_2	C1orf110	818	737	623	618	684	670	404	630
C1orf110_3	C1orf110	614	573	560	652	473	539	451	844
C1orf110_4	C1orf110	853	939	984	625	769	632	885	647
C1orf111_1	C1orf111	641	958	706	762	1236	1093	622	631
C1orf111_2	C1orf111	696	787	447	501	791	254	1265	506
C1orf111_3	C1orf111	149	291	104	246	430	76	215	119
C1orf111_4	C1orf111	595	578	411	390	847	506	307	201
C1orf112_1	C1orf112	497	599	284	626	531	504	312	221
C1orf112_2	C1orf112	540	659	461	747	533	405	271	274
C1orf112_3	C1orf112	1053	1123	1090	1487	950	701	825	800
C1orf112_4	C1orf112	530	664	421	558	615	602	428	617
C1orf115_1	C1orf115	332	361	144	777	743	226	322	291
C1orf115_2	C1orf115	73	94	109	186	49	111	0	13
C1orf115_3	C1orf115	316	263	192	115	346	153	124	324
C1orf115_4	C1orf115	135	158	62	181	201	171	65	47
C1orf116_1	C1orf116	313	312	316	186	361	530	75	400
C1orf116_2	C1orf116	264	346	185	298	185	191	255	369
C1orf116_3	C1orf116	367	289	327	561	326	263	359	162
C1orf116_4	C1orf116	148	126	121	180	96	222	60	39
C1orf122_1	C1orf122	90	96	112	31	176	34	8	47
C1orf122_2	C1orf122	135	187	211	31	211	454	101	131
C1orf122_3	C1orf122	258	247	216	348	437	220	186	125
C1orf122_4	C1orf122	127	89	16	63	126	22	65	44
C1orf123_1	C1orf123	747	653	349	392	728	889	938	756
C1orf123_2	C1orf123	478	539	216	599	442	707	143	143
C1orf123_3	C1orf123	275	321	318	153	377	328	353	933
C1orf123_4	C1orf123	220	177	142	502	181	379	54	93
C1orf127_1	C1orf127	652	799	294	2018	806	815	608	498
C1orf127_2	C1orf127	499	443	347	419	512	764	365	591
C1orf127_3	C1orf127	634	856	518	984	437	708	190	474
C1orf127_4	C1orf127	586	668	552	753	647	796	356	615
C1orf131_1	C1orf131	460	569	224	506	803	542	186	592
C1orf131_2	C1orf131	295	202	36	88	97	176	162	68
C1orf131_3	C1orf131	244	293	216	275	142	411	153	168
C1orf131_4	C1orf131	209	244	71	182	152	404	131	278
C1orf137_1	C1orf137	401	634	513	817	415	594	235	379
C1orf137_2	C1orf137	206	229	392	177	354	118	82	179
C1orf137_3	C1orf137	206	219	153	162	200	124	89	314
C1orf137_4	C1orf137	191	264	103	121	319	219	170	239
C1orf141_1	C1orf141	932	663	801	1144	847	828	746	499
C1orf141_2	C1orf141	295	341	171	716	216	307	334	283
C1orf141_3	C1orf141	84	195	98	156	126	82	93	204
C1orf141_4	C1orf141	399	407	555	225	488	528	182	385
C1orf146_1	C1orf146	275	238	210	350	234	155	61	107
C1orf146_2	C1orf146	388	307	340	237	124	340	295	231
C1orf146_3	C1orf146	372	274	143	227	231	268	278	179
C1orf146_4	C1orf146	201	227	94	248	224	101	157	484
C1orf158_1	C1orf158	479	545	210	588	532	800	370	520
C1orf158_2	C1orf158	305	463	130	1422	191	519	87	316
C1orf158_3	C1orf158	542	549	538	473	645	687	327	652
C1orf158_4	C1orf158	175	230	204	54	289	401	192	283
C1orf159_1	C1orf159	153	180	82	180	85	172	188	733
C1orf159_2	C1orf159	434	483	3466	876	629	316	123	576
C1orf159_3	C1orf159	392	430	151	825	326	585	143	274
C1orf159_4	C1orf159	110	168	124	112	50	115	300	162
C1orf162_1	C1orf162	609	877	482	743	755	1047	497	421
C1orf162_2	C1orf162	375	425	152	348	195	512	274	695
C1orf162_3	C1orf162	403	310	38	375	500	396	243	170
C1orf162_4	C1orf162	269	129	155	166	279	117	79	185
C1orf167_1	C1orf167	706	570	571	689	686	760	570	782
C1orf167_2	C1orf167	106	108	15	204	56	111	336	111
C1orf167_3	C1orf167	835	808	598	812	1262	1081	1052	655
C1orf167_4	C1orf167	486	502	169	585	582	240	160	921
C1orf168_1	C1orf168	605	579	371	578	535	1210	694	429
C1orf168_2	C1orf168	1135	1149	791	1759	855	1072	546	1027
C1orf168_3	C1orf168	670	708	624	697	749	697	472	1067
C1orf168_4	C1orf168	495	486	765	301	472	720	786	679
C1orf174_1	C1orf174	335	492	687	469	304	743	533	239
C1orf174_2	C1orf174	180	191	1658	215	304	503	372	116
C1orf174_3	C1orf174	228	265	1773	497	193	159	364	184
C1orf174_4	C1orf174	412	391	205	233	279	404	148	278
C1orf177_1	C1orf177	312	208	6	376	238	294	421	109
C1orf177_2	C1orf177	661	747	592	665	687	728	564	866
C1orf177_3	C1orf177	556	472	248	213	781	675	577	284
C1orf177_4	C1orf177	629	689	327	598	519	454	337	824
C1orf185_1	C1orf185	772	684	616	670	1209	867	308	276
C1orf185_2	C1orf185	387	480	439	319	558	774	289	350
C1orf185_3	C1orf185	238	330	238	289	313	289	99	146
C1orf185_4	C1orf185	950	698	651	1036	903	833	628	956
C1orf186_1	C1orf186	555	450	791	556	612	481	628	329
C1orf186_2	C1orf186	402	362	171	255	327	277	219	194
C1orf186_3	C1orf186	249	288	226	434	582	540	111	145
C1orf186_4	C1orf186	469	426	661	282	323	548	599	1494
C1orf189_1	C1orf189	888	727	1403	870	997	872	478	525
C1orf189_2	C1orf189	523	729	940	705	758	634	574	744
C1orf189_3	C1orf189	519	553	556	441	582	515	291	1251
C1orf189_4	C1orf189	583	491	316	444	793	667	560	225
C1orf194_1	C1orf194	309	389	1091	379	295	374	110	399
C1orf194_2	C1orf194	659	606	526	575	589	709	555	2702
C1orf194_3	C1orf194	313	384	324	290	292	296	69	257
C1orf194_4	C1orf194	502	553	420	1078	731	814	291	262
C1orf195_1	C1orf195	259	259	92	520	168	245	150	109
C1orf195_2	C1orf195	538	501	477	637	475	666	384	443
C1orf195_3	C1orf195	545	445	511	378	1075	564	653	393
C1orf195_4	C1orf195	538	500	373	504	684	958	229	414
C1orf198_1	C1orf198	304	195	226	417	406	491	186	34
C1orf198_2	C1orf198	234	244	270	274	274	374	231	251
C1orf198_3	C1orf198	675	528	497	2269	683	717	361	305
C1orf198_4	C1orf198	406	432	261	692	341	310	661	272
C1orf204_1	C1orf204	556	514	463	339	819	425	397	310
C1orf204_2	C1orf204	259	229	71	364	206	135	268	291
C1orf204_3	C1orf204	287	299	198	163	320	574	268	1701
C1orf204_4	C1orf204	300	269	439	416	141	159	123	386
C1orf21_1	C1orf21	298	501	111	747	382	274	233	262
C1orf21_2	C1orf21	578	471	721	581	489	777	1352	373
C1orf21_3	C1orf21	332	376	136	401	387	227	174	563
C1orf21_4	C1orf21	365	412	323	259	730	391	284	662
C1orf210_1	C1orf210	416	278	339	368	241	460	112	382
C1orf210_2	C1orf210	825	748	516	784	523	924	1690	1348
C1orf210_3	C1orf210	297	316	297	497	347	456	315	414
C1orf210_4	C1orf210	118	159	166	262	37	104	98	124
C1orf216_1	C1orf216	463	408	335	250	326	394	264	159
C1orf216_2	C1orf216	247	213	458	66	154	173	175	176
C1orf216_3	C1orf216	154	112	198	160	293	148	132	259
C1orf216_4	C1orf216	156	138	131	286	209	182	64	49
C1orf226_1	C1orf226	481	416	684	1148	582	979	431	1297
C1orf226_2	C1orf226	589	582	307	370	391	371	227	220
C1orf226_3	C1orf226	284	312	165	230	125	437	156	160
C1orf226_4	C1orf226	341	361	416	260	509	223	186	268
C1orf228_1	C1orf228	198	206	204	214	82	104	50	77
C1orf228_2	C1orf228	610	642	699	369	611	417	693	1061
C1orf228_3	C1orf228	185	230	127	102	51	215	32	62
C1orf228_4	C1orf228	240	286	315	67	146	418	115	1241
C1orf229_1	C1orf229	265	202	34	217	331	326	65	142
C1orf229_2	C1orf229	268	293	362	154	533	208	282	151
C1orf229_3	C1orf229	504	483	288	404	607	611	164	293
C1orf229_4	C1orf229	238	232	325	175	132	241	56	89
C1orf233_1	C1orf233	822	1091	1793	1767	1084	744	1167	840
C1orf233_2	C1orf233	244	259	103	148	253	220	219	102
C1orf233_3	C1orf233	321	240	196	172	539	342	102	206
C1orf233_4	C1orf233	3	10	0	27	2	2	0	12
C1orf234_1	C1orf234	239	248	227	530	289	388	346	193
C1orf234_2	C1orf234	209	119	482	86	113	140	92	45
C1orf234_3	C1orf234	386	337	466	67	599	271	393	384
C1orf234_4	C1orf234	174	122	42	120	121	36	78	59
C1orf27_1	C1orf27	239	181	139	112	370	137	107	109
C1orf27_2	C1orf27	356	300	78	391	430	549	421	137
C1orf27_3	C1orf27	289	316	202	144	100	348	122	888
C1orf27_4	C1orf27	384	241	163	72	369	156	63	155
C1orf43_1	C1orf43	464	451	190	493	660	698	428	1727
C1orf43_2	C1orf43	211	263	165	187	251	404	241	238
C1orf43_3	C1orf43	361	338	301	1582	749	518	661	483
C1orf43_4	C1orf43	295	244	233	205	95	374	99	128
C1orf50_1	C1orf50	198	134	26	140	96	263	59	124
C1orf50_2	C1orf50	122	91	119	33	191	156	185	60
C1orf50_3	C1orf50	74	118	33	138	92	132	106	92
C1orf50_4	C1orf50	251	310	143	152	185	420	253	90
C1orf52_1	C1orf52	351	276	435	326	619	536	351	299
C1orf52_2	C1orf52	563	432	556	307	420	357	359	1161
C1orf52_3	C1orf52	252	320	198	257	529	742	1228	592
C1orf52_4	C1orf52	190	148	81	240	246	335	215	984
C1orf53_1	C1orf53	447	432	399	245	729	368	123	132
C1orf53_2	C1orf53	438	428	242	691	834	436	321	311
C1orf53_3	C1orf53	178	219	45	116	236	72	126	102
C1orf53_4	C1orf53	197	163	23	87	78	144	42	405
C1orf54_1	C1orf54	999	709	1120	398	657	649	604	337
C1orf54_2	C1orf54	584	456	366	389	457	343	208	609
C1orf54_3	C1orf54	894	862	567	1090	1161	1018	621	1560
C1orf54_4	C1orf54	713	724	2147	475	689	656	401	674
C1orf56_1	C1orf56	292	211	134	212	337	370	192	229
C1orf56_2	C1orf56	176	135	188	192	187	75	145	190
C1orf56_3	C1orf56	410	354	267	442	432	229	343	552
C1orf56_4	C1orf56	384	603	744	562	249	518	1090	253
C1orf61_1	C1orf61	494	624	484	546	674	366	226	230
C1orf61_2	C1orf61	991	1253	4381	668	1378	1292	1093	1943
C1orf61_3	C1orf61	1205	1121	1029	966	1244	1328	845	1016
C1orf61_4	C1orf61	624	484	396	288	996	889	2221	3396
C1orf64_1	C1orf64	763	730	410	1056	696	984	245	1119
C1orf64_2	C1orf64	636	707	931	595	788	829	519	512
C1orf64_3	C1orf64	568	671	899	386	675	792	265	265
C1orf64_4	C1orf64	392	281	302	153	252	358	216	996
C1orf68_1	C1orf68	496	422	411	497	666	814	147	1251
C1orf68_2	C1orf68	656	605	712	813	535	696	629	331
C1orf68_3	C1orf68	464	402	465	493	450	463	449	217
C1orf68_4	C1orf68	769	670	618	365	743	1024	740	397
C1orf86_1	C1orf86	497	566	298	709	482	630	422	1384
C1orf86_2	C1orf86	305	288	58	407	503	237	89	141
C1orf86_3	C1orf86	181	145	93	185	178	205	200	111
C1orf86_4	C1orf86	377	378	438	259	459	301	193	321
C1orf87_1	C1orf87	177	174	266	222	206	214	142	91
C1orf87_2	C1orf87	333	456	156	425	408	556	167	260
C1orf87_3	C1orf87	208	294	195	131	319	188	163	105
C1orf87_4	C1orf87	427	460	231	166	534	366	337	306
C1orf94_1	C1orf94	988	1184	799	1394	1160	1297	1050	1241
C1orf94_2	C1orf94	786	904	739	900	1384	1365	1211	749
C1orf94_3	C1orf94	946	873	611	1305	717	1123	1527	696
C1orf94_4	C1orf94	729	517	758	421	633	388	421	611
C1orf95_1	C1orf95	332	325	132	193	428	317	217	106
C1orf95_2	C1orf95	137	179	98	238	138	67	69	25
C1orf95_3	C1orf95	640	582	334	755	798	538	748	964
C1QA_1	C1QA	468	645	433	317	479	453	563	823
C1QA_2	C1QA	584	490	374	417	665	774	428	698
C1QA_3	C1QA	707	602	621	707	616	524	1029	883
C1QA_4	C1QA	387	291	258	360	264	324	271	209
C1QB_1	C1QB	226	244	122	264	195	351	189	376
C1QB_2	C1QB	568	427	358	586	994	650	524	360
C1QB_3	C1QB	93	136	34	30	198	16	9	131
C1QB_4	C1QB	132	112	95	60	191	197	14	15
C1QBP_1	C1QBP	187	304	73	262	156	264	33	335
C1QBP_2	C1QBP	833	740	1061	351	464	692	292	1506
C1QBP_3	C1QBP	319	357	216	261	212	282	268	347
C1QBP_4	C1QBP	115	150	33	17	126	121	62	11
C1QC_1	C1QC	815	628	431	963	455	900	692	1059
C1QC_2	C1QC	585	671	584	747	630	391	247	621
C1QC_3	C1QC	806	594	542	604	586	577	638	529
C1QC_4	C1QC	734	570	402	401	828	590	356	264
C1QL1_1	C1QL1	888	924	681	896	999	753	367	1355
C1QL1_2	C1QL1	237	202	69	88	29	391	289	214
C1QL1_3	C1QL1	144	112	197	87	230	121	172	602
C1QL1_4	C1QL1	225	229	555	71	278	578	245	144
C1QL2_1	C1QL2	258	255	148	210	165	248	78	282
C1QL2_2	C1QL2	140	148	64	214	91	262	334	24
C1QL2_3	C1QL2	319	300	474	341	505	167	157	282
C1QL2_4	C1QL2	276	391	152	174	259	245	265	141
C1QL3_1	C1QL3	441	401	644	1093	373	694	326	549
C1QL3_2	C1QL3	454	474	370	455	625	873	757	435
C1QL3_3	C1QL3	306	239	248	238	343	304	110	193
C1QL3_4	C1QL3	397	438	468	414	249	173	829	506
C1QL4_1	C1QL4	601	980	526	997	759	982	653	449
C1QL4_2	C1QL4	592	580	669	505	514	679	235	772
C1QL4_3	C1QL4	269	276	246	120	301	321	218	400
C1QL4_4	C1QL4	134	177	181	134	93	72	57	107
C1QTNF1_1	C1QTNF1	888	845	429	446	1047	885	684	505
C1QTNF1_2	C1QTNF1	150	165	86	186	272	301	230	360
C1QTNF1_3	C1QTNF1	319	385	321	347	450	357	113	329
C1QTNF1_4	C1QTNF1	217	203	301	254	491	345	37	360
C1QTNF2_1	C1QTNF2	571	403	380	673	544	686	327	583
C1QTNF2_2	C1QTNF2	167	175	31	167	101	218	50	323
C1QTNF2_3	C1QTNF2	344	240	465	181	288	409	307	575
C1QTNF2_4	C1QTNF2	364	395	161	447	233	385	184	529
C1QTNF3_1	C1QTNF3	470	807	524	854	627	864	228	495
C1QTNF3_2	C1QTNF3	359	307	402	125	445	370	1304	1126
C1QTNF3_3	C1QTNF3	771	553	496	791	825	867	578	331
C1QTNF3_4	C1QTNF3	196	197	234	320	414	176	129	159
C1QTNF4_1	C1QTNF4	181	144	95	274	289	218	210	51
C1QTNF4_2	C1QTNF4	200	139	73	190	186	252	86	298
C1QTNF4_3	C1QTNF4	985	911	602	567	1137	989	602	820
C1QTNF4_4	C1QTNF4	169	167	83	25	84	268	73	95
C1QTNF5_1	C1QTNF5	202	253	329	144	264	274	168	25
C1QTNF5_2	C1QTNF5	156	202	81	191	296	311	66	241
C1QTNF5_3	C1QTNF5	481	313	232	260	494	397	340	588
C1QTNF5_4	C1QTNF5	256	269	222	233	237	305	458	440
C1QTNF6_1	C1QTNF6	179	208	123	243	336	173	322	168
C1QTNF6_2	C1QTNF6	259	349	392	310	440	323	143	152
C1QTNF6_3	C1QTNF6	138	227	156	185	344	256	82	52
C1QTNF6_4	C1QTNF6	200	231	169	139	275	205	241	132
C1QTNF7_1	C1QTNF7	432	295	250	415	352	305	237	99
C1QTNF7_2	C1QTNF7	490	538	221	299	431	348	510	307
C1QTNF7_3	C1QTNF7	341	252	382	475	429	273	113	179
C1QTNF7_4	C1QTNF7	250	216	163	88	49	87	29	78
C1QTNF8_1	C1QTNF8	206	283	168	223	425	207	143	390
C1QTNF8_2	C1QTNF8	785	642	447	430	665	699	1137	676
C1QTNF8_3	C1QTNF8	135	177	123	118	149	324	237	227
C1QTNF8_4	C1QTNF8	443	377	962	196	569	346	256	870
C1QTNF9_1	C1QTNF9	587	638	256	513	868	335	403	547
C1QTNF9_2	C1QTNF9	477	328	300	287	336	267	202	486
C1QTNF9_3	C1QTNF9	510	674	467	430	554	618	96	260
C1QTNF9_4	C1QTNF9	593	802	861	517	792	739	357	437
C1QTNF9B_1	C1QTNF9B	434	623	447	1155	784	841	227	537
C1QTNF9B_2	C1QTNF9B	269	280	202	201	533	324	131	122
C1QTNF9B_3	C1QTNF9B	208	263	262	271	245	234	36	1106
C1QTNF9B_4	C1QTNF9B	191	102	333	142	120	165	132	165
C1QTNF9B-AS1_1	C1QTNF9B-AS1	611	797	408	546	501	636	631	532
C1QTNF9B-AS1_2	C1QTNF9B-AS1	309	507	436	384	360	468	247	281
C1QTNF9B-AS1_3	C1QTNF9B-AS1	489	687	402	322	420	614	443	333
C1QTNF9B-AS1_4	C1QTNF9B-AS1	461	482	591	416	501	366	224	341
C1RL_1	C1RL	786	500	574	434	619	650	335	322
C1RL_2	C1RL	426	307	134	469	418	239	527	175
C1RL_3	C1RL	311	292	258	589	402	387	300	289
C1RL_4	C1RL	449	386	237	261	569	533	763	172
C1S_1	C1S	299	397	408	156	364	483	1215	403
C1S_2	C1S	256	204	182	205	377	132	193	67
C1S_3	C1S	278	401	447	676	243	483	91	212
C1S_4	C1S	287	283	307	216	241	389	77	186
C2_1	C2	1251	953	1124	634	1321	1046	861	1259
C2_2	C2	1229	1247	841	946	1164	1410	1026	1286
C2_3	C2	870	934	770	745	1136	1391	926	1101
C2_4	C2	833	823	568	1193	1078	839	404	752
C20orf141_1	C20orf141	871	899	829	688	1257	749	592	445
C20orf141_2	C20orf141	397	329	538	280	248	667	476	129
C20orf141_3	C20orf141	190	281	518	298	234	46	302	114
C20orf141_4	C20orf141	380	578	502	485	739	667	366	537
C20orf144_1	C20orf144	570	763	719	566	845	739	453	865
C20orf144_2	C20orf144	750	851	263	1070	1116	941	740	1352
C20orf144_3	C20orf144	501	470	302	190	335	386	119	350
C20orf144_4	C20orf144	447	472	281	580	688	424	346	395
C20orf173_1	C20orf173	403	349	614	145	259	517	142	220
C20orf173_2	C20orf173	648	714	446	912	958	657	1379	1308
C20orf173_3	C20orf173	614	662	344	473	683	808	591	1173
C20orf173_4	C20orf173	560	592	741	731	477	619	433	537
C20orf194_1	C20orf194	512	430	288	330	475	624	311	912
C20orf194_2	C20orf194	577	591	438	1197	478	1123	550	438
C20orf194_3	C20orf194	181	285	128	185	102	488	38	213
C20orf194_4	C20orf194	148	183	324	112	361	174	282	404
C20orf195_1	C20orf195	295	224	223	209	339	310	155	270
C20orf195_2	C20orf195	292	268	223	156	149	600	633	327
C20orf195_3	C20orf195	506	426	273	318	463	527	126	236
C20orf195_4	C20orf195	122	132	78	93	173	57	100	126
C20orf196_1	C20orf196	427	472	390	339	547	360	177	1340
C20orf196_2	C20orf196	128	314	125	229	139	74	72	141
C20orf196_3	C20orf196	528	362	195	251	499	117	139	209
C20orf196_4	C20orf196	639	521	279	442	773	706	331	504
C20orf197_1	C20orf197	409	377	155	478	301	293	101	349
C20orf197_2	C20orf197	207	161	362	270	152	138	101	145
C20orf197_3	C20orf197	632	584	408	870	742	709	379	612
C20orf197_4	C20orf197	118	162	100	95	170	225	88	73
C20orf202_1	C20orf202	119	136	54	83	166	88	95	255
C20orf202_2	C20orf202	42	28	46	76	9	13	71	754
C20orf202_3	C20orf202	274	399	432	452	354	482	591	265
C20orf202_4	C20orf202	654	386	485	646	604	508	528	920
C20orf203_1	C20orf203	337	225	331	166	338	688	129	319
C20orf203_2	C20orf203	520	341	166	159	455	316	183	387
C20orf203_3	C20orf203	282	255	171	325	345	333	95	149
C20orf203_4	C20orf203	221	184	229	160	135	122	170	50
C20orf24_1	C20orf24	176	196	171	183	269	204	271	103
C20orf24_2	C20orf24	830	1031	751	752	1579	798	740	2066
C20orf24_3	C20orf24	180	164	63	83	400	247	93	44
C20orf24_4	C20orf24	93	94	61	11	58	121	54	186
C20orf27_1	C20orf27	245	210	152	97	143	262	77	542
C20orf27_2	C20orf27	177	281	72	129	224	322	36	199
C20orf27_3	C20orf27	291	153	7	88	178	133	106	135
C20orf27_4	C20orf27	318	375	239	256	473	615	106	266
C20orf62_1	C20orf62	324	395	230	490	543	362	280	290
C20orf62_2	C20orf62	233	376	343	169	346	273	200	391
C20orf62_3	C20orf62	448	446	132	3037	420	480	265	186
C20orf62_4	C20orf62	159	86	100	117	230	104	32	103
C20orf78_1	C20orf78	148	243	222	321	264	422	63	570
C20orf78_2	C20orf78	333	301	417	254	215	545	70	228
C20orf78_3	C20orf78	302	159	125	107	247	231	45	226
C20orf78_4	C20orf78	174	226	192	217	252	427	79	501
C20orf85_1	C20orf85	387	311	347	179	610	223	230	273
C20orf85_2	C20orf85	535	489	503	373	761	247	436	4161
C20orf85_3	C20orf85	263	379	211	142	446	399	261	346
C20orf85_4	C20orf85	575	427	369	668	595	555	237	269
C20orf96_1	C20orf96	317	269	41	76	478	185	161	118
C20orf96_2	C20orf96	168	173	89	275	158	46	41	258
C20orf96_3	C20orf96	160	62	181	331	99	152	91	55
C20orf96_4	C20orf96	216	292	121	600	281	311	51	266
C21orf140_1	C21orf140	410	430	514	389	577	437	1502	443
C21orf140_2	C21orf140	238	227	356	288	420	484	102	595
C21orf140_3	C21orf140	294	218	130	102	224	214	71	214
C21orf140_4	C21orf140	397	254	202	511	240	272	116	119
C21orf2_1	C21orf2	650	751	489	581	700	579	257	676
C21orf2_2	C21orf2	198	259	258	347	336	257	65	1850
C21orf2_3	C21orf2	110	227	153	123	97	474	93	19
C21orf2_4	C21orf2	609	591	440	778	618	653	233	498
C21orf33_1	C21orf33	167	148	107	256	219	277	186	52
C21orf33_2	C21orf33	165	132	85	211	138	48	201	89
C21orf33_3	C21orf33	132	170	72	147	574	48	197	74
C21orf33_4	C21orf33	788	611	640	580	731	708	934	3313
C21orf58_1	C21orf58	150	99	3	66	208	110	48	19
C21orf58_2	C21orf58	161	171	97	1298	77	48	86	42
C21orf58_3	C21orf58	400	324	500	189	233	157	841	229
C21orf58_4	C21orf58	88	222	40	344	396	185	61	103
C21orf59_1	C21orf59	1159	797	284	744	1101	718	431	651
C21orf59_2	C21orf59	333	308	170	188	233	518	199	171
C21orf59_3	C21orf59	240	253	208	84	306	159	66	157
C21orf59_4	C21orf59	483	274	175	90	109	477	46	188
C21orf62_1	C21orf62	565	542	552	270	691	496	379	535
C21orf62_2	C21orf62	272	336	80	199	223	227	236	418
C21orf62_3	C21orf62	159	183	102	184	110	309	165	95
C21orf62_4	C21orf62	309	302	140	162	420	285	56	248
C21orf91_1	C21orf91	338	386	449	472	531	160	251	155
C21orf91_2	C21orf91	478	441	417	334	359	265	604	459
C21orf91_3	C21orf91	268	252	41	77	330	384	232	254
C21orf91_4	C21orf91	237	337	126	370	309	176	421	206
C22orf15_1	C22orf15	635	496	1086	700	534	982	1583	219
C22orf15_2	C22orf15	697	603	177	366	477	977	1224	360
C22orf15_3	C22orf15	549	506	697	528	410	553	281	443
C22orf15_4	C22orf15	610	506	469	163	611	708	464	475
C22orf23_1	C22orf23	791	884	663	793	952	750	471	3177
C22orf23_2	C22orf23	692	680	456	2205	867	797	1032	2107
C22orf23_3	C22orf23	325	266	195	274	395	274	219	477
C22orf23_4	C22orf23	506	361	506	339	260	325	340	528
C22orf24_1	C22orf24	114	156	21	37	12	170	25	124
C22orf24_2	C22orf24	254	322	216	358	511	236	189	76
C22orf24_3	C22orf24	217	185	34	172	223	372	69	227
C22orf24_4	C22orf24	392	359	614	373	471	446	224	607
C22orf29_1	C22orf29	572	432	521	487	520	417	338	585
C22orf29_2	C22orf29	321	235	244	151	212	232	123	163
C22orf29_3	C22orf29	264	308	327	148	324	372	277	289
C22orf29_4	C22orf29	108	129	130	162	179	92	80	84
C22orf31_1	C22orf31	324	218	249	271	266	244	414	120
C22orf31_2	C22orf31	413	302	227	837	515	621	331	104
C22orf31_3	C22orf31	297	238	2446	346	315	217	203	174
C22orf31_4	C22orf31	512	352	282	273	359	634	423	248
C22orf34_1	C22orf34	152	172	38	259	235	452	124	513
C22orf34_2	C22orf34	180	149	33	115	135	227	87	88
C22orf34_3	C22orf34	478	439	418	175	655	399	1803	248
C22orf34_4	C22orf34	339	305	262	247	532	426	207	193
C22orf39_1	C22orf39	1098	950	1344	1267	1213	942	1531	1080
C22orf39_2	C22orf39	47	139	47	120	162	63	20	61
C22orf39_3	C22orf39	179	179	97	266	156	158	61	132
C22orf39_4	C22orf39	531	360	226	370	485	422	788	236
C22orf42_1	C22orf42	792	610	699	975	641	607	1438	419
C22orf42_2	C22orf42	873	873	962	1780	1060	823	1253	452
C22orf42_3	C22orf42	493	751	437	623	773	1044	596	646
C22orf42_4	C22orf42	965	997	410	809	1107	1395	372	1011
C22orf46_1	C22orf46	399	429	246	301	467	411	258	449
C22orf46_2	C22orf46	403	329	193	257	392	415	123	199
C22orf46_3	C22orf46	489	535	515	578	700	477	358	641
C22orf46_4	C22orf46	291	222	149	407	230	231	133	1021
C2CD2_1	C2CD2	335	509	174	569	212	851	616	885
C2CD2_2	C2CD2	827	816	617	454	1086	968	277	627
C2CD2_3	C2CD2	531	493	656	141	252	802	184	1088
C2CD2_4	C2CD2	360	249	172	65	342	410	169	353
C2CD2L_1	C2CD2L	488	457	120	433	519	317	193	209
C2CD2L_2	C2CD2L	241	273	250	229	299	229	91	1575
C2CD2L_3	C2CD2L	285	292	148	289	346	231	197	668
C2CD2L_4	C2CD2L	358	351	157	212	496	408	693	148
C2CD3_1	C2CD3	186	305	201	113	122	342	142	372
C2CD3_2	C2CD3	207	277	105	306	278	102	30	97
C2CD3_3	C2CD3	386	324	1729	338	412	453	245	506
C2CD3_4	C2CD3	218	197	47	132	144	19	102	107
C2CD4A_1	C2CD4A	289	306	194	235	521	117	165	232
C2CD4A_2	C2CD4A	506	449	332	941	453	822	243	573
C2CD4A_3	C2CD4A	279	304	2541	584	184	273	1198	719
C2CD4A_4	C2CD4A	372	411	267	639	591	439	148	514
C2CD4B_1	C2CD4B	288	233	39	154	255	171	147	70
C2CD4B_2	C2CD4B	385	354	238	379	465	289	846	196
C2CD4B_3	C2CD4B	101	87	51	90	116	136	123	126
C2CD4B_4	C2CD4B	87	70	32	40	63	13	8	116
C2CD4C_1	C2CD4C	617	539	829	540	1184	595	465	636
C2CD4C_2	C2CD4C	907	788	578	845	1080	849	757	744
C2CD4C_3	C2CD4C	25	7	0	0	0	0	0	0
C2CD4C_4	C2CD4C	548	523	286	475	699	692	245	1149
C2CD4D_1	C2CD4D	705	767	699	576	862	513	910	513
C2CD4D_2	C2CD4D	528	351	402	416	464	296	296	460
C2CD4D_3	C2CD4D	68	82	70	14	88	172	24	73
C2CD4D_4	C2CD4D	101	85	44	198	90	77	26	29
C2CD5_1	C2CD5	578	607	285	247	1031	670	367	374
C2CD5_2	C2CD5	629	633	635	764	849	1187	365	748
C2CD5_3	C2CD5	289	276	206	307	548	124	344	169
C2CD5_4	C2CD5	180	229	172	176	250	214	267	105
C2orf15_1	C2orf15	154	232	911	121	281	240	83	251
C2orf15_2	C2orf15	199	239	1505	352	442	176	23	465
C2orf15_3	C2orf15	212	163	109	77	109	146	373	119
C2orf15_4	C2orf15	113	185	57	5	102	190	207	313
C2orf16_1	C2orf16	290	185	125	133	383	217	69	130
C2orf16_2	C2orf16	551	461	480	390	550	361	2326	290
C2orf16_3	C2orf16	301	255	353	64	287	611	95	253
C2orf16_4	C2orf16	660	745	791	652	410	960	585	292
C2orf27A_1	C2orf27A	255	128	155	640	291	122	137	128
C2orf27A_2	C2orf27A	128	209	102	189	168	126	59	189
C2orf27A_3	C2orf27A	202	215	262	141	172	257	114	144
C2orf27A_4	C2orf27A	281	264	241	136	270	318	513	139
C2orf27B_1	C2orf27B	571	449	495	480	600	720	759	633
C2orf27B_2	C2orf27B	383	305	219	241	279	404	166	193
C2orf27B_3	C2orf27B	661	508	263	192	498	485	324	537
C2orf27B_4	C2orf27B	308	438	337	309	580	391	712	397
C2orf40_1	C2orf40	582	678	1210	828	615	1124	385	401
C2orf40_2	C2orf40	529	516	272	520	862	552	533	1354
C2orf40_3	C2orf40	379	348	352	826	528	423	312	288
C2orf40_4	C2orf40	512	547	282	416	339	335	310	445
C2orf42_1	C2orf42	444	488	212	391	467	620	385	661
C2orf42_2	C2orf42	496	564	350	385	425	1017	403	554
C2orf42_3	C2orf42	663	673	896	696	1011	863	211	509
C2orf42_4	C2orf42	482	354	74	208	359	449	130	733
C2orf44_1	C2orf44	457	559	219	642	438	341	745	363
C2orf44_2	C2orf44	776	830	1575	2764	881	783	666	1078
C2orf44_3	C2orf44	276	215	65	650	271	535	566	236
C2orf44_4	C2orf44	611	565	508	758	637	607	495	677
C2orf47_1	C2orf47	491	477	280	278	479	463	186	513
C2orf47_2	C2orf47	124	261	166	273	302	246	177	111
C2orf47_3	C2orf47	267	306	196	539	275	291	758	1581
C2orf47_4	C2orf47	388	432	610	282	344	426	124	729
C2orf48_1	C2orf48	959	1092	1177	994	1058	1269	526	1148
C2orf48_2	C2orf48	718	692	779	490	855	758	465	605
C2orf48_3	C2orf48	595	558	334	527	757	538	454	615
C2orf48_4	C2orf48	653	758	391	989	907	595	336	1439
C2orf49_1	C2orf49	293	307	179	243	148	137	325	183
C2orf49_2	C2orf49	290	329	232	48	528	89	151	253
C2orf49_3	C2orf49	589	613	362	503	820	616	472	423
C2orf49_4	C2orf49	206	154	3	58	291	524	177	82
C2orf50_1	C2orf50	506	535	324	1449	467	632	150	342
C2orf50_2	C2orf50	353	489	495	689	396	729	753	840
C2orf50_3	C2orf50	92	156	84	264	158	191	86	315
C2orf50_4	C2orf50	319	367	336	535	286	170	580	615
C2orf54_1	C2orf54	472	460	390	485	805	777	291	449
C2orf54_2	C2orf54	296	192	240	151	465	322	122	66
C2orf54_3	C2orf54	550	393	877	295	333	635	424	359
C2orf54_4	C2orf54	702	581	534	598	663	1051	478	635
C2orf57_1	C2orf57	590	749	678	591	774	882	459	898
C2orf57_2	C2orf57	256	278	197	208	465	465	348	416
C2orf57_3	C2orf57	679	579	499	597	530	497	722	344
C2orf57_4	C2orf57	229	214	362	197	134	345	290	196
C2orf61_1	C2orf61	370	363	308	416	329	367	257	240
C2orf61_2	C2orf61	93	185	187	149	132	119	68	184
C2orf61_3	C2orf61	455	372	219	280	312	400	161	369
C2orf61_4	C2orf61	269	174	640	77	327	238	14	29
C2orf66_1	C2orf66	277	318	241	145	407	377	124	182
C2orf66_2	C2orf66	874	763	839	1209	1172	1600	680	880
C2orf66_3	C2orf66	345	233	346	250	419	673	119	247
C2orf66_4	C2orf66	338	299	236	247	153	330	140	143
C2orf68_1	C2orf68	308	371	1489	416	239	734	288	381
C2orf68_2	C2orf68	330	302	107	238	345	135	341	136
C2orf68_3	C2orf68	127	202	67	104	301	315	48	101
C2orf68_4	C2orf68	570	421	349	524	338	390	385	227
C2orf69_1	C2orf69	319	343	39	344	79	485	193	191
C2orf69_2	C2orf69	977	694	1049	929	780	563	756	681
C2orf69_3	C2orf69	281	360	160	145	468	327	140	209
C2orf69_4	C2orf69	247	268	188	159	308	418	482	64
C2orf70_1	C2orf70	204	187	172	217	290	48	352	197
C2orf70_2	C2orf70	164	158	149	150	79	84	49	170
C2orf70_3	C2orf70	109	103	135	164	448	97	1	649
C2orf70_4	C2orf70	121	167	142	105	73	197	27	51
C2orf71_1	C2orf71	300	355	217	148	318	286	144	192
C2orf71_2	C2orf71	165	147	1432	122	238	59	83	203
C2orf71_3	C2orf71	216	233	217	421	165	385	96	263
C2orf71_4	C2orf71	158	224	400	173	361	537	161	1040
C2orf72_1	C2orf72	93	98	15	69	303	123	5	147
C2orf72_2	C2orf72	211	215	99	152	207	262	55	63
C2orf72_3	C2orf72	258	326	353	345	138	327	84	471
C2orf72_4	C2orf72	174	128	325	28	145	150	55	31
C2orf73_1	C2orf73	245	181	65	178	255	204	150	115
C2orf73_2	C2orf73	293	186	169	178	114	225	94	62
C2orf73_3	C2orf73	231	194	258	88	155	68	110	177
C2orf73_4	C2orf73	275	386	289	392	362	262	180	497
C2orf74_1	C2orf74	288	300	387	395	505	528	268	151
C2orf74_2	C2orf74	250	364	164	203	221	418	85	198
C2orf74_3	C2orf74	432	313	284	269	280	545	575	387
C2orf74_4	C2orf74	160	286	252	252	308	320	134	87
C2orf76_1	C2orf76	751	961	844	826	966	592	788	1748
C2orf76_2	C2orf76	275	483	403	335	590	458	544	683
C2orf76_3	C2orf76	340	410	148	251	395	289	372	215
C2orf76_4	C2orf76	522	503	512	703	798	935	632	713
C2orf78_1	C2orf78	616	836	468	1091	477	712	1657	2109
C2orf78_2	C2orf78	854	756	750	607	722	865	391	914
C2orf78_3	C2orf78	195	219	109	60	436	314	365	1334
C2orf78_4	C2orf78	621	478	318	608	722	442	474	343
C2orf80_1	C2orf80	156	154	808	275	167	171	59	286
C2orf80_2	C2orf80	359	242	259	488	234	360	378	235
C2orf80_3	C2orf80	809	722	489	557	596	421	345	563
C2orf80_4	C2orf80	123	136	20	206	94	202	38	206
C2orf81_1	C2orf81	111	93	32	103	56	393	43	28
C2orf81_2	C2orf81	141	109	83	86	206	215	213	99
C2orf81_3	C2orf81	259	187	101	195	201	165	142	147
C2orf81_4	C2orf81	138	147	101	120	136	188	81	438
C2orf82_1	C2orf82	359	319	313	279	445	458	304	297
C2orf82_2	C2orf82	426	292	190	170	222	502	109	145
C2orf82_3	C2orf82	107	113	179	308	79	91	394	124
C2orf82_4	C2orf82	278	233	536	119	298	150	515	332
C2orf83_1	C2orf83	664	417	733	270	561	482	693	406
C2orf83_2	C2orf83	263	240	223	499	139	372	299	303
C2orf83_3	C2orf83	316	299	111	187	324	409	181	360
C2orf83_4	C2orf83	885	817	494	395	765	549	1077	610
C2orf88_1	C2orf88	604	655	868	472	900	1050	557	1057
C2orf88_2	C2orf88	248	313	456	167	353	118	190	304
C2orf88_3	C2orf88	313	359	388	411	445	238	141	269
C2orf88_4	C2orf88	302	347	325	235	158	281	134	382
C2orf91_1	C2orf91	1055	769	705	495	1328	883	1060	1534
C2orf91_2	C2orf91	514	290	219	225	434	584	368	1263
C2orf91_3	C2orf91	441	317	313	138	455	271	222	1377
C2orf91_4	C2orf91	422	409	147	243	459	478	196	871
C3_1	C3	1185	1145	1396	869	883	1267	962	910
C3_2	C3	256	307	1516	164	195	271	209	130
C3_3	C3	806	663	751	1005	707	1053	430	251
C3_4	C3	898	699	685	939	936	1116	345	1694
C3AR1_1	C3AR1	419	438	656	503	722	743	375	195
C3AR1_2	C3AR1	318	397	375	287	268	334	97	328
C3AR1_3	C3AR1	211	193	67	174	332	248	408	30
C3AR1_4	C3AR1	283	291	282	293	314	176	147	185
C3orf14_1	C3orf14	320	711	374	550	547	794	1157	553
C3orf14_2	C3orf14	688	860	692	1126	759	1296	353	1374
C3orf14_3	C3orf14	401	611	820	589	499	624	1337	970
C3orf14_4	C3orf14	350	324	522	376	343	610	172	811
C3orf17_1	C3orf17	835	930	629	431	720	943	478	563
C3orf17_2	C3orf17	415	493	224	124	343	672	868	214
C3orf17_3	C3orf17	493	570	1094	141	426	619	877	548
C3orf17_4	C3orf17	664	518	487	167	935	593	573	1378
C3orf18_1	C3orf18	500	483	1271	623	684	744	361	296
C3orf18_2	C3orf18	223	216	242	421	205	291	86	281
C3orf18_3	C3orf18	571	528	564	324	421	354	369	1054
C3orf18_4	C3orf18	714	653	555	781	659	620	357	426
C3orf20_1	C3orf20	464	492	336	477	684	383	295	377
C3orf20_2	C3orf20	438	659	1153	661	654	794	441	389
C3orf20_3	C3orf20	706	557	278	513	313	577	370	324
C3orf20_4	C3orf20	755	829	476	699	586	927	417	1505
C3orf22_1	C3orf22	1072	1265	763	1538	1121	1188	971	1260
C3orf22_2	C3orf22	998	867	927	971	780	993	527	738
C3orf22_3	C3orf22	212	354	330	332	304	130	1135	298
C3orf22_4	C3orf22	796	879	701	1363	1058	859	383	887
C3orf30_1	C3orf30	1354	1177	1283	1205	1465	1309	885	1069
C3orf30_2	C3orf30	506	456	335	367	614	381	248	446
C3orf30_3	C3orf30	158	149	346	362	165	151	320	108
C3orf30_4	C3orf30	282	248	157	144	106	150	71	109
C3orf33_1	C3orf33	246	233	415	233	533	325	198	206
C3orf33_2	C3orf33	215	260	241	221	554	282	413	176
C3orf33_3	C3orf33	284	319	313	326	306	629	482	310
C3orf33_4	C3orf33	324	306	540	114	228	304	60	224
C3orf35_1	C3orf35	1324	1137	1131	1055	1587	1374	1082	1232
C3orf35_2	C3orf35	856	795	592	710	699	839	1065	623
C3orf35_3	C3orf35	142	84	115	84	175	174	67	47
C3orf35_4	C3orf35	89	159	69	64	176	14	411	94
C3orf36_1	C3orf36	289	309	210	371	118	233	130	26
C3orf36_2	C3orf36	489	413	801	196	400	461	208	166
C3orf36_3	C3orf36	79	65	199	184	129	93	109	8
C3orf36_4	C3orf36	350	340	93	403	536	322	85	204
C3orf38_1	C3orf38	190	194	39	319	54	406	201	25
C3orf38_2	C3orf38	259	276	92	132	296	143	89	187
C3orf38_3	C3orf38	241	292	285	202	305	260	136	336
C3orf38_4	C3orf38	558	337	182	152	538	823	249	411
C3orf52_1	C3orf52	220	396	226	466	577	410	783	281
C3orf52_2	C3orf52	315	285	169	450	308	456	894	252
C3orf52_3	C3orf52	748	690	937	492	447	893	362	325
C3orf52_4	C3orf52	355	390	561	252	283	203	79	481
C3orf56_1	C3orf56	848	1045	974	852	557	1080	733	1386
C3orf56_2	C3orf56	430	304	804	616	177	305	163	472
C3orf56_3	C3orf56	564	389	236	396	652	690	157	978
C3orf56_4	C3orf56	368	312	123	508	365	190	148	179
C3orf58_1	C3orf58	545	398	372	228	301	485	370	215
C3orf58_2	C3orf58	247	331	257	196	307	296	103	90
C3orf58_3	C3orf58	147	69	140	88	66	58	74	37
C3orf58_4	C3orf58	173	240	184	107	363	190	101	100
C3orf62_1	C3orf62	289	508	161	414	255	456	286	370
C3orf62_2	C3orf62	519	473	247	326	265	604	777	330
C3orf62_3	C3orf62	0	0	0	5	0	0	0	0
C3orf62_4	C3orf62	161	205	22	165	102	230	175	72
C3orf67_1	C3orf67	321	369	231	231	384	296	159	326
C3orf67_2	C3orf67	410	287	403	370	515	194	249	2001
C3orf67_3	C3orf67	129	170	131	102	206	181	203	155
C3orf67_4	C3orf67	340	222	150	158	422	286	234	307
C3orf70_1	C3orf70	272	436	190	243	218	166	86	267
C3orf70_2	C3orf70	80	101	133	30	217	54	15	29
C3orf70_3	C3orf70	187	141	227	37	199	137	160	54
C3orf70_4	C3orf70	333	241	319	256	237	441	405	447
C3orf79_1	C3orf79	586	654	597	496	866	567	280	677
C3orf79_2	C3orf79	716	639	697	470	960	1128	553	337
C3orf79_3	C3orf79	369	378	256	653	397	423	481	373
C3orf79_4	C3orf79	677	761	831	1544	1114	344	355	1069
C3orf80_1	C3orf80	686	624	589	598	621	537	250	360
C3orf80_2	C3orf80	667	677	528	488	623	769	271	274
C3orf80_3	C3orf80	745	716	1115	793	754	800	193	2028
C3orf80_4	C3orf80	560	628	500	698	512	488	194	144
C3orf84_1	C3orf84	306	223	235	180	392	198	402	80
C3orf84_2	C3orf84	300	246	295	486	288	317	255	223
C3orf84_3	C3orf84	312	392	228	243	441	438	83	132
C3orf84_4	C3orf84	503	430	510	447	761	651	1008	961
C4A_1	C4A	190	234	166	171	262	128	61	489
C4A_2	C4A	134	126	50	10	99	21	566	54
C4A_3	C4A	249	314	149	432	190	386	117	216
C4A_4	C4A	213	225	162	350	306	192	122	309
C4B_1	C4B	232	224	241	169	384	260	299	462
C4B_2	C4B	406	572	252	861	470	266	160	776
C4B_3	C4B	93	194	165	107	240	161	216	71
C4B_4	C4B	191	164	159	164	241	100	133	299
C4BPA_1	C4BPA	976	1159	821	1240	991	1023	743	1194
C4BPA_2	C4BPA	866	689	694	829	905	789	1021	1854
C4BPA_3	C4BPA	836	654	726	346	797	647	1107	370
C4BPA_4	C4BPA	849	1027	1407	1013	928	992	704	898
C4BPB_1	C4BPB	999	788	842	1166	423	720	382	335
C4BPB_2	C4BPB	442	480	380	578	336	532	623	499
C4BPB_3	C4BPB	90	115	108	82	111	151	30	124
C4BPB_4	C4BPB	356	308	425	278	686	384	290	233
C4orf17_1	C4orf17	652	486	498	434	756	680	858	492
C4orf17_2	C4orf17	239	315	316	222	427	365	134	608
C4orf17_3	C4orf17	405	238	324	514	426	301	123	426
C4orf17_4	C4orf17	304	302	371	296	505	314	83	290
C4orf19_1	C4orf19	857	686	497	647	950	955	581	547
C4orf19_2	C4orf19	965	1011	682	834	1010	684	900	1399
C4orf19_3	C4orf19	616	709	680	405	739	442	2503	275
C4orf19_4	C4orf19	948	756	562	1119	880	846	664	995
C4orf22_1	C4orf22	339	240	378	153	265	332	831	1224
C4orf22_2	C4orf22	908	1072	732	848	1192	801	584	1437
C4orf22_3	C4orf22	593	648	554	473	553	763	403	286
C4orf22_4	C4orf22	800	639	275	587	748	1043	1070	714
C4orf26_1	C4orf26	954	852	901	1087	943	491	1013	642
C4orf26_2	C4orf26	374	412	271	541	328	439	189	346
C4orf26_3	C4orf26	1231	1155	917	1023	1194	1197	2050	1181
C4orf26_4	C4orf26	879	818	939	727	904	1030	1219	963
C4orf27_1	C4orf27	866	776	831	554	864	1000	233	1565
C4orf27_2	C4orf27	571	555	450	479	409	1036	179	574
C4orf27_3	C4orf27	436	520	859	333	429	466	321	256
C4orf27_4	C4orf27	568	491	419	665	673	706	268	634
C4orf29_1	C4orf29	232	371	303	446	849	273	80	184
C4orf29_2	C4orf29	347	400	241	582	561	266	160	481
C4orf29_3	C4orf29	368	384	225	366	165	187	251	496
C4orf29_4	C4orf29	231	305	168	304	206	287	268	289
C4orf3_1	C4orf3	292	147	239	59	241	55	76	136
C4orf3_2	C4orf3	210	252	539	121	180	191	56	74
C4orf3_3	C4orf3	109	166	157	221	234	149	277	74
C4orf3_4	C4orf3	201	278	107	77	427	59	176	540
C4orf32_1	C4orf32	677	844	641	741	696	555	803	1301
C4orf32_2	C4orf32	356	271	416	347	299	251	342	304
C4orf32_3	C4orf32	561	633	354	409	615	427	261	632
C4orf32_4	C4orf32	539	442	216	359	680	578	342	718
C4orf33_1	C4orf33	174	213	263	82	102	533	98	449
C4orf33_2	C4orf33	388	398	386	242	326	379	190	2169
C4orf33_3	C4orf33	216	206	137	282	221	103	529	89
C4orf33_4	C4orf33	19	16	30	98	9	0	3	4
C4orf36_1	C4orf36	144	158	54	177	197	307	222	98
C4orf36_2	C4orf36	761	914	930	1025	876	514	402	638
C4orf36_3	C4orf36	179	218	134	359	264	436	75	49
C4orf36_4	C4orf36	118	107	65	91	256	96	97	143
C4orf45_1	C4orf45	270	219	196	405	308	54	55	99
C4orf45_2	C4orf45	177	212	48	59	84	375	15	222
C4orf45_3	C4orf45	335	384	411	324	394	404	652	233
C4orf45_4	C4orf45	425	424	274	448	590	783	412	325
C4orf46_1	C4orf46	782	888	991	2299	696	1145	410	1385
C4orf46_2	C4orf46	190	146	98	68	178	155	56	14
C4orf46_3	C4orf46	225	194	243	192	127	255	125	35
C4orf46_4	C4orf46	34	103	0	71	16	190	29	49
C4orf47_1	C4orf47	513	443	484	471	692	515	198	215
C4orf47_2	C4orf47	219	339	70	187	208	78	146	163
C4orf47_3	C4orf47	366	375	169	342	213	508	264	255
C4orf47_4	C4orf47	214	177	315	243	169	328	176	162
C4orf48_1	C4orf48	218	152	236	514	179	213	255	110
C4orf48_2	C4orf48	106	83	50	80	53	29	0	3
C4orf48_3	C4orf48	86	107	47	46	50	148	67	613
C4orf48_4	C4orf48	287	218	195	40	269	144	462	235
C4orf51_1	C4orf51	655	886	541	1604	772	1029	1376	449
C4orf51_2	C4orf51	368	556	415	307	313	339	425	638
C4orf51_3	C4orf51	577	740	306	579	685	663	543	1246
C4orf51_4	C4orf51	539	516	608	726	606	537	408	251
C5_1	C5	380	214	423	111	348	316	391	243
C5_2	C5	875	833	609	1116	1003	1054	432	686
C5_3	C5	401	280	187	620	444	342	252	98
C5_4	C5	148	192	319	167	469	459	126	59
[truncated: 3,229,732 more chars]
