# Supplementary material for: CRISPR screens are feasible in TP53 wild‐type cells
Source: Mol Syst Biol. 2019 Aug 8;15(8):e8679. doi: 10.15252/msb.20188679 (PMC6686785; doi:10.15252/msb.20188679)
Supplement: Supplementary file 1 — Dataset EV1 [file MSB-15-e8679-s001.zip › msb188679-sup-0001-Data_and_Code/Hart_et_al_Cell2015_guideLevel_logFC_matrix.txt]

GENE_CLONE	GENE	DLD1	GBM	HCT116	HeLa	RPE1
A1BG_CACCTTCGAGCTGCTGCGCG	A1BG	-0.226236066089749	0.368696154407372	1.72240332269934	-0.189193370989881	0.462957112662761
A1BG_AAGAGCGCCTCGGTCCCAGC	A1BG	-0.591757631077625	-1.55603183118456	-0.89101112853943	-2.32626727656606	-0.665067913322278
A1BG_TGGACTTCCAGCTACGGCGC	A1BG	-1.33180379267008	-0.541669013560018	0.419039470440957	0.662442056365906	-0.648817580823384
A1BG_CACTGGCGCCATCGAGAGCC	A1BG	0.954244438209084	-0.188596390336171	-0.851891749132331	-0.645824608355057	-1.37477483110592
A1BG_GCTCGGGCTTGTCCACAGGA	A1BG	-0.00124995791731869	0.673159192629059	0.194291557913201	0.210140065749234	0.393292756176491
A1BG_CAAGAGAAAGACCACGAGCA	A1BG	-0.515262309903771	-1.26501599721838	0.410160621238324	0.809146556444375	-1.04897156627183
A1CF_CGTGGCTATTTGGCATACAC	A1CF	0.167392041067935	-0.075809735030698	-0.267791674461452	-0.1643292491779	-1.54627640802223
A1CF_GGTATACTCTCCTTGCAGCA	A1CF	0.165284441168924	-0.518389527298456	0.690543865845012	0.0771379571237232	1.40582649694568
A1CF_GACATGGTATTGCAGTAGAC	A1CF	0.113822879286454	0.687504695469962	0.522475335248095	0.275780999631148	0.683933363984467
A1CF_GAGTCATCGAGCAGCTGCCA	A1CF	-0.0650476085593051	-0.792866451080696	-2.60869894450583	0.269993354662781	1.16612933999469
A1CF_GGTGCAGCATCCCAACCAGG	A1CF	-1.05068404410715	-0.685439565393921	-0.147776186489036	-0.919544508057163	-1.65392626830269
A1CF_CCAAGCTATATCCTGTGCGC	A1CF	-0.101824670629803	0.468635572757676	0.824194070855695	1.74516408498967	-0.856590596392718
A2M_AATGCTACCACGGATGAGCA	A2M	1.00838205643801	1.58645769817309	0.117646458025471	1.11304616168533	1.68446880389486
A2M_GGGAATTCCCTTCTTTGGGC	A2M	-0.787286139955477	-0.382420082870946	-0.480197145576051	-0.775866220103122	2.28895278312916
A2M_CCTTCTTAGCTAAACAGCCA	A2M	-0.151407259652149	-0.591766822306966	-0.952605062980447	-1.18353123857878	-0.652573447423179
A2M_AGTGACGCTTCCGACTGCCA	A2M	0.585244601843648	-0.392373093740262	-0.176028380155216	0.394579630970831	-0.421164185992117
A2M_CTTCCAGGGCTCCTACAAGG	A2M	0.510075910131426	0.237842093176361	-0.232838160133882	1.70415029909606	0.153640700044077
A2M_CAGTGGTCTCAGTGTGGAGC	A2M	-0.843792053309609	-0.777196361291653	0.521599721758708	1.90588412396515	0.570711590344306
A2ML1_TCACGGAAGTTCTTCTGCAA	A2ML1	-0.719247679658037	0.0836192564427984	0.0650998957465156	-1.12164308616135	0.299536499691124
A2ML1_CAAACAAACCTTCTGAACGG	A2ML1	-0.333578882564155	-0.0858128343580457	-0.436734572673732	0.209600350875078	-0.0739416260623167
A2ML1_TGACTCTTACCTTGCTGCCC	A2ML1	1.10116676738347	0.143932785473602	-0.94058011237347	-0.0365138198795896	5.6105712229498
A2ML1_GCTTACCTGTAGTTCCACCA	A2ML1	-0.485460939149843	0.221976903422419	0.145598623149258	1.5942867466543	0.977650842472202
A2ML1_TGTAGACCTGTCCTTCCAAC	A2ML1	0.566430971757166	0.567193269999662	-0.0226078467993105	0.402520261889012	-0.212385248116229
A2ML1_GCCGAAGTTTAAGGTGGAAG	A2ML1	0.184164928799384	-0.29723512830259	-0.0110135675731597	0.927330258607101	0.0240742683015663
A4GALT_CTGGAGGCGTCGGAGAGCAC	A4GALT	-1.96959907815475	-0.515347120080947	-0.280893682614218	-0.206421490743249	-1.17205630752523
A4GALT_CTGATGAAAGGGCTTCCGGG	A4GALT	0.27531738643653	-1.4219851561015	-0.840637264683815	-0.354806625200789	-0.645309917687815
A4GALT_CTTGAAGCCGATGATGAACA	A4GALT	0.487119772351007	0.346895556534715	-0.0204778813396009	0.655917685587904	-0.0865700790366171
A4GNT_ACCTGATTAAAGGCCCAGAG	A4GNT	0.572675157544958	-0.265276581418425	0.56691989864666	-0.332071324450676	0.130001146388088
A4GNT_AAGGCCCTGAGTTGATGACA	A4GNT	-0.202306323233155	0.260508655759791	-0.0717402257038198	0.496380205562505	-0.558577757775619
A4GNT_CAGCTCGGATGCATCCCGCC	A4GNT	-0.335865376129165	0.0660356683522045	0.183176851074504	0.73191687891387	-1.52932591882503
AAAS_GGCCCACATGGCACTTACCA	AAAS	-1.63004968608476	-0.479377086060558	0.110102445134644	0.309883374233476	-3.86571731800406
AAAS_CTGGTAACAGGTGTATGCCC	AAAS	-1.09468066819523	0.0468879183962157	-0.366179371800349	-1.79276842220249	-1.88356661689291
AAAS_ACGCCACATTTCGCTGCAGC	AAAS	0.248114002928915	0.510217309875411	0.00943053978476849	2.17536243001845	0.676365438637531
AAAS_TCCGTGTGTATAATGCCAGC	AAAS	-0.515597448320464	-0.0445045657873251	-0.25500164117272	-0.510536706430072	-0.304987871104002
AAAS_GGCCCATCGACAGAGTGCCA	AAAS	-1.17006501658719	-1.68578737735931	-0.449153550436852	-2.04570481664228	0.668258039176421
AAAS_TCCTGTCCTACAACTGACAA	AAAS	0.879643752728688	-1.08272267057059	0.121067215149016	1.13947468214749	-0.0911106204373685
AACS_GCAGATGGACCGCTTCCGGG	AACS	-0.908004095973509	0.134027532542624	-0.864324475591465	-1.2009611352671	-0.690070908749257
AACS_TAGGTTGTGGACACATCGAA	AACS	-0.182164114422792	-0.424766440552344	-0.226907365314414	-0.547089841841169	-2.25669834528126
AACS_TCCCTTCTGCCATCGTGGGA	AACS	-1.77908400817985	-0.518439982979157	-0.415551246404052	-0.557478164457104	-0.860916220720089
AACS_TGGCAAAGAGCACAACCACA	AACS	0.966441604364379	0.0487202200881476	-0.0488227734463496	-0.357610522811444	-0.980994451551665
AACS_TTCTTCAAGTCTGGTAGGCC	AACS	-0.467337290462196	0.3512193805728	0.196403938735807	0.806626915445098	0.471608330399
AACS_CATGCACTTGGGTGCGCCCG	AACS	-0.627799842763454	-0.54582806456894	0.103500940654472	-0.149130233313557	2.95701240161578
AADAC_AAGAAGCGGGACGTTCACCA	AADAC	-0.0986299054611571	0.34281627830692	0.2187382225667	-0.182421561360475	1.10361327065327
AADAC_TCCTCAACGTTATCTGGGAG	AADAC	0.0612666390586227	0.0776863130339044	-0.53712173285528	-0.0486312830940669	0.980545053621595
AADAC_TTTACATCCATGGTGGAGGC	AADAC	1.35061069598179	0.816889676612177	-0.103058953115457	0.220364513482148	0.31820762318705
AADACL2_AGCAACAGCGGTCACTCAAC	AADACL2	0.156993071324009	-1.26018280899207	-0.518060383321919	0.00206651999722785	0.300339734585253
AADACL2_AACAGATGTCTTGACTCCAG	AADACL2	0.880153056044764	-0.9259242322289	-0.135352989083127	-2.14302335061043	-0.244936899119659
AADACL2_CTGAGAATCATTGGCCAACA	AADACL2	0.597250711118574	0.558242112938763	0.0620538327465656	0.824423862866412	0.76348641287528
AADACL3_TCACAGGGATTGTCCCAAAG	AADACL3	0.198185034755902	0.323263228820984	-0.318685624207813	0.245886920986737	1.61734482835148
AADACL3_CCTGGCATCGTGTACTACCA	AADACL3	0.206417080711599	-0.00034090360818652	-0.304544330715919	0.187561764035579	-0.118778610112622
AADACL3_CGTGTACTACCACGGTGGCG	AADACL3	0.304145696517345	-1.3487014338755	0.498846329074686	0.0106351143823748	-0.0729716640813456
AADACL3_TCACCCAACTGCCAGAACCA	AADACL3	-0.463704782568297	-0.447810907138673	-0.307045737377313	-0.155577980958075	0.346884832917168
AADACL3_CATGATGACCTCTTGCCAGG	AADACL3	0.585541463529133	-0.221034370581433	-0.277958195987251	4.13327779253442e-05	-0.450224309184007
AADACL3_ACCTGGGAGTGCCCGTGACC	AADACL3	0.214890938696057	-1.77655125843838	0.270239307302935	-0.623393626026218	-0.0719091371885547
AADACL4_GCCAAGAGTAGCACTAGCCA	AADACL4	0.0487392652974964	0.552468339833245	-0.0219599321293646	0.52067943799295	-0.203438325152571
AADACL4_CAGGATGCTGCAAGGTAGCA	AADACL4	0.23196353667027	0.0548095356821311	0.197371071340244	0.306020406060384	-0.294808525032727
AADACL4_TAGAAGATGATGCCTCGCCG	AADACL4	0.678599092510778	-0.0527419492892947	-0.697458150017233	-0.433935083443817	2.12612993414926
AADACL4_CGAGGCATCATCTTCTACCA	AADACL4	-0.190591517920951	-0.200595657502493	0.328740833102852	0.0217593736559412	0.244796700905228
AADACL4_CCCGGGCCAGATAATTGCAC	AADACL4	0.495768697587114	-0.420783203110226	-0.0249939110874049	-0.0184193866372549	-0.235987037930817
AADACL4_TACACAAGTGCCGTTCAAGA	AADACL4	0.0252808299640014	0.239996279389638	0.0345748536430395	-0.049384594290061	1.85209740035407
AADAT_TACTGGCAGCTGCAGACAAG	AADAT	0.719715707466966	-0.0264462183611422	-0.432224549586965	0.161268383969082	0.921217278736099
AADAT_CCCACCCAGTCAAGGACAAA	AADAT	0.561545434527639	0.287694505856188	0.148090124155173	0.611746819816642	-0.510432368753739
AADAT_ATTTGGTAAGCCACCAGCCA	AADAT	-0.190173191591341	0.943859641488088	0.809604874673787	0.703239666360448	-0.359111034729817
AADAT_CCGGACCATGAGTGAGAAAC	AADAT	0.219299569837862	-0.367699441234104	-0.180923126212055	0.221028367040552	-0.57297976785175
AADAT_TCCGGACCATGAGTGAGAAA	AADAT	0	0	0	0	0
AAED1_CACCCGCACGAACACCACCA	AAED1	-0.121217301917908	7.45664300468087e-05	-0.0202393974498438	0.634597754694721	-0.212705563567069
AAED1_GCACGAACACCACCACGGCG	AAED1	-0.446444019681684	0.197737931883124	-0.0786252368659284	-1.09559036850045	-0.198775506925412
AAED1_TCCCGGAACAGCGCGCCGAA	AAED1	-0.572610333209839	0.138522735439601	1.00150788536584	0.576549269268132	-0.457312577317426
AAGAB_GCCAGTCTTACCACTGGAGG	AAGAB	0.756914189038143	1.35943679637466	-0.861636499532896	-0.161125875105027	-3.06877967256135
AAGAB_GAATTAGCCAGTCTTACCAC	AAGAB	-0.189271871423381	-1.11286419544993	-0.224126487401637	-0.375587150939017	0.472535772484073
AAGAB_TACCCACAATGCTATCAACC	AAGAB	0.0842652022285152	0.532459237303245	0.106794281092311	-0.0689368047014357	-0.744454025062877
AAGAB_AGCAGATCCCTGTCACCCAG	AAGAB	-0.1228404440817	-0.209205347434501	-0.805541374634984	-0.607549694641439	-0.188472045441697
AAGAB_CTGGTCTCCTGAGAAGACGG	AAGAB	-0.302079208553883	0.283072330324233	-0.150746478462505	0.839733608472154	-0.316724865255599
AAGAB_GCAGCTGGTGACTAACGCAC	AAGAB	-0.865641661583884	-0.39256882251262	0.212017464161324	-0.912299692381775	-2.16506264300229
AAK1_GCAGGATCCAGCAATCAGCC	AAK1	0.449333832668224	0.649758107595623	-0.126563074135245	-0.973054314236261	1.72726956089617
AAK1_TCCAGCCAGCGCTGACACCC	AAK1	-0.533103193596464	-0.113019795437268	0.621583927100406	-0.127788075091326	2.97638296992584
AAK1_TGGCGCTTCCAAAGTCACAC	AAK1	0.42578053513072	-0.506419331458007	-0.190263743461412	-1.43237881864816	-0.612397528270427
AAK1_TCTGTACCTTCAGGTCCCGG	AAK1	-1.05944927339301	-0.791850042247093	-0.141686120693106	-1.66119414808901	-1.70561580706273
AAK1_TTTCTGGTGAGGACAAGCAA	AAK1	-0.0888689196554704	-0.455043478939245	-0.477866137800533	-1.45717045338921	1.76902131198872
AAK1_TTCCGATGTAGCCACTGCCC	AAK1	-4.35251561694937	-1.50008450686223	-0.625474422800926	0.475160468409185	-0.0948906613862881
AAMDC_GGACTGCAAAGTATGGCCAG	AAMDC	-0.417503629838069	0.790217729905403	0.0625149094127679	-2.21175623440839	-2.64050520624836
AAMDC_ACTTGGGATTGGAGAGAAAC	AAMDC	0.797536531661872	-0.0325335714691931	0.200042342307944	0.810049951283233	-1.05118135239197
AAMDC_CAGACTCTTGTGATTGGCCG	AAMDC	0.439284927317065	0.578327791621242	0.661830247739076	1.12663086476001	-0.15181337334228
AAMDC_TATAATGCCTTGGTTGCCCA	AAMDC	0.231775246914401	0.333082802331439	0.21972752507755	-0.785377588809567	-1.66701010309823
AAMDC_TAATGCCTTGGTTGCCCAAG	AAMDC	-0.367408330624678	0.0230536413382648	-0.936215887417386	-0.543868325505013	0.814326041434151
AAMDC_CACGCATTTCTTTACAGACC	AAMDC	0.453270899896222	-0.394449003025618	0.594958661183073	0.387664065778969	0.730477337303908
AAMP_ATCCTGGTTGGCAGCAACAC	AAMP	-4.28962694815381	-0.852970668732365	-1.72921268214154	-1.73561618331436	-6.22171050135562
AAMP_CGTCAGCTGTGCCCGCCAAC	AAMP	-0.215065670544123	0.288914858615177	0.0502421578467898	0.657299297587655	1.14352782730173
AAMP_GGAGGTCTGGTCCTTTGAAG	AAMP	-3.86957775162865	-5.09166678091236	-1.53629779781664	-4.77797914590421	-1.11878768033706
AAMP_CCAATACCTTGGCAGTGACC	AAMP	-0.916774327363102	-0.427683100824769	0.230782426184844	-0.540710221088173	-1.4109051136363
AAMP_CCTACCTGAGTGCAATGCAA	AAMP	-1.99817433736723	-2.60226051271265	-4.72170947771759	-2.2056519443405	-2.84163328967278
AAMP_AGAACTTGATCCCGGTCCGC	AAMP	-1.87752437341016	-1.02922324170695	-2.25150361736154	-0.854197329640436	-6.00240466477306
AANAT_GGAAGTGTCCTCCTAAGCCA	AANAT	-0.700219876043039	-0.382009507594537	-1.00240235528789	-0.213214499426445	0.550909245200857
AANAT_GGCAGCGAAACTCACTGGCA	AANAT	-0.728018627372035	-0.0783079623349347	-0.410599284505547	-0.323034678087109	4.66414718398164
AANAT_CGGATCTCATCCAGGTACAG	AANAT	-0.43469777796263	-0.340298476713028	-0.0834675893158137	-0.561401062874544	-0.157319077161817
AANAT_TCCCTGGGCTGGTTCGAGGA	AANAT	0.307564806231541	0.498242072068204	-0.0996977242775081	-0.0788633238094308	0.474771626577465
AANAT_GCTCATGTGCGAGGACGCGC	AANAT	0.0694873154710998	-1.65270130165821	0.850618902316506	-0.780143304693881	2.619226950592
AANAT_GAGGTTCAGCTTCCACGCCG	AANAT	0.259085352574316	0.187153437427434	0.862631192107119	-0.253405616347867	-0.473979375016556
AAR2_TTCCTTAGCCTGCACCAGCG	AAR2	0.73922394186794	0.0343094673301478	0.141426253178343	0.77782903300172	-1.11610668213224
AAR2_TCCTTAGCCTGCACCAGCGG	AAR2	0.412389867483181	-1.17411452908814	-1.28101637217248	-0.141790616735624	-0.0723967067980331
AAR2_GGGCTTCATCTCTGGTAGCC	AAR2	1.16538128484563	0.80054065079612	-0.80011035621425	0.996620328514571	1.44748335725943
AAR2_GCCCACGCAGATGTTCCCAG	AAR2	0.0215398418409199	0.142756562664621	-0.527671701872109	-1.02715581944918	-0.857240395006663
AAR2_GGAACCTGAGGACTGTGCCC	AAR2	-0.732372369490144	-2.26682370682532	0.508540912316986	-2.45086335691337	-1.36323994057708
AAR2_GCTCCCTGAGGGCATCGAGA	AAR2	0.484734592909788	-0.00807331337050468	0.454141421655815	-0.0108950509338042	-0.917755467517758
AARD_AAGTCGCACGCGGGACGAGG	AARD	0.503557217356833	-1.7345301101451	0.830420528999755	1.78889457425817	-0.956476428056541
AARD_AAGAAGTCGCACGCGGGACG	AARD	-0.173548638913475	-0.444126903651504	0.626194618994771	-1.16923761607702	0.797318163482354
AARD_GAGCACGGACATCCAGGAGG	AARD	-1.60821222856623	-0.480349594984703	0.967228325914971	-0.456268457691437	0.406364273469943
AARD_TGCTGGAGGACCTCAGACGA	AARD	0.157340921560441	-0.437570303083969	0.156422171720244	-0.584009556583137	0.506117633113544
AARD_GATCTCGAGGCGCGTGCAGG	AARD	0.457852067514985	0.414558238283584	0.851151518518517	0.492713266704094	0.0423336739156021
AARS_TGGACTGATTGCTGAAGAGA	AARS	-4.96109310595015	-0.337382199215766	-2.04606602520713	-1.8187808878322	-2.3248109189174
AARS_GAGGGCGTCGCATCCTGGAC	AARS	-0.395129861606985	0.130851770634334	0.603787549930493	0.337142599818971	1.03064697493932
AARS_CACGCCCTGTGTTGTCAGGC	AARS	-1.75554611431375	-0.560790599251918	-1.85476173233126	-2.84979624290884	-4.93491835524014
AARS_AGGGATGGGCCTGGAACGAC	AARS	-2.63953017259017	-3.43438956851825	-2.31147346320709	-5.75781043955589	-3.76534767485062
AARS_CGCCGCACATCTTGTCAACC	AARS	-0.301434760818968	-0.109233297749196	-0.122458500921662	-0.833568297883397	-1.09514255415304
AARS_TGACCTGGACGATGTGGGCA	AARS	-6.3743383400818	-1.86129832643961	-2.85294603023844	-1.61714942942797	-3.60246617562208
AARS2_ACCTGTAGTGGTGGAGACAC	AARS2	-3.91529787644756	-2.87771685963287	-2.59228388465909	-1.38587093015792	-2.84439471080012
AARS2_CCTACTCGGCCCAAGTAAGG	AARS2	-1.26532585048706	-0.823081555331628	-1.64223409603693	-0.162149254890282	-0.70472000399356
AARS2_TTCCTGTGTCCACATGCCGC	AARS2	-1.02226207560495	-1.21852807108964	-1.5522856752931	0.569072944752232	2.55073353410178
AARS2_TCTCAGTACAGGGCCCACAA	AARS2	-2.21702520606442	-1.53503650126974	-1.43133743102787	-0.577772380781733	-0.96557939768388
AARS2_CGTGGATCCACGAAGCGAGA	AARS2	-0.225844875242622	-1.86694430464577	-1.71976340824236	-0.661835361213628	-0.6731924908107
AARS2_TTCGGGACCGCCATGGCCAC	AARS2	-4.39788731993085	-5.6115116508892	-3.58674912588621	-0.968070466039287	-1.89521101001196
AARSD1_TGTCCTTTGTTGTAGGAAGG	AARSD1	-0.178685511628618	0.191660806455032	-0.706308810558245	0.58134687329697	-0.423956604753767
AARSD1_CATGATCATCAGGCAAACCC	AARSD1	-0.287594901695609	0.34289812963326	0.362165141372515	0.271955230422652	-0.753880025122917
AARSD1_ATTTCGGAGTGCGATTGAGC	AARSD1	1.97766349437681	0.602097138241506	-0.354338893920832	0.216397329288353	-1.6085327602987
AARSD1_AATCTACCCGGACCAGAACC	AARSD1	-0.193845778911548	-0.15761944451177	-0.00653363426329046	-0.384841399906906	0.253982122162184
AARSD1_CTGCAGACTGAAGGGAGCAA	AARSD1	-0.55143477439475	-1.16878446075593	-0.729512110077624	-0.897815919337097	-0.518465050378548
AARSD1_GCGTGACAGTTATGCCCGAG	AARSD1	-0.229295342283849	-0.062744442267206	-0.729394308005885	-0.0299029085496152	-2.09288385435565
AASDH_CTCTGATGGTGAGGTACACG	AASDH	-0.0908880526148699	-0.603573879118261	-0.975973753564388	-0.562921058653623	0.197623532348975
AASDH_ATGTGTAGATGCTTCACCGC	AASDH	0.220206526352367	-0.0477111890052334	-0.126218770372744	0.170737095004996	-0.356917889135967
AASDH_TGCTGAAGAGCTTCAGCAAG	AASDH	-0.823109506258939	-2.3344388760127	0.592968066984951	1.1707456662961	2.06859697936003
AASDH_ATGGAAACGCTTCACCACCA	AASDH	0.304200020693714	-0.0639510255485312	0.623145369310453	-0.0987773669645058	2.55537668650779
AASDH_CGATAGGTACATAAGCAGCC	AASDH	0.511947644213045	-0.204126923508231	1.14918902861596	-1.7147861509773	-0.614829454158607
AASDH_AGGTGTAGTAAACTGGAAGC	AASDH	-0.396491832643842	-0.503339480061499	0.147792959835302	-1.07547505513056	3.42649413920623
AASDHPPT_AGTGCGATCGATTCAGCCCG	AASDHPPT	-3.54495302993706	-2.65772628250606	-3.47340930309326	-1.26060485420132	-1.70674238914485
AASDHPPT_CGTCCCGGGCAAAGACGAAC	AASDHPPT	-1.08132271125132	-1.55783678712151	-1.91142086058925	-0.607232623273554	-4.10646495258336
AASDHPPT_CCGGGACGCTAAGGCAGCCA	AASDHPPT	-3.91556791699748	-3.21409681916394	-4.02636158245895	-2.92877966213381	-7.02709268809137
AASDHPPT_TAAGGATGAGTGGACTCAGC	AASDHPPT	-0.4762833339732	-2.29303465797662	-2.02920554706986	-1.70150739719933	-0.569249150171369
AASS_CACCTATCTGCTCGATGGAA	AASS	0.147155881698156	0.834324477638984	-0.242508831992635	-0.19771148542388	0.231868237303053
AASS_GCTAACATGTGATCCAGACC	AASS	0.329943419391175	-0.211383134172812	-0.00826823018522482	0.648839566059467	-0.386023424079375
AASS_ATTGCACCCTCTTGTGGCCA	AASS	0.309469742823432	-0.343565640750325	-0.0980224286344571	0.669784958611908	0.553069112528461
AASS_AGTCACTTTCAATGGGCACC	AASS	0.100044404662906	-0.0187519668385524	0.36131001866534	1.19809923563739	0.480636937007813
AASS_GGGCAGCCTTCCACACCAGC	AASS	-0.701714575015812	-0.0958290524461705	-0.307271697886361	0.821076253409621	1.74900455097284
AASS_TGTGTTGGCCGTCCGGAGGG	AASS	0.435796226083203	0.142631236784111	0.377046106519137	0.408292653674416	1.15922623305806
AATF_ACTGTTCCAGTTGCAGCGCC	AATF	0.0484855017212931	0.644522512412993	-0.0869726853963813	-0.226486535523731	0.656858615011615
AATF_CCCTCTTGGACACGGACAAA	AATF	0	0	0	0	0
AATF_GATGACGCGGAAGACTCCCA	AATF	-3.34916041162978	-4.41828089633917	-1.57109528974528	-2.61111452018752	0.439085835582561
AATF_GGACAAAGCCCAATGCGGGA	AATF	-4.16505651118585	-1.16711443862305	-2.20322571155483	-2.20962255457581	-3.39269933403181
AATF_ATGGCACGATAAGACCAAAC	AATF	-0.200677495021529	-0.745234233372494	-0.731777399675506	0.510580191941545	-1.14400456176101
AATF_CACCCTCCCGACGAAGGCCA	AATF	-0.425288280675782	-0.590049300439091	-0.116254497375494	0.810219469391723	2.04339443587687
AATK_ATGAAGGTGCAGGACGCCAC	AATK	-0.762674677073252	-0.776485673668542	0.0808979267101959	-1.20158874144049	-0.815006725457157
AATK_GGCAGAACTCCATCACCAGC	AATK	-0.0316692546081915	-1.47878682928091	-0.417848196190368	-0.79703393448522	-3.19555433342205
AATK_CGATTTCCTTCAGGTACAGG	AATK	0.249943366963584	-0.207711544355119	-0.593382302916557	-0.435868153732835	1.15874114448814
AATK_GGACGAGTACGCAGCCGACC	AATK	0.445450889532332	-3.78897179865368	-1.66967225182747	1.17507329963224	0.567521997973877
AATK_GACGATGACGGCGAAGAGCC	AATK	-0.769993724958441	-0.375009049737211	-1.1532564347893	3.38656913385935	1.565707321045
AATK_TTCAGCTCGCACTTCGACCC	AATK	-0.267344775189561	-1.80199611606437	-0.658812848599524	0.359926281539375	-0.593917574376317
ABAT_TTCAGGGTGGCAGCACGCAA	ABAT	0.195831545205482	0.398129233833264	0.289037988048727	-0.609819802897114	0.049983773163991
ABAT_TGATGAAGACGGAAGTCCCA	ABAT	0.264969034198508	-0.500658616114722	-0.0199237200233802	-1.06377277957552	-1.55196043610597
ABAT_GGTTGCCGTCCACATCAACC	ABAT	0.79461773295587	0.946496944053762	-0.385017322752672	0.320626523215622	0.183638170181368
ABAT_GGATGAGTTTCAGCAGGGCG	ABAT	-0.228012107127676	0.790478711521666	1.0897722354799	0.0889583707914935	0.400832826124374
ABAT_TCCAGAACTCACCGAGAGCA	ABAT	-0.346644097083573	0.570553676491185	0.0915980713641731	0.42793707332329	1.55484671866436
ABAT_CGCAGGCCATGGTGATGAGC	ABAT	0.884199971719475	0.620695594609137	0.489866382351249	-0.00655458011743518	0.572042953848833
ABCA1_AGACAATACGAGACACAGCC	ABCA1	0.200292454561959	0.815011633212253	1.01663966128281	0.443960886410526	0.308825318602817
ABCA1_TCCCTTCCCGAGCAAGGAGC	ABCA1	-0.181228748266726	-2.25035144564945	0.0310479045621037	-1.72228576506485	-1.41603689164936
ABCA1_GCGAGTACTTCGTTCCAACA	ABCA1	0.2854384386485	0.389412888633052	-0.237933800188688	-0.674846119111358	-0.422524523692414
ABCA1_GGCTGATGTCATTCTCCACA	ABCA1	-0.410768891254555	-0.816343008468039	0.29260800999102	-0.0682324351925654	1.34152828839816
ABCA1_GCCTCCGAGCATCTGAGAAC	ABCA1	0.510032131235301	0.222744685717186	0.397699859047874	0.324468616079398	-0.676866862609706
ABCA1_GAGTCGGGTAACGGAAACAG	ABCA1	0.142598524425227	-0.59029861917479	-0.166190964108555	0.691045724072759	-0.588694757570051
ABCA10_GACACTTCAGTGAATGCACG	ABCA10	-0.0720164410719019	0.764211196432842	0.779201407998092	1.44236094336813	-0.356727931545082
ABCA10_CAGCATAATTCCTTATGCCC	ABCA10	-1.06153598484708	-1.51664825659773	-0.0291362080568827	0.0090587779857139	0.0277744001623602
ABCA10_CTACTTTATGCTCCTTCAGG	ABCA10	0.407499659204039	-0.122893987770661	0.396359323627356	0.326371169565764	0.552657096934677
ABCA10_ATACTTGGGCATAATGGAGC	ABCA10	-0.0885955941911407	0.222700570909227	0.285851563808324	0.372633479388161	0.116375647389561
ABCA10_AAGGAGCACTCTGAATACAC	ABCA10	0.154165611382566	-0.29225745813809	0.31781539415931	-0.149114995618813	0.790987514807517
ABCA12_GACATCATTAACATGCCCGC	ABCA12	-0.239335825364982	0.676580466907954	0.520177313909891	0.955429000753916	-1.93415164156152
ABCA12_AACCGAATGAACACACCACA	ABCA12	0.438189785524961	0.0391137862231521	0.580604359892415	0.978019857142155	-0.598051915768887
ABCA12_TGCATCTTCTAGTTTGGGAG	ABCA12	-0.188767731612251	0.33820245564409	0.220796233465078	0.297049143858941	0.517128043328077
ABCA12_CTCAGCTCTATTATCAGGGA	ABCA12	0.744287391296376	0.431232251582423	-0.890898562343308	0.423989763191214	0.330310228782513
ABCA12_AGTTTGGCCAGAGGTTCACC	ABCA12	0.0281413741402256	-0.478357628082775	1.37472995785655	-1.09510022970702	-1.48607981328878
ABCA12_GCACCCAAGTTCCAGAAAGA	ABCA12	0.352938381122769	0.199478140780128	-0.557509476589998	0.173797004939843	-0.678165072503232
ABCA13_AGAGCCAATTCTTCCACAGC	ABCA13	0.162454665078389	0.442661321648061	0.340921802211825	0.819850661199206	0.0485374535825182
ABCA13_AGCCATGATCATGTGGAAGA	ABCA13	0.164089413892363	0.253435061316551	-0.516282360357347	-0.504725042956783	0.218544772481917
ABCA13_CTGGCTGCGAGTCTACCAAC	ABCA13	0.0340642119315861	0.448392970061315	0.131356162284464	0.184133354919945	0.773256227230906
ABCA13_TCAGAAGACACTCACAGGCA	ABCA13	-0.0726881290683875	0.10548587067827	0.633016293370726	-0.381628369953058	-0.645668868457709
ABCA13_ATCTCTTCAGTGCCGGCCAC	ABCA13	-0.581333770335416	-3.28575445747563	0.551275714830507	-0.589715741978932	2.18819106660242
ABCA13_TGGTCGTTTCTCTGAGAAGG	ABCA13	0.28360864498315	0.439020627684222	-0.127902609045259	0.202968496057696	1.8581734194123
ABCA2_TTACCTCGGGCGGGTCCACA	ABCA2	-0.0115254295209936	0.845556592242586	1.67293025291983	-0.28984082458044	-1.66290695139385
ABCA2_CACGCAGCTGCTTGAGCGCC	ABCA2	-0.617773146830604	0.285827853577133	0.727640354832855	3.18832539319184	-0.50491419678792
ABCA2_GGCGCCGCTGTGTAGAAGGC	ABCA2	-1.50153727760881	-2.11894717300669	0.811632182793512	-1.11392725651224	0.962744788015107
ABCA2_CCCACCATCTCCGTGAAGGA	ABCA2	0.151426166020648	0.390474754976657	0.401773940503926	0.65500991433651	0.283280899166719
ABCA2_GACGCTCAAACGCCGGAGCC	ABCA2	-0.0782651000233384	0.508494291217131	0.258925839045629	1.36406799994551	1.27697398725085
ABCA2_CCGCGATTCCGAGCAGCCAG	ABCA2	-0.664097040889707	0.25718497271053	0.34336339334441	-0.362624686407884	-0.779241501912374
ABCA3_TGAAGGAGGCGGCGATGAGG	ABCA3	-0.0321742924361457	-0.0220151272685536	-0.597484422181172	-0.261459059572005	-0.191016862087838
ABCA3_CGTGCAGCATGCTGTGGACC	ABCA3	-0.799424478494713	0.0754544880847976	0.422099420210595	0.496457548023238	0.58516458301996
ABCA3_CCCTAACCGAGCTTCTCACC	ABCA3	1.03848214406956	-0.162268456389575	0.9044226139184	0.283577927966655	-1.16044576254943
ABCA3_ACGTCTCACCGCCAGCGGCA	ABCA3	-0.254168101385025	0.714016009188733	-0.142085961149429	-0.298628182097706	-0.700678810110057
ABCA3_CCGTCACTGAGACAGTGCGC	ABCA3	0.120953261972168	-0.348376807423325	-0.351866463146801	3.05960890858833	0.409864941891055
ABCA3_GATGGCTGTGCTCAGGCAGC	ABCA3	2.31177928702935	0.192925219692302	3.15520113126585	5.07597237373652	-1.5030014385181
ABCA4_CTCGGGTGCTCTCCTTCAAC	ABCA4	0.637691200842068	0.976486639224236	-0.131377414543993	0.904102463185282	0.505323704793182
ABCA4_AGACACTCTGTATGCCAACG	ABCA4	0.458375368617419	0.800066519663747	0.277892933778803	-0.236007302090599	1.10200778429039
ABCA4_GGTAGACCACTGAGTCAGAC	ABCA4	1.52612042887229	1.34216762027698	-0.894552598047043	0.9745055404659	-0.931283225322402
ABCA4_TCTCTCCGGGTGAGTCCGGA	ABCA4	-0.695969004642629	0.661539228673309	0.125388783909989	1.59815269199995	0.685954479783084
ABCA4_GAATGCTGCCGTGGCTCCAG	ABCA4	-1.00510331719466	0.0461676683088996	0.98038674711015	-1.43604931125965	1.5010259460069
ABCA4_AGAACTGGACCCTGCGGAAA	ABCA4	-0.103565856374235	0.246407104562631	0.0972024732843959	0.34889245445244	-0.0243174162257047
ABCA5_TATTGAACCAACTTCAGGCC	ABCA5	0.189855458515502	0.349103146702297	0.920670335876112	-0.0426666699045585	0.027075985970522
ABCA5_GCTACTGAAAGCCTATCCCA	ABCA5	-0.333045098208635	-0.551024581141056	0.50476434422723	-0.760799916882602	-0.754454942856817
ABCA5_TAGCTTGCCTTTCAAGGACA	ABCA5	-0.407936762630214	0.0572048040845963	-0.544571513935454	-0.166948144586735	-0.604232971991138
ABCA5_TTACTTGGCCACAGTGGAAC	ABCA5	-0.0194977295410306	-0.327121763231474	0.436676819603445	-0.0195146412719154	0.254391865002548
ABCA5_TCGCAATGACTGCCATAAGA	ABCA5	0.22078033738485	0.40696993032907	0.601842870111299	0.0480938664636961	1.32999899536237
ABCA5_CATGTCCACTGCAATTAGGG	ABCA5	-0.21133329646595	-0.5226103241549	0.251715514091345	0.462378733870957	-0.729922775002062
ABCA6_GGTTCATCCAGGAGCAAGAC	ABCA6	0.359877641095885	0.312269737133586	0.427157735828493	0.63776118020029	0.915296359543849
ABCA6_ACGCGAGGCTCGCCATCGCA	ABCA6	0.276389456788446	-1.80476923727171	0.76016734235901	-0.224423679038614	1.03364868127277
ABCA6_AGCCACATAGGACTCTGGAC	ABCA6	0.0480106581291358	0.105297013105568	0.401853511733059	1.83677051247752	-0.271577495029267
ABCA6_TGCAAGTCTTTGCCATGGCA	ABCA6	-0.19628355962062	-0.136772057018679	-1.21951570920149	-0.166560486816253	-0.0318155156439992
ABCA6_GGACAGTCAACTATCGAACA	ABCA6	0.659318908219283	-0.18851031224722	0.33875908941158	0.203141311017056	0.711101759583319
ABCA6_ACGGCAATCCTGGGTCACAG	ABCA6	0.0877500164747484	0.542567531954954	0.647648374256586	1.06632834178629	-0.014895648042976
ABCA7_CATGTATCGCCGGAGACAGC	ABCA7	0.670346843934697	0.774361440452621	1.30960797857517	0.258491632062198	-2.54645335570969
ABCA7_ATTCGACCAGGAGCTGGACC	ABCA7	-1.49459514367205	-0.718805393983503	0.316450270309452	2.06311476172555	-0.593174747864713
ABCA7_TTGAAGTTGCTCAGGCGCCC	ABCA7	-0.847443948417148	-0.566878058220388	0.0697310422859365	-1.21545439348049	-1.48204242202429
ABCA7_TGCGGGCATCGGCTAGCAGC	ABCA7	-0.441378899584686	-0.423431799554623	-0.261484031463997	-0.395795238480666	-0.522253135422117
ABCA7_TCCAGCATGGGTGGTTCCAG	ABCA7	-0.395443143866547	-0.358754800259785	-1.1485467268805	0.562967114471902	-0.0813018750747615
ABCA7_GCCTCCAACAAGCTGTGCAA	ABCA7	0.962080085826676	0.334042734243997	0.818425979848497	1.74041787897997	0.229570206255153
ABCA8_GAAACCAGTGATTACCCGCC	ABCA8	1.12596367300536	1.07951824915071	-0.315372229836756	0.351174001170235	-0.0841957017103539
ABCA8_GGGTTGTCTGTTCCCACCAA	ABCA8	-1.26028517321242	-1.44743550644495	0.161556022382788	-0.472998126090599	-1.61058879144787
ABCA8_AAGCGCCTCCAGAATTCCAA	ABCA8	0.543973013109754	-0.283210796592257	-1.34862767780879	0.337726100825789	-0.982024098940893
ABCA8_GCATTTCCTCATCCATCGGA	ABCA8	-1.04274366725841	-2.89088195911215	-0.752805661935918	0.63878706863422	-1.48580230009568
ABCA8_CATTCCAAGCATGAAGGCAA	ABCA8	0.546089202416403	0.407951202664124	0.569339437449774	0.559439134325314	0.198067162287721
ABCA8_GCTTACCATGGACCTGGGAC	ABCA8	1.01156673946902	-0.0525641671177553	-1.42131577886756	0.58009111625115	0.76566186394185
ABCA9_CTCCTGGATGTCATTAGCAA	ABCA9	0.117385505488117	0.231360551975772	0.300460710911494	0.928172255631258	0.353961662649126
ABCA9_TATTTGGAGACAGTTCCCAC	ABCA9	0.00888084234809027	0.895789884990176	-2.49474147744195	-1.53996510904188	0.518236996652687
ABCA9_CAGATACTCACATAGTCCAC	ABCA9	0.209307292577386	-1.23701103821188	1.52043715376935	0.671814433470818	-0.179402684048961
ABCA9_CATATTCGGTGCCTTGAAAG	ABCA9	0.0986466559829924	0.352308402482495	0.0539088737656175	0.295112584754698	-0.37134977815132
ABCA9_ACAACCAAGCCCGTAAGGAA	ABCA9	-0.513193939160898	-0.0640624340774565	-0.71958802977981	0.494994693025598	0.0576605257267114
ABCA9_TGAGCGTGGGTCAGCAAACA	ABCA9	0.00277137819867113	0.259500902541299	-0.0499411698076493	0.3285220562449	1.39786582230492
ABCB1_AGCTGTTGTCTTTGGTGCCA	ABCB1	0.163618950403966	1.143701500333	0.768283077158737	0.139854973892456	0.386043725065898
ABCB1_CTGGGTAATTACAGCAAGCC	ABCB1	0.560340780746086	-0.140633621351019	0.502376041768397	0.517656614995805	1.56133383589585
ABCB1_CCTGGTAGTCAATGCTCCAG	ABCB1	-0.442458984909573	0.586226707207086	0.676006623020028	-0.0881105349869526	-0.804350857019099
ABCB1_TAGACATACCTGTCTGAGCA	ABCB1	-0.151842112900827	0.245991250180731	-0.396906785077566	0.436698505140567	-0.132963274661256
ABCB1_CCAGGTCAGTGTTGATGGAC	ABCB1	0.858374743481254	0.0385197513963289	0.0862348817726746	0.250312362725746	0.521790902866563
ABCB1_TAATGCGACAGGAGATAGGC	ABCB1	0.339982164613795	0.315755669725876	0.115362565355703	0.296935452044662	0.193758758742073
ABCB10_TGCCTATCCAGCTCGCCCAG	ABCB10	-0.309610818615412	0.392231755604172	-0.225083990002736	0.579721904821232	-0.546395811726011
ABCB10_CGAGAAATATGCCAGCAAAG	ABCB10	0.381857724992427	0.355502352645723	0.174625244546995	0.359243416008287	0.235632141623109
ABCB10_TACCTGAGTGGCTTGTGCCA	ABCB10	0.369769978562943	2.7361497342712	-2.01569860923184	0.599734608965243	-0.268315342111907
ABCB10_AGTGAACGGCGATAGGGACC	ABCB10	-2.31801779471248	0.291021348406736	-0.420080718324752	4.4830858695409	1.68395965262803
ABCB10_GCGATAGGGACCCGGGAACG	ABCB10	0.485635894437157	0.730535979049879	-0.0899084648277686	-0.434780817715314	0.726152079238954
ABCB11_CTCATTGTCCAGAGCTGAGG	ABCB11	0.584649768097592	0.58112326261847	0.48208023348647	-0.360727227680139	0.275046352787162
ABCB11_CCATTATCCTTCCAGACCAG	ABCB11	0.685936921465546	0.00528451006472811	0.219945542548783	0.456401650366118	1.06040134160356
ABCB11_TGCTGCACGTCCAGTTGCAA	ABCB11	-0.214534319647394	0.710390895817858	0.81477489909156	-0.492953850584445	0.879925539059627
ABCB11_AAGTGTGGAGCCGTACCAGA	ABCB11	-0.437250105926629	-0.263709950500673	-0.705795056853633	0.726345417549103	1.39445858062573
ABCB11_TGAAGGCCTATGCCAAAGCA	ABCB11	0.0965210491247337	0.270647992268926	0.501373067036856	0.216333531080665	0.656159359364146
ABCB11_TGATGCCATAGCTGACCAAA	ABCB11	0.0586471281164825	0.947528494287329	0.190786838609099	-0.197101344168603	1.44629555223088
ABCB4_AGCCTTGATGTGGAAACCGA	ABCB4	0.607728831393926	-0.199420570415775	-0.208140636557379	-0.988691208851358	0.222583910446419
ABCB4_GCGAACTGATGAAGAAGGAA	ABCB4	0.775685865642228	0.0257801868585495	-0.0554609809115454	0.89065997270104	0.144568607556298
ABCB4_CCTTGACGTTAGCTCGAGAA	ABCB4	1.16632045049483	-0.262413640087935	0.672141768086399	0.518412026025784	2.02713756909232
ABCB4_TAGAGTGGATCCATACCAGA	ABCB4	0.315601877841116	-0.845818947895133	-0.189045725731143	-0.717985366261802	0.141158354645569
ABCB4_GCCTGGATTTAGCAGCGACA	ABCB4	0.223829956991291	-0.357154864440088	-0.351245851589429	0.478902008993619	-0.178532031645415
ABCB4_CGGCAAAGAACGGAACAGCC	ABCB4	-0.13802216883017	0.0946727649703728	1.23422569558042	-0.353411166981184	0.574262452047078
ABCB5_TACAGCAAGAACAGTCCCGA	ABCB5	-0.263853979771177	0.0956620749801958	-0.950153510281637	-1.21082271474035	0.664062273629113
ABCB5_GAAACCTTCGCAATAGCCCG	ABCB5	-0.686875968306502	-0.0793973819718692	1.20319163961755	-0.766773958984765	-1.08132309807559
ABCB5_TGTTCAAGCTGCACTGGAGA	ABCB5	0.00286497610486399	0.246602863379862	0.343084677057277	0.794683777561666	-0.728645264615685
ABCB5_ATAGACAGCCGCAGTCAAGA	ABCB5	0.740618879231992	0.0750098141464994	0.413552543300574	0.915944083962979	-0.212000609068529
ABCB5_TTACCACTTGTCCTTGCACG	ABCB5	0.0421487641792487	-0.671312369602765	-0.530974046898572	0.322843460897244	-0.707374421270316
ABCB5_CAAGGGCATGCTGAACCACC	ABCB5	0.759227335734206	0.44776234272585	0.268920820904757	-1.06216959740855	-0.456785573137461
ABCB6_AATGATGATGTCGGCCAGCG	ABCB6	0.518884923815905	0.626837410952718	0.515608954519623	0.0359509512027679	0.428425264097075
ABCB6_CTGCACCCGGATCCACAGGA	ABCB6	0.039179937145778	0.716017491730674	0.18853649609011	-0.0906875322324667	0.656400392175226
ABCB6_CACCTTGGAACTCTCTGGCC	ABCB6	-0.351598317410327	0.220364917323773	-0.305424481348878	-0.746716456480542	-1.05751589572565
ABCB6_GCCACAGGTAGCCACTCAGG	ABCB6	-1.00600371359418	0.83116677292687	2.51881291432853	0.0227766601151991	1.0893679891159
ABCB6_AAGAGGACCAAGATGTGGAA	ABCB6	0.512263319439628	-0.801958057980283	0.331311647044611	0.0059227533832714	-0.364145184760088
ABCB6_AGGCCATCCTGCATCCAGGC	ABCB6	-0.115844526030063	0.519133294160896	-0.00346939644823951	-0.127041876302259	-1.1506761924349
ABCB7_TAGGGTAAGGTAGCCGAACG	ABCB7	-5.60194797188036	-1.34649832022297	-3.20425870150565	-2.87857914476936	-4.063408540096
ABCB7_GCAATTCTTCGAATGCCACA	ABCB7	-0.319744803736372	0.290551652977757	-0.626745526168056	1.49989882803568	0.334046037691959
ABCB7_TGACCCACTACCTCCTACAA	ABCB7	-6.12854028200932	-4.89802212317008	-2.43419585648789	-2.12369722940075	-3.79536431327177
ABCB7_TTTCACCTGAGCAGACAGAC	ABCB7	-0.852002097317532	0.711813670718703	-0.6176647213531	0.856641687484964	-0.993868257481134
ABCB7_TGGCATGGTCATGCAGGAGG	ABCB7	-2.41848224758831	-0.367205310761797	-0.919046274003367	-0.355340132835748	-2.67774271208015
ABCB7_TCGCGATGCATTCTTGGCGC	ABCB7	-1.12043397403485	-0.411634212402978	0.168962418457524	1.47797422919721	-0.640054618501387
ABCB8_AATGCACCAGCATGCTGACG	ABCB8	-0.992506414002326	-0.759299921023231	0.132217314472941	1.09068416034605	1.83857111258318
ABCB8_TGACACGCGGCTGCAGACGC	ABCB8	-0.169784521187613	-0.389419699960294	0.359843135990907	-0.594494442713358	0.640997935894928
ABCB8_GGGATGCTTACTCAGTACCA	ABCB8	-0.325801902915044	-0.617753434924047	-0.314256851408377	0.483370204581994	1.79003950385598
ABCB8_ATTCACGAGTGCCGCACCCA	ABCB8	0.0276235491231675	-0.292681182218666	0.532953100318479	0.335839106889729	-0.0862842681083867
ABCB8_CCTGCACGTCAGTTGTCAAG	ABCB8	-0.132695589573152	-0.265250400788756	-0.072895433616484	0.131075237805166	-0.293219678478594
ABCB8_GGCGTGTCGACAGCATGGAC	ABCB8	-0.322697864937605	0.406710640459468	1.2983920404065	0.467962981722933	0.963700143178341
ABCB9_CGTAGTAGAGGATGCTGACC	ABCB9	-0.480225226831654	-0.760916178383407	-0.677323032377899	-0.18782285285449	0.0815278943834748
ABCB9_CAGAGCGAGCAACACGGCGG	ABCB9	0.53044528214215	0.11171774500815	-0.130324413927275	0.622331013966812	-0.400156410458867
ABCB9_GAAGCCCATGAAGGTGACCA	ABCB9	-0.292650293527258	1.11397519823976	0.203921402523806	1.67481976395812	-0.86966060355923
ABCB9_GCAATTAGCTCATTTGCCGC	ABCB9	0.378785005105973	-0.528414562001375	0.195312097152234	-0.903524944323804	-1.72604153790982
ABCB9_TGACGATGCCATCAATGGCG	ABCB9	0.227380596562002	-0.311032285634877	0.318043249484714	-0.809246580811573	0.318812543303334
ABCB9_TGCTCTTCTCAGAGGTGCGC	ABCB9	0.423679326679244	-0.282162349483974	0.496305066377333	1.09794488372262	0.425371721382755
ABCC1_CATCGGCGCTGCAGAAGCCC	ABCC1	-0.906238711226785	0.595538021125996	-0.427853066648265	0.264353676513845	0.2896108523475
ABCC1_CGCAGGACTGGAATGTCACG	ABCC1	0.349833867369941	0.24409546900757	0.022264823396263	-0.351506407394993	-0.887944580719086
ABCC1_AACTCTCTTGGGCATCACCA	ABCC1	0.373476273336508	0.880369239222125	-0.170454787327636	0.113632686512507	1.54573436472357
ABCC1_GACGAGCTGAATGAGTAAGA	ABCC1	0.138191165951789	0.433581165715329	-0.582661902044828	-0.0996997850304427	1.14168348475525
ABCC1_TCACCTTCTGGTGGATCACA	ABCC1	-0.707211384853122	-0.668493302421105	-0.892437185916514	1.11145830875435	2.01692889977403
ABCC1_TGACCTCTGGTCCTTAAACA	ABCC1	0.31190710564268	0.633245129807568	-0.0735618941797886	-0.464106230931138	0.322080163385267
ABCC10_CAAGTAACAGGCACTGAGCA	ABCC10	-0.359892939442938	0.0639259348054324	-0.374354404471747	0.45958476217321	0.801365088776443
ABCC10_AAGGTCTAGCAGCGGGAAGA	ABCC10	0.236245076053659	0.698282954447707	0.523040721694281	-0.601992363586633	1.97015709797236
ABCC10_GGCAGCCCACAGGTATACAC	ABCC10	0.0254330538853457	0.514593338435918	0.587661831599194	-0.353426791512446	0.807945520370759
ABCC10_GGTGTTCACGGCCCTGGCAC	ABCC10	-0.217925880741914	-0.568471412362459	2.22009652442895	2.58727982108901	5.12042216334895
ABCC10_GGACCCAGTTGGAACCAGCC	ABCC10	-0.990676360566067	-1.08087636362561	0.793275204116396	0.613635666253625	0.179583616232292
ABCC10_CCTGTGGAGCTCTCCAGCGA	ABCC10	-0.49052177481578	0.0881182137608464	0.233517136822829	0.1130744955471	-0.471600815570965
ABCC11_GCAGATGACCAGCGATGCGC	ABCC11	-0.316576036880108	1.59877891032215	0.566160685539912	-0.299960781610178	1.27353525191912
ABCC11_AATACACATCACCTCAGGAG	ABCC11	0.422328682558149	0.0130351404610283	-0.967487994713739	-1.12236966405342	0.167859710966007
ABCC11_AAGAAGAAGTCTCAAGGCGA	ABCC11	0.637137759941884	-0.831858384246595	0.141193894271741	-1.51880702712455	-2.68122239564007
ABCC11_ACACGGTGAGGTAGGAGAAC	ABCC11	-0.0662780926111715	0.395720792459869	0.410763376255506	1.10049107514786	0.173796723780023
ABCC11_CACCTCGGCTTGGGACGGAA	ABCC11	-0.191031690158272	1.1585631625399	-0.242271780444616	1.52479667236417	-0.280731674155326
ABCC11_CATCGACATAGGCGATGACA	ABCC11	0.263139683374282	0.858440846055028	-0.0446366069542732	-0.275927361904874	-1.13695417714241
ABCC12_AGCTCAATTCAGCTTTCCGA	ABCC12	-0.25667433279983	-0.234611628848324	-0.877149268049677	0.241041181374557	0.379305176595251
ABCC12_AAAGACCATTAGGATCGGGA	ABCC12	0.389739550414801	-0.448994037266583	-0.0791778366830829	2.50679477449538	-0.226385537275064
ABCC12_CTGGGCCATCAACTACCGCA	ABCC12	0.384651324544232	0.0802180931540495	-0.253854411718916	0.270828184073205	0.0914551749430048
ABCC12_ACGTGGTGTGGAAATTCCAG	ABCC12	-0.821324492746917	-0.165777205453774	-0.0623877364635845	-1.06064175169302	-0.518767154073769
ABCC12_CATCTGACACCAATGCCAAA	ABCC12	0.635535109501323	0.138628243601355	-0.00332897196546877	0.79597274112337	-0.0296614356089407
ABCC12_TCTTCTGACTTACCTTGCAC	ABCC12	-0.232101515153336	0.0496839100968883	0.298393245524801	-0.75306798982394	1.88062853100105
ABCC2_ACACGTGGAGAAGCTGCCAG	ABCC2	-0.395182113447483	0.33370926778111	-1.50042950145969	-1.46110060284269	0.234494006050539
ABCC2_TATTCTAGCAGCCATAGAGC	ABCC2	0.617868621823764	-0.880654509939829	0.178236264582814	-0.563531949446784	-0.640671272978345
ABCC2_ATCCGTAGGAGATGAAGAAC	ABCC2	0.149606738818287	-0.497382142927757	-0.254064849294511	-0.135024291216006	-0.679853192822876
ABCC2_TGAGTAGCATTACCTACAGC	ABCC2	0.834611619425942	-1.27587593748052	-0.527090790022804	0.251260918182656	-3.918448952168
ABCC2_CTCTGATTCTTGTTCAAGCC	ABCC2	0.423379933906246	0.142158415468674	-0.230637490291609	-0.301630038473786	0.958403909534013
ABCC2_TTTCCAACTGTGCTTCAAGC	ABCC2	0.425999882674608	0.0933374595901224	1.78902545262484	0.269281871774535	0.271970286313618
ABCC3_AGCCACGACAATGGTGCCGC	ABCC3	-0.145610155363005	0.506673746792477	-0.388643251524664	-1.53393554558203	-0.329953817893568
ABCC3_CCCAGGAGACGCACCACAGC	ABCC3	-0.815329911556019	-0.182053414375477	1.22597191956277	-0.608795343360769	1.37152371101851
ABCC3_CCGCTCATACTGTATCAGCA	ABCC3	-0.598796392328235	0.401886600074122	-0.0650405720533067	0.817855855744083	1.3871862631278
ABCC3_CAGAGAGTACCAGGGCAAAG	ABCC3	-0.272984848804897	0.321161166333171	0.120732911468906	0.507603323913575	1.41447048583132
ABCC3_CCCTACCCTGAGACCAGCGC	ABCC3	0.146553330461297	-0.161550556050257	-0.156719806512613	-0.501477265854516	-0.256254278587497
ABCC3_AGGGTCAGGGTTTAGCAGCC	ABCC3	-0.0550929858230415	0.0679037157753975	0.215292972573107	0.804563050970759	-0.00610829715276505
ABCC4_AACCGTCAGCTGCCGTCAGA	ABCC4	0.518133008211813	0.390909880341781	2.16034625207734	-1.26842392078952	0.844224652884036
ABCC4_TGGCTGTGATCACACTGCCG	ABCC4	0.397105737572084	0.511077212478491	0.510406286368244	1.33471757197485	2.08640390666658
ABCC4_TTAGAACTGCCATCCCAGCA	ABCC4	-0.263287028116995	0.316809672180357	-0.0422905763045835	0.646516705812801	0.280398741294119
ABCC4_GGCACTTCGTCTTAGTAACA	ABCC4	-1.13152261302699	-0.316132397113185	-0.80611164836487	-0.0495741283598015	0.556765927594024
ABCC4_CACAGCGTACGCCTATGCCA	ABCC4	0.132658394306485	-0.75017866437251	-0.667092720947928	-0.777935884451331	-3.2235987900561
ABCC4_GGCTTCACCTCCTGGTACAC	ABCC4	0.0993931571117182	-0.203269760325311	-0.228626099743117	0.508586896262256	-1.53943764661734
ABCC5_TTGCCTGGGTATACTCCAAG	ABCC5	0.102921938150615	0.350799683014526	-0.0905644465187745	-0.195230073389503	1.91813155435265
ABCC5_AGACTGCTCCATCAGTGCCG	ABCC5	-0.304198720811447	-0.507629025116319	0.646325667315634	-0.280374536581429	-0.0712070773792788
ABCC5_CACGATGGACAGGATGAGCC	ABCC5	-0.119791888664799	0.662566520050885	0.760175408328603	-0.00934507315775161	0.681252266225091
ABCC5_GCCCGTGTGGCCCACAAGAA	ABCC5	0.95900297904998	1.86579295465527	-0.272754590835272	0.714369343139651	0.664181974879448
ABCC5_TTACTTGGAAGTAGTCCGGA	ABCC5	-0.174741148851647	-1.22886320751983	0.951517218411815	0.776757641299361	0.817012289866575
ABCC5_CACACTTCTATACCCAGGAC	ABCC5	0.0669735249019224	0.483664496846099	0.14252342755228	0.636813024443667	-0.192844887665028
ABCC6_GGGAGCTGTCAAAGGTGGAG	ABCC6	-0.166013634152101	-0.907054868625939	-0.292054367568044	0.502462005742587	0.944694073387329
ABCC6_CGTTCTGTACCTGTGGAGGC	ABCC6	-0.224453321892893	0.84066920480942	-1.1798185229346	-1.00262347926914	-0.544252598935917
ABCC6_CCAGACGGTCAAAGGACACC	ABCC6	0.286242755432131	-0.440062159911883	0.869526866997034	-0.85560702572467	1.58928468204336
ABCC6_CACCCACCTCACCTGGACGA	ABCC6	-0.631430729682075	-0.174016380928466	-0.823905517893794	-1.14345812174444	0.729101755686851
ABCC6_AGTCCTGGGCATCCGAGGCC	ABCC6	-0.572092536462186	0.884141376937205	-0.595835940024688	-0.116780460797801	0.581561747612646
ABCC6_CAGACCACGATCCAGACGAG	ABCC6	0.47424618577208	-0.101220544535942	0.17773808619294	-0.00606871694329463	-0.257512973105752
ABCC8_TCCTTTGCAGTAGGAGGGCA	ABCC8	-0.455540776749389	-0.281914572415174	-1.1749783531571	1.66688933674608	-0.0241674353868128
ABCC8_CACTCAGCCATGCCTTCGGG	ABCC8	0.347531257803768	-0.84736198808125	-1.05792581822352	3.52992847584819	-0.704548518452435
ABCC8_CGAGGCCTTTGACGCCCAGG	ABCC8	0.625857328690788	0.381232731653075	-0.39520531331167	0.196387537763193	0.780512006448251
ABCC8_TGATGACATTGACCTCCACG	ABCC8	0.167720105912077	0.516354761604805	0.303229636565086	-0.267277618052408	0.765983355457845
ABCC8_CCTCTGCAATCTCACACACC	ABCC8	0.612475398135032	-0.0249201965492145	0.774998260989369	1.34000449457362	0.440810977366051
ABCC8_CTTTGTGGACGCGCTCAACG	ABCC8	0.100063760237986	0.017935775228641	0.0306075732539384	-0.293197251797601	0.865490676224991
ABCC9_TGTTTCCACTGGCATACGCA	ABCC9	-0.128214064602798	0.244687819158923	-0.216123207316222	0.263404376589837	0.631609768380586
ABCC9_ATACCAGCAGAGCTCCACGG	ABCC9	-1.0668193759525	-0.151290395636761	-0.143888065354741	-0.583401633484551	-1.9089364294692
ABCC9_CGTGTGAATGAAACCCAGAA	ABCC9	0.948496528554403	0.489852771989539	-0.290005143671928	0.14675425010129	0.436856394164601
ABCC9_TGCCTGTGATGCAGAAACGC	ABCC9	0.142481076637607	-0.185290840420981	-0.0546367107610584	0.367173836896883	-0.223439151257203
ABCC9_CCATCACGGCTGGCATAAAG	ABCC9	-0.142915023417704	-0.265337887468323	-0.504592854316086	0.536261263003293	1.65736920554713
ABCC9_TTCCGGGACATAACCTGAGA	ABCC9	0.500540436371308	0.11953692733794	-0.267032799105368	0.509237514285876	-0.293575787834091
ABCD1_CTACTACCGGGTCAGCAACA	ABCD1	-0.381311115090176	0.281859604363483	0.143962699747553	0.69980062912357	0.448048934333071
ABCD1_CGTGAGGAACACCACGAGGC	ABCD1	0.50870102301464	0.117136362838111	-0.189343914047122	0.552462111498908	0.279429886603982
ABCD1_AGCCACCATGAGCAGGCCCG	ABCD1	0.489385777162184	0.0953707168682128	1.34479724278464	2.81366293372722	-0.22190434670677
ABCD1_GATCATGTCGTCGTACAAGG	ABCD1	-0.611279043411385	-0.160411168585327	-0.0855900092770918	1.15784129239183	0.524870440441724
ABCD1_CTGGAACATCTCGTGCACCC	ABCD1	0.503820069108104	-0.614793533331587	0.114001265419348	-0.147052395522952	1.73720894460568
ABCD1_ACCTACCCTGATGTTGAGGC	ABCD1	0.730890149717208	0.41908861336222	0.0316409755792613	-0.255444174289625	3.63556671026675
ABCD2_GACATCAATGCTGACAGCAC	ABCD2	-1.24266274789718	0.95751653221102	-1.24381853995027	-1.00226143328222	-0.278855769095196
ABCD2_GAAAGATGTCCTGTCAGGAG	ABCD2	-0.765765958747335	0.271869304570289	-0.653714176386321	-0.323436067715382	1.20716463943349
ABCD2_GATGGGATGCTGTTATGGAC	ABCD2	-0.225225932438163	0.0343300371475166	-0.759846697705152	0.901154897323214	0.80997349751459
ABCD2_TAGAGGACTCCTTCATACAC	ABCD2	0.691205590811778	0.0804998300857837	-0.403364361215792	-0.300676918121693	-0.603538632208644
ABCD2_CCTTATTGCACTGTTGACGA	ABCD2	-0.12027774438209	-0.165659260533935	0.367568987265498	0.142923609280066	1.41583755659211
ABCD2_CGTTTAAAGCAATCTGGCCA	ABCD2	0.208599784946849	0.722459068860582	0.333092931400976	-0.302847796836702	1.38672548827617
ABCD3_TTCTTACCCGTGCAGGCCGA	ABCD3	-0.191698336884628	0.139636903081549	0.191608136469944	-1.10439071258719	-1.75470769558951
ABCD3_CTACATCTTGTGTAAGCAGC	ABCD3	-0.75402358821995	-1.52344872893643	-0.0832911617730741	0.982058867736991	1.12421565850104
ABCD3_ATTCTCGGCTCATCACAAAC	ABCD3	0.085965019870464	0.500632339330312	-0.10356999317691	0.678801904952753	0.854892613574009
ABCD3_TGGCAAATATGAGCGCACAA	ABCD3	0.118286399471961	0.284663006776334	0.013341170877216	0.790706584691313	0.537105774203482
ABCD3_CATATCCTTGAACGTGAAGG	ABCD3	-0.130414379737592	1.56685520359099	-0.370671799370195	-0.90683839896584	-0.62514699571147
ABCD3_AAGTGCAGTTAGTGTCGACG	ABCD3	-0.389348526358771	-0.393649786928088	-0.059207132851145	-0.365061871105151	3.07967306587326
ABCD4_ACTCACCTGTAGAAAGCAGC	ABCD4	2.12245115832059	-0.475470480133839	-1.20986172256914	-0.342650777496631	0.37437354202831
ABCD4_ATGCACCAGCTTCATCACAA	ABCD4	-0.163519008198026	0.493614725033163	-0.292251487651586	1.11508703697852	-0.0033361944571698
ABCD4_CCACGTCCTGGCTGATGCGC	ABCD4	-0.569695961118651	0.374812862803333	0.708863858692414	0.174641885528582	-0.191186747535518
ABCD4_GAACAATGAGCATGACAGCC	ABCD4	1.06380490703455	-0.423829623601578	-0.00844424590113979	0.111087069014785	1.04395711450402
ABCD4_TCAGTATCTGCAGGAACCGC	ABCD4	0.350214523166718	-1.16522772177437	-0.162464043789958	0.283078922543246	3.14133054526781
ABCD4_CTCAGGTCATGGCGGTCGCG	ABCD4	-1.0860965693252	-1.81417542025657	-0.0268467347790069	-1.34026729526312	-0.44477667353548
ABCF1_GCTGGCAGTAGAAGATAAAC	ABCF1	0.246070018584723	0.26964448091147	-0.2886462677016	-0.73747494559951	-0.112670214026874
ABCF1_AGTGCCAACCAGTGATGAGG	ABCF1	-0.465563765766298	-0.804748941504891	-1.00340333861004	-1.57577147155402	-2.09679369031822
ABCF1_GCTGTTCCTCAGATACGGCC	ABCF1	1.19141406519394	1.40526722743846	1.1833578853237	0.777357435581051	1.44852439989265
ABCF1_TGACTTCTCCGTGTCCCAGG	ABCF1	-0.600599725679009	-0.790614675846869	-1.92282841668228	-1.05172228930958	-1.34962106417957
ABCF1_TACGGGCTGGTAGGACCCAA	ABCF1	-3.61430039757269	-5.94875527453156	-4.39023075516423	-4.89226678946295	-1.88216077424177
ABCF1_GCAACACATCAATGTTGGGA	ABCF1	-2.3017046702501	-2.18589619162918	-5.73923363611679	-0.309247318445746	-3.61134494290227
ABCF2_TGACATTGGCATCTCTGCCA	ABCF2	-0.666768472393591	-0.622457931455911	0.903669163207604	-1.04507315760796	1.84409028834286
ABCF2_TCTGAAGCTGCTAACTGGAG	ABCF2	-0.0522351813860233	-0.277277096729491	-0.219751801817751	-0.579474278516386	-1.24550980217189
ABCF2_GAGGGTCGTGAGCGATAAGG	ABCF2	0.328589245326065	-1.54618224080858	-0.589256094550975	-0.349435332314688	0.558413790343889
ABCF2_CGCAAGCATCTAGGTCCAGG	ABCF2	-0.404806555239859	-0.250467671308119	-0.95665126601887	0.0123334345988317	-0.630569287195387
ABCF2_CAGTCCATGCAAGATCCGCG	ABCF2	0.128879745626902	-0.949396900748859	0.661645416092498	0.649865299472732	-0.523414391360976
ABCF2_GAGCGGCTGGCTCATGAGGA	ABCF2	-0.366453769057324	-1.01339325992633	-0.459317733099698	0.162448167788399	0.436100859726806
ABCF3_GCAGAGTGTTGTACATGCGC	ABCF3	-0.783548364776207	-1.13717003952315	-0.0411915570094665	1.31679769303245	0.0411518208813025
ABCF3_ACTTCCAGGACTGCTAAAGA	ABCF3	0.232782836472399	1.11307408959735	-0.774319996248667	0.0384997406359582	-1.53938146205812
ABCF3_GGCTCGACTTAAGGCAAAGC	ABCF3	1.00783573041924	-0.0753806339146972	-0.553081199014448	1.23024206307198	0.562861252561675
ABCF3_GCGAGAGGATTTGCTACGGA	ABCF3	0.441841724791886	0.912222782874469	0.444937751640123	1.66186282714519	0.671082182400023
ABCF3_AGCTTCAGAGCCCTCCGCCC	ABCF3	0.500330549949358	0.375891927815833	-0.0449033697515242	0.270939331345296	-0.122129970225367
ABCF3_CTCACCTAGCAAAGAGGGCC	ABCF3	0.899436368908586	0.759268788487306	1.39606868978543	0.134751442474057	0.104228329314124
ABCG1_CGAGAAAGCGGCCATCAGAC	ABCG1	0.405796107653447	0.203517767523215	0.130718849952558	0.561893461366484	0.661342035438664
ABCG1_CAACATGGAGGCCACTGAGA	ABCG1	-0.05633320181705	-0.294331562176397	-0.660976939359462	-0.63074577245076	-1.34715461491122
ABCG1_TGCCCGGAGTCTACAGAGGG	ABCG1	0.76989577381312	-0.467661865010053	0.569428966694894	0.0776575765811795	-0.0577995557554722
ABCG1_CCTGGCGATCCCATGGAGGA	ABCG1	1.00673849166751	0.602888441587905	0.126168126933524	-1.01859324811198	0.741797533805925
ABCG1_TCCCGGAAATTCCTTTCAGG	ABCG1	0.515208766594514	0.457403492151652	-0.646183324659732	-0.699011870329923	0.319478755023891
ABCG1_GCAGGGAGACGGGCATGAAG	ABCG1	0.101353387623935	0.498016822880517	-0.312370336286555	0.0896178117326287	-0.719463074352426
ABCG2_TGTCACAGTCGTACTGGGAC	ABCG2	-0.187808929311719	0.151127962959792	-1.21559159174341	1.05274918188885	-0.563134296254079
ABCG2_TCTGAGTTGATGACAGAAGG	ABCG2	0.216900036025497	0.65543393840258	-0.371038687021481	-1.41386592792567	-0.359759477024738
ABCG2_CAGGAAGACTTATGTTCCAC	ABCG2	0.00812422377229655	-1.63358089714332	-0.78657054627313	1.25773685376171	0.183786844603256
ABCG2_AGGCTCATCCAAGAACAAGA	ABCG2	0.806827427852572	1.1045634994648	-1.0261041539777	-0.325171329070009	0.722359084604597
ABCG2_TACAGTGGGATCATGAAACC	ABCG2	0.152036820232741	0.0687176553990901	0.189726918972571	-0.428024087513504	1.12394060165231
ABCG2_GGTCATTGGAAGCTGTCGCG	ABCG2	0.00592751035607119	-0.402863602531231	0.428592857831952	0.0121928018559051	2.13390179394067
ABCG4_GACCACGCACCTGAAGAAGG	ABCG4	0.62143647557738	-0.87475868819122	-0.277269752763746	-0.554086550811827	2.16429040567678
ABCG4_TCTCAGGTAAATTCTGCCGC	ABCG4	0.587933028524027	-0.670554960109267	1.29479549692766	4.76051128863719	-3.46970397633144
ABCG4_CCTGGTTAATGGAAGGCCAC	ABCG4	0.678464802346991	-0.178878929531586	0.414524361730184	-0.337216090036666	0.179610587194533
ABCG4_GCTTCAGGTTAGCAGAGACC	ABCG4	-0.0563470191314092	-0.754193869939899	-0.358909658570915	-0.600674358918071	-2.97369268691871
ABCG4_TCCTCTGCCCGCCAGAGAGC	ABCG4	-0.108885131948246	-1.33695653386801	-0.428400034413735	0.0978980115123221	-1.1759610417127
ABCG4_GGACACCACTTGGAAACAAG	ABCG4	-0.138134969896796	-0.101859621148365	-0.139301798991566	0.142922277123474	0.650129186426089
ABCG5_TGATGAGCCAACCACAGGCC	ABCG5	-0.477897007890313	0.312809195275107	0.506961325169895	0.00488276196512988	-0.959300114872993
ABCG5_TACTAGGATCCTGGAGCAGC	ABCG5	0.141188098619406	0.88903563656693	-0.221639063913701	-0.143325535931563	-2.47477723669968
ABCG5_GCACGGTGAGGCTGCTCAGC	ABCG5	0.0351078870705503	1.29732359257189	0.013720744708356	0.488203731391853	-0.993695483168186
ABCG5_TGCTGGACGCCATGTCCGGG	ABCG5	0.161199354258204	1.30916255498863	0.386430238594444	-0.852655197104099	5.24310121577327
ABCG5_TCTCCTTGTACGTGGAGAGC	ABCG5	0.0576286878849501	-0.457862340277807	0.00226153426302034	-0.965290054346548	-0.806128606189287
ABCG5_GAGACCCATGGACCCTCCGG	ABCG5	-2.31211748878008	1.01764272977276	0.331782882867236	0.633402982911508	-4.46176347363812
ABCG8_GAGCCAGCTGCTCAAACCAA	ABCG8	-0.475459641764622	-1.19478121477094	-0.434900917265017	-0.532040811555987	-0.949429820062205
ABCG8_AGTGATCACATCTAGCAAGG	ABCG8	-0.476025767533672	-0.4902329205594	-0.296707490063338	-0.763324300971525	-1.3321479401635
ABCG8_TGTGAAGCTGTCGAGCCCAG	ABCG8	-0.147982662931403	-0.577617578243213	-0.327021864833506	-0.294776822378283	1.87164560963533
ABCG8_TGACAGGCGCAGCAGAGAGC	ABCG8	-0.545573428650953	0.705957069689291	0.0367580089264758	-0.447267671444345	-0.0304232065376189
ABCG8_GCATCTTCGTAGGACTCGGG	ABCG8	-1.84332591733992	-1.132349576403	-1.39451077978423	-0.19944434372327	0.0378204734909002
ABCG8_AGCACCGATCATGAACAAGA	ABCG8	0.332382190003102	-0.298468942926156	0.353559473154309	0.0419141567290734	1.67164798589294
ABHD1_GACATCCTCCAAACACCAGA	ABHD1	-1.00751458606554	0.59369092800072	1.76656002442701	0.131360729901102	-0.343308872109295
ABHD1_GGGCTGTCGTGTTTAACAAC	ABHD1	0.358236998033684	-0.0940617366910667	0.483518645765234	-0.153109955181771	0.39313189533611
ABHD1_GATACTGGTGCTGAATCACC	ABHD1	-0.142709153720848	0.63608435932514	0.147071109109658	-1.26736927104441	6.17506168835686
ABHD1_ATGTGTAGCGCTCATCAAAC	ABHD1	0.606026388437544	0.742467317627967	-0.247198811226272	0.166539899346627	2.03855171094396
ABHD1_ATAGAGCACAGGGATCCGGA	ABHD1	-0.170356864974139	0.905320990154878	-0.232435698947334	0.837043727829675	0.282745707490722
ABHD1_GCGCTGCTCATCACAGCCCG	ABHD1	-0.148333792841677	-1.72437689093868	-0.342069418467003	0.0857493916330075	2.25563371064206
ABHD10_CAAGCAGCACGCTGAGGCCA	ABHD10	-0.371472945214149	-0.820164665799705	-0.185410954283151	0.258358524953166	2.44055913866576
ABHD10_GCTTGCACGGATACCTCAGC	ABHD10	0.491968436580845	0.845917866457114	-3.12034925939216	0.0585345970332749	-0.30604202189264
ABHD10_GGATACCTCAGCGGGCGCCA	ABHD10	-0.720454298843655	-0.295945759441823	0.407027687927656	0.547944088048383	0.117332696129659
ABHD10_TCGACCAGACCTTCCAAACC	ABHD10	0.374297647228175	-0.437655943132828	-0.665723949902608	-1.36452359389889	0.769435178801325
ABHD10_TGACTTAGCTGATGGGCCAC	ABHD10	-0.300624648766628	-5.12158973731417	0.236333290316733	3.35395383748343	-0.948059085464401
ABHD11_CCGTCTGCATCTGGGCCCGA	ABHD11	-0.59557025671159	-2.75092843560306	-2.65260702558759	-1.83137307066694	-0.277425583901199
ABHD11_CCTCTACCAGGTTAGTGAGC	ABHD11	0.386998308893008	-0.212115627291567	-0.269084481662265	0.191912773331132	-0.780293210914948
ABHD11_TGCTGTAGATATCAGCCCAG	ABHD11	0.0789071632620788	-1.89321301007947	-1.23080744240113	-0.38336786296576	0.0887231954107363
ABHD11_CTGTGGCCAACGACGACGCA	ABHD11	-0.664179800242591	-1.50699106830421	-1.89531454398693	-0.299062778559815	-0.983783438803562
ABHD11_AGCCTGTAGGAAAGCGGAAG	ABHD11	0.279131424636807	0.0755382611349315	-0.888838554281499	0.930904280616554	0.404186423771131
ABHD11_CCACGGCCCTAGCTTCGCGA	ABHD11	-0.453324509382502	-1.80895434196202	-1.39179926583593	-1.36529952078782	-1.90938893869688
ABHD12_CTTTATCACAGACCTCAGCA	ABHD12	0.495213178287005	-0.277421256093569	-0.302544803503893	-0.581512135209899	-0.417175797704787
ABHD12_TGTATTTGTGCCTGTAGCCA	ABHD12	0.174613649679341	0.181634528598798	1.22681521196839	1.30846737829316	-0.689445056040369
ABHD12_CTCAGCGTGCAGGATGAGCA	ABHD12	0.304072429947484	1.24422289424573	-0.819380554269989	0.820943272149483	-0.407369163820133
ABHD12_AGTGGGAACGCCATCTGAGC	ABHD12	0.439386469135622	0.374600580897649	-0.034860792471868	1.83533235094534	1.84492753712257
ABHD12_TGTAGTCAAAGGTGACCACA	ABHD12	-0.337818908638193	0.58954722499844	1.37154123233673	0.395319667950968	-1.19780410928132
ABHD12_GCGCTCATGCTCCAAGGCGA	ABHD12	-0.268628292541199	0.0682548070980203	-0.171005340052617	-0.121694219883894	-1.00748079356258
ABHD12B_GCGGTCGACCATGTCCCACC	ABHD12B	0.858024841169201	1.07888273059718	-0.408418636883512	-0.100582984497543	-1.14892620642396
ABHD12B_TTCTACCTGAGAGTTGAACC	ABHD12B	0.685026968219174	-0.958047430906874	0.206333895753072	-0.141380991529491	-0.269873846112897
ABHD12B_AATTGGGTTCCCATCACGAA	ABHD12B	0.13293569925923	-0.757278679550679	-0.043045896892016	-0.12655849461984	-0.546060639389808
ABHD12B_CTCTACAGGTAAGCCCACAG	ABHD12B	-0.116004392114112	-0.194939509937792	-0.283863082126773	-0.659616130586204	1.02454392038305
ABHD12B_TTGTGTCTATGAGTGGACCA	ABHD12B	0.379762227791239	-0.443612898530396	-0.132214161465113	0.152246667973354	0.820325068672781
ABHD13_CTTTATGTTCCCATGCCCAC	ABHD13	2.09001127350365	0.566569160218959	0.447547396250569	0.53996116076001	2.30058087550034
ABHD13_ATGTGGAATGCCAGTGGGCA	ABHD13	0.678664260836987	-0.0269468298101677	0.50512509103341	0.604493319046641	1.37758993081022
ABHD13_AATGACACATGGCAGTGCCA	ABHD13	0.756318672468419	-0.811881968108539	0.873394327208928	-0.52385226631382	2.74307182114386
ABHD14A_GGAGACTCACCGGGCCCAAC	ABHD14A	-0.218391294916299	-1.13963717230841	-0.710617136539334	0.380505410814348	0.957688649980103
ABHD14A_AAAGATGGGCGAGTTGCCAG	ABHD14A	-0.101692599646827	0.439170865749834	0.0785165226410713	0.310168275530713	0.503774083823962
ABHD14A_GGTGGTGCTGCTTCATGGAA	ABHD14A	-1.03677116172014	0.332051503795556	-0.707286707924984	-1.6927322070133	-0.256439067785358
ABHD14A_CACTGCAGCTACTGTCACAG	ABHD14A	-0.243114989697205	0.521637323043133	0.354006767899007	0.0296979852586627	-0.181261323794377
ABHD14A_GGCATAGTGGCCACTCAGCG	ABHD14A	0.108847508488386	-0.435141209187049	0.311255317637697	0.536706256399782	-1.49702493042923
ABHD14A_TGCGTAGCTTCACCACAGAG	ABHD14A	0.14706573949931	0.0419332404715949	-0.301155953197896	0.0922359312834135	0.717067998937052
ABHD14B_CTGTTACCTGGACAAACCAG	ABHD14B	0.695062744130651	-0.246883481593992	0.430131751678829	0.899621114580093	0.966740623380415
ABHD14B_GCTCCCGGGCTTTGTGCCAG	ABHD14B	0.555243490096644	0.548038263558946	0.50283520762723	0.0346129880670718	1.29709049518852
ABHD14B_ATGGACTGATCACAACCGGG	ABHD14B	1.45092451613234	-2.15152662851819	0.162591732748355	0.104950474246888	0.948544740636165
ABHD14B_GGAATCAATCCTGCCTGGGC	ABHD14B	0.0962205453725281	-0.0973097608753414	1.16902795298819	0.26155779818925	-2.61647535107113
ABHD14B_CTCCGAGACCTGGCAGAACC	ABHD14B	0.117180778824202	0.452813442851462	0.793249152088263	0.334492076713355	0.102020916688416
ABHD14B_GCAAGCGTGGAGCAGCGCGA	ABHD14B	-0.146345852727721	0.381626408163088	-0.188154618421177	-0.735366671051281	-0.857578361650033
ABHD15_ACTGGAAGCGATCATACACA	ABHD15	0.319760045946897	0.582982006695968	0.166930425655094	0.441957922717953	-0.0606796062795895
ABHD15_GATCTCCTCCAGGTTGGAAG	ABHD15	-0.672751913705232	-0.537371001062848	-0.56238056914816	-0.526740914407872	-0.619048382809798
ABHD15_AGAAGATCGCCCTCAGCAGG	ABHD15	0.850146701727242	0.0623467618541813	-0.137853494900929	-1.47808109262738	1.1188530254674
ABHD15_CCTTCGCTCACCGCGAACAG	ABHD15	0.167692150048768	0.0169415599310763	0.399437570886475	-0.391044828294106	0.244144790149154
ABHD15_GGACGATGGGCTAGTGGCCC	ABHD15	-0.294687995745354	0.817662039403699	1.09757650607192	-1.08769421900341	-1.24166529186162
ABHD15_CGGCGGACCAGTTCAGCGAC	ABHD15	0.0636935145589537	-0.488164455692489	0.299163675854956	-0.546054434386001	2.36930202222053
ABHD16A_CTTCTTAACCCGGTTGAGGA	ABHD16A	-1.03474711749139	-0.180744749767141	0.393379923560896	-0.330148895279435	1.64332548474653
ABHD16A_ACAACTTTGACTTCCGGAGC	ABHD16A	0.161873283683572	0.507429719951115	0.251050569645216	-0.899958934854514	-0.589168823915985
ABHD16A_TTCTACCAGGCATTGGCCGC	ABHD16A	-0.194820626190238	-0.0122282314657729	0.299182509792869	2.75454823700557	-0.438741266655645
ABHD16A_TCTCCACCTACCTCGGAGGC	ABHD16A	0.774216871516975	0.819551246419121	0.365432500885491	0.391012823585686	2.67759125652025
ABHD16A_TATTCTGGAGAGCTGGCGGG	ABHD16A	1.29849446418215	-0.148509940196914	-0.357875206683598	-0.339698173051059	3.13551682828956
ABHD16A_CAGCGTCCCTGAGACGCCAA	ABHD16A	0.035020245780827	0.225209268290484	-0.69724204444574	-0.127445634773572	-1.144488913497
ABHD16B_GCGCACGTCATCCCAGCGGA	ABHD16B	0.726318710407117	-0.209275867378639	0.094534879495674	1.54421348522005	0.619047640544879
ABHD16B_TGCCTTCGCAGCAGATGACG	ABHD16B	-0.656287381602971	-1.17789441852563	-0.342231046500056	-0.387413672489339	-0.427722269461301
ABHD16B_CAGTGCTGCTGCCGAAGCCG	ABHD16B	-0.830998121736472	0.1073359788991	0.919024713175023	1.62215222652737	0.0204494475094878
ABHD16B_CGACGCCAACGCCATGGACG	ABHD16B	-0.00558800364925511	0.0231043914880003	0.150262771222868	0.115404912056433	-0.0748205036033191
ABHD16B_CTTCGACGACCTTGTGCCGC	ABHD16B	0.134733272408434	0.58251125747283	0.537839479915698	0.170470663391921	1.1971746647191
ABHD16B_CGAGCACTTCAACCTCAACG	ABHD16B	-0.0213796556382145	-0.166837989005299	-0.0234898284231777	-0.374008110568392	0.78840179185569
ABHD17A_GGTACATCCACCTTCTCGCC	ABHD17A	0.0322565798462685	-1.72498058101604	1.65066668801781	1.88100049249213	3.73408625587371
ABHD17A_GGTGGATGTACCCGCAGGCC	ABHD17A	1.84432977153268	-0.360555754412274	0.602709759582666	2.55767801521828	1.60729984500066
ABHD17B_TCAACCCAGAGAGGCTCCAC	ABHD17B	-0.329451895252078	0.190187797717997	-0.783834852287272	-0.607869605908879	-1.06989637769364
ABHD17B_GGTCTTCTTGGTATCAGGAA	ABHD17B	0.0864600201157633	0.330388896292446	-0.835275682830273	0.583116027686352	-0.363553611046801
ABHD17B_CGAGCAGCAAGATCCACAGA	ABHD17B	-0.144090667309414	-0.63877449080094	0.0174518568626496	0.245783359792342	0.037635088568962
ABHD17B_CTTGGCTTGCTCTTAGGACA	ABHD17B	0.36532239356217	0.0970204217122499	-0.120431393421426	0.466475690676682	1.43734753908169
ABHD17B_CTCTGTGGGTTTCCCGGAAC	ABHD17B	0.285252340429877	0.0120494672893135	0.0737383180041782	0.726171869615101	0.314696554537959
ABHD17B_GAAGCAATCTTCCCTGGACA	ABHD17B	0.105284088363971	-0.682389581643609	-0.556003372341776	1.40935430993219	1.22917742175215
ABHD17C_ACCGTGTAGGTGGGCTCGGG	ABHD17C	-1.19397427456423	0.305508539983438	-1.05881205556764	1.0694599628919	-1.39227383028351
ABHD17C_AGGTGCAGGCTGCACGCACC	ABHD17C	0.818133681516106	-0.857416906371166	1.34596200033267	-0.917729849932841	-0.677328228434045
ABHD17C_TGCAGTTGATGCGGGAGCCG	ABHD17C	-0.237639909314131	0.340992455559314	0.497847924131515	0.299070212101185	0.560590847007258
ABHD17C_ACGCAAACCAGACATCAGAG	ABHD17C	0.489197176125364	-0.654335509403976	-0.228260030754285	0.432523522285851	-0.158680064995763
ABHD17C_GAGGTCATCGATTTCTCCCA	ABHD17C	0.725249123453695	0.432063354404732	0.681290205762412	-0.829620952553945	0.196852871233728
ABHD17C_GCTCGTACATCGCTAGGCCA	ABHD17C	1.43882266494229	0.422812695310283	-1.19527306672975	0.815626972429948	-1.48931417797007
ABHD2_TTCACTCCATCAAACACGGC	ABHD2	0.255033309822652	1.0861817106206	0.750003299357921	1.29466870514909	0.277163328533272
ABHD2_TCCAACACAGTGCTCAGCCA	ABHD2	0.742654116007333	0.00262073327921921	0.0612221866993794	0.568485148445939	0.263386087826704
ABHD2_GGCACCCAGGTGGTTCAGCA	ABHD2	-0.111964558504311	1.29563377170406	1.13190856418904	0.975459661900868	0.0731502517088096
ABHD2_TGCTGCGTCAGCGTGTGCCA	ABHD2	-0.679939278354489	-0.824572927379213	-0.0283057953782211	-0.0464153904294561	-0.272383740300327
ABHD2_TGAGGAAGTTGTAGAACCGC	ABHD2	0.489486825461924	-0.304761769887375	-0.730917169558734	-0.00956692741441532	-0.849839550512753
ABHD2_GGGATGTTGCTGTGTAGAGC	ABHD2	-0.588153875223283	-1.76429474830149	-1.11965661148217	-0.788270364353754	-0.506498966076626
ABHD3_CAAGCAATTTGTGCAAGCCA	ABHD3	0.166807497808009	-0.312354477762908	0.145993289957687	-0.799692944287153	-0.843127869370147
ABHD3_CAATGACTCTGAGCAAGCGA	ABHD3	-0.478725101518326	-0.917975396586122	0.573089674952901	0.627465936918805	0.821886253482749
ABHD3_TTAACAACAGAGGAGTGGCG	ABHD3	0.353825706338025	0.795928732501732	0.463651712226655	-0.824828310754518	-0.232819545276811
ABHD3_TTGCTTGTTCCCGTGAGGCC	ABHD3	-1.02731937538701	-0.567423665547321	0.845968106958383	0.356014718680747	0.528166935325967
ABHD3_TTTCTGTAACCACGGGACAG	ABHD3	-0.291676246407274	-0.240131728869804	0.626662290906779	0.523403173849376	-0.300360253954928
ABHD3_GCTCCCGGGACAACATCCGC	ABHD3	-0.270058499689855	0.319206376311669	0.0819441261683895	0.853112875556399	-4.16927817107352
ABHD4_CACATTCTTCAGCTGAGACA	ABHD4	-0.0616960970727141	0.053244450955551	0.6121486367218	0.0866079183696797	-0.447527075699323
ABHD4_CGAAGGTGTGCAGTGTGCGG	ABHD4	-0.139371938427908	0.1975521049672	-0.881132840711146	0.441626259996688	0.422874603749336
ABHD4_GCATTCCCAAGGGACCCGGA	ABHD4	-1.38970712335863	-1.4427311609717	-0.712056893651423	-0.280958129590151	-1.83880396855776
ABHD4_ACGTCCTAGGACAGATGCCA	ABHD4	0.0440354677127059	-1.37375392685488	-1.28080293181488	0.849395939784615	0.597416026184938
ABHD4_TCTGGTGCAGCGATTCCGGC	ABHD4	-0.504608576366394	0.132903504150953	0.0310307090119384	0.749773502429493	0.0323108487600381
ABHD4_TGGAGTCCTTTGGCTGGGCC	ABHD4	0.00827698863798429	-0.555628214600853	-0.0781439825102366	-0.113227661459091	-0.730066753099081
ABHD5_ACTCTGCCGACACCGGAGAG	ABHD5	-1.88830663615345	0.337122424891878	0.73486303542964	0.0591262906444808	-0.908202562953195
ABHD5_TTGGACGAAGTAGTAGACCC	ABHD5	-2.01770349306936	0.573299719941647	0.0856082288148765	0.193093831002297	-0.0893904609931053
ABHD5_TTCTGCATCACTGTCAAACC	ABHD5	-0.148890724434209	-0.356655921995716	0.359652096328698	-0.407993974054309	0.00917463305280543
ABHD5_CCCAAGGCTCTGATCCAAAC	ABHD5	0.669932606387653	0.40828535641929	0.41587893607144	0.254699252632538	0.520000544405321
ABHD5_GCGCCAAAGATCACTGAAAC	ABHD5	0.602739925824685	0.258233578868091	0.0885890370114497	-0.271391904397431	0.0727953958945705
ABHD5_ATGAATGTGGTCGTAAGGAC	ABHD5	-1.1806893289907	0.299761096360745	0.198639026589367	0.202387576725622	0.628950923705162
ABHD6_AACATGTTTGTGATTGCGGG	ABHD6	0.881000777074121	0.616312513819224	1.34524075897912	0.106128248254502	0.0416321089285148
ABHD6_TGTGATTGCGGGCGGCACGC	ABHD6	-0.175409612958342	0.196689318995668	0.853887263259902	-1.22395239583946	-0.733111869933938
ABHD6_GAATCCGTGGAGCATGAGGA	ABHD6	0.270351257822579	-0.626048356415098	-0.689785773281949	-0.921753556257208	0.198740419602713
ABHD6_GCAAGTTAAGAGGATACACC	ABHD6	-0.818242184615946	0.463238042764132	-0.0893924089660771	-0.30679158745312	1.09355896508751
ABHD6_CCATGGAGGTGCCTACCAGG	ABHD6	0.709933499486873	-0.580202271671024	-0.467071104154225	-0.27922177704995	-0.291649362405911
ABHD6_CAAGGGAATCTTCTCCACGG	ABHD6	-0.232813706199297	0.428348465009592	-0.0570373611132426	-0.131271378987068	-0.332259484512164
ABHD8_GGTGGAGGAAGACCAGCGCA	ABHD8	-1.5358386864583	0.759969451448726	-0.41338882626189	-0.0306286605151393	-0.0352921464266622
ABHD8_ACTGGCCGCTCATCATGGCC	ABHD8	-1.21209680629412	0.485654605344606	-0.60486635456975	-1.43308965032054	-0.10408615436131
ABHD8_GGTGATCATGATCAATGGCG	ABHD8	-0.738916758007152	0.130186515982445	-0.279585172909876	-1.97304347443972	-1.83595555165067
ABHD8_GGTTCACTTACCCGTAGGAA	ABHD8	0.688510627559477	0.276616400361384	-0.166844856371243	-0.24877496151443	-0.180661958960384
ABHD8_GACCTCCTACACGGGCAGAA	ABHD8	0.102636607534123	0.594627366491028	0.395998252190472	-0.317559507961201	-0.396498625298871
ABHD8_ACCTTTGTAGAGGTCAAGCC	ABHD8	0.708346065298856	0.833451659118991	-0.528504410286524	0.216618678055727	0.72674152601032
ABI1_GCTGGTGGAGCTCCAGAAGG	ABI1	-0.429305819310328	0.24120072056909	-0.0228502272110322	-0.534146856979557	-2.26459592687713
ABI1_TCGCCACCCACTATTGGACC	ABI1	-0.440654042492606	-0.98019104019753	0.379807895484323	0.32181018243691	-1.45071029125542
ABI1_ATCAGAGACCAAGGACACAC	ABI1	-0.36159752608671	-0.436550271157306	0.599166984034765	1.20139282012155	-2.21433615209346
ABI1_AGTCCTCCCATGTCAGGCCG	ABI1	0.0813391914558337	-0.472559709828885	-0.321157685558923	0.418372449176099	-0.954398861960485
ABI1_AGCCTCTCAGCTTCGGAGAA	ABI1	-0.251374102085785	1.05684965151235	1.49120293702666	-1.13186102989668	1.04980334363708
ABI1_GGAGATCCCGTCTGGCAAGA	ABI1	0.149823364345231	-0.421742697927938	-0.512440911611782	-1.16983579903824	-1.23244425148288
ABI2_CTGGAAGAGGAAATCCCGGG	ABI2	0.388639245262967	0.105446127611403	-0.800301952503641	0.0568400008266614	0.120597644045411
ABI2_TCTTTGTCAGGAAGCACCAG	ABI2	-0.188582746330532	0.55552441288232	0.247364315690987	0.291838227161658	-0.27810814997971
ABI2_GGCATCCCAGCTACGAAGGA	ABI2	0.15274574023315	-0.23771627154242	-0.00699423039124625	0.572882062008788	5.33240487314158
ABI2_GGAGCCAGTGCGTCCTCCAG	ABI2	-0.613366311310735	-1.19786572575128	0.713983529052796	-0.181744787073205	-0.308583084717789
ABI2_CTGAGGAGTTACCTGTAGGA	ABI2	0.689758956139357	-0.441879772687665	-0.658842137078574	0.452039862982821	-0.814753373529246
ABI2_TCCAGAAGATTACGAAGAGG	ABI2	0.302266866613889	-0.55157788774501	-0.323951049282494	-0.27562502180057	-0.148404330100793
ABI3_AGTAGTCAGCGACCCGCAGC	ABI3	-0.177650747374022	-1.16336787321451	-0.055683523728931	-1.07128523714114	-0.984287241906296
ABI3_GGCCTACCAGGTGGGCAACC	ABI3	-0.0559225348838349	-0.352490033382717	0.096446844156723	1.40584082059769	2.76329294975697
ABI3_CCTGCAGTAGGGCGTGAGAG	ABI3	0.0248500521552792	0.348190113924721	-0.1313185732334	-1.03478543443348	0.183896814580305
ABI3_CCTTGATGCTCTTTCGAGAC	ABI3	0.36684444605562	-0.106092068970911	-0.143840507860724	0.61477067144336	0.712759162673533
ABI3_TTGTAGGTCTCACCCGGCCG	ABI3	0.412243323165073	0.166346544686422	0.131788233781831	-0.463985561043786	-1.12992985921181
ABI3_CTGGTGTTCAGCAGCGCCGA	ABI3	-0.296347448580502	-0.742057541794822	-0.643108074201479	-0.471969911659372	-1.69959852022298
ABI3BP_GGTTCTTGGCGGTTTGGGCC	ABI3BP	-0.221669213195171	0.469031646785736	-0.765369202465481	1.12501479266418	-2.38131664454216
ABI3BP_CGTAGGCTGCATTTCTGGAC	ABI3BP	0.674994066333232	-0.433483879343755	-0.932920475994548	0.696688631863274	-0.164868080530577
ABI3BP_TGAACAGCCAAGGGCAACAC	ABI3BP	-0.112051653927768	-0.410234678064032	-0.535628145863936	-0.0551405989570049	0.0260884686928814
ABI3BP_TTCTCGCAAACCTCTGCAGC	ABI3BP	0.0497818299217104	0.558388131931071	1.98542572253218	1.26200809621258	1.58786650555544
ABI3BP_TTGGACGCAAGAACTTCAAG	ABI3BP	0.499000438611016	0.101361108100411	0.255573688852143	-0.791047822174781	-0.248652698307966
ABI3BP_TGGAAGTATTACACTAGCCC	ABI3BP	-0.353108990151626	0.771976332045153	0.35392456415294	0.322479903861536	-0.490569702018291
ABL1_CAGATAACAGCTGGAGGACG	ABL1	-0.0452183123606573	0.255508425361217	-0.253421688880677	-0.18942997273724	0.204242095201084
ABL1_TTCCTTGGAGTTCCAACGAG	ABL1	-0.120716197251672	-1.40164458123026	-0.746380316744975	-1.48514897381666	-1.03376941425069
ABL1_CCCTTCGTATCTCAGCGAGA	ABL1	1.02247637954401	0.821107025090942	-0.420334187399514	0.689316797461636	1.4711750790243
ABL1_CATCATTCAACGGTGGCCGA	ABL1	0.650855506944432	-0.646735808962308	-0.50666769620124	-0.0342691335404801	1.78267401361251
ABL1_AGAGATCAAACACCCTAACC	ABL1	1.11371418356319	-1.29473803559818	-0.147053683189745	-0.725639213899905	0.765248023965338
ABL1_ACTACCTGAGGGAGTGCAAC	ABL1	0.830130609822387	-0.992728300046104	1.40367134223738	-0.984840133247595	-1.23327966102666
ABL2_TCGGACACTGAAGAAACAGG	ABL2	0.766177237240576	0.284735732895735	0.568163832831177	-0.178731266053899	1.07463984222735
ABL2_TTGGCACAATGTAGGAGAAC	ABL2	0.258184066620893	0.0550460787899261	0.533733106141383	-0.0940065872913002	-0.284040694295031
ABL2_CCGAGAATGCAACCGAGAAG	ABL2	0.027923517433981	-0.560807543875932	0.514930643686557	0.231912693477313	0.419344417952377
ABL2_TGTACACCATCACTCCACAG	ABL2	0.270466663580112	-0.279149061678544	-0.225140243548546	-0.285790960031378	1.64683204954171
ABL2_CACCATTCTGGTTGTAACCA	ABL2	0.336622673984947	-0.197390009584735	-0.242109760570043	0.869821260236467	0.790303792726276
ABL2_ACATCTCAACATCTCTCACC	ABL2	1.09712591744971	-0.34111347964312	-0.3468609299449	1.09537141306135	1.58731877919245
ABLIM1_GGACTTTCCCTGTGATAAAC	ABLIM1	0.777541556248015	0.184556552216324	-0.57153424416589	0.569930902577202	0.940905523904874
ABLIM1_CTTGATATCTCTTCCGCAGC	ABLIM1	-0.349522691124952	-0.457703379808174	-0.76249084292521	-0.119040417325775	-2.20019655165504
ABLIM1_AATGTGACTCGGTCTCCGGG	ABLIM1	-1.56217033539426	0.57456628399963	-0.00815134082074676	-3.25526457056439	0.210150505462308
ABLIM1_AGCGTGTCCCGTACATCCGC	ABLIM1	-0.263810382133595	-0.15792081037669	0.567640125458208	0.245939802121422	-1.00978048027741
ABLIM1_ACGCCTATGAGCGGTGAAGG	ABLIM1	-0.138434070475548	-0.351164233691239	0.395026976968714	1.01009449707582	-2.2171463387263
ABLIM1_CTAACCTTTGTAGTCTCCCA	ABLIM1	-0.115923857626377	0.166641828836551	0.00628634525347982	-0.883651893110965	0.324058948093106
ABLIM2_GGACAGGCAGAGCTACGGCG	ABLIM2	-0.715499843630794	-0.270837363769955	0.377731444033758	0.340228738547154	-0.649482495947039
ABLIM2_CTGGCTGCTTGTCGACACGC	ABLIM2	-0.361119129915648	0.601045208719933	1.17094765926982	0.068016896918378	1.17797900198739
ABLIM2_TGACACATAGCGCGCAGGAA	ABLIM2	-0.0972298021206759	-0.588854562915209	0.116830851967002	-0.413099609699185	-0.675470595885968
ABLIM2_CACAGAAATCAAGAATGGCC	ABLIM2	0.457206337977413	0.157106597423307	0.390404362561817	-0.255111920030194	-0.662432349576586
ABLIM2_TACTTCGGAGGCCCTGGGAC	ABLIM2	-1.30868458598052	-1.23119210204469	0.56944873926312	0.0580112345928706	1.47590474702487
ABLIM2_GGGCGAGTACATCTGCACGC	ABLIM2	0.679393553058197	0.266978524019621	-0.353455989788217	0.294360878985618	-0.929782316064932
ABLIM3_CAGAATCCTTACAATCCACG	ABLIM3	0.406250308251332	0.0725513769426775	-0.244634907776576	0.0545956309167771	0.848044036524261
ABLIM3_AGGCTTCTTCTTCAAGAACC	ABLIM3	0.515721234366135	0.0810162063763741	-0.19886656081038	-0.245162009747046	1.2972208487875
ABLIM3_ACAAGTGATGGTGATGCGGA	ABLIM3	-0.0470078517106992	-0.414378442027171	-0.421394652849097	0.931995116360398	0.685822300659991
ABLIM3_GATGGGCTTACTGCTGGCCA	ABLIM3	-0.515536942324578	1.4194335528388	1.07104795548726	1.37126384416481	2.35983326744936
ABLIM3_CTTGATCTCCTCCTTGCACC	ABLIM3	0.814498784731453	-0.393201068629553	0.0318798707582428	0.135682897792011	-0.594889307316706
ABLIM3_TGAACTTCTTCTTGCAGGGA	ABLIM3	0.197979282588588	-0.285401067291819	-0.128962507053629	0.0691089529582583	1.07743994945897
ABP1_ACCAAAGAAGATGACGGCAC	ABP1	1.36097025687747	0.144560115612146	-0.913498611443011	-0.538340919346924	-1.13581274623525
ABP1_CTATGAGGTCAGCGTGCAAG	ABP1	0.407239263048259	0.272244176175062	0.6364213128446	0.503754666940109	-0.5866444360532
ABP1_CCAGAGTTGGCTGGACCACG	ABP1	0.586875247595183	-0.377686575633757	-0.0403716029729235	0.937753654370154	0.573099545409115
ABP1_GATCCACTCCATGGCCGACC	ABP1	-0.514069523351474	0.335633156344283	-0.83680410699775	2.53303293480808	0.557100408245398
ABP1_ACTGCTCAAAGACCACGGGC	ABP1	-0.633604507997184	-1.58841454893134	-0.370814953780262	-0.327383587087817	-0.590270146057599
ABP1_TGGCCGGAGCAGGAAGCCCA	ABP1	-1.32597262497231	-2.12933599455772	-0.418232854729614	0.574824414936842	-1.29374258857403
ABR_GGCGATAGGCTTGCTGGACA	ABR	-0.694478020164983	-1.16908539318653	0.206341964340215	1.09072067282007	-1.30280418130905
ABR_CGACTCATCGATGTACGGCA	ABR	-0.231342254071705	-0.997357429199685	1.09930861951802	-0.683205309210408	-0.0517702638901813
ABR_GATGGAGCCGCTCAGCCACC	ABR	-0.461220809907334	-0.892493833791825	1.47974227924713	0.194528151094242	1.24175132274986
ABR_CGTTGTCACTGCAGTCCGGC	ABR	-0.275921727856332	0.273193505447203	0.718224359257241	0.250759484361831	-0.74327698373677
ABR_GCTCTACAAGCCCATTGACC	ABR	-0.282732882796152	-0.735805233948602	-0.721328709217179	0.297977120787729	-2.23560752004753
ABR_CCTCTGAGATCTTCTGGAAC	ABR	-0.487526701827997	0.0448975022585598	0.969974388045218	0.819180349833929	0.00828633384119242
ABRA_ATGGCTCGCCACAGACGAGA	ABRA	1.0136806106085	-0.127310565352491	-0.529111729114762	0.874474681081446	-2.44434446950102
ABRA_TTTGTGTAGGCGGGTGGACA	ABRA	-0.0595914678395529	-0.140474058371726	-0.12800598205367	0.486564638860971	-1.05232734045496
ABRA_CCTCAGCCACAGGTACGAGA	ABRA	0.134987730413277	-0.145224271764	0.511324601406523	0.884287320307579	-0.418484503841721
ABRA_ACGTGAGCCACCTCAGCCAC	ABRA	0.199795556466592	-2.62227683950394	-0.618675924928864	-0.570749969319804	-0.786450827467697
ABRA_GAAGATACGCACAGCCACCC	ABRA	0.22454128413469	-0.449086049580678	0.784887491351822	0.570192851042858	-0.502299829561127
ABRA_TGGCTGTGCGTATCTTCCGG	ABRA	-0.256354080969568	-0.751318234819107	0.207816180250729	-1.21770078380789	0.352020455834001
ABRACL_AGCAATGAATGTGGATCACG	ABRACL	-0.500491177485906	0.125031852876003	-0.182504928471215	-0.707692341599243	0.813138206245848
ABRACL_ACCTGTTCCAAGGTAAAGCC	ABRACL	0.090406886362084	0.190473595769279	1.17227289542295	1.06660773703684	-1.86419076424712
ABRACL_GGCTAAGGGCAGTTATAACC	ABRACL	-0.150083801700159	0.861794053171455	1.36116788382552	0.696333210986075	0.0649307723581704
ABT1_CGGAGCAAGAGCCGCTGGAA	ABT1	-1.11758385198176	-0.533291907859372	-0.459491864269096	0.274778199355606	-0.477103682455275
ABT1_TCTTCTTGCGTCTCACGAAC	ABT1	-0.0476317838578837	0.645665916417474	-0.845705227241072	0.887536193923401	1.07822334611612
ABT1_TACACCAAGGACTACACCGA	ABT1	-3.47294126156924	-3.89051535678449	-1.02902296922089	-3.53838459683445	-2.04943078978675
ABT1_CCTTTGAGCGCCAGGTGCGC	ABT1	1.02238774031986	0.68891847045288	-2.0706011830175	0.143565903253406	-1.65889901992705
ABT1_TCAAGCGCTGCCTGCGCACC	ABT1	-0.815477541212702	0.705172024293685	0.215943342652757	2.71926234890901	-0.78813990246462
ABT1_GCCCGTAAAGCAGCACGGCC	ABT1	2.43281980669934	-0.464601128398982	-1.47815054302791	0.750644300667058	0.156642827547542
ABTB1_CCTTCCTGCAGCTGGCGAAC	ABTB1	-0.0164814174208739	0.553664572591064	0.342367757601255	0.775576464869279	-0.90962440951937
ABTB1_AGGTGAATGTGCGGGACAAG	ABTB1	-0.564261248989509	-0.368456097550143	0.0538699596247723	0.648688331716295	-0.213185899216147
ABTB1_TGCTCTCACCATTGGCCAGA	ABTB1	0.0947568444029695	1.16788908200369	0.176122043439279	0.739707481293716	-0.30015648535743
ABTB1_GCTTGTAATCGCGTAGAGCC	ABTB1	0.780962711099516	-1.17989706563326	1.39959549222826	-2.61241760347369	-0.905262557471878
ABTB1_ACGTGGTCTTTGTAGTACAC	ABTB1	0.767291552632186	-0.516838594914031	-0.38574719854451	-0.206407603865556	-0.840416138124396
ABTB1_GCACTTACTCGGAGCTCGGG	ABTB1	0.936644729678733	0.370542300630101	-0.0252935015819094	-0.696787387763675	-0.981215178500845
ABTB2_GAGGGCTCGGCAGTGAACGG	ABTB2	0.484979446570115	-0.411440314334168	1.1324458271417	0.924770171925679	0.543024854943365
ABTB2_TCGGGCATCCAGCCTCCGGA	ABTB2	1.38845096305791	0.75369518073546	-1.01688626323525	0.189257322751565	1.3597578983873
ABTB2_CGCAGCCTCACCGTGGACAG	ABTB2	-0.0271131602715069	0.00940956709219145	0.290518085870588	0.0665961553475714	0.600408144692569
ABTB2_AAGTGATGGGCTGTGGCGGC	ABTB2	-0.43069806814527	0.329526364923855	-0.0725666761295911	-0.222305929854867	-0.400025301725476
ABTB2_CTCCGAGATGCTGCCCACGC	ABTB2	-0.0337602661453366	-0.0524411393749591	0.498166484079405	0.506511141954573	0.747211647165233
ABTB2_GGCGCTCTGCACCTCAAAGC	ABTB2	0.0187079978341132	-0.391934695650102	-0.760782665901846	0.165067372872134	0.278512366055119
ACAA1_TGGCATTTCACGGGAGAAGC	ACAA1	-0.188356589597337	0.384676137917516	-0.346533559004714	0.460230252454462	0.583845848202769
ACAA1_TACTTCGCGCTTGATGGAGA	ACAA1	0.0113251374281753	0.578680664951523	-1.16297495205185	-0.347495163688846	-1.13526821040996
ACAA1_CGAACACTGTCTATTGACAG	ACAA1	-0.509739399594271	0.211222766441706	-0.656998073916885	-0.195218703490014	-0.696623907933456
ACAA1_GATTCGGGCCATGATTGCCC	ACAA1	-0.606561003400228	0.163514079245056	0.0172559130023132	-1.27806014263678	-2.71532911783261
ACAA1_GAATCTGAGGCCGGAACAGC	ACAA1	-0.22618043740619	1.03300731727564	0.571718415047153	-1.14841768596649	-0.867458691956081
ACAA1_GGCATCCAGCCGGAATCGGC	ACAA1	0.743448308914424	0.0649312089998353	0.540808965613183	0.342780481990371	1.67496255447622
ACAA2_CTTGATCCAGATCCTCCCAG	ACAA2	-0.0663635463170034	-0.315142269263307	-0.369614353522054	-0.597599068978407	-0.765784613313667
ACAA2_AAGGCCTCCGTAAGCTCCAA	ACAA2	0.859349694830376	-0.776976721418224	1.43125133010062	0.714987761230362	-0.184972835411745
ACAA2_ACGCCCTTTGGAGCTTACGG	ACAA2	0.238798764021982	-0.349950371170561	1.23557918889377	-0.739571376744491	1.25321653347179
ACAA2_CTCACCTCGGAGCAGAGCCA	ACAA2	-0.660499219474721	0.0750629463321652	0.815623912851301	0.470251441645046	0.77118546263376
ACACA_AGTTAGAGACGCTATTCCGC	ACACA	-1.40183881673003	-1.66761727461347	-1.36886051636515	-2.29432497881756	-2.46754026854929
ACACA_TGCACACGTTCCTTGTCCAA	ACACA	-0.990132572831068	-1.4159601016522	-0.149510040877446	-1.86755298252133	-1.51297007015071
ACACA_GAATACCTGTACAGCCAGGA	ACACA	-2.18365684677674	-2.23439099027845	-1.60253308778353	1.22871764016935	-1.35854278742748
ACACA_ATCAAGGCCTCAGAGGGAGG	ACACA	-2.6858022856232	-1.13928791946369	-0.012630334923722	0.561782864620459	-2.65413621486093
ACACA_TGGCTTGCACCTAGTAAAGC	ACACA	0.215363444826308	0.368259432372051	-0.369815543736996	0.568362982606667	-0.0537996657391712
ACACA_CCAGTAGGTCCAACTTCACC	ACACA	0.538115805267046	-0.197100951263824	0.145962269454257	0.600982680209551	-0.0442441298686682
ACACB_GCCGAGCCAGCCTCCCACAA	ACACB	-0.449381861396814	0.26948839915647	-0.0897939685272013	0.440337092564161	0.286175597959557
ACACB_GAGCATGTCGGGACTCCACC	ACACB	1.24632988441848	0.229311201428162	1.4079046180077	-2.12154693516525	1.09578575513454
ACACB_TGAGATGTTCCGCAACGAGC	ACACB	-0.354949573433448	-0.0507265692329566	-0.304053763350136	-0.571535270419985	0.965869801669635
ACACB_TTATTGGGCCCTCCTGGGAC	ACACB	-0.113381322011765	-0.698039856544487	0.717311545162182	0.236921533338632	0.641834768350948
ACACB_CCGGAGCTGCTGTGCAAGAA	ACACB	0.499944963560457	0.207425189307125	0.0873790817517879	0.734343813909539	0.540669655857361
ACACB_TAGCGTCTGGGCGACAACGG	ACACB	-1.37456031480907	0.00579123967942647	0.0310702601041641	-0.849534814158961	2.56221774024751
ACAD10_TCAAACTGTTTCCGGTCCAG	ACAD10	-0.337784205734915	-0.926596136426622	-0.262637512779416	0.429262239077953	0.59089083445792
ACAD10_TTACTGGGTATCCAGACCAC	ACAD10	0.155814934835048	-0.375167439078606	-0.588643443197092	-0.176362696754439	-1.05499193886212
ACAD10_CATCTGCCCATGCCATAGAG	ACAD10	0.488619720493542	0.49866697814298	-0.163495373668984	-0.00316468065276552	-0.771512619091789
ACAD10_CTTGAAGACTATGGGAAGCA	ACAD10	0.168038967167122	-0.573039427746806	-0.135101818541267	0.663724695505936	-0.776967133877702
ACAD10_AGCTCGATACTGCTTAACCC	ACAD10	-0.763741597481092	-0.427457759882841	-0.692228924180593	-0.854418772752011	0.297396709998134
ACAD10_TGTAGGCCACATCAGCAAGG	ACAD10	-0.413783764881624	-0.419739652899691	-0.1117611970748	-0.788828236095131	0.519802825733226
ACAD11_GGATTCTGCCAGGTCCAAGG	ACAD11	-0.157083072442673	-0.162033263118287	0.0150501928475308	0.251854564100075	0.43645686273787
ACAD11_CTTGTTCCCATGAACACACC	ACAD11	0.575422184613677	0.336633167766453	0.619973178917821	0.697662571852539	0.304779081429856
ACAD11_CAATCAAGGCATAGTCCACG	ACAD11	0.0378796206245574	0.0326053957654833	0.0896543928580931	0.292667425778408	1.03803445001309
ACAD11_CCATGCAACAGCTATCGGAG	ACAD11	0.637458138193353	-0.502943512680823	0.0532524136737944	-1.20585064268653	0.144714683015531
ACAD11_GAATATACAGTCACTGCAGC	ACAD11	0.0804510192004522	0.753788716050346	0.808265683993667	-1.76160742323614	2.20190799823319
ACAD11_TCGGACTCGCCAGTAGCACC	ACAD11	0.158539326536247	-0.422956403794211	1.3213887293819	-0.2175674699754	-0.175040050889123
ACAD8_TGCAGGAGGTCAAGCTCCGG	ACAD8	-1.75122715201531	-0.891389192865546	-0.26846440194631	0.14052031340376	1.83845462220841
ACAD8_CAGCCCAGCTAGGCTTCGGA	ACAD8	0.19922998784053	-0.747925140535013	-0.717216124826399	0.1104981666121	-0.322024640602032
ACAD8_TTGCCCACCGCTCTGTACCA	ACAD8	-0.109536021613676	-0.154119623696654	-0.528328304665195	0.277602147860767	-0.0218945105381658
ACAD8_CTGACCTCCGCTAAGAAACA	ACAD8	0.561006178280706	0.332460273264259	0.201846298351248	0.179795667186403	0.876517172708611
ACAD8_ATGTGCCGAACAGGAGGACC	ACAD8	-0.0481151440002112	0.0623561967266407	0.251132311309444	-0.828310219108017	0.882046683940293
ACAD8_TGAGAGGACTGAACGGAGGG	ACAD8	0.630586959584512	-0.163245805159262	0.448183312318004	0.546924997894577	0.20530451853028
ACAD9_CGGTAGAGACCACCAGACCC	ACAD9	-1.36045128104679	-2.51572182880897	-1.31469688364599	-0.89196299111672	-1.20898327519178
ACAD9_CAATCAGTTCTTGGGACCCG	ACAD9	-1.78731819909448	-1.44232604098777	-0.569662251213933	0.0607955468491506	-0.488929418040088
ACAD9_AATAGCCTGGTGCGCTGCCA	ACAD9	-1.90638242914546	0.57065919190241	-1.00742041052377	-0.715019465249541	-0.523248905784968
ACAD9_TCTGCCTCACGGAGCCAGCC	ACAD9	-0.282277539400095	-0.175882411505093	-0.872201720036822	2.52936265386766	3.1683043093412
ACAD9_CTGGATTACTAATGGAGGAC	ACAD9	-0.710814263222663	-0.53509925248087	-0.483069856336074	-0.232921054638184	-1.88873943375615
ACAD9_TGAACATCCTCAACAGCGGC	ACAD9	0.0712358162811796	0.393789488612165	-0.497018025863349	0.689347140928116	0.259309408705109
ACADL_AACGTTTCGCTTCATGCAGC	ACADL	-0.310853134366659	0.649833009466636	0.170401531114318	0.30679716659872	-0.0577289358378157
ACADL_CTGGATTCTCAATGGAAGCA	ACADL	-0.317086536461581	0.0663020150165675	-0.040313226480027	-0.0817713328059206	1.05654011007237
ACADL_GCAATGACAGAGCCTGGAGC	ACADL	0.457131865801699	-0.539145227464934	0.19598595451526	0.293302219818008	-0.112867266398141
ACADL_GCATCTTGGTGGAATTGGAG	ACADL	0.272148912138181	0.173005508093489	-0.303907828865748	-0.232514340464854	-1.05438481513821
ACADL_AAGATGTTCTCATTCCGGAG	ACADL	-0.781433364833661	-0.548188325282267	-1.71849778644016	-0.824335341786712	-2.12407962137136
ACADL_CGCGTAGGGACCCTCGGAGA	ACADL	-0.0701158365021895	-0.0174542112669686	0.136413486141663	-0.447143268345065	-0.709414068744219
ACADM_GGCCGGAACGGGAGCCAACA	ACADM	0.142272222898853	0.396717848501996	0.441252617548265	-1.33514110287214	-0.693490102243533
ACADM_CGGGAGCCAACATGGCAGCG	ACADM	-0.302569936249685	0.636382655345497	0.240621981450779	-0.194049373057732	1.15908158028133
ACADM_GCCAATCGACAACGTGAACC	ACADM	0.178186566348054	-0.473381785207604	0.618162130348972	0.00208774624621922	0.452074396881933
ACADM_TGCTCGTAAATTTGCCAGAG	ACADM	-0.140660669674605	0.625483119355422	-0.606369705193648	0.193707302898878	0.835179722820928
ACADM_GGTTGGAACCAGTTAGAAGA	ACADM	0.211351185958605	0.710025099038249	-0.588667855035267	2.65570910540342	0.958177649843739
ACADM_AAGATGTGGATAACCAACGG	ACADM	-1.04608469575112	0.109396839890491	-0.992930935560025	-0.750209825761755	1.93764688504249
ACADS_TCTCGGGCAGTTCCACAGAC	ACADS	0.578332096995405	0.974797106364326	0.0858821390658462	-0.331656115162468	-0.625235683735561
ACADS_GACACTCATGATGACTCCGG	ACADS	-0.0619372769332565	-0.536657781825695	-0.397031853342995	-4.34516026753818	0.220342221419702
ACADS_CTTGGAGCCAAACTTCAAGA	ACADS	0.72387177479989	0.563687727909704	-0.255220354357268	0.585987449030266	0.141686078567991
ACADS_TGCCGTGGTCTTTGCCAGCA	ACADS	-0.636616773744566	0.0992700797399352	0.584333696256105	0.828693172978603	0.907735322888075
ACADS_GATGGGCTTCAAGATAGCCA	ACADS	-0.195169289975287	-2.25529637749824	0.0481612936000739	0	-1.14594991176685
ACADS_GAACTACGCTGAGAATCGCA	ACADS	-0.011825928435247	0.141841369580558	0.228022541244393	0.68681622019301	-0.5103870337009
ACADSB_TTCCTCTATCACGAGCACAG	ACADSB	0.531963250767802	0.646885315285324	-0.54716736099824	0.15840077623499	-1.24243380422573
ACADSB_TTCGAATGTTAACGGGCAGG	ACADSB	-0.306620380235021	0.349598607579226	0.14157160901264	0.417049564081786	0.0418191419547957
ACADSB_CCAACACCAAGTGGCTCACG	ACADSB	-0.0490738137248162	-0.040669033391424	-0.527412079763748	-0.563717102220953	-0.652031475852304
ACADSB_CTCGGAAGTATTTCTCCACA	ACADSB	1.06719359912308	-0.754052354680028	-0.755719714763353	-0.0988011000746814	-0.108620449888968
ACADSB_TCTCGGAAGTATTTCTCCAC	ACADSB	0.678768900527048	0.245462534797224	1.94286751207839	-1.86506271965694	-2.57264381016076
ACADSB_GCTTTGCAATGGTGTTCAAC	ACADSB	-0.0558805934524819	0.724311527742522	-0.0240751776844021	0.537005983487339	-0.649054334266562
ACADVL_CTTCTGTGCTGGCAGGAACC	ACADVL	-0.0674958310362735	0.114317311228195	-0.378376879120476	1.8690755782483	-0.779503094547907
ACADVL_GGAGATGCAGGCGGCTCGGA	ACADVL	0.0086698711449807	-0.193205386290764	-1.45004666128588	-1.52923513034567	-0.195118960699595
ACADVL_TTCCTGGTCAGAGCGTCAGA	ACADVL	-1.16893382131205	-0.611914804774749	-1.06862275888659	0.244980417858443	2.25225531845583
ACADVL_TATCCCTTCCCTTACCGGAC	ACADVL	-0.327088366909973	-0.529074606632424	-0.681876956300859	-0.552228753047358	-1.71363524039918
ACADVL_ACCTCGAAGAAACGGGACAC	ACADVL	0.128269347741408	-0.443371359743312	-0.197944357576239	-0.874383007198119	-0.364496302933477
ACADVL_TGTGGGCCTTTGCAACACCC	ACADVL	-0.370521337303309	-0.418074910661332	0.55076435289596	1.50558887259316	1.24062361538384
ACAN_GAGCCGTGTGTCCAAGGAGA	ACAN	0.702566228579208	0.615794145764404	-0.41647919829961	-0.512872713645148	0.43968755577133
ACAN_GATGGCACTGTTCTGCAGGC	ACAN	0.196167823568038	1.2687878978047	0.964016037184862	0.134699546003247	-1.0077915504107
ACAN_TCTCCATAGCAGCCTTCCCG	ACAN	-1.08635540992042	-0.171790435806426	-0.854734793551216	-0.596571694918995	-0.427730447556662
ACAN_GGTTGCCACCGCAGTTGGGC	ACAN	-0.218328478452819	-0.428272912063771	-0.701815889679486	0.121961122748389	0.362282925286409
ACAN_CTGGGCAGCCGCATTTGCCA	ACAN	-0.285080274831365	-0.625723614882445	-0.412837787546731	1.33549792171634	1.76855042767002
ACAN_AGCCTGCTTCGTAGGCGGCC	ACAN	0.264336835030438	1.08637814641588	-0.0151559822460405	1.93506267294422	-0.893005622453127
ACAP1_CAGTTCACACTTACCGGAAA	ACAP1	0.59599636624425	0.344178983006581	-0.126601148099828	0.380338759200143	-0.289689468921917
ACAP1_ATTGGAGACCCGTCTGGAAA	ACAP1	-0.289616624893911	-0.083735489450782	1.02428576261412	0.482637894973387	2.27012522781978
ACAP1_AAATGCCGACAACGAAGGCG	ACAP1	0.974746053829207	-0.606005299006358	-0.393275135640973	-0.511941664472989	0.81602872676382
ACAP1_CGTGAGCCTGAACCACAAGC	ACAP1	-0.399569094364458	0.591099741108054	0.245640350158092	-0.0304368852674002	3.34335744833346
ACAP1_TCGCCGGGATTTCTGGCGGG	ACAP1	-0.165717106105688	0.459464276605875	-0.0284370095371052	0.0694654877980593	-6.19451251792028
ACAP1_TCAACGTGATTGAGGACAAG	ACAP1	0.209200607183931	0.356338980032923	0.582602805914894	-0.324509458673894	-0.915273193640589
ACAP2_GCGACGATTCTGCTTTGAGG	ACAP2	-0.562152473208505	0.471554170757291	-0.414961312017791	0.0373535389741243	-0.812180053489421
ACAP2_ACTGGTTGTGGATGCAGCAA	ACAP2	0.382594195337352	-0.0566037772486455	0.0465852195904208	1.41883359427416	-0.00719827045826899
ACAP2_CATGAAGGATCTTGGTGCAC	ACAP2	0.617413107713448	-0.849214762117848	0.14951565780326	0.293518014613168	-1.83891822886324
ACAP2_CATGAATGGGATTCGAGACC	ACAP2	-1.19109632051451	-0.726391550297179	0.254784267042033	-0.744457906779163	-1.43801632103406
ACAP2_ACTTAGATGCCGTGAGAGCA	ACAP2	0.434095089184757	0.816895162743145	0.176424908097863	-0.317661569221206	1.19062940426799
ACAP2_GCCGTGCCGGTTACCTGAAG	ACAP2	-0.497080587104997	0.303284181309639	-1.84980986776131	-0.168982869114327	-1.32975636662593
ACAP3_GCTGGTGATCGACTCTGCGG	ACAP3	0.0801036599790327	-0.596448331996934	-0.555620361403113	1.51783635723276	-1.10896425460172
ACAP3_CAGTCCAGCTTCTTCCAGCA	ACAP3	-0.750145659303745	-0.00502486287730732	-0.143139889900123	0.152954652846099	1.05555549201375
ACAP3_ACGAGGTGGAGGAAGCCACC	ACAP3	0.818386436326722	-0.1451840389221	-0.356120790979054	-1.85154463215563	1.8359561271648
ACAP3_CCGAGATGACGGTGTCGCCC	ACAP3	-0.571998541581335	-0.785282640988905	0.779875946706794	-0.0256864028410408	1.61741092672375
ACAP3_GATTGAGGCCAAACTGGACA	ACAP3	1.28911087316639	-0.231368579078188	0.574355239827853	-0.987521617725128	-0.235388970310474
ACAP3_CTGGAGCCGCGTTTAAGGCC	ACAP3	0.356545108008223	-0.429472738020827	-0.176658608921846	0.976416133046883	0.274960182838227
ACAT1_TCTTGTGTCTTGCCAGGAAG	ACAT1	0.22546255793286	0.319586165294663	0.195298779126606	0.131027692087057	1.11008235955941
ACAT1_TAGTGGCTGGCAGCAAGGAA	ACAT1	0.49906836756482	1.1448561338437	-0.138726990853232	0.408833777616128	-0.600857702171729
ACAT1_CTTGAGATCAAGCAAGAGAC	ACAT1	1.00490813284707	-0.546004945244289	-0.479281361224274	-0.0596947461214968	-0.18578626940852
ACAT1_TGACGGCAGATGCAGCGAAG	ACAT1	-0.296501067636499	0.358705225243763	-0.433045057658422	0.214958052816059	0.165576860583596
ACAT1_GCCAGTATTTGCAATGGAGG	ACAT1	0.373332423518979	-0.699993821915748	-0.236097893873999	-0.852570894197597	1.41624909865533
ACAT1_AGTATTTGCAATGGAGGAGG	ACAT1	0.0166141666527183	-0.734612456866837	-0.405536239498829	0.537143774760622	0.616536938325155
ACAT2_GCCGCCGAGACGATGACCAC	ACAT2	-0.48581521527522	-0.829653940700506	-0.351291682722462	-0.482285961207151	-0.393420178776203
ACAT2_CCACAACTCGCAGCAGCCGA	ACAT2	0.770808095625705	-0.48255213378513	2.91191184169044	-0.0268764358967947	0.479521796811383
ACAT2_CACATCTTCCGGAGCCACAG	ACAT2	0.337057918236411	-0.780892061304563	-0.374416415124252	-0.0649336764041321	0.746452610282495
ACAT2_TCTATGTTGCTCCCATGGCG	ACAT2	-0.138447043539193	-0.22079700720584	0.318272253011256	-0.333502972821212	0.609806987118239
ACAT2_CTCCACACCCACTTGGGACC	ACAT2	0.175214598501984	-0.72340472270226	-0.192207748867425	0.785073192870698	-0.228695098232523
ACAT2_CGACAGCCAGATGCTCCAAG	ACAT2	-0.091433065646288	-1.93949791223426	0.155020197079168	-0.281937753057243	0.871047732858661
ACBD3_TCCGTGATTACAGTGGGCCG	ACBD3	0.188719175248561	-0.120438274126158	0.131832139784103	-0.122573165901419	0.764314292314157
ACBD3_GGCAGCATTACAGAAACAAC	ACBD3	-0.395219611977686	-0.94276767439383	1.50562005529661	1.34998356871178	-0.115261185786535
ACBD3_AGTCCAGCTTGCACAGCAAC	ACBD3	-0.17671437877752	0.239439438899668	-0.0846262107931945	-0.805124056031443	0.20473349721788
ACBD3_AGAGGAAAGGCTTCGACGGG	ACBD3	-0.34592708843613	0.182728898482384	-0.146948798433859	0.353083849111612	-0.259495442317668
ACBD3_CCTGGGAAACATGTCTAAAG	ACBD3	0.840782072551076	0.188092474298303	-0.607135263175258	-0.541375069044534	0.518562668733697
ACBD3_CGACCGGATCCAGGTGGCGA	ACBD3	-1.05024880763735	-0.781513884468802	0.323564494363719	-0.254333012868451	1.34639508299229
ACBD4_CAGCCTCACCGTTCTTGGGC	ACBD4	-1.49726036046771	-4.38665400809239	0.368312225021627	0.592925402326414	-2.09023619736517
ACBD4_CGCAGCATCTCTTCATAGGA	ACBD4	-0.853534160869589	0.363046915315442	-0.347477236980552	0.136260960930727	-0.774202334719086
ACBD4_ACAGTCTGGGCAAGATGAGC	ACBD4	-0.991777225487328	-0.243128660167745	0.155455744079631	-0.0286167551978935	-1.42958320345354
ACBD4_TCAGGGATCACCTGGTACAG	ACBD4	-0.288955961282393	-0.434050503276647	-0.494513325385002	-0.0876470786867193	0.33524254756421
ACBD4_TGGTAGAGTTACTGCCCAGA	ACBD4	0.28764112222308	-0.821778916072737	0.514478276256422	0.241323565881669	1.39597574526601
ACBD4_AAGAGCCACTGGACGACGAA	ACBD4	0.275532475677074	0.287076567655353	0.57616445375736	0.0441266733972832	-0.263779209679437
ACBD5_ACACCAGGAGACATCTCGAA	ACBD5	-0.169076954361255	-0.0643412284423162	0.702199086857028	-0.968982935531888	-1.23135108228445
ACBD5_CTGCAGTCTCATCAGCACGA	ACBD5	0.00429293757878342	-0.13724338285919	0.760947143273519	-0.612525772013413	-0.271529436830956
ACBD5_GAAGATGGCAGGAATAACAG	ACBD5	0.132016272844731	0.48520896811144	0.0459376992003935	-1.140759636468	-0.747474470335526
ACBD5_TCTGCTGTTTGCATTCACCA	ACBD5	-0.166792131081959	0.551551545100701	-0.454074041760238	2.03290000156287	-0.489071737612181
ACBD5_CTTTCACGCGCCAGTCCGAC	ACBD5	-0.121898343663332	-0.00326191424242091	-0.15899345997324	-0.461982290412314	-0.46820463603275
ACBD5_CCGCCGACAGACCTTGGGAC	ACBD5	0.279741501383767	0.260996409402643	-0.242059143751473	-0.825892641437657	-1.05825174751619
ACBD6_GCAGCGGCACACAACTGGCA	ACBD6	0.0991429992716227	0.293531432238713	-0.172696628281719	-0.197595790256912	-0.170736274072328
ACBD6_CTTACCTGAGGATTCCAACC	ACBD6	-0.0604236656613282	-0.356187244619555	0.718592312167218	-0.276016292334944	1.00062009189437
ACBD6_CCTGATTCAGGTGGCCAGCA	ACBD6	0.915122647509763	-0.181613298817513	-0.411855228985708	0.845471721682455	1.36185566824435
ACBD6_AAACAGCTCGGCCAGGCAAC	ACBD6	-1.12516518229635	-1.24964889749478	0.238509249984053	-0.0799946879323571	-0.695257997702968
ACBD6_TTCATCATTCCTGCCCGCGG	ACBD6	-0.0983225747293547	-1.57517667780356	-0.818141953734254	-0.311944920413259	1.01160444815297
ACBD7_TCTAGCATTCCTGGACACGC	ACBD7	0.0304451326916366	0.770087280423148	-0.215253070281283	1.14820978588734	-1.15416912238212
ACCS_GGGCTACAGGACCTACCACA	ACCS	0.108379580630192	0.336380031013206	-0.583854377744242	0.21103223693933	-0.73231838030061
ACCS_GACTTACCCGCCAGGACAGC	ACCS	0.309549044133397	-0.923911777104959	-0.810265631480672	-0.850924121186878	0.132016157165674
ACCS_GAGTCAGCGCGACATGCAGA	ACCS	-1.71860089230029	-0.564555867404745	1.31039613106964	-0.847730303230262	-0.305156129446793
ACCS_GGCTCTTGCAGTAGAAAGAC	ACCS	0.301032114776018	-0.278029514469783	-0.547747793714418	0.382143304774956	-0.481642890715106
ACCS_CACGGTGCTGTGTGAGGCCG	ACCS	-0.360822136775344	0.46778864899545	0.981737895319823	0.21416684973973	0.368408871142081
ACCS_CCAGGTAGACATAGGCCAGC	ACCS	0.0799861357469156	0.145246288688955	1.02934450381523	-0.0718224588561546	-1.54837904062697
ACCSL_CGGCCTCTCCTCTGACCAGA	ACCSL	-0.184018155295427	-0.606759158130513	0.866907998678145	-0.218857031363871	-0.581725498442775
ACCSL_TTCAAGGGATCTATGTAGGG	ACCSL	-0.020265707302624	-0.982057644992341	1.01769050028863	-0.877480516111837	-0.590947276602161
ACCSL_TGCCAAGGTTAATGAAACCC	ACCSL	0.681703459239326	-0.506103219338497	-0.551308100042468	-0.0708143011803462	-0.667692095322574
ACCSL_GCCTGCGGGAAGAAGTGGCC	ACCSL	-0.471674523807539	1.67795782071934	0.975157522432726	0.340034204321601	-1.93088087830909
ACCSL_CTCAACCTTTGCATACAGGC	ACCSL	1.0882644908095	-0.0678586759909707	-0.973531660060314	0.66629705927455	1.09258171621333
ACCSL_CTAACTTGTCCACAGTGAGC	ACCSL	1.14610159717409	-1.13612281445504	0.407642049995885	-0.778747698927925	-0.80437845240397
ACD_TCCCAGGACCGGAGCTACCA	ACD	-0.385894961017741	0.302120281993662	-0.890680130100465	0.219566058528991	-2.79461940011721
ACD_GGCTGAAAGCTGCCTGACAC	ACD	-0.31712045950213	0.309340733534628	0.257486898548908	0.101320914628447	-0.310790459180816
ACD_CGCAGAGTTCTATCTCCAGG	ACD	0.583901929717066	-1.86417093710059	-1.02588171082315	0.892333930961598	-2.42336178109505
ACD_GGATCCTGCTTGTTGCAGGG	ACD	0.412891618197082	0.0570395158011092	0.0990341920240481	0.495203050237022	2.66938131443443
ACD_TCAGGTACTACAGGACGCCG	ACD	-1.04437450016813	-0.0476555604730228	-1.84663947174203	0.327761348754979	-1.44814492479483
ACD_GCATCCGCTGGGTGTAGCCG	ACD	0.186225554987147	-0.251119637401528	0.129873823468544	-0.0654824730110239	0.74892544662243
ACE_GAACAGCACCTGTTCGGCGC	ACE	-1.47697940135861	-1.35394011248192	0.282323003844535	-0.309090051811129	-1.52397477249409
ACE_GGGAATCTGCCTCATGGGAA	ACE	-0.451066105926674	-1.68575632806356	-0.553858521874385	-0.0848754437193619	-0.920981725408284
ACE_GCTCAGCCAGGAGTTTGCGG	ACE	-0.290472665781191	-0.895216092084943	0.754175605978784	0.992401239275314	-0.711780390251027
ACE_CAGGATCTACTCCACCGCCA	ACE	0.0116120870411334	-0.789826124460731	-0.0148611196847122	0.691611522913533	0.472311758056356
ACE_CCTCGTACAGCGGTTTCAGC	ACE	-0.753393904431399	1.44236699618512	1.25515547637162	0.246299549246059	4.0499992085133
ACE_CCCAGGCTTCACAGACACGG	ACE	0.235870306244396	-0.43454396738563	-0.170426199760549	0.0819278154265909	-0.18152835182156
ACE2_ATCGGGTGACAGAAGACCAA	ACE2	1.02746104522204	-0.766623890485152	1.37027774192046	-0.241947516247245	1.55278340045454
ACE2_AATTCCATGCTAACGGACCC	ACE2	0.188023863848362	1.09981434336558	0.0637408576263998	-0.407945277832234	-0.541059837316114
ACE2_TACTGATGCAATGGTGGACC	ACE2	-0.0133921139172334	-0.303621122349458	0.752143533430258	-0.439699054632615	-0.547925726993926
ACE2_TACCAAGCAAATGAGCAGGG	ACE2	0.339859025757613	0.79525311930271	0.967347718875356	1.36580489863927	-0.275387328195107
ACE2_GATGGCTATGACTACAGCCG	ACE2	-0.342677745227688	1.71585420101681	1.78989075105429	-0.044805701150398	0.103055575195872
ACE2_TTACAGCAACAAGGCTGAGA	ACE2	0.513930429036241	0.438282560560677	0.253126212060284	0.27997090693018	0.00677306638488585
ACER1_CGGACTTTGAGGGTTTCACC	ACER1	0.393440401530056	-0.695909543213646	0.571874931042191	-0.264493075103559	1.54365614755848
ACER1_GGGCTGTTGCTCTGACCAGC	ACER1	2.0776988448138	1.58497153149396	0.180232885047991	-0.285300017775517	2.4193099455994
ACER1_CAGGCGGATGAACTGGGACC	ACER1	0.431807697305916	-0.776875003047975	0.627105455515541	0.703726126991031	0.595440797011444
ACER1_TGGCGATCTCGTCCAGCAGC	ACER1	0.467209125186895	0.109391755535067	0.126465983599057	1.4439865369661	0.454474211044953
ACER1_CAGTGGCCCGAAGATGAAGA	ACER1	-0.178495430389539	-0.431799339101107	0.0761468827039313	1.36948855932074	-0.267352958850163
ACER1_CAACTTCCAGTACTCGGAGC	ACER1	-0.922458085585254	-0.986857659966716	0.635677892201692	-0.643309236460759	0.807708140478447
ACER2_TATCGCCGAGTTCTACAACA	ACER2	0.273841936986128	0.249259984407354	0.0747941956107505	-0.219166494487773	0.196935564380624
ACER2_AGTTCTGGCCCAATGAGAAA	ACER2	0.758030501697291	-0.00560666276772977	-0.484083737726311	0.155631864216298	0.460580602263687
ACER3_CTCCTCGCACCAGTCCAGCG	ACER3	0.135309781169874	-0.0975512284697545	1.07872672748429	0.411809267086818	0.125820368603569
ACER3_AGGAGAACTACTCCGTGACC	ACER3	0.261869515023318	0.592188771623092	-0.484626124621548	0.596716673439292	0.00955267031110749
ACER3_AGGTTGCTCTTCAGGGAGGA	ACER3	0.498410532365183	0.354178591181623	-0.168954009556865	-0.27351952049817	1.03575689852309
ACER3_TTATCCATGGCTTAGAGGAC	ACER3	0.0645915847830807	-0.0232084025503165	-0.577512293812982	0.389458270348182	-0.919935900548217
ACHE_GGAAGGCCGAGTTCCACCGC	ACHE	-0.321709403824957	-0.740022597314787	-0.051326922418518	1.45822703850618	-2.41215804432136
ACHE_GAGGCCGTGTTCACAGCCGC	ACHE	0.115876540946655	-2.11301162693513	-1.43170035524392	2.66872094449151	-3.4666888814819
ACHE_GAAGCGGTTCCAGAAGGCGC	ACHE	0.904362831752434	0.77750026416772	-0.197538786561783	-0.184532296054302	0.0423328189864086
ACHE_GGTAAGTGACCTGGCAGCCG	ACHE	-1.14502768815188	-0.366448683526611	0.27896344232976	-0.522343823521175	-1.6916786908944
ACHE_AGGAAGTCTCCATCTACCAC	ACHE	-0.0764556365832198	-0.719391042378724	-0.316614505963349	-1.59833599878382	-0.753206675841987
ACHE_TCCCATGGGTGGCTCCGCAA	ACHE	-0.171625331442163	-0.985910779740406	-0.837713511017965	0.1845239541071	-0.273005908950728
ACIN1_ATTGGTCTCTCTGGAGAAGG	ACIN1	0.427786308369795	-0.483027371586025	-0.317630794758396	-0.919026282655322	3.5029795698398
ACIN1_GCAACCTCCTGACCAGAAGA	ACIN1	-0.49201607312798	-1.48850987656811	-0.478816274860692	-0.0101781562285232	0.911287569937876
ACIN1_CCTTCCTTCTGTTCCAAAGA	ACIN1	-0.0745833539634416	-1.11933631867415	0.00326144505092607	0.352574503924814	-0.518630049192038
ACIN1_ACGATCATCTAGGGTCAGAC	ACIN1	-0.434637076097746	0.63014064004301	0.0448045412673723	-0.130633312487039	-0.920771287098391
ACIN1_GATGATCCATCCTGAGGGAG	ACIN1	-2.23373758987744	-0.44776902837425	-0.801745422862599	0.294834271655222	-0.89712573330084
ACIN1_CCCTGGTCAAGCGGCTCAAA	ACIN1	0.0643102216436627	0.730866794884069	-0.0943372642240106	1.05396792783356	0.992936752773216
ACLY_GATCTGGACCATGGTGGCCG	ACLY	-2.29536905113809	0.0908583033484444	0.711905170692851	1.10472795135196	-1.0673679531786
ACLY_CGGGCGGGAGGCATATCCAG	ACLY	-2.53130689470851	-2.99040679224503	-1.0473292491733	-1.54784722254339	-2.46908975441302
ACLY_CCAAGCACACCCAGTTACCA	ACLY	-1.6151752424013	-1.33274666473836	-0.0858200373685296	-1.09552212070546	-2.06441012555342
ACLY_CGTGGGTGATGTGGACGCCA	ACLY	-2.18900536714403	-1.20855414403587	-0.856775615752756	0.0110355938120138	-1.16493928254808
ACLY_TTCCACGACGTTTGATCAGC	ACLY	0.482007108747699	0.765170972459354	0.448920716485757	1.17579034527014	1.94023097751871
ACLY_CCGATTCTGGATGGCTGAGG	ACLY	-0.00871407697409887	-0.307113256479724	-0.434658145077008	-0.377857244058715	0.0464642922724967
ACMSD_CTGCAGAGGTTTGGCTACGG	ACMSD	-0.182007258501413	-0.952767799474474	0.376123263292978	-0.143255012966619	-0.27758875376913
ACMSD_AGAGGTTTGGCTACGGAGGC	ACMSD	-0.590460004024307	0.127953626262329	-0.116244134364254	1.18166627444148	0.706868554191656
ACMSD_AGCTCACAACGGTGCTGGCA	ACMSD	-0.143189857077779	0.0804120375619466	0.757732592579043	-0.363074055267106	0.0797182872305741
ACMSD_GACACAAACCTACAAGCCAA	ACMSD	0.201516472081018	0.357864482746426	2.74536186342752	0.453499364076114	-2.47332876104328
ACMSD_CTGAAAGTGTGTTTCGCACA	ACMSD	0.565720631527651	0.695558522765693	0.370564708329613	-0.314042621059575	1.38472694805118
ACMSD_TTCCAGCTCACCTAGTGGAA	ACMSD	0.178993206831659	-0.509689387818289	-0.731434198984772	-0.330675210020101	-0.66574640674524
ACN9_ACTCGAGAAACGTGCCGCCC	ACN9	-1.98239509147526	0.156416400504889	1.40417690603542	-0.565008391133599	-0.399883867650098
ACN9_TTTCACGTACTGGTCGCCCA	ACN9	-0.372089170232754	0.717682967158255	-0.152498718886125	-1.01309714854293	1.13016148176504
ACN9_CTTTCACGTACTGGTCGCCC	ACN9	-0.884411878843478	-0.990208691975459	0.134483251594002	0.919835172905628	0.347999219740542
ACO1_CCTGGTTGTACAGGATCCAA	ACO1	0.0881337118218671	1.03423480320315	-0.757115839664704	0.112778013444265	0.283677276178142
ACO1_TCCTGCAGGATGACACGAGC	ACO1	0.0226904951715295	0.606685821833529	-0.453250206148125	0.601654142525443	1.011443308938
ACO1_GCAGCAAAGTCAACCACAGC	ACO1	-0.208058814295338	-0.0441652895565439	-0.225540330914793	-0.0863733292975283	-0.270905413686543
ACO1_TGGATGATTCCTGAGCCAGG	ACO1	-0.260425871478557	0.841641153056422	-0.568831154817801	0.167549498145854	3.85507252297171
ACO1_ATCACGTACCTGGTGCAAAC	ACO1	0.162387907659896	0.966866023057093	0.173510796519492	-0.921634521105393	1.09763578485063
ACO1_CTTGCTGTAGTGGACCCAAA	ACO1	-0.0724432429292617	0.452125595724424	-0.201877152725494	0.473174404602872	0.450458600793357
ACO2_TGTGGCCATGCAGGATGCGA	ACO2	-4.64332213141112	-0.67002828560411	-4.52152876478596	-0.285969169638192	-1.41853218384376
ACO2_AGACCCATCAGGCCCAGCAC	ACO2	-0.860682492552096	-0.202753928454956	-0.88881168788095	-0.643353557651536	-0.438547551821085
ACO2_CTGAGCAAGACCGGCCGGGA	ACO2	-2.91573845973197	-0.472307645521155	-0.896398961560035	-0.29552046538074	0.511350595405402
ACO2_TCACCCACTCGGATGTCCAG	ACO2	-2.86903812190234	-4.01410355316375	-2.63456238683828	-2.6266696928692	-1.01342154906269
ACO2_ACGCCTCTTACCTGTCCCAC	ACO2	-0.83009177716987	-0.974115454946308	-2.2209616272284	-0.305336702125217	-0.71784482915488
ACO2_GACTACCTGACGGGCACGGA	ACO2	-1.69031532665151	0.140001216825693	-3.17252687499391	0.726301394112211	-2.80043496755137
ACOT11_GGAGCGCAGCCTTACCGGAC	ACOT11	0.267413979069964	0.814699249944344	-0.220161713817123	0.380495558098873	5.12835279853176
ACOT11_ACACCAGCGGAGAGGCACGC	ACOT11	0.237678496005346	-0.308968825861452	-0.307644529682132	-0.0577140546682734	0.908180433695142
ACOT11_CCGGGCCTTCAACTCCAGCA	ACOT11	0.27191025715528	0.179050123339648	0.00488350998173015	0.386625929818444	1.18401494806249
ACOT11_GATCTCTCGGCGGGCCACGA	ACOT11	-0.175161979999234	0.888558708571539	-1.50056367961553	0.932499873117188	-0.441041947649776
ACOT11_CATAGACAAGGCGCATGCGC	ACOT11	0.0586278041209283	1.03882466729147	-0.188908512668902	-0.966335446057241	0.786685218702762
ACOT11_TCCACACGGGTCTTCTCAGC	ACOT11	-0.756351400074326	-1.37452019431077	-0.801149555691291	0.00952640618481676	-1.70108286810394
ACOT12_GCAAGCGAATTCGCCTAGGC	ACOT12	0.117535988736634	0.386639719073998	0.447727406479808	-0.0341758254982969	-0.156039159450138
ACOT12_TGTTGAAGTTGGAGTTCGCG	ACOT12	-0.00428341597069297	-0.168738328799086	0.00588881718919243	-0.609731055161069	-0.133113508353462
ACOT12_TATGGCGTGGATGGAGACAG	ACOT12	-0.186780508171857	-0.761287722611142	0.41499960107379	0.191369613299118	-3.46870892830847
ACOT12_ATAATCTGGCTGCTGAGAGA	ACOT12	1.28462966717628	-0.0300639759671055	-0.665529712777638	0.621328972989544	0.399068142340416
ACOT12_ATCCACTGAGGCTGTAACGC	ACOT12	0.72149706533193	-1.16627105846953	0.358297097188369	-0.148908303396521	0.0634471867601483
ACOT12_TGGCTCATGACCACCTCGCC	ACOT12	0.252031260148965	-1.52780674952642	-0.503632040198097	6.61107494537262	-0.0343424755562475
ACOT13_GGTGATAAAGGCCATGACCA	ACOT13	0.161211966887705	0.997953806710773	-0.133707038026146	-0.768408727831829	-0.0946085832562652
ACOT13_GCAATAGGCACTCTCCACGG	ACOT13	-0.978672150045324	-0.311221661388285	0.689706868445016	0.480449971795629	-0.0810395882937561
ACOT13_TGGCTCTGCTATGCACGGAA	ACOT13	-0.389093813638954	0.903887737802005	-0.54009800655042	0.56372107316823	2.49312710008528
ACOT13_GGCTCTGCTATGCACGGAAA	ACOT13	0.180738302787042	-0.373188201534321	-0.717911404258766	0.171672668037798	0.464010866843015
ACOT13_CTTGTTGGTCAGATCCACAG	ACOT13	0.174265964046511	0.800721960670175	-0.136316874412495	0.373169616349319	1.91650131523562
ACOT2_CGGGACGCTCGAAGGACAGC	ACOT2	1.24293295808331	-1.59595025454445	2.45067164034578	-1.05928553398546	-0.0660658695724339
ACOT2_GAGCGTCCCGGCTGTACCAA	ACOT2	1.49134897676795	-0.249030610802498	0.681969318696304	2.90217871218866	-1.08698054901327
ACOT4_TAAGGAATGCTCTCGTAGGA	ACOT4	0.892903355232243	-0.731109875546433	-0.919982886263687	-0.168670770738521	0.240226852735731
ACOT4_CTGACCAACAATGAGCAGGA	ACOT4	0.476640627291179	0.744030842934184	0.423618989432674	0.77479243940817	0.876152073400937
ACOT6_AGCTACTGTGTTGGCTACAC	ACOT6	0.729681148778102	0.166936061641317	-0.547638893182633	0.0810805690400772	1.24135777219297
ACOT6_TGGTGATTGTGTTCCTCCAG	ACOT6	0.993227715580256	0.817666043038513	-0.424878393211953	0.0378064124132799	0.625449396323942
ACOT7_GGTGCGCTCGACACGAGCCA	ACOT7	0.792826963714485	-0.830855415915967	0.718977693341786	1.84457928181213	-0.779548208922575
ACOT7_GCATTGCAACAGCCAGAACG	ACOT7	0.314589286511457	-0.0888665532075253	0.0785678300794599	-0.0536745794251232	-0.10851764105183
ACOT7_CCTGCTCAGCTGGAAAGCCA	ACOT7	-0.801474155557313	-0.144359335409147	0.200417563901369	0.00686721678551516	0.549955428717426
ACOT7_TCCTCAGAAAGGAAGTCGAC	ACOT7	1.25074111551771	0.332770154336058	-0.558552729736009	-0.572560897588702	0.382522249236672
ACOT7_TCCAGTAATGCAGGCTCCAC	ACOT7	0.567737169473113	-0.341447571568754	0.40176656997186	-0.954656988747147	1.82488964511557
ACOT7_GGCGCGGAATGAATGAGCCC	ACOT7	-1.57638283858833	1.29063640386774	-0.721133556883486	1.67291218285142	-1.154892427728
ACOT8_CGCATTCATAGAGCATCCAG	ACOT8	-0.139579641442509	0.803380815460882	-0.0389153177032142	-1.24915952386103	-1.88221716657193
ACOT8_CAACCGAATTGCTGCTCAGG	ACOT8	-0.283328540161775	-1.78674575404972	0.503217280267426	-0.105137245479075	2.39798153301194
ACOT8_TCTGTGAAGGCCGTGCAACA	ACOT8	-0.0784689196988731	-0.0114957008718743	0.367871103537349	0.390795429312902	1.55191075620936
ACOT8_CAAGTGGAGCGGACACGAAC	ACOT8	0.0850443330149374	-0.40601839603179	-0.510756858600662	-0.842762847351157	2.00592932019625
ACOT8_CGTGCTCAACCTCGAGCCGC	ACOT8	-0.670832596468379	-3.63574767450133	-0.567490027899084	-0.494614168929977	0.0702661901186636
ACOT8_TCGTGACCAAGACGCTACGG	ACOT8	-0.0277244049691407	0.247481072257433	-0.354984069896757	-0.950956070090613	-0.444978751433249
ACOT9_CCCTTGTTCCAGTGAACAAG	ACOT9	0.146900711533498	0.122108097378367	0.589607622426379	-0.538454563979936	0.760522891625256
ACOT9_AGAGGAGCTCTTTAGACAAG	ACOT9	0.383392046360055	0.0128627050856357	-0.761059145841504	0.0362504928255625	-0.477195401219047
ACOT9_TCTTCCCGACCCAGCTAACA	ACOT9	0.0460796765608918	0.426913372645338	-0.084685739190804	1.0785510999295	-0.549350153455964
ACOT9_TAGTAGGAGCATCCACAAAC	ACOT9	0.740213581239905	0.398267669168526	0.0545540137637146	-0.20840655852355	1.3182471732132
ACOT9_CACATTCATGAAGGCAAGCA	ACOT9	0.752861919795378	0.850259850844029	0.511854222823692	-0.119746851919013	-0.392307179828275
ACOT9_GGCAGCCTAGCGCAATGAGG	ACOT9	-0.272214887488777	-0.417780938171257	0.714138328410157	-0.797968148627416	1.1231960157185
ACOX1_CTAGGACCCTATCCTTACCC	ACOX1	-0.280850433164318	-0.840120220446757	-0.532614949365825	0.98949509222656	-1.42046862280461
ACOX1_ACCTCCATTAAATGGTGGCC	ACOX1	-0.0899618881330661	1.67439693504268	1.83295382977005	-2.28243153059809	-0.18002422332011
ACOX1_AGCGCTTCTTCATGCCCGCC	ACOX1	0.174067987733389	1.23686876115699	0.754969371179229	3.598693239181	0.141459408225101
ACOX1_AGTGGTGCCCTGATTCAGCA	ACOX1	-0.642431453810247	0.454666771642429	0.0210074789687713	0.247805449162739	0.530931210288907
ACOX1_TGACAGCCACCTCATAACGC	ACOX1	-0.704691006798841	-0.688918170367702	-0.664432596963043	-0.218017713320492	-0.142079224412674
ACOX1_GCTGGTCGTCGCCATGAACC	ACOX1	-0.184145551204224	-0.838573350193511	-0.904344321337745	0.806009046222057	-0.0306057126514223
ACOX2_GCGGATGACCGAGTAGCGCA	ACOX2	-0.392875369142133	0.166986424859148	0.300881668404411	0.380601967561341	0.981211367098213
ACOX2_ATCTGCTCAGGAGCCAGGCG	ACOX2	0.694876271449397	-2.54395815200908	-0.645727571469853	-0.828544127435815	-0.466231065533341
ACOX2_ACTGCCACCAAATGGTGGCC	ACOX2	-1.28270269781435	0.597305404654568	0.00657292564345556	0.797946539189936	1.8271254677354
ACOX2_CGTGAGAGCCCTCAGGAGCC	ACOX2	0.485512215770083	0.327497470689723	-0.156913697284147	0.472568064663394	0.796166465394048
ACOX2_TTATAAGGCTGCCATGCGGA	ACOX2	-0.0781321161423029	-0.082073882011315	-0.951368609232377	-0.852630972014931	-0.700774798637328
ACOX2_CCCAATGACACTCGGTGCAC	ACOX2	0.591390282182338	-0.267488005585566	0.534338872734503	-0.619841569068921	-1.45782745296251
ACOX3_CGGTTCAGAAGGCTCTGGCG	ACOX3	-0.497426068109721	0.0777716691342482	-0.50587363781694	1.07387413339377	-0.504439422636865
ACOX3_GCCAACCATCACTCCAGGCA	ACOX3	0.71731247749457	-0.308152352198044	-0.11444369735165	0.565061654163894	0.42302768659662
ACOX3_CAAGACAGCCACTCACGCGG	ACOX3	-0.23521250194947	-0.68091033839362	0.376125917698388	0.0854922837642067	-0.944300050889761
ACOX3_TGGCCTTGGTATTACTGCCG	ACOX3	-0.656863968497179	0.801290120229298	-0.259424949844053	-0.176998399323058	-0.416137820706302
ACOX3_GAGAAGAGTCATACATGCCC	ACOX3	3.94328178453224	-0.180095543640305	3.61964465931859	1.87402998974219	-0.592018402708456
ACOX3_ATGGCATCCACTGTGGAAGG	ACOX3	0.415455719471235	-0.612696721742859	0.145552307645364	-0.384078830791126	-1.08551598137636
ACOXL_TCAGAGAGTGAAGTTTGCCA	ACOXL	-0.456231950080013	-0.789460385354573	-0.447078642528951	-0.837450979120387	-0.69833913101688
ACOXL_GGCCATGGGAGCAACGCGAG	ACOXL	0.0770241882137203	-0.248997031211254	0.935631747223973	0.45813485365725	-0.976953535097661
ACOXL_TGACAAGGTTCGGATACCCA	ACOXL	1.92617251801529	0.40544643881676	-0.799728587351764	-0.508614032871584	-0.41972487510835
ACOXL_AAGCCACAGCTAATCTCGAA	ACOXL	0.0777848864403213	0.145242239992286	-1.10407112461483	0.703441716476733	-0.350148423355152
ACOXL_TAGCCATTCGCTATAGCCAC	ACOXL	0.665256179590313	-0.372558672135144	-0.534715172638782	-0.662927157414087	1.15151945316263
ACOXL_TGGCCCTGACCTTCGTCAGC	ACOXL	0.948469488425951	-1.18953692462255	-0.480130201859817	-0.0893883692602212	0.82285461555805
ACP1_TGCTGTTTCTGACTGGAACG	ACP1	0.0146940623381024	0.375739033852067	0.132208182318418	0.283859353656689	1.2541773746824
ACP1_TTTCTGACTGGAACGTGGGC	ACP1	0.975011496481264	-0.222311349184896	-0.812319630381828	-1.75605898749242	-0.225960403808305
ACP2_CCTGCTGGTAGATTCCGAAG	ACP2	0	0	0	0	0
ACP2_GACATGGTGGCCAACGAGAC	ACP2	0.353210288407235	-0.149462043076357	0.119713526284837	0.369010484470948	1.20526047527043
ACP2_CATGAGTGCTGAGGCCAACC	ACP2	-0.294250339561146	-1.03867788128555	0.396659561272318	-1.12596630195309	-0.350347511112374
ACP2_AGCCGTGATAGCGCTGCCGC	ACP2	-1.32054504598096	0.673320474482324	0.672626305332985	0.600661875026865	1.06447388252852
ACP2_TTCTCTCAGCTGTACCGCCA	ACP2	0.356130750874296	-0.649664777691386	-0.275254416468478	-1.60057240278575	-0.277131309672318
ACP2_CCACCAGGTTCACGCCGAGA	ACP2	-0.254126850831276	0.37314016175477	1.22210761196916	-0.188529765323346	-0.525366785702629
ACP5_TCTTTAAGACCAGGCTGCCG	ACP5	0	0	0	0	0
ACP5_TGAAGTGCAGGCGGTAGAAA	ACP5	0.353042573935789	-0.0871360147558601	-0.128727458367418	-0.401067007347764	-0.060946983225939
ACP5_AGGGCACTTTGCGAAGGGAG	ACP5	-0.372972847414863	-0.252716933177457	-0.369766898368802	-0.718109143856835	1.66859089927488
ACP5_GCTCCCTTCGCAAAGTGCCC	ACP5	-0.807722763229161	-1.10568948845857	-0.237733892262676	-0.0695167235265385	1.34960536839277
ACP5_ATTCCACACGGCCCGGGAAA	ACP5	1.0888651262216	0.768885004083766	0.384188673239556	0.282658172151265	0.237419840371021
ACP5_AGCCAGGGAGGGTAGCAACA	ACP5	-0.610306523738845	-0.785155872885292	0.0176020642248567	-0.507396238947379	-0.570296731651703
ACP6_GCAGCTCTATTACCACGGGA	ACP6	0.111306830069636	0.780429822577838	0.157982546882439	-0.859180897753911	-1.48977870727202
ACP6_TTGTGCAGCTCTATTACCAC	ACP6	0.142115110814238	-0.885152777787387	-0.438868380650815	-0.503005065295227	1.60687793064065
ACP6_ATCCTTGTACATACTGCCCA	ACP6	-0.0301011376665847	-0.790434278369134	0.174697996726203	0.00584951199947958	-2.80829459731248
ACP6_ACGAACCTTCTTTCTGACAC	ACP6	1.03918478553158	0.548596666038812	-0.956018931401884	-0.214602628984889	1.43078792905687
ACP6_TGGCGTACTGCCTGCACCAG	ACP6	-0.0889445738907169	0.330392441463372	0.491872349034781	-0.0426737090803586	0.731931636473775
ACP6_AGCGAGGTCAGGACGCCCAC	ACP6	-1.23191592546846	-0.965629728972868	-0.470995418298738	-0.906375498835986	-0.25911710207581
ACPL2_CAAAGGCCAGCAGCGCAGCC	ACPL2	0.876238462918548	0.767173301519147	0.225670413566659	4.23537502646242	0.788685426830873
ACPL2_CATTCTTAGGAGTCGACACC	ACPL2	1.21280439558166	-0.269193373201361	-0.649863107898539	-0.296342844727344	0.702519534919422
ACPL2_CCATTCTTAGGAGTCGACAC	ACPL2	0.245194979912519	-0.517394489543137	0.122191323595605	-0.195487377033544	-1.70568047882455
ACPL2_TGTTCATTCGCCACGGAGAC	ACPL2	-0.0398828017677103	0.816909971437759	-0.187559828091861	0.169481881811402	0.040108101998618
ACPL2_CTGCAGACCAATCATTGGGC	ACPL2	-0.455995739905937	-0.400208267026654	-0.670456877854387	-1.46010817430601	-0.513197679454417
ACPL2_GGCTGCAAACCTTGGGAACC	ACPL2	0.415672865246843	-0.238937730463318	-0.114766552669406	-0.175961522701842	0.292892479211475
ACPP_AGACCGAAGTGTACTAGCCA	ACPP	0.145068285369764	0.441942137332431	0.285175002407432	0.471506581695734	-0.0216243787332102
ACPP_TACTTTCAGGTGTTTCGGCA	ACPP	-0.248827491390133	0.993459477870624	0.23678999362281	0.381589806774628	0.995108623813471
ACPP_AAAGAGGAACTGTGTGCACC	ACPP	-0.728870077341602	0.766992423792988	0.530078363119972	-0.272023643312805	-0.794722113198851
ACPP_ACTTTCAGGATTACATGGCC	ACPP	-0.768941700173533	1.05184600004437	0.760997574964442	1.38375154098812	-1.1548121157402
ACPP_GAATTCCATAGAGGGACAGG	ACPP	0.499420003340415	-1.11772996707788	-0.104209652622404	2.31162520928032	-0.931523987906464
ACPP_TACTGTGAGTGGCCTACAGA	ACPP	0.0985201306608757	-0.607656527194213	-0.2460458455535	-0.404246970197661	0.373956729568301
ACPT_GGTATTCCGCCATGGCGACC	ACPT	0.402527550619448	0.655675691648242	-0.323176431252665	-0.693251842592297	-0.0370048575157501
ACPT_CGTAGCGGCTCCTCAGGAAG	ACPT	0.836059657583297	0.241705871042367	-0.470864718387331	1.01676881209358	0.964270311789117
ACPT_GAGGCCGATCCCGGTGCACA	ACPT	1.41518086204216	-0.68752704858582	-0.424714286574936	-0.323877335672287	-0.0263713281423228
ACPT_TGGTTGGAGAGCCACTGCGC	ACPT	-0.826276145986099	-0.323404622330444	-0.335377406127328	0.677047374700879	-0.376672481354406
ACPT_AGATCTGGGCAAGAGTCCGC	ACPT	-0.532601363817618	-1.36157213647583	-0.233404861744054	-1.35793142175399	0.74292140632305
ACPT_TGTGTCCATCATAGAGGCCC	ACPT	-0.20900173097241	-0.598250686050464	0.991798263020871	0.381720597548173	6.18545996123515
ACR_GGCGTTATCTTTAGCAACCA	ACR	-0.268755776294364	0.147249203317662	-0.538519521989842	0.0315726066075736	-1.21667448049476
ACR_TTGCCTGAACCGTAACCCAC	ACR	-0.676875171320406	-1.37925320884479	0.0803589052360314	-1.28174888119235	0.872330762175345
ACR_TGTCCGCATCGTCGGCGGGA	ACR	-1.18614212000344	-0.887087933840457	-0.921505317961684	-2.39791361131139	0.518649347557452
ACR_TCTTCACGTACAACAGCCAC	ACR	-1.28341559153839	-1.65446532291039	-0.975581936813003	-0.470925973998114	-1.3082873507182
ACR_AGCGCCCACACGAAATGGGA	ACR	0.510672346331562	0.410077873629778	0.0637202892682127	-2.15428952106738	-1.54544192912795
ACR_AATGAAGCGCCCACACGAAA	ACR	0.285076911518532	0.121955224083468	-0.534077396605882	0.0501925482706998	-0.0836095915355377
ACRBP_TAGACATGTGTCGCCGCCCA	ACRBP	0.223092360356702	-0.923855309921614	0.220167676508358	1.66569392318694	-0.107962935356127
ACRBP_CGAATAGCACAGCACCAGCA	ACRBP	0.704459106477401	0.338308267593221	0.572697311596959	1.70712373954737	0.79916041773225
ACRBP_AGACTCTACTTCTCGTACCC	ACRBP	0.305485315687311	-0.177455510022363	0.129451952157868	-0.178323138133985	0.707957903166131
ACRBP_AGAGGGTCTCACCTGTGAAG	ACRBP	-0.0534733223590482	0.330618602224499	-0.281822151928763	0.265822800505037	-0.897427294767682
ACRBP_AGCAACGGTAGTGAGTGAAC	ACRBP	0.529446988179363	0.314540703323211	-0.649760306971547	0.148445987203373	1.24277752814747
ACRBP_CGTATTCGGTAGGAGAGAGA	ACRBP	0.114812112404539	-0.214525321456988	-0.160903948347119	-0.419630736440795	0.395129673719111
ACRC_CCTCCTCCGGCTCTTGCAAG	ACRC	-0.755245546762003	-0.234077587295402	-0.713228690558806	0.121722509859005	-0.925803594073722
ACRC_ATCTGATGATGCTGGTGAGC	ACRC	-0.246854385832813	0.830455419772184	1.21201582541592	1.44962435828204	-0.731556003547061
ACRC_GGTAAAGGACATAAGAAGCG	ACRC	0.616421781361946	-0.755056808695249	-0.723963134195794	1.05239710919024	-0.851155149732516
ACRC_CAGAGAAACTACGCATAGGC	ACRC	0.557432260764812	0.100492803629041	-0.743613570294638	0.853397330050265	0.257819245345541
ACRC_ATGATTCTCATGGTGACGCA	ACRC	0.1908994327393	0.546051844511256	0.30775182136604	0.563283567179799	0.763680811754727
ACRC_TCATCTGTGCCAAATGCAAG	ACRC	-0.00313277980322194	0.399341754427218	-0.340982197511797	-0.0824892425568278	-0.203790600283604
ACRV1_TATCTGCTTGGATCTGCCAG	ACRV1	-0.837654212548626	0.18397416267783	-0.255311680834901	-0.0648532466133866	0.442247862414843
ACSBG1_AGAACCTCCTCCAAACAAGA	ACSBG1	0.974089227824448	0.184992139353576	0.0601482352092422	0.127316466009278	0.683903227496638
ACSBG1_GGTCGACACGCAGAAGCAGC	ACSBG1	0.566431469661881	-0.962094336488969	0.201765721707983	1.15868674726613	1.07666395772961
ACSBG1_CTGTGGACGACTCGGGCCGA	ACSBG1	-0.128020490939731	0.389552957623685	1.09326451661286	0.487961250354291	1.37483351234995
ACSBG1_TTCAGGGACTCTTTGGAGAG	ACSBG1	-0.766259285828177	0.133720969298177	-0.218189449771538	-0.187653456876046	-0.00503201418337076
ACSBG1_TCCTTACGCAGTCCTCAGGA	ACSBG1	0.0292563300557385	-0.336227164250972	-0.448122076557797	0.150965057933106	0.311638557491335
ACSBG1_TGGATACGGCTGCCCACACG	ACSBG1	0.220604237080039	0.258109840259518	-0.280306245271161	-0.036048913654515	-0.439841547117764
ACSBG2_CCAGCCCTCGCATCCAAGAA	ACSBG2	0.155216100150415	0.710456956427291	-0.457359284147673	-0.283079313822747	0.493774540898942
ACSBG2_ATGACCTTACCCGGCTAGGA	ACSBG2	-0.39273813034454	-0.405857339619267	0.00658356851554975	1.24378863684475	0.801161319442317
ACSBG2_AAGTATCCCTGACACCCAAC	ACSBG2	-0.4848949242703	1.03767039948035	-0.242341135619247	0.775830137151053	-0.0592082247241292
ACSBG2_TACTCCCGTGAGCTACCGCA	ACSBG2	-0.0618187206843743	0.415975337058123	-0.380898060931698	0.863555185592431	1.11981061101255
ACSBG2_TATGCTGTTCCAGCAGAACA	ACSBG2	0.0860421250339285	1.29658274093872	-0.298119692198109	0.114530693958568	0.555750191420047
ACSBG2_AGGCATCAATGCTGTGAACC	ACSBG2	0.617805513115612	0.214959954528827	0.0420849335778151	-0.0576693082018971	-0.499509102453578
ACSF2_AACTCCGAGAGAGGGCGGCC	ACSF2	0.369563689654359	-0.506828908685285	1.37062684013459	2.63596618712877	-2.49640533699919
ACSF2_AACGTAGCTGAGGCCTCCGA	ACSF2	0.0491023929781051	0.236032460426054	-0.41711810590529	0.902337406581749	-0.0348312847789015
ACSF2_CCTCTGCAAAGGTGACCGGC	ACSF2	0.64948084832632	0.14049613336658	0.0589585443733789	0.46412305616717	1.60109524213614
ACSF2_AGGCTGGGTTCACAGACACC	ACSF2	0.123405772550463	-0.896078462715654	-0.0898014037240351	-2.10082772814243	-0.933168524760464
ACSF2_TCTGCCCTACCGAGGTGAAC	ACSF2	0.950451366594901	0.309963927635325	0.404520177036622	0.602147914798914	0.727372764208255
ACSF2_TGACAATGTTGTAGTGGGAG	ACSF2	-0.526252507198519	0.327325376670791	0.129060647258267	-0.0795042027524354	-0.383168260230673
ACSF3_CCTCTACAGGAAGCATCCCG	ACSF3	0.754299056686725	-0.330083294675532	-0.178478142190679	-0.682041832681781	-1.87793017720887
ACSF3_CGTTGACCACACCATGGACG	ACSF3	0.0732893283504345	-0.111253228385485	0.556548293644249	0.483929654817558	-0.771737524906114
ACSF3_AGAAATCCTGGGCGTGCGGC	ACSF3	-0.314459002578301	-0.147245247787753	1.43775187236022	0.204437384777118	0.683185353380436
ACSF3_TGGCATGACCGAGATCGGCA	ACSF3	0.141629798827459	0.238064644676248	0.730924649450888	-0.381257366403378	-0.28264802576544
ACSF3_CACGCAGAGGGAGACGAGAG	ACSF3	-0.231946683328039	0.117882148388446	-0.00441096222484738	0.650449536401411	0.480017707782935
ACSF3_CCAGTATTCTCGAAACACGG	ACSF3	-0.281125508765919	0.217190898025523	-0.565235171282338	-0.498190645834539	-0.353573492584196
ACSL1_CAAGAGCCATCGCTTCAGCG	ACSL1	0.355883825647074	-0.350812286678289	-0.420070755483389	0.00398065134331693	1.40087761950666
ACSL1_AGCCAACAGACGGAAGCCCA	ACSL1	-0.0347144639164615	0.00823553681490382	-0.609293549988303	1.49473132202232	-1.09691005214645
ACSL1_AACTGGTGGAACGAGGCCAG	ACSL1	0.166886879988644	-0.169708196843124	0.432986069964699	0.424745055772665	-1.36603873703842
ACSL1_GGTTTCCGAGAGCCTAAACA	ACSL1	0.859984512635105	0.20400271244597	-0.0535515056855944	0.450993115742422	-0.511557952043403
ACSL1_CGACTCTGGGAAAGTTACAG	ACSL1	-0.246818893485109	-0.272932594200485	-0.521936597063369	1.4340500080555	-0.697154945695006
ACSL1_GGGTCTCGTGGCGTACCAGA	ACSL1	0.721192788051337	-0.59421598443427	1.84939559261129	0.232851154292259	-0.0207969397951682
ACSL3_AGCTATCATCCACTCGGCCC	ACSL3	-1.89497161686893	-3.00906783311787	-1.34071926219641	0.369418460768189	-2.34183117607807
ACSL3_AATGGCTGGACCTCCTAGAG	ACSL3	-1.87497464429916	-2.43303469839293	-0.44935248919156	-0.627021574469952	-1.7160981807058
ACSL3_CAACAGTGATGATGTGCCGC	ACSL3	-1.92134391488316	0.452675574358349	-0.147828376287043	-0.611964801947839	0.494553560336983
ACSL3_ATGTACACAAGTGGATCCAC	ACSL3	-2.02168470699183	-2.29656916993478	-0.54134837649284	0.0424349284144866	-1.95005046542859
ACSL3_TTTACTTACCTGTCGCACAG	ACSL3	-0.516733042134428	0.0989968636289667	-1.93449805360344	0.196476012957844	-0.860868647805836
ACSL3_AGCCCGTATCCCTGACCAAC	ACSL3	-0.632746059012262	-1.45594984074342	-0.368871231291503	-0.352874237785474	-0.179651087622521
ACSL4_TCTGTAAACATCCATCGGGA	ACSL4	0.503324894371293	-0.129110175968013	-0.456678752863832	0.191741221101842	-3.95245077022187
ACSL4_TTCTGCTGCCCAATTGGCCA	ACSL4	0.124078063536659	-0.408872387699875	0.155928888287271	0.577967628372663	-0.526933353957017
ACSL4_TCCGCTTACACTCTCTGACC	ACSL4	0.240079442878298	-0.598725738250458	0.642565039986001	0.026853846795504	-1.72426278731198
ACSL4_TAGACCAACGCCTTCAGACA	ACSL4	-0.0667017067861912	-0.748495694734502	-0.0290506757682216	-0.425059044811798	-1.2286960179382
ACSL4_TGCAATCATCCATTCGGCCC	ACSL4	0.73861337797327	0.0324538585265734	0.464573052347371	-0.586060047544199	-0.605962251209726
ACSL4_AAGCCCACTTCAGACAAACC	ACSL4	-0.323395543051272	-0.0378786993976926	0.153151394682197	-0.186307745025215	-0.209326443134044
ACSL5_TCGTGGTTCCTCCAGAGACA	ACSL5	0.416676376959057	0.129220455885575	-1.02996243186859	0.419532906185404	-0.124423793750176
ACSL5_TCTTAGGGAGGAGCACGGAA	ACSL5	0.447717247430049	0.55704067882797	-0.002541042907795	0.0717156016271601	-0.468321156667061
ACSL5_CTTTGCTCAGAATAGGCCAG	ACSL5	0.99766981376525	0.168297660203192	-0.764680410400193	-0.102356277180511	0.25075830347822
ACSL5_TACGATGGCTTCTGGTCCCA	ACSL5	0.185013865324948	-0.00710530582635677	-1.01501218208779	-0.353046408395032	0.153101989740446
ACSL5_GCTTCAGGTCATCATCAAAG	ACSL5	0.709820159317539	0.649658133015437	-0.275730335937694	-0.203499091789029	0.548484111562482
ACSL5_AGCGTCATCTGCTTCACCAG	ACSL5	0.337562953521902	0.292663767636944	-0.122244091909483	-0.0602313579213852	-0.734403955349838
ACSL6_TCTTTCAGGGCTTCTTCGAA	ACSL6	0.415551601147194	1.10778162133854	0.182447526257615	-0.040691191362498	-0.0327610708972905
ACSL6_GGTCCCGCTCTATGACACCC	ACSL6	-0.134165791456291	-0.343075143274091	-1.58290283238682	-2.49684013712146	3.86965199252142
ACSL6_CCTCCTGGTAGGACAGCCAC	ACSL6	-1.12096447229896	0.199234133008355	0.412379471024808	-0.749233690132931	0.262596298658142
ACSL6_ATGTACCAGGTGTTCCGCCG	ACSL6	-0.289904032575006	0.347663087559041	0.228749895981087	0.280419992497826	1.87386829391668
ACSL6_CTTCTTCTGACTGCATCAGG	ACSL6	-0.4580356524926	-0.533185389493208	-1.46808249863534	-0.475834471713672	-1.80420424932694
ACSL6_CTTACCTACGAATAGCCAGA	ACSL6	0.931904750898354	0.0992213589270894	1.38455742937689	0.269523756587227	0.39671231347419
ACSM1_CATAGTTCTCGTAGAGCAGA	ACSM1	0.0740668571055363	-0.970321435671154	0.343593646634164	0.275104748851933	0.194346615831311
ACSM1_TCCTGAGTCCGACAGGCACC	ACSM1	-0.0256822514381463	-0.403031676947066	0.962963749625203	1.07778800589616	1.27045502221394
ACSM1_AGGGTTGTAAGGCCAACCCA	ACSM1	0.815236823267612	-0.00870777470845793	0.16605645705653	0.189087888723103	0.671094856703015
ACSM1_CTGATCACAGCCGTGAAGGG	ACSM1	0.0817164290832119	0.889777469062249	-0.552953346572316	-1.04509075383514	0.664673601490087
ACSM1_ACAGACCTGTGGCCTACAAC	ACSM1	-0.250758634870265	0.943924079224592	-0.0916548970675866	0.0394515667780745	-0.485486355706002
ACSM1_GAATGACTATGAAGTACCGG	ACSM1	-0.572822448376168	-0.604738467812284	-0.427739654022882	-0.194175474670134	-0.149125155092067
ACSM2A_TTAGATGTCTCACTGCGCAC	ACSM2A	-0.394159972123304	0.986075934172388	0.455131250963304	-0.355382525697237	0.455758091441362
ACSM2A_CTTAGATGTCTCACTGCGCA	ACSM2A	0.591487775222865	-0.015480111995081	-0.118680376175657	1.28036385067931	1.23599932004253
ACSM2B_CCTAGACGCCTCACTGCGCA	ACSM2B	-0.0546790458707818	0.671453908619786	-0.165539878148814	-0.25012159146952	-0.776626058461561
ACSM2B_CTAGACGCCTCACTGCGCAC	ACSM2B	-0.133023746628586	0.548059066600169	-0.319403492356086	-0.403424381506379	1.35032776067715
ACSM2B_ACAGAACTGCCTCGCTGGAG	ACSM2B	-0.0164902573556025	0.865741511381109	-1.23235310838653	2.15454197631346	-0.945089663756425
ACSM3_TGATGCTAGCTCGTGTCACC	ACSM3	-0.923980263018726	0.78375300544005	-0.297613783233491	0.114591764905189	1.14147202712441
ACSM3_ATCTCCTCTTTGTAGGGAAC	ACSM3	-0.111517914345623	-0.443607625049305	0.530454411153656	-0.837096965709439	0.890381393296734
ACSM3_GGTAATTCTGATTCTGCCCA	ACSM3	-0.382063064416572	-0.911646717660278	1.88839593678439	3.84514574352761	3.72634188306548
ACSM3_AATGTGGCCTGTCTGCGAAC	ACSM3	-0.452741636921803	1.05184361821684	0.40391748957307	1.15694229558947	1.46941769284662
ACSM3_TGTCAAATCTAGCCAGAACC	ACSM3	0.0841147204403339	0.501512945004663	0.306021091203594	0.269611123151501	1.32811244522773
ACSM3_GGAATACCTCAGATACGGGC	ACSM3	-0.999434092618651	1.2929979807254	-0.705097579448303	-1.36206454769277	-0.894776773576627
ACSM4_ATCTGGCTCACCAAGCCACC	ACSM4	0.676481594910227	0.0202642820272379	-0.0512838544369774	-1.72583402594237	0.764503613434946
ACSM4_GAGTCAGAGGCGTCCAAAGC	ACSM4	0.295254982661925	0.443922038369041	-0.336615185594115	0.0227172892716966	0.938605736339006
ACSM4_ATGTGTCCCTGGTCAGACAG	ACSM4	0.124833137084711	-0.143211248204252	0.0678638888665195	-0.627745235209337	-0.0740123981914972
ACSM4_ACACAGTGGGAGGACTGCAC	ACSM4	-0.958628154385592	0.754005057497228	0.0651058625720458	0.743417083090753	-1.45116314802267
ACSM4_CACGAGCATCCGGTACACAG	ACSM4	-0.19049507651704	0.187558910483964	0.152959405372536	-0.313458020880725	0.215640387101296
ACSM4_TCCAGATCAAATCCGCGGAG	ACSM4	0.28644217630869	-0.0689132929553221	-0.963441761609544	-0.69621524375486	1.65547914815168
ACSM5_TGTGCCATTGACCCACCAGA	ACSM5	0.108596502832607	-0.523354363031465	0.486969378381815	0.83025354844593	-0.769588693455787
ACSM5_AGTGTGGCTTGCATGCGGAC	ACSM5	0.616470420223107	0.136420698702642	0.365825845532153	-0.0690843727685264	0.997830413037817
ACSM5_TCTGTCAGCTGAGTCACACC	ACSM5	-0.461327031621335	0.259157187939338	-0.825116854186462	0.569640417369031	0.648398550090352
ACSM5_TGGTAAAGTAGATGGCCAGC	ACSM5	0.599162492502619	-0.270238352987032	-0.0623987060696316	-0.385979374003758	-0.153695025168788
ACSM5_CCGAGTGGGTCTGATACGGA	ACSM5	0.015979411201168	0.215184528104223	0.0362369095102757	0.170019141694386	1.00292865457112
ACSS1_CACCAGGACATGCTGCACGG	ACSS1	-0.48732190634232	-0.469740514413885	0.48911018499706	-0.241419213926164	0.360128712086295
ACSS1_ATCATTGATCCTCCCAGCCA	ACSS1	0.296369146796152	0.290101191186019	-0.577711554513748	2.18369505625601	0.0377988684622702
ACSS1_TTCCTCCACTTCGCACCGCA	ACSS1	0.141420845928025	0.469075280544758	0.0646969596897464	-0.804824038511434	0.606992750084924
ACSS1_GCCACACGGCATCTGCAACC	ACSS1	0.735090073715318	0.458824237890317	1.24127833885288	1.37965061418679	1.32189920031538
ACSS1_ATCTGGGAGCGCGATGAGCC	ACSS1	1.46411012966985	0.296297341236909	-0.285432037303532	-0.252180927992783	-0.600938437160495
ACSS1_TGGGACTGCGACTTCAGCAC	ACSS1	-0.420863812878397	0.169735383672454	0.299840818162385	0.24531169835328	0.624037747341792
ACSS2_AGCGCTACCGCGAGCTGCAC	ACSS2	-0.601674020693056	-0.371226319579983	0.04612060455694	-1.24152537656887	0.0358086215379393
ACSS2_TTGTACCGAAGGAATGGGCC	ACSS2	0.00233956607119775	0.598570035237318	0.267750515153792	0.281658980961607	0.0714254895998176
ACSS2_AATGCGGGCACATGCCAGCA	ACSS2	-0.159649855079814	0.867385162482253	0.381528155706664	2.71810678554194	-0.740603589398839
ACSS2_CAAAGATGCCTTCTACAGGG	ACSS2	-1.27435142056758	-0.260713639076506	0.219319210311737	-0.236929970716499	-0.966564632413568
ACSS2_GCCCGAGTGGTGTGATGCCG	ACSS2	-0.44869997674547	0.445233862632064	-0.00933240391151458	-0.460939726195494	1.83813132709021
ACSS2_CTACGTCACCTATGGGCCAC	ACSS2	0.38512376409313	-0.535160456923984	1.02628662687174	1.88711191363867	1.36529896525798
ACSS3_AGATCAGCTGGTACAAGCCC	ACSS3	-0.363741715407396	-0.626129654499425	0.742490793948236	0.829508289953995	-0.524578301602053
ACSS3_TATCCTTGCACATGCCAACA	ACSS3	0.985871929655711	0.859817334833901	-0.636796878880762	0.248455635859678	0.0909916772201377
ACSS3_GCATCATTTGGCATTGAACC	ACSS3	0.971521891616717	0.112629178121665	0.429806626356975	0.434770080284957	2.34524117200264
ACSS3_AGTGGGTGTTCTGAAAGAAC	ACSS3	-0.242654797417486	-0.100497348420445	0.230068194570296	-0.979335162969969	0.137820182928733
ACSS3_ATACGGACTTCAACCCGGAG	ACSS3	0.768667856166341	-0.873785992080773	-0.10120661177192	-0.973124182922567	-1.82760451019875
ACSS3_GGGCAGCTTCTGACTTAGGC	ACSS3	-1.07714749537823	0.931646571188881	-0.228283054949885	0.405054141074419	1.70257181726528
ACTA1_CACCAAGCAGGAGTACGACG	ACTA1	0.245095160929521	0.116656703347384	0.107275618592317	-0.422776223763335	-0.33951514289227
ACTA1_GCCAACAACGTCATGTCGGG	ACTA1	-0.0311614074105977	-0.529374189384131	-0.0461042335388018	1.75685120707428	-0.0179295368121887
ACTA1_CCGCGCACCTGTGGTCACGA	ACTA1	-0.160209927760229	-0.232381799088768	0.044533244998207	1.18918802548263	-0.290490426433949
ACTA1_TGTCCCTCTACGCCTCCGGC	ACTA1	1.80943246407743	0.650112290134179	2.79145463378143	4.1626096214724	0.177166857028168
ACTA1_GGTGAAAGCCGGCTTCGCCG	ACTA1	-1.22649972821129	-1.03767534551002	-0.881905570781055	1.64064143608933	0.759369964111733
ACTA1_TGGTGAAAGCCGGCTTCGCC	ACTA1	-0.537097255941929	1.01923723784786	-0.227881561842343	1.3409329220736	-0.131514429086367
ACTA2_AACAGGAATACGATGAAGCC	ACTA2	-0.463373169761958	1.32196231397834	0.497307326856674	-0.472376590808676	4.47374873511224
ACTA2_GCTAACAATGTCCTATCAGG	ACTA2	1.25327347842572	-0.741060041142919	1.20631499098772	-0.534735711311011	-2.59582396762593
ACTA2_TGTTGCCTACCGATGAAGGA	ACTA2	0.675054579473692	0.420363113295509	-0.0772867633453469	-0.0413866071464802	1.6033363995395
ACTA2_GCGGAAACGTTCATTTCCGA	ACTA2	0.183504208537417	1.51944324136757	0.711309646280804	0.0145620371772717	0.903677512892184
ACTA2_GGCCTCACCAGTAGTAACGA	ACTA2	0.609262876083552	-0.174160707962007	-0.614658292680147	-0.523819062285744	-0.753121310070243
ACTA2_CCTACCAGTTGTGCGTCCAG	ACTA2	0.403284219450822	0.45882821783454	0.927395251269655	0.230892814235209	-1.43443243013665
ACTB_GCCGCGCTCGTCGTCGACAA	ACTB	-2.9514401946582	-2.03390723217994	-0.386195481329833	0.0611071098759004	1.91054046018988
ACTBL2_GGAGGGAGCACCATGTACCC	ACTBL2	-1.0933708561803	0.205876524198488	-0.649655599944258	0.403957552214184	-0.24297258862029
ACTBL2_GGTGCTCCCTCCAGATAACA	ACTBL2	0.384359738804491	-0.484045017549424	-0.300965401282586	-0.0611797395083019	0.244849652463333
ACTBL2_TCGGAAGCGTTCATTCCCAA	ACTBL2	0.431418787306618	0.14459849089775	-1.02902631590208	-0.991399785173272	0.0829827953074893
ACTBL2_CTATGAACTTCCTGATGGGC	ACTBL2	-0.128913320500006	-0.817030438479979	-0.522236805430995	0.730417181823365	-1.15543537800395
ACTBL2_TTCTACGCCTGGATCTGGCA	ACTBL2	0.291775422545643	-0.258735490949366	1.12763599329148	-0.344238671116339	0.0659477297181304
ACTBL2_ATAGGGCGTCCTCGACACCA	ACTBL2	-0.794196332346833	-1.27672107147187	-0.333244787410589	0.955220520699233	0.047521194740441
ACTC1_CTACAACTCACCAATGAAGG	ACTC1	0.28644475671212	0.235077140064016	-0.281417660311727	-0.0803903576136455	0.810903516353186
ACTC1_ACACTCACCAGTGGTGACAA	ACTC1	-0.623786318297309	0.0661606841436133	-0.240618097574001	-0.024657932005973	0.575353691128973
ACTC1_GGGAAGTTTACCTGGTGCCG	ACTC1	-0.62795424405295	0.91415980615289	-1.60545561883916	-0.143482885648242	0.205985220032612
ACTC1_AGTTTACCTGGTGCCGCGGG	ACTC1	0.78991875432173	0.946325733173899	-0.178034929340365	0.969456931310634	2.91768279281977
ACTC1_TGCCAAGATGTGTGACGACG	ACTC1	-0.389123765449229	0.994437189865593	0.270560844343899	0.682221039247004	1.10387410403585
ACTG1_CAACACCTACCCAGGAAGGA	ACTG1	-2.44192217096824	-2.19335050772653	-0.57937910381499	-1.47706561102634	0.806714520966255
ACTG2_ACTCCTAGTGGCTCAAAGCC	ACTG2	-0.163429624591941	0.114209853257146	-0.256222108751628	0.710581857321716	-0.601675362123884
ACTG2_GGCAGCCTAGGTTGGAGAAA	ACTG2	0.825249843890091	0.198988325062932	-0.728958741912503	-1.55134364435739	-0.298074411264909
ACTG2_CCTAAATCCCAAGGCCAACA	ACTG2	0.370660883909322	0.710216797894716	-0.408607406938277	0.0250727857027796	0.502634343950582
ACTG2_CTCACCTGTCGTGCGGCCAG	ACTG2	-0.601651607531417	0.0227233408346662	-0.312573970511747	0.581706753410319	-1.48075158332784
ACTG2_AGTCCAGGCGCATGATGGCA	ACTG2	0.672572554377278	0.165219450418819	0.0724367862147073	0.430610906760486	1.32006235524171
ACTG2_CGCACAATTTCTCTCTCAGC	ACTG2	0.133781390674589	-0.0644437397971312	1.10463544875832	0.39412978999346	0.457672320273485
ACTL10_GGCCACCTTCCGACTGAACG	ACTL10	-0.0265596471751774	0.326725193596721	0.347354619130647	0.774177635469165	0.662921314657858
ACTL10_TGCCACGTTCAGTCGGAAGG	ACTL10	-0.254972435897859	-0.330603778929165	0.73824464432141	-0.115516044291983	0.821058821448704
ACTL10_GCCTGCCACGTTCAGTCGGA	ACTL10	0.694355522824415	-0.194398176491044	1.20497235851027	-0.12819323398839	3.52392795610694
ACTL10_CCCGAACCCATCTTCCAGCC	ACTL10	0.638536348415358	0.301909338585913	0.831650670621516	0.990042627163106	1.97161336207347
ACTL10_GACACCGTGGTGCTAGCCGG	ACTL10	-1.24574287999239	-3.93945509317172	-2.85789723544113	0.932488598055615	-0.345509694211853
ACTL6A_GGATCCTATACTGTGAGAGC	ACTL6A	-1.60533346668577	-5.10478082078876	-3.61279199051684	-1.71883525965059	-3.30091112657236
ACTL6A_GGCGATAAAGGCAAACAAGG	ACTL6A	0.149837956627911	-0.0930838755086417	-0.559916304746411	-1.14135698944635	-1.31191059854801
ACTL6A_TAATGCTCTGCGTGTTCCGA	ACTL6A	-2.2895127222378	-2.33856690338413	-2.60476513708964	-1.04661672057929	-3.26107509497899
ACTL6A_AGGACATAGCCATCGTGGAC	ACTL6A	-2.11856058314757	-0.326518098984354	-1.12677659937376	0.0632686027440484	-1.71213696068179
ACTL6A_GATGGCTATGTCCTTCAACA	ACTL6A	-4.89934979048459	-3.0522476827557	-2.8946023657818	-2.0035368144811	-1.86454994508664
ACTL6A_GAGCGGCTAAAGATTCCAGA	ACTL6A	-0.742340450039897	-4.96322391532463	-2.35359709885882	-1.2336729576547	-4.44654920353187
ACTL6B_ATGCCAGCTTTGCAAACGGG	ACTL6B	-1.34415295864855	0.894537633618561	-0.127647926316582	-0.191405845297159	-0.227625909169008
ACTL6B_AGCCGTCTTGCATAAGAAGA	ACTL6B	1.10098417731321	0.0977881591678843	-0.701530446704401	0.274564576888443	0.82034859179997
ACTL6B_AAGCACTCCCAGTCCTCGAC	ACTL6B	-0.63945412516641	-1.20495210907388	0.445538228484824	-0.654436141787293	0.248300968571798
ACTL6B_GCACGTGCCTCGGGATGGAG	ACTL6B	-0.419383595813902	0.44403471707146	-0.68753870242077	1.0090569851344	1.83375253442163
ACTL6B_TCAGTCCGCGCTGGGTACGC	ACTL6B	-0.297801941958443	0.870211508847437	0.565392888358978	1.12232244454372	0.133366926570447
ACTL6B_GCGCAGCGGGCACTATGAGC	ACTL6B	0.0448021670262405	-1.41106409728097	-0.991055060651634	1.29382896463652	-0.232413743073004
ACTL7A_TAAGGGATGGCCCGGCGAAG	ACTL7A	-0.655058016700957	-0.541827124029045	0.0276147266331108	-1.94214603310122	-1.19940736122519
ACTL7A_GGACCACGTAGGACACGCCA	ACTL7A	-0.870260444217193	0.727611708253585	-0.533020511677655	-0.12811445561395	-0.555377880389215
ACTL7A_AGTGTGACATCGCCCTCAAA	ACTL7A	0.450628257120379	0.124579971071924	-0.593030004459805	1.23802061089448	0.444384743811897
ACTL7A_GGGAACATCCTGCTCTGCGG	ACTL7A	-1.09213882168259	-1.2466981350582	-0.0126371613904062	0.969558348977595	1.13221315057991
ACTL7A_GCTTTGAGTACGAGGAACAC	ACTL7A	-0.826010548498178	-1.04680946486166	0.423876420572102	0.407318674850814	-0.818336203922315
ACTL7B_CCAGGACACGGGCTTCAAGG	ACTL7B	-0.176551909421993	-1.04245872145162	-0.122723821759653	-0.717003501458372	-0.467092296601431
ACTL7B_ATGCAGCTGCTCAATGAGGC	ACTL7B	-1.16713282371339	-0.941863327182739	0.306154505529759	-0.437484498654956	0.263673247142725
ACTL7B_CTGGTGAACCCGCTGAAGCA	ACTL7B	0.360414127705514	0.454023044086516	0.407338125653235	0.032900959583449	0.560670816431166
ACTL7B_ACTTGCAGTACTGGGAGCCC	ACTL7B	1.45957434704091	0.746346703781705	-0.953848738167739	0.516320532976476	0.717290809578057
ACTL7B_CAAGGCGGTCATCATCGACC	ACTL7B	0.372526299401927	0.443305106123589	0.34631454956988	0.335692366016557	1.44164423509241
ACTL8_GATGGCAAATGTCGATGCCC	ACTL8	-0.454847980879669	0.7010618169921	1.33522373835134	3.57411279909209	2.01186639298431
ACTL8_GGCCGCATCCTCAACTGGGA	ACTL8	0.193773263454716	0.0753148658572013	-0.608210562088868	-0.181519139035355	-1.18902203784105
ACTL8_AGCATCTTCTTTCGGTCCGC	ACTL8	-0.428620664527103	0.704647096733881	-1.17504406402681	0.542954409962438	1.61553556376518
ACTL8_CAACCACCACTCCGGTCAGG	ACTL8	-1.63067407003477	-0.0401396142289005	0.0426399018085477	-0.392456270789248	-1.3133082826475
ACTL8_CGCGTGCAGCCTTTCCACCA	ACTL8	-0.172961214728513	-0.155117732820313	0.501885448273355	0.289636078150539	0.0447946999296103
ACTL8_TGAGATGTTCTTTAGCCCGC	ACTL8	-0.452570103558716	0.48378145429522	0.974968570084607	-0.0656062869592903	1.20996580636672
ACTL9_TACCGCAAATGCTACTGACC	ACTL9	0.518278458457803	-0.386450014045015	-0.557150231078176	-0.358054310095587	-0.878627038911862
ACTL9_CCGGAAGCGACCCTCGAAGC	ACTL9	0.570312194897032	-0.0430041075374492	-0.147583862815472	0.303074136185489	0.633831928234262
ACTL9_GCCATGGTGGAGAGGCCGAC	ACTL9	0.195467289465363	0.735611201394201	0.0379559158978524	-0.0497433190622933	4.84635161113043
ACTL9_CTCCGACTTCCAGAAGGAGC	ACTL9	0.758146706828036	-0.279447881369325	-0.632630329631913	4.24127376549348	3.46871000730263
ACTL9_GGAGGTCGTGCTCCAGCAGG	ACTL9	-0.381316097525409	0.563368273043527	0.563379942008913	0.601260054925593	0.15018142748952
ACTL9_GACAGGCTGCCACCAAAGAC	ACTL9	1.17685654104881	-1.66644230666123	-0.856113044348732	-0.0339016157778222	-0.524729815671177
ACTN1_CATCGTTGGAACTGCCCGAC	ACTN1	1.3629255183017	-1.69752933176265	0.799146461921457	-0.551616975442246	0.278728907161054
ACTN1_CGTAGTCAATCAGCTCGGGC	ACTN1	-0.262263616967337	0.0695723226252157	-0.391479107628847	-0.378049502738457	-1.1922630417215
ACTN1_ATAGAGACTTCAGCCAAGGA	ACTN1	-0.487952599717764	-0.293135636122352	0.169586317069918	0.84592198627674	-0.937614765812073
ACTN1_CTGGTGTCCATCGGAGCCGA	ACTN1	-1.18797655841963	-0.014072729721524	-1.78252013783335	-1.81305814917193	-1.05491699934113
ACTN1_CTGCCCAGACATTCACGGCA	ACTN1	0.47130825413235	-0.394027883332366	0.524071158414682	-0.190247475295112	-0.0368827346731673
ACTN1_CGATTACATGCAGCCAGAAG	ACTN1	-0.234279459698695	0.0167159080470377	-0.517827471769304	-0.150482744313849	-0.621640723361083
ACTN2_TGAGTACATGATCCAGGAGG	ACTN2	-0.193273133877693	-0.825846339624646	-0.12949198002926	0.125457963515742	-0.878884617520605
ACTN2_AACTCCCACCTAAGGAAAGC	ACTN2	0.340146308888166	0.658103917996282	0.939508683080105	-0.174221082062765	0.461360620391858
ACTN2_AAGGCTGCCCAAACCTGACC	ACTN2	0.418457292171528	-0.100230839804981	0.221179672638861	-0.948272121611257	-0.561092913552308
ACTN2_CTTCTCGACGGCTGTGAAGC	ACTN2	0.824671800146261	0.570153371305007	0.352947153097172	1.50820742150773	0.284342897686729
ACTN2_TCTCAGCGATTTCCATGGCC	ACTN2	-0.542539338302447	0.281639906057312	0.748444799341503	0.911214184318934	0.634499642705856
ACTN2_GAGTCCGGTTCTCCAGCCAG	ACTN2	1.55224245052342	-1.20629154782451	-0.62686657426862	1.57947876973591	0.131742683223905
ACTN3_CACCAGCGAGGTGCTGGAAG	ACTN3	-0.448292274949001	0.581381875198867	-0.288164212485161	1.60038968041498	-0.48924312547023
ACTN3_CGAGTACATGGAACAGGAGG	ACTN3	-0.454312717583077	-0.0610605926539303	-0.540502336945555	-0.454797462876697	-0.429945941775271
ACTN3_ATCGAGGAAGATTTCCGCAA	ACTN3	-0.207896613535929	-0.959616897272324	-0.809733770260774	-0.730476476363933	0.337254832041254
ACTN3_CGTAGTCGATGAGGTCAGGG	ACTN3	0.986101179677337	0.59506499233532	-0.333731448247955	-0.113114135270999	-0.0699589021656545
ACTN3_GGCAGTGTTCAGGTTTCCGA	ACTN3	0.252673248077236	0.35570894863725	0.0531377537373894	0.491124941270223	-1.70846296796552
ACTN3_CTTCTACCATGCCTTTGCCG	ACTN3	-0.218774101294206	-1.01856933525117	-0.506270241089242	-0.475784246710932	-0.616404236426828
ACTN4_CATGGGCGACTACATGGCCC	ACTN4	-0.774292025093344	-1.20222631553636	0.36804680827851	0.754737235273238	-1.69969289114038
ACTN4_TTGATGAGGACTTCCGAGAC	ACTN4	0.0610841017852134	-1.49443423940404	0.440239160622485	0.298748242780346	1.15218126920803
ACTN4_AGCGGTTACCTAAGCCGGAG	ACTN4	-0.639805466493655	-1.39980361364104	-0.631462008181674	-0.457821680752383	-3.15747779897195
ACTN4_CGGCAACGCAAAGATGACCC	ACTN4	-0.0554243690178429	-1.69393539853322	0.26970952868524	-0.905150572203486	0.615194040352057
ACTN4_AAGGAGCCCTTCCTTGGCCG	ACTN4	-1.0742814751754	-1.51294066732331	0.323805627338498	-0.418978078333095	0.646837524968296
ACTN4_TCAGCTCTGGTCTGTGCCGG	ACTN4	0.476550583648507	-2.18374448094544	0.198504376259129	0.123195338364854	-2.67808790501446
ACTR10_ACTACCATGCCGCTCTACGA	ACTR10	-5.90348775860454	-5.17527492850777	0.987463797725086	-3.71399421928771	-1.79138080051954
ACTR10_CATGCCGCTCTACGAGGGCC	ACTR10	-0.258674455434719	-0.490441314673804	0.949502485996354	-0.427234486687255	2.83322175003113
ACTR10_CAGGCCCTCGTAGAGCGGCA	ACTR10	-1.23734791978826	-1.07427447962867	-0.418502230372573	0.996400757404792	-1.13044492624426
ACTR10_GACGGCGGTCGTGATCGACC	ACTR10	-2.35231141674141	-0.700250987118093	-0.772652442045944	0.609744794048461	-4.66604143934896
ACTR10_AACAGTGTCCGATAGACACC	ACTR10	-3.2568918149159	-4.99771937784907	-2.95589071320627	-0.572219412659138	-5.08983385490469
ACTR1A_AGCTACTCACCCAATCCACG	ACTR1A	-0.20390813279627	-2.32918692740259	-3.64750631191523	-1.76040063431536	-1.9136378494292
ACTR1A_TGCGCATCGACATCGCGGGC	ACTR1A	2.06670267722902	-0.0255738266132919	0.404073543698346	0.0767178184079281	5.49583739824581
ACTR1A_CGCTACAGGCAGGACCACAG	ACTR1A	-0.611334742454119	-1.1468836770081	-1.30928619753971	-2.56657211567735	-3.59665695672784
ACTR1A_ACGCTACAGGCAGGACCACA	ACTR1A	-0.314619644337645	-1.25493313446966	-0.433643732923113	0.122231526950489	-1.49104723641661
ACTR1A_GCTTTCAATCCGCTATCCCA	ACTR1A	-0.431639029372289	-3.3898428605006	-3.82595911665526	-3.10175914185977	-1.4679546281711
ACTR1B_AGGAACGGCTGTACTCCACA	ACTR1B	-1.06679664704361	0.735453979489931	-0.463947359050062	0.434572345241461	-0.477038297736283
ACTR1B_GCCAACATCGTGCTCTCAGG	ACTR1B	-1.15784012302365	-0.501627428074407	-0.734445064824988	-2.33017890206819	0.850479659842226
ACTR1B_CGACTCCTGCTGCGCAAGGA	ACTR1B	-0.0558115496909529	0.0418373244668891	0.228508186590078	1.80654242765982	0.727190713845758
ACTR1B_CGCTCAACCCGAGTAAGAAC	ACTR1B	-0.132195410941282	0.555744099798181	0.335489500038748	-0.0201526030568753	0.293488448926699
ACTR1B_CCGCCACACCTCCTCCGAGA	ACTR1B	0.467195856205722	-0.264968836427463	-0.33891043171134	-0.343066706769648	-1.5271498318531
ACTR1B_TCCGTCCTAACAGTGTCGGG	ACTR1B	-0.63661226853365	-0.53451812506243	-0.614169969311716	0.231805071354489	-1.0340543016612
ACTR3_TAATAGTGGCCAATCCGCCA	ACTR3	-0.623013058156339	-3.33661487637167	-1.0096671101722	-2.49191784586579	-1.44516119065273
ACTR3B_TAGAATGTCGTACTCTCAGG	ACTR3B	-0.0601802514966419	-1.20402129020338	-0.222714719233751	-1.56141471666861	0.643825753022539
ACTR3B_TCAGCGAGGAGCTCAGCGGC	ACTR3B	0.0883106557383831	-0.76109790089375	0.712310420610884	-0.162828603830514	-0.867889552309903
ACTR3B_GCATGTGATGCGTGACCACC	ACTR3B	0.864549117586678	0.617723319346369	-0.443106061891325	0.315012810367247	-0.417019744738152
ACTR3B_ACTTACAGTCGAGGCCAGCA	ACTR3B	-0.116363213287564	-0.484948187689439	-0.59489541950031	0.985396060853221	1.66232909002185
ACTR3B_AGGACATGACTCCAAAGACG	ACTR3B	0.401288679485993	-0.52095504093496	-0.349918898380946	-0.950570191983658	-1.27448512431315
ACTR3B_CTAGGACATGACTCCAAAGA	ACTR3B	0.580510532207232	-0.0532913476674828	0.740130147399027	-0.0714602579846964	-0.784426925705032
ACTR5_TACCGCTGGTGCTGGACAAC	ACTR5	-0.646623628050274	0.00396750992855227	0.596000521042451	0.584377769435648	0.216463513487259
ACTR5_TGAGTGCTACGGGATTCCCA	ACTR5	-1.13070719083392	-1.13902299754836	-1.35160151541732	-1.48793082876912	-5.611030721439
ACTR5_CTCCTCCAGCTGAAGTACCC	ACTR5	-0.4128865984339	-0.39259217514655	-0.451176242467169	-0.469731348874079	-0.94707743070232
ACTR5_AGGAGCTCAATGCCCGGCGG	ACTR5	0.224802156484604	-0.403558448877203	0.0873088113649949	0.216302612031004	-0.423140239161744
ACTR5_ACTTCTAGAGGATGGCCAGA	ACTR5	-2.30963611430485	-0.800324197144069	-0.18822922835809	-0.76094891285365	-3.25541700368634
ACTR5_CTCATAGGAGAAGAACAGGC	ACTR5	-0.679490739018534	-0.111303475016412	-0.682457913374638	0.0109358490628185	-3.74828938914621
ACTR6_ACGGTTATGAATGCTTGGGA	ACTR6	-0.333649965294846	-0.86593909075918	0.0529468216603846	-0.370766214783393	-0.229347802559181
ACTR6_AATGCTTGGGAGGGCTGCAC	ACTR6	0.236028637585063	-0.954541448794475	1.17782578807692	0.348536479634399	-0.154658992284
ACTR6_GATCCCTAAATCCTGGGAAA	ACTR6	-0.0479538413452428	0.793108570750346	-0.512035970590413	-0.255430476087081	1.21557405524061
ACTR6_CCTATTACTTATGCCTGGGA	ACTR6	-2.87724285888489	-3.03340974021022	-2.69531217522641	-2.23251794980565	-6.25689440597113
ACTR6_ATTACTTATGCCTGGGAAGG	ACTR6	-1.76806117435575	0.865577123438643	0.591700016886172	0.365686714241933	-5.45534548679064
ACTR8_GGCCGGCAACGATTCCGAGG	ACTR8	-2.41778602366253	-2.40962260011369	-1.99277167815133	-0.0571301575659129	-4.21589701222553
ACTR8_CGAAACTGGTAAAGCAGGGC	ACTR8	0.75355807836214	0.472328949313034	-0.33093994724604	-0.509730520232745	1.54567306487711
ACTR8_TACTGGCTAATGCAGCGAGC	ACTR8	-1.00774530755599	1.56246651111282	0.772910815280809	0.0397312930297878	0.85022962557954
ACTR8_GGCCTTGTATGTTAATCCAC	ACTR8	-0.914701269931602	-2.35939716333285	-1.68607800075419	-2.95619810365105	-3.03872941636797
ACTR8_CCCGAAGACACAAACAACAA	ACTR8	-0.566396257765349	-0.681700086097111	0.209489826895387	-0.678223714941406	0.652399055590016
ACTR8_CCGTATCACCCTTCTCAGCC	ACTR8	-1.46574743050924	-0.0982401274616467	0.493232047976134	-0.341482051858551	-1.81666535237612
ACTRT1_AAAGAGCTACGCAAGAGCCG	ACTRT1	-0.246525837513311	0.162041530949487	0.698250073968333	-0.0517193850482816	0.549097776091626
ACTRT1_AGTTAAACCCGCTAGCAAAG	ACTRT1	0.468420951960672	0.0213106572326775	-0.613010301645451	-0.191566310119748	0.914560675858233
ACTRT1_AGCGTGGACTGGTAACAGGA	ACTRT1	0.274497403435492	-0.0138046911914058	0.423934023471603	0.11962325011277	0.418672501708578
ACTRT1_CCAAGACGGAGCTGATGACA	ACTRT1	0.200038222143059	0.0969403308792615	0.406330675949646	0.696829302752351	-0.550207375396012
ACTRT1_GGTTCAGGACTCTGCAAAGC	ACTRT1	0.964109106335632	0.553994769582595	0.131879489725806	-0.635140868093454	2.17435094983921
ACTRT2_GATCAGGCCACGCTCGAAAG	ACTRT2	-0.106752244039866	-1.37639295974164	-0.263387208937252	0.521638527272263	-0.701371135034356
ACTRT2_TCGAGCGTGGCCTGATCACA	ACTRT2	-0.143188870200154	0.162884555173286	0.0107843417865112	-0.684665743534917	0.0208775445621713
ACTRT2_CGCCTAGCTCCCACTCAAAG	ACTRT2	0.112622397008887	0.57333040133639	0.583414289767024	0.607903508325855	0.837962604230975
ACTRT2_GAGACCATATTCGAGAGCCC	ACTRT2	-1.48063702191421	-0.370767643535326	-0.493091966512416	0.791820468213575	-1.20700768050087
ACTRT2_CACTACCCTGTTCCACGGGC	ACTRT2	0.465906458719634	0.707943385493642	0.958142250014983	0.82815972094558	1.33404569556182
ACTRT3_ACTAACCGCTTGTCTAAACC	ACTRT3	-0.329625023973623	-0.779428810903413	-0.108373206895825	0.134941224672586	0.485989042558468
ACTRT3_CTAACCGCTTGTCTAAACCA	ACTRT3	0.27832825566206	-0.397150729525558	0.0277887865368815	-0.344102912043282	0.0641195485138085
ACTRT3_GCCTCAAGGTTCATATGACA	ACTRT3	-0.377198367695379	0.468223135822173	-0.0908009837178936	-0.118273746662316	-0.452888745145342
ACTRT3_TGGGCGACCAAGCTCAGGAC	ACTRT3	0.186487155257326	-0.669490631783843	0.654539122231112	-0.883435753493201	-0.681916093874733
ACTRT3_CGCAGAGTTCTAGCCCGCCC	ACTRT3	-0.0940890067555008	-1.49520602985235	0.959425619841837	-0.470723602792268	0.445805184530704
ACTRT3_CGGCTCGGGAATGATCAAGG	ACTRT3	0.36679522712649	0.293827100182654	-0.271894760975894	0.0184395535869358	0.291826829190544
ACVR1_AGTGCTGTGAGTCTTGCGGA	ACVR1	-0.119049971075667	0.0602526791575903	1.37221703375873	1.32305310951612	-0.463838832314458
ACVR1_GGCCAAACATACCCAACAGA	ACVR1	-0.329926669653187	-1.69746961470364	-0.124204185638995	-0.584219328547627	-0.629139016651358
ACVR1_TATCTTCTTCCTTTCAGGCC	ACVR1	0.443315242886371	0.33783810144136	0.014294037216716	-0.423672674235022	-0.340133855322212
ACVR1_CCATGACTTCTCATCACGGG	ACVR1	0.0897524264391514	-0.151179570352228	0.018595246609217	-0.0451616151279831	-0.461661987063036
ACVR1_GAAATTCTGTGTTCCAGGGA	ACVR1	-0.246967032235059	0.694052917791276	-0.235569137163	2.85475593972472	-0.146767668202318
ACVR1_AGCAGCCTTTCTGGTAGACG	ACVR1	-0.223069629833199	-0.884373357190381	1.36857875022809	0.906136939497361	-0.677941760950397
ACVR1B_TCTCACACGTGTAGTTGGCC	ACVR1B	-0.306051528278285	0.332443443780442	0.159164442354765	0.377127771737442	3.28925870792188
ACVR1B_CTATCACAACCGCCAGAGAC	ACVR1B	0.487347393744455	-0.184101441159223	0.318134493325675	0.00330357154663544	0.263261218917185
ACVR1B_TGGTTCGGGCCACTGTGCGC	ACVR1B	-0.0625948666899139	0.329138532338351	0.0296747183389927	0.213432002237454	2.03042004821124
ACVR1B_GCTCATTCCTCACATTGCCA	ACVR1B	-0.91928685043716	-0.320850673247509	-1.14086253955953	-0.443350544091704	3.90531633911036
ACVR1B_TCTCTGCAGATAATGGCACC	ACVR1B	1.30911974994858	-2.56490336916058	-0.682008025720217	-0.95186831057166	2.93126690579788
ACVR1B_TGCCATAGCAGACCTGGGCC	ACVR1B	0.396005822062381	0.456658367280893	1.07423836099235	1.88397509060524	0.613167731512036
ACVR1C_TGGTTTACTGGGAAATAGCC	ACVR1C	-0.382405573863868	0.436076881177978	0.555915626785358	0.0793313790345129	-0.783120198166551
ACVR1C_ATCCTAAAGTGGGAACCAAG	ACVR1C	-0.70987889927925	0.243101465019517	-0.712582543908764	-0.316619063845051	-1.14763024991266
ACVR1C_CGTGGCTGGAATGATCAAGC	ACVR1C	0.0586032874344248	0.559972454094352	-0.1845208290087	0.2469450843777	-0.0542268359065502
ACVR1C_CTGACAGTATGGGCATGCCA	ACVR1C	0.402210450484857	-0.815138009457932	-0.192526705589687	0.136802131474483	-0.320955934842739
ACVR1C_ATAACACTGCACCTTCCAAC	ACVR1C	0.0739587588759032	0.479205056032974	-0.419790322435311	0.430634928433407	0.0145146712361815
ACVR1C_GCATCAGTCATGCTAACCAA	ACVR1C	-0.656551118835251	0.561375624451907	-0.0949170649253448	-0.287825488287674	-0.762383886769225
ACVR2A_CCTGCACCTACCTGAAGAAC	ACVR2A	0.541337646594887	-0.0901651952113913	-0.496872711827647	-0.321314411020827	0.588281289647735
ACVR2A_AGCAGGATGTTGTAATAGGG	ACVR2A	0.0511781019631736	-0.371277764153191	-1.1789741673291	-0.012926383603846	-1.43268884249393
ACVR2A_ATATGCCAATCCTCTAGCCA	ACVR2A	-0.558441326185442	-0.209252868333148	-0.190073562651377	0.700058828463802	0.308482341194499
ACVR2A_TGCAGGCGATACCCATGGAC	ACVR2A	-0.267134709341153	-1.0315797684211	-0.63143934026917	0.137293507300913	1.71558003178008
ACVR2A_CCGGAGGTACATGGCTCCAG	ACVR2A	0.564676453952924	-0.624831754342314	-0.512553378109002	0.613117756834528	-1.19144466067573
ACVR2A_GGGATCACGACGCAGAAGCC	ACVR2A	-0.611207598296385	0.0174696987827974	1.65928117658083	0.552016461720964	0.353822404021745
ACVR2B_GGTGCCAGAGCTGTTGCGCC	ACVR2B	1.42131008016394	0.382540551317265	1.5570660063368	0.171363597679463	5.99077598262696
ACVR2B_CACAGCAGCAGAAGTACACC	ACVR2B	0.0445181358558663	0.574307065003494	0.561672371786157	0.600886047232985	0.589278468603675
ACVR2B_GCGATGCCGGTACATCCAAA	ACVR2B	0.296239298317164	-0.413972064890674	0.844808199173738	1.1092666628396	0.44899466287564
ACVR2B_CATCACGGCCTTCCATGACA	ACVR2B	-0.339603881279847	0.319345207390148	-0.0916147644244898	0.858977903652727	-0.545804335554571
ACVR2B_ACGGCTTGTGGCCCTCGCCA	ACVR2B	-0.712394734792532	0.92119099991886	0.00756770286142627	0.0866372829083898	-1.49292804140059
ACVR2B_TTGGCTGTTCGATTTGAGCC	ACVR2B	0.691188868592885	0.552754173268774	-0.024963372465483	0.705351401934812	1.03171699462692
ACVRL1_AGGTCATGGTCCCTGCAGAG	ACVRL1	0.0325796554430223	-0.110518804525037	-0.120590681373572	0.932504834866797	0.730275820650491
ACVRL1_ACACGTTGTGGTTGCAGAGG	ACVRL1	-0.867837245204684	-1.14416205175874	-0.863390601551645	-0.249525872259468	-0.166011784090382
ACVRL1_CATCCTGAAAGCATCTGAGC	ACVRL1	-0.289275498524049	0.118681744015056	0.88105879537613	-1.02613121478554	-1.22315353201774
ACVRL1_TGGTGCAGTCACTGTCCAGG	ACVRL1	-2.17669717616471	0.215207388190524	-0.244840135450471	1.08424788665106	-0.796637279674125
ACVRL1_CGCTATGGCGAAGTGTGGCG	ACVRL1	0.153548331907117	0.492720762301671	0.337167727304089	0.253784450961823	-0.189486043196989
ACVRL1_CTGCGTGCTCGAGTTGCGGG	ACVRL1	0.185318337681361	-0.394423465975233	-0.142160896768977	-0.205673977884698	0.150662575536217
ACY1_CACCATAGTCAGGCTTGGGC	ACY1	-0.125467551188851	-0.410399795609993	0.0883768868701589	-0.321402610375974	-0.670190974901254
ACY1_TCTGACAGCCCAGGCCCAGC	ACY1	-0.331528245150941	0.286818295416489	0.31292898399486	-0.863342866064133	-2.08777036558084
ACY1_CATCTTGCTCAACTCCCACA	ACY1	-0.147619681212142	-1.22594640924825	-0.574780774046749	0.494982851683231	-0.910817843066074
ACY1_TGAGGGCTACATCTATGCCA	ACY1	-0.355632923908857	-1.09940580395892	-0.579908486663081	-0.852337631036366	-1.41905246348485
ACY1_GCCACTCCTACCAGGCACAA	ACY1	1.13368292524538	0.111820535007939	-0.666224183275696	-0.4382285855923	0.274530451276982
ACY1_CAAAGCCTGCCCTCAGGGCG	ACY1	0.130254906974363	0.87303137899955	0.0905351101048733	-0.208054685101584	1.51142453402648
ACY3_GCAGCCTCGTTAATGAACAC	ACY3	-0.542134361574882	-0.195184511585824	-1.47984732562546	-1.47911974015313	0.734275601556258
ACY3_GGCCTTTCCTGCCTTTGAGA	ACY3	0.643220242643113	0.786076602181108	-0.478532559715097	0.0150253826957837	0.259097759649067
ACY3_TTTCTCAAGGATGAGGACCC	ACY3	1.02169801977265	0.678340899383231	0.228591072860327	-0.4010015563891	0.117218651505568
ACY3_GGAGGACTTCGCGATTAAGC	ACY3	0.384557503818839	0.235764268258302	-0.188630635703915	-0.77975349690801	-0.593448241212515
ACY3_GGTCATGGTCCACGTAGCGG	ACY3	-1.00237288393512	0.905538885043072	0.344133104266555	1.1286507444046	0.253019100333038
ACY3_AGTCACAGCCACGCGACGCA	ACY3	-0.370061641226853	0.186624717093597	0.32612941332477	1.47086303264604	0.80743450613483
ACYP1_AGGTGCGTCATATGCAGGAA	ACYP1	0.0316221773639914	0.111087999847724	-0.341703538286215	0.551669296010517	-0.0248189812706713
ACYP1_CATATGACGCACCTTGGAGA	ACYP1	-0.154469963576933	-0.63842237355986	0.0584554897496981	-0.45411108410472	0.0205712758325803
ACYP1_ATTGTCCTTGCACTGTGCCC	ACYP1	-0.810440480999062	-1.28683121090081	-0.56924348413776	-0.725984833403546	0.707036331717034
ACYP2_CCTCTCCGGCTCCTCAACAG	ACYP2	0.050891413815487	-0.959341288341771	-0.145541281137262	0.867777064036186	-0.902137293892281
ACYP2_CCTCTGTTGAGGAGCCGGAG	ACYP2	0.431861939734253	-0.317614602280656	-0.894043283475565	0.418356482763862	-0.936904347761435
ACYP2_CGAGCCCTCTGTTGAGGAGC	ACYP2	1.39048300223142	-0.289822761627468	-0.410696508505718	-0.743519466557548	-0.887626288744049
ACYP2_GAGTGACTGGGCGGTAGACA	ACYP2	-0.759223649187705	-0.38647803147576	0.112474471912451	-1.0220692140656	0.0200853367504793
ADA_CCTTTATAACAGGCTGCGGC	ADA	-0.722638662584908	-0.226912777089682	1.19954523967105	0.928649249589066	0.430426565259299
ADA_TCACCGTACTGTCCACGCCG	ADA	0.205458261483541	0.0581416493927292	-0.254009504196035	-0.890594232061129	0.167137311142194
ADA_GGATGGTCTCATCTCCAGCC	ADA	0.30255879849926	0.282399578152737	0.763754262069978	-0.904512409120776	-0.758163658921301
ADA_GCTGGTGGCGCATGCAGCAC	ADA	0.036576610294805	-0.024704013108636	-0.517672546574749	-0.85259671959177	-0.380957934746783
ADA_GGCCCATCACTCACTCAGCC	ADA	0.568257578827111	0.978479210641639	1.04628613078324	0.734217920859595	7.08824852145796
ADA_TGTAGTAGTCAAACTTGGCC	ADA	-0.755354794992857	0.351953709077454	0.55218508455494	-0.441751357007718	-0.198454509178512
ADAD1_AAGACGATAACTACACCCAC	ADAD1	0.0909934325305349	-0.333168207284839	0.0063642264087389	-0.741168110316842	-3.01631887453315
ADAD1_AAGTTACGGCCTGTCCAAGA	ADAD1	-0.0749477962650024	0.541193424523888	0.0286726330250611	-0.846986019868775	0.788290527711463
ADAD1_GAGGTTGTAGCTATAGGCAC	ADAD1	0.305633763464998	0.0986465016757874	-0.374349449124297	-0.766766906439835	-0.38421543875487
ADAD1_AGCCAGGACATTAAGCCAGA	ADAD1	0.253511374705747	-0.673469411801879	0.10525485710967	1.23459824317571	-0.33298242165458
ADAD1_TGAAGAACTCTGTCTCCACG	ADAD1	-0.319075298143046	0.754373782460928	-0.171064233113684	-1.26699454187068	1.88524445759109
ADAD1_GGGAATTGCAGTGATACCAG	ADAD1	-0.277943097489791	-0.167511723514568	-0.0540838257572207	0.0121018727547858	0.356526539702687
ADAD2_GCTGGTCCTCCCGGAAGAGC	ADAD2	0.379710632826504	0.43071534668321	-0.353270665791487	0.361011353155416	-0.865433740138384
ADAD2_CTTCTCGGTGAGCGCGGAAC	ADAD2	0.250177584818474	0.0667786386863654	-0.577865087372957	0.543935864318223	1.4574410779873
ADAD2_TCACCTACCTACGCTCAGGG	ADAD2	-0.255077488253581	-0.00393580505204898	-0.135393897555134	-0.27522342667534	-1.29189641104848
ADAD2_GCGAGCGCTCGTCCAACAGG	ADAD2	-1.1116844746478	0.819063388517082	-0.536620085847369	-1.61676085958785	-0.825011782889129
ADAD2_AAGCTGGTGGCTCTGGGCAC	ADAD2	-1.01615970511212	0.0142662340876495	0.219081797043418	1.00692498973347	-0.781686923020956
ADAD2_TAGAGGTGCAGGAAGACGCG	ADAD2	-0.0835224402721411	0.237119723895898	0.496534489129719	0.650718439841705	0.114735035891464
ADAL_AGGTGGCCCTTTAGTAGCCA	ADAL	-0.492668262183638	0.345837672956766	-0.886881141306108	0.352283181029799	0.918790172664174
ADAL_CTTCCTGACAGAATCGGGCA	ADAL	0.966913038137287	-0.967121542276351	-0.187463130870761	0.0524705407710206	-0.00293065716264191
ADAL_GAGGCAACATCGGATACCAC	ADAL	-0.0574267951425426	-0.952970981889755	-1.09360199585022	0.515128206983248	-1.5586731816009
ADAL_AAACTCCAAGCCTTACCCAG	ADAL	0.78304984889911	0.300673234076048	0.0733558767445599	-0.739876870887241	0.935478226701293
ADAL_TGCTGTACCAGAATCCGAAA	ADAL	0.292590934569081	1.0632187391011	-0.129300671349437	-0.38312277836414	0.214454024455258
ADAL_CACCTTACACAGATCACAGA	ADAL	-0.458388606272691	-0.791747392787834	-0.449823475055351	-0.155808827789919	1.00454385155657
ADAM10_GCACAAGTTGATGGGTCCAC	ADAM10	-0.892391272699929	-0.627918755251248	0.169454759064983	-0.204163138956158	-1.04823718127344
ADAM10_GATTCAGACTGTGCAAGGGA	ADAM10	0.0452615262248707	0.0796278103055241	0.78324709430972	0.840597005660757	2.42449507943999
ADAM10_CTTCGATGCAAATCAACCAG	ADAM10	-0.120704737096571	-0.361124305565641	-0.334055779518099	-0.733032017262587	-0.476226524024429
ADAM10_ACGAGAAGCTGTGATTGCCC	ADAM10	0.72907769024305	-0.438199431166498	-0.143446318001926	1.31205327616015	2.55195589609642
ADAM10_CCATAAATACGGTCCTCAGG	ADAM10	0.224545396153126	-0.00440375050266488	-0.406272866511542	0.550539061556736	-0.215725475255008
ADAM10_CGTCTAGATTTCCATGCCCA	ADAM10	0.115843957514513	0.0473905310443855	0.182588943678025	-0.535439779673443	1.3623917827537
ADAM11_CGGAGCTCTCCCTAACCAGA	ADAM11	0.113604121327659	0.703664271895193	-0.90594827065713	-0.764395379913972	-0.630548815307584
ADAM11_CTGGGATGACGAAACTCACC	ADAM11	1.01048671523514	-0.0661567973668486	-0.277211923610001	0.205452152526453	-0.092214396189692
ADAM11_AGCGCCACTTCAGCCGGGAG	ADAM11	-1.87266717325481	-0.63897809584582	-0.13235918281907	-1.35898443442646	-1.62692768500136
ADAM11_GAGACCACTGCTACTACCAG	ADAM11	0.110383423037381	-1.32021024704664	0.814173581157882	-1.60728511116131	-2.2208848275987
ADAM11_ACCTGGTTCCCTGCATCCGA	ADAM11	-0.808193536397682	-3.95760832900138	0.0199787016449127	-0.574996397248602	-1.80104862786045
ADAM11_CCCAGTCGGCTCCTCCAAAC	ADAM11	0.502998390278545	-0.0971449183553288	0.564317290800937	0.1488943100611	-0.551478177046778
ADAM12_AAGCAATGGTACTTGCCCGG	ADAM12	-1.59482265064996	-1.20005067452263	0.269066024884785	0.75870747806226	-1.98718604271853
ADAM12_CCAAGGGACCACCATCGGCA	ADAM12	-0.524416213895453	0.541100035046658	-0.0875083994263655	0.533830464596893	-0.731601064263305
ADAM12_TCGGATCGTGTTGGTAGGCG	ADAM12	-0.165178572522384	0.96237461431593	0.166659007020325	0.50303121157923	0.399000249575889
ADAM12_GATCGTGGCAGACAACCGAG	ADAM12	0.0885920287964462	1.43267200233597	-0.347309949143975	0.746838552222588	0.63520347276905
ADAM12_TAGGGTCACTGTTACTACCA	ADAM12	0.094661454003379	-1.63662749820522	-0.0866685751722374	-0.54110451757208	-0.0797450960450335
ADAM12_TTACCGTGTAATTTCGAGCG	ADAM12	0.0403679984376425	-0.41256171341469	-0.21481251244772	-0.0171562455309686	-0.0718017603985471
ADAM15_ACCTATATTTGGGAGCGGCC	ADAM15	-0.768941856440375	1.82194112559806	2.01986854164452	0.730330638026297	0.482228702147581
ADAM15_CCTGAGGATCAAGTTGGAGC	ADAM15	0.296351953730285	0.282622644154648	0.692531274031764	-0.0386707794580871	-1.07451949005148
ADAM15_GAGAAGCTATACCCTGGAGC	ADAM15	-0.160063880380379	1.04213525571086	-1.62832866287003	-0.333632786961608	-1.64933029471248
ADAM15_TTCTTGTCCATAGTAGAGGC	ADAM15	0.667218456330356	0.349148129525172	-0.852514401286843	-1.7801507629495	0.197880826118559
ADAM15_ACGAGTGGCACTAGTGGGCC	ADAM15	-0.368262186881475	0.0684847417754216	0.453520945789628	-0.118199008111166	1.23093951245098
ADAM15_TTCATTCTCTGGGCCTACGG	ADAM15	0.337023798052279	-0.782479278583851	0.109956696641972	-2.01191718352233	-0.180437639424769
ADAM17_CTGCTCACCATTACATGCAC	ADAM17	-0.438285047762394	0.225216625991723	0.226846391860164	-0.221797745154778	2.59318162793335
ADAM17_AAAGGCGTGTCCTACTGCAC	ADAM17	0.688349176395185	0.499307227052821	0.237653678052504	-1.01037099939559	-0.306668897404371
ADAM17_CGTGCAGTCGCTGTTGCAGC	ADAM17	-0.72002677510039	-1.11066058555401	0.96816925794715	0.441350970136764	1.2368256711926
ADAM17_GATCCTTAAGGAAGCTGACC	ADAM17	-2.17440779705808	-0.659682535198123	-1.49936978806898	-0.774837844271965	0.326243273192312
ADAM17_GGACTTCTTCACTGGACACG	ADAM17	0.819695837917443	0.844895453628013	-0.857578160200376	0.295024765045688	3.37777511694938
ADAM17_CAGCACGAAAGGAACCACGC	ADAM17	1.55217476968676	-0.704851259782839	0.336457175139994	-0.662143381706129	-0.287393308701869
ADAM18_TCTTCCAAGCTCAGTGAGGA	ADAM18	0.730755892259912	0.778306835407839	-0.442711965132135	-1.10010011698985	4.48184227011627
ADAM18_CAGATGCATTGCCATTACCA	ADAM18	-0.300411071734002	-0.615140907196435	0.172063493922847	0.135065902752674	-1.47723877729479
ADAM18_TGTTGACAAGCCCAATAACC	ADAM18	0.357252964088876	0.339817239897726	-0.374877237197632	0.167246885701631	0.128634984414724
ADAM18_CAGTTCCCAACTTGCACAAA	ADAM18	-0.288044352355723	0.336307854014677	1.10563686483967	0.521779647922637	0.0981598330004862
ADAM18_CATACGTACTTCCGTTCACA	ADAM18	-0.595755719156229	1.06207336647117	0.646313011969421	-0.27096685962273	1.0201086257747
ADAM18_GGTTCCTCCATGAGATCAGA	ADAM18	0.389854592641901	-0.00698675705230807	-0.869221488821905	1.15160646240806	0.812395524342217
ADAM19_CATTGGCGTGGCTGCCACCA	ADAM19	0.620592881777833	0.0601744871918975	0.93148949959447	0.224517732447658	-1.87250435571366
ADAM19_GGCTTGGAAGTGTGGACCCA	ADAM19	0.0787556355004267	-0.608022668128791	-0.480664323294167	-0.219064924923724	-0.661961314803018
ADAM19_TCAGAAGAATCGACGAGACC	ADAM19	0.680041453913354	0.409593558253943	0.866791841831509	0.54577380297268	-0.230912378536499
ADAM19_CCTCTAAATAATCAGCCACG	ADAM19	0.444198212201497	0.552020280371635	0.0185856604063472	0.240889893667299	-0.192557717566243
ADAM19_GCACTCCAAGCCCACCACCA	ADAM19	-0.71424221763432	-0.272653455026844	0.222555049794108	1.07124680151986	0.284837565340781
ADAM19_GCAAGTGCTGAGCGTGACGC	ADAM19	0.0172524712500498	1.23845862235448	0.133701141017231	-0.598133253016898	-0.426242208999907
ADAM2_TCCTTCAGCACAGTTTGAAC	ADAM2	-0.274324832867324	-0.286722898035518	0.0258923396711697	-0.199613177774908	-0.766008503543233
ADAM2_GGTAATGCAAAGCTGGAAGC	ADAM2	-0.18350842751334	0.484103476150403	0.29717521186716	-0.249376447065581	-0.0118275875006403
ADAM2_TGTGATGCAAACTATGCAGG	ADAM2	-0.263379095096279	0.788258803111719	-0.0108542426107321	0.874696469138068	0.445619833432411
ADAM2_AAGCCAACTGAAGACTCCAG	ADAM2	0.789954573637394	-0.42581947541088	1.1340930345068	0.351312978385438	-0.275723994235365
ADAM2_TCCGGAACTGTAATTTGCAC	ADAM2	0.446894783875968	0.363458784214765	0.480519674751934	0.56674216126251	0.307886165748675
ADAM2_CAGAAACAAGACGCGCCACA	ADAM2	0.548459760290304	0.724146969102551	0.725561228092759	-0.63978409486704	1.87083331519278
ADAM20_TCCATGTTGTTCTTAGGAGG	ADAM20	0.390939549036436	0.457425552342556	-0.28320373872593	-0.357964555075162	-1.8055749210419
ADAM20_CCCACCTCCTAAGAACAACA	ADAM20	-0.00570495172062395	0.679937766782579	-0.0191882505480612	-0.13758266037178	0.93679799900315
ADAM20_CAATACCACAGTGACCGAAA	ADAM20	0.191162387488371	0.544148515765909	0.492708035541576	0.664918322615162	-0.70383246825764
ADAM20_TCTGATGGTCCAGCTCCACC	ADAM20	0.565353742444024	0.141841369580558	-0.366388048708314	0.35799464199023	1.06747103276396
ADAM22_CGCCTCATCTACCGCTCGGG	ADAM22	-0.917180799695446	-1.04347666022767	0.128242143073106	-0.593173571012939	-0.987769270924984
ADAM22_ACGTTCCAAAGGCATCAACC	ADAM22	0.342836858943242	-0.254772618517461	-0.803218960945356	-0.771578053751329	-0.262436624273546
ADAM22_AAACTTGTTGTCAGTCGCCC	ADAM22	-0.415824687171451	0.696963756928279	-1.36615313516783	-0.264502333156052	1.60304721127922
ADAM22_ATTTGCTCGTTGCTGAAAGG	ADAM22	0.261284005868688	-1.14627655006255	0.24097546549746	-0.328645164117893	-0.0722519221898151
ADAM22_AATGTAAATGCGAGGACACG	ADAM22	-0.132467261463365	0.268876428695797	0.261903149050668	0.459678510836656	-0.947980646089406
ADAM22_GACTTCCTGAATAGTGGAGG	ADAM22	0.342540059874798	0.0907781748639414	0.815628313099607	-0.603861435934369	-1.0877612312101
ADAM23_CTATGAGCCATGAAGCCGCC	ADAM23	-0.924087438745111	-2.0952764274562	-0.312186440947149	-0.110656295050943	0.948205735125111
ADAM23_AGGCGTCAAAGACTCCAAGG	ADAM23	0.978144866442996	-0.19159275444068	-0.820029515272804	0.35090814096329	1.22888418973101
ADAM23_TATGATAGAGCCACTAGAGC	ADAM23	-0.361822986829539	0.823376568949208	0.0261360825238097	-0.759183540390608	1.29735903658029
ADAM23_CTTAGAATACTGTCCTGCCA	ADAM23	0.615081085455304	-1.34093164983868	1.75784439456704	0.497996203563386	0.0531363492356481
ADAM23_CTATGGAAAGAGGTGACCAG	ADAM23	-0.237724393759884	-1.25575743759755	1.06619722681013	-0.120717944084482	-2.1336852680294
ADAM23_TCCTGGTGGCTGTAGAGACC	ADAM23	0.268631804354734	-0.0371516776652823	-0.128860547611293	-0.0593342143065028	-0.0548378384811221
ADAM28_CCGTGTAGCCTGGTGCAAGG	ADAM28	0.508162029225038	0.744651944654962	0.199852104717943	0.199661298307208	0.15786655455008
ADAM28_TTATGACAGCACCTGTGGGA	ADAM28	-0.130920475550019	0.0703180508204791	0.124609604430559	-0.921848072930654	1.91431381713335
ADAM28_TCTTAGAGTTGCAGGGACAA	ADAM28	0.381432054134458	0.771191981358129	0.137024974177682	0.464124195941022	0.15160477277914
ADAM28_GGCCCTTCCCGTGATGGCAA	ADAM28	-0.428563690183183	-0.473971779549765	0.530843214275718	1.64553595394171	-1.04479804540303
ADAM28_TCGGATAATTTGCCCTGGAA	ADAM28	0.307548077042546	0.266873797502512	0.359466651812861	0.0398252727045533	0.596039917502423
ADAM28_AGGAGTCATCGCAGTCGGGA	ADAM28	-0.788453171572706	0.050659458119598	0.718565204228063	-1.59053306669424	-1.32940768130476
ADAM29_CAGGAATCACCACATCCGGA	ADAM29	0.140019239436455	-0.694027818279182	0.845171804998469	0.543962469012375	-0.0278204347842843
ADAM29_ACAGGAATCACCACATCCGG	ADAM29	-0.0465975102529302	-0.0955396246721442	-0.101005323253497	-0.17986618214784	-1.1985719782055
ADAM29_AGGATAACTGGCACCACCAG	ADAM29	-0.0567431762987543	-0.460097245315902	-0.293065750822283	0.605512518836757	-1.78783223248039
ADAM29_GGTCCCACAGATAATTGCAA	ADAM29	-0.0431247441484902	-0.075838983306749	-0.872674926571407	1.12743375485184	0.0544754324935258
ADAM30_GGACACAACCCAAATTGACG	ADAM30	0.630226026310576	0.85234307755861	0.604908270039118	0.17251321738421	0.47361982824184
ADAM30_GACACAACCCAAATTGACGA	ADAM30	-0.0115271007855832	0.647696264669375	0.371511797863477	1.17082219864213	-0.8051173317725
ADAM30_TGCCTACACACGTATCCAGA	ADAM30	0.351653429996701	0.0115697351487218	-1.0947901046027	0.20643362044633	0.521904496660554
ADAM30_ATCATGGGCTCAGGACGCAC	ADAM30	-0.508412174991743	-0.580722442500773	0.0920710206628712	-0.570900020161701	1.05367584800037
ADAM30_TACCTGGTCTGCTCATGAGC	ADAM30	-0.318083217570355	0.498091139342207	-0.146070167851235	0.634897521105126	-0.0969619956692909
ADAM30_TAACTGCAGTAGGTAGGACA	ADAM30	0.0331384990186479	-0.0235554648776213	0.196603209946303	0.330245904711668	-0.402979509739301
ADAM32_CACCGGGTCTTGACGCCAGG	ADAM32	0.282859376982532	0.700566515655949	-0.715293032774244	-0.175411123039031	-0.988813990426135
ADAM32_GCACGTGCTGAGTGTGACCA	ADAM32	0.0562224889255268	0.609829998049634	0.361959560104453	-0.628202670214558	0.263311681325771
ADAM32_AACACTGCTCCCAAATAACG	ADAM32	-0.0478218081349785	-0.350794468497483	0.978092068140563	-0.101422010217739	0.672454949284715
ADAM32_TCGAACAGTTCCAGATCCAC	ADAM32	-0.389841668475923	-0.919162580848239	-0.452509131291084	-0.392460240037965	0.811392691321261
ADAM32_TCACAACAGTGTTCTGGACA	ADAM32	-0.0465922186736331	0.316444304314593	0.323451364468323	0.13793442284606	-0.104574043372963
ADAM32_AACAAGTGCCATTGTTCGCC	ADAM32	-0.304454877468559	0.732482485394557	0.672527804760858	4.34514339190174	3.7519948837469
ADAM33_ATCTGCGTCCCTGGCCACCC	ADAM33	-0.303917097590638	-1.01816767872809	-0.32921651892361	0.639375380767922	-1.38962584342669
ADAM33_AGGATCATTGCCACTACCAA	ADAM33	-0.712942394808864	-1.50355572019013	-0.0416656210305062	-0.105896229487247	-1.3990568683684
ADAM33_GAAACCCACTACGGCCCAGA	ADAM33	0.710067880564248	-0.285572412290569	-0.198297211458176	1.57518751508978	0.220142174779859
ADAM33_CCATGTCTGGCTTCGAGACC	ADAM33	0.304026500896878	0.194841718924019	0.653754854256861	0.225478679625749	0.504070059876839
ADAM33_TCCAGGCTGACGGTGCGCCA	ADAM33	-0.612317386929473	0.476953457804589	-0.138375472989293	1.15923793461762	-0.362398225520457
ADAM33_AGGAGCTCACAGCTATGGGC	ADAM33	-0.855775839359336	0.190627754228754	-0.450962939943815	-0.647271721373153	-1.61818146478622
ADAM7_TGAAAGGAGAAGCGTTCACC	ADAM7	-0.945395103411131	-0.308453424987342	-0.413761416572222	-1.35553693185806	-0.525695603470359
ADAM7_TACTGGTGGAATAATAGGGC	ADAM7	0.290386373379497	0.183814635628879	1.72632549499196	-0.976748575803884	0.382006325493174
ADAM7_ACTCGTCATGCTGCATCCCA	ADAM7	1.15171247480442	0.203542296770773	-0.0571405716867415	0.276426971170488	-1.64824566068076
ADAM7_CTCTTCCAGGTGGATGGCCA	ADAM7	-0.198047193939221	-0.368887302230093	0.142429788771643	-0.234886270740352	2.83054611950628
ADAM7_GACAAGCACAACAACCAAGA	ADAM7	0.379596960894528	-0.0673963618830259	-0.0730634588118262	0.957860630401006	1.06637964750165
ADAM7_CAGCCCACCTACAGAAACCC	ADAM7	0.184548982241912	0.453460490193428	-0.170023126273199	0.23791753850601	0.276869552533683
ADAM8_GGAGCACATGGCGGACACCC	ADAM8	-0.35649210585771	-0.0979565698545642	-1.4448109655763	-0.093365864923757	-4.82785672487403
ADAM8_AGGCACGGCAACGGACACGG	ADAM8	-0.0238319381750924	0.296120291336793	-0.352383975899532	0.917020689924177	0.851059679105233
ADAM8_GCGTCATCGGGTGCTGGAGG	ADAM8	-0.0996676161831858	0.0858055009340365	-0.503557990300715	0.438020403395716	-0.697394640059464
ADAM8_GAGACCTATACGGCTGCCAA	ADAM8	1.33596931258927	1.16915514960758	-0.113316146007427	1.17182161191714	-2.71183990291988
ADAM8_CCACTCACCTGTTCTTCCGC	ADAM8	0.349103165118868	-0.266838965339596	0.00191957710263235	0.135772486616709	-0.176663575570319
ADAM8_GCCAGCTTAGACTCACCAAG	ADAM8	-0.528281783357747	-0.647177832640066	0.721165660988577	-0.582041349563666	-0.337071723133407
ADAM9_ACAGCAACCACCGGACACGA	ADAM9	0.492906478121737	0.0917142421599344	0.847921022621089	1.13736964027285	0.511867096586396
ADAM9_GCTGTTCATTGTCGTAGACA	ADAM9	-0.364197086042942	1.23221415704475	-0.0724127055678574	0.0609842694832845	-2.51432035724618
ADAM9_TCGAATTGTGCTAGTTGGAC	ADAM9	0.481113538481025	0.224307455629283	0.839674649239785	-0.130638145773696	0.259607514413951
ADAM9_CACCAACTTATTACCACAGG	ADAM9	0.303940213357506	-0.156034096003502	-0.60338998948838	0.37998227626565	1.32694475558922
ADAM9_AGGTACTTCCTTCGCAGCAA	ADAM9	-0.0552245099588804	0.0456073654551678	-0.256263703356524	-0.434194623836636	0.101809842335544
ADAM9_GAATACAAGAAGTGTGCCAC	ADAM9	0.540554240262198	-0.27205514230887	-1.11489261864266	-1.08128597327616	-0.955228746479705
ADAMDEC1_GAAACATTGTACTCACCCAG	ADAMDEC1	0.398261724952673	0.273423399185683	0.20680949799891	0.554222189376301	1.9876970302405
ADAMDEC1_CGTCTTTACATCTAACCAGG	ADAMDEC1	0.669090324258978	-0.127844042049928	-0.896206089697109	-0.682475514011631	0.908339290141237
ADAMDEC1_CGTTTGACAACTTCCTGAGA	ADAMDEC1	0.299055830869247	0.99998157153133	-0.43325635020327	-0.427975273305693	-0.89520047460066
ADAMDEC1_CAACAATCGACGTGTGGGAC	ADAMDEC1	-0.152919503098363	1.25953903989711	0.447862967614371	0.750148752060515	-0.164904564624993
ADAMDEC1_AGGAGTGATGTCACATGAGC	ADAMDEC1	0.594184585502346	-0.326324302026293	0.754195626086819	0.298924767973576	0.170017370421439
ADAMDEC1_AGAAGGTGGTTCCCACACAC	ADAMDEC1	0.773685570520362	0.526482392837245	-0.683993876580383	-0.868201839889391	1.48751315282306
ADAMTS1_GACTGTTCGAGAACGTGCGG	ADAMTS1	-0.176694380024135	0.0726482061776669	-1.97390981157023	-1.85681107110378	-1.38408068259044
ADAMTS1_GCACCTCGTACGATGCCAAC	ADAMTS1	0.208584516494115	-0.741633227991356	0.309909855781691	-1.13960029170576	-1.02370716321614
ADAMTS1_CTGGTTCACACCATTAAGGC	ADAMTS1	0.0252817698914936	0.123101178068574	0.031790014440725	0.453651856274204	-0.736394781927496
ADAMTS1_GACATGTGATACTCTTGGGA	ADAMTS1	-0.0520628949483945	-0.385060371437355	-2.25922713653133	-1.29591661605402	-0.336794657253635
ADAMTS1_GGTCATCCACGATGAACAGA	ADAMTS1	1.40778546811823	0.427699437467027	0.171557256103149	-0.983029264720161	1.25640569105385
ADAMTS1_CTCCGCTTTCCCAGTCGGCC	ADAMTS1	-0.0784282875794706	0.131873418873839	0.371779261532371	0.391006568963054	-0.423474899252921
ADAMTS10_CGTCAATGAGGACATTGGCC	ADAMTS10	-0.287075684913768	0.539485229069476	0.604505476939031	0.947660836810755	-0.303458268960432
ADAMTS10_ATCGTGAACCACAGCGGCCA	ADAMTS10	-0.260288976292453	0.412334409322515	1.04274421666149	0.742566914776108	0.740701897785442
ADAMTS10_CATCCTGCTCACGGAGGACC	ADAMTS10	0.319467343571609	-0.439071378175448	-1.11218017487289	1.80394577768641	-0.208571358326497
ADAMTS10_TGGTGGCCTATCACGGGCGC	ADAMTS10	-0.652945543384984	0.424447195105935	-0.2278654793034	-0.390493546969176	1.98841896834414
ADAMTS10_CGATGTACCTCTCACTCCAC	ADAMTS10	-0.237488564408901	-0.145157009771731	0.218881922920493	-0.160532868723411	0.15433632093147
ADAMTS10_CGTGGAGTACTGGACACGGG	ADAMTS10	0.399369964375171	1.4226916575162	-0.113558939895485	-1.13762959799639	-0.284962906282605
ADAMTS12_GGGCAATTGTGAAAGCCAGA	ADAMTS12	-0.168898064266355	-0.0402402390207053	0.0738772948830007	4.05005352057738	1.312669807115
ADAMTS12_ACAGCCACGTCGTGATGAAC	ADAMTS12	0.30316817075017	0.0308047606458022	0.150437069221583	0.568756803243003	0.386039106835831
ADAMTS12_AAGAGCTATGGCGGGAGAAG	ADAMTS12	0.468655312055351	0.724133555050188	-0.855630607857587	-0.489169370036934	1.030528032322
ADAMTS12_ACCCGCACATCGTTTACAGG	ADAMTS12	-0.69481043028589	0.565915050093455	-0.0786540890245946	-0.838941361746032	-0.0724041739495084
ADAMTS12_GGGCCTGCCAGAATACCACG	ADAMTS12	0.505559479756118	1.33901297944108	0.55382868646273	-0.184556143089194	4.2492047504315
ADAMTS12_GAATCATGCCATGTGCCCAG	ADAMTS12	0.39951652366461	0.8011538975723	0.0619853990203971	0.406156940330498	-1.61083358560394
ADAMTS13_AGGATTCCGGCCACACAGAG	ADAMTS13	0.608005696288965	0.245505126773822	-0.135006244312271	-0.241290542772349	-0.487899154826929
ADAMTS13_CGATGTCTTCCAGGCTCACC	ADAMTS13	1.91671969679681	0.644058933437908	0.340795294700607	-0.412990378020782	-1.90315543557571
ADAMTS13_TCGGGTGCACCTGGTGAAGA	ADAMTS13	0.149990463738411	1.59726304817888	-0.50634226721106	-0.206310677326079	-0.124956323121107
ADAMTS13_TCCACCCACAGACGCTCAGC	ADAMTS13	0.379614956575238	0.444240302897722	1.60389471714575	0.0920937220392316	0.727726511363943
ADAMTS13_TTGCCCATGAGATTGGGCAC	ADAMTS13	1.41586091628869	-1.35915917029282	-1.07762709268426	1.63816423090391	-0.573106071025462
ADAMTS13_AGCTTCGGCCTGGAGCACGA	ADAMTS13	0.138115919156642	-0.239462429984109	-0.612032350791335	-0.809768907906726	-0.337025344629229
ADAMTS14_GCGCAGAGCGCACAGTGCAA	ADAMTS14	-0.894729722654731	-0.95937800582501	0.0741771986973441	-0.535554552071597	-1.63502076933674
ADAMTS14_CCAACCTCCGATTGGGCCGC	ADAMTS14	-1.5417602039443	0.436839337868394	0.587382086096722	0.796691833387251	1.16700219779208
ADAMTS14_TTCATTGAGCCTCTGGAGCG	ADAMTS14	-0.293612625995492	-0.218543308721734	-0.767344495422142	0.163377607367892	-1.13930549407258
ADAMTS14_AAGCGGCGGCATGCCAAGCC	ADAMTS14	1.31529301803799	0.809348741014737	-0.0567470932232244	-0.0379242931844848	-0.671765319200182
ADAMTS14_CAACCATGATCAAGCGGACG	ADAMTS14	-0.529007193448442	-0.454602378377764	0.215979084467139	-0.110906119685571	0.303796857662092
ADAMTS14_TCCCTGAGCCTGATCGAGCG	ADAMTS14	-0.204417031840427	0.238650890217912	0.389905450171224	-0.0320184876046836	0.553628445506948
ADAMTS15_AGGGTCCAGGGCCCGTAGGA	ADAMTS15	0.851155184905474	-0.394648692846724	0.544563717407728	0.0316096449870233	-0.433376144583863
ADAMTS15_CTTCACCACTGCCCACGAGC	ADAMTS15	-0.329461196317932	-0.278540105676942	0.174993623308845	0.409694855700363	0.949911994169642
ADAMTS15_GAGCTTGCCCTCGCCACAGC	ADAMTS15	-0.320137213930143	0.396029572323872	0.182178091850623	1.09153212449148	-0.607393767028868
ADAMTS15_CCACCACATGTGCGCGAGCA	ADAMTS15	0.07269319830325	-0.371642108774933	0.521909169725207	0.264296493309213	1.61433104447144
ADAMTS15_CTCCCGGAAGCTCTTTCCGG	ADAMTS15	-0.146473841881984	0.832985169516382	-0.816552440784793	-0.120070734154849	-0.525632390757022
ADAMTS15_CTTGCCTTGGACACAGACGG	ADAMTS15	-0.284104979926541	0.210468819549594	-1.2016354622268	-0.524861117578401	-0.2575586108019
ADAMTS16_AACGTCTGCACAATAAAGCC	ADAMTS16	0.451782952705002	0.306000309861715	-0.081638884263052	-1.35178355702409	1.1219711065336
ADAMTS16_GCACAGCAGCGACCTTCGCC	ADAMTS16	0.466465110515312	0.879241028244035	-0.928657310859543	-0.358140731105912	1.79789036308697
ADAMTS16_CGTGCTCACGATACTCAACA	ADAMTS16	0.399839596613499	0.105573472184416	-0.00533681501944105	-0.159701639285249	1.36456110803528
ADAMTS16_ATCCAGACCAGTCAGTAAGA	ADAMTS16	0.817544027231162	0.421855216676534	0.359957376439938	-0.211491352206704	-0.721088842507852
ADAMTS16_ATGCAAACACACAGTGCAAG	ADAMTS16	0.206995725322793	0.957672254202676	0.50851409105042	0.78849854460048	0.620810418176098
ADAMTS16_TTCCAATACGATGGCACCAC	ADAMTS16	0.875893377286729	0.831249588864249	0.451995182943564	0.179475523009297	-0.887073555382164
ADAMTS17_TGTGTGCTTGCCGAAGACAA	ADAMTS17	-0.133447151018539	-0.0686820442012447	0.190665895360133	-0.244419137701145	-0.00513998870112233
ADAMTS17_TCTCCAGGGACCGCTCACCA	ADAMTS17	0.437876137863198	-0.530585253858537	0.58751991530971	0.834553499356213	1.16713953389236
ADAMTS17_CCGTGTGCTCGCTGGTGAGC	ADAMTS17	0.533846857571379	0.160480768984328	-0.204464287927936	-0.812628346132826	1.24322275498173
ADAMTS17_GGTCTCTGGGCCTCAGCAGA	ADAMTS17	0.86181563018305	0.754222879686274	-0.543994120358934	0.743866397585049	0.501821543140623
ADAMTS17_AAGGTACAGGTCGCGCCCGA	ADAMTS17	0.595686689443001	-1.9622241422236	-0.936597213603763	2.78853680431185	-0.0074453025830122
ADAMTS17_CAGGACGAGCGGAGGCAGCA	ADAMTS17	-0.0102184094538284	-0.275203036355841	0.343996705885136	-0.34232842175454	3.66281944455331
ADAMTS18_ACCATACCTAGAGTGTCACA	ADAMTS18	0.0489939310982376	0.613798684178564	-0.242242999976859	-0.0405578906818316	0.0564339065539123
ADAMTS18_GGGCGACCCAGAAGATCAGC	ADAMTS18	1.40667054663421	-0.318716218938812	-0.360308192614165	-1.07603859313832	0.423542539887914
ADAMTS18_ACGTGAGGATGGTGACCCGC	ADAMTS18	0.591818052041267	-0.0482139121817568	-0.0508440790958113	-0.707515572501335	0.369820138448425
ADAMTS18_CAGTAGAAGTAGACTCAGCC	ADAMTS18	0.152208839631318	0.0479090023577172	0.276873500640309	1.00901750162823	0.679884933544134
ADAMTS18_CGAACCATCATTTAATCCGC	ADAMTS18	0.861555831752759	-0.543602403000482	-0.62323977558848	-0.297157885827127	0.121451560595557
ADAMTS18_GGAAGGCACACGCGAGCAGG	ADAMTS18	0.0237842108649997	-0.17008040852511	-0.613531048155493	-0.0697164162457481	3.00113523515162
ADAMTS19_CTGAAACGATCCCATTCGAC	ADAMTS19	-0.52959818308553	-0.871518284534116	0.239245336593228	-0.189798299205425	0.0709732959540994
ADAMTS19_CGCGCTTCGCAGTGGAACAG	ADAMTS19	-0.163339152764114	0.180342725154186	0.439198719589969	0.336868892977113	0.456321735957241
ADAMTS19_TGAAGACCATCAGCACACGA	ADAMTS19	-0.390083468901241	0.772732382985619	0.58752755820281	0.561280985851504	2.0704871496341
ADAMTS19_GCAGTTACTGGCCTTTGACC	ADAMTS19	-0.0290432375772706	-1.29690059788532	0.292966252781893	0.289698293996521	-0.315285176007629
ADAMTS19_AACCAAGCTAGACCCACCAA	ADAMTS19	0.0428810322024996	0.354817719094606	0.837956042115584	-0.0890146646206009	-0.447160123431647
ADAMTS19_AGGCTGGAGAATGTACCAGC	ADAMTS19	0.114689202776665	1.73131191570744	1.00359652036629	0.735762863314356	4.26303282835905
ADAMTS2_TTCAGGGTGCAGCTGCGGAC	ADAMTS2	-0.78337887781244	-0.775841052213278	1.64770034690231	-0.00523364423943851	0.506241807551417
ADAMTS2_GCCTGGAGAATGTCTGCCGC	ADAMTS2	0.593868806311816	0.436092943119291	-0.319306320805094	0.447110807774075	-0.444937716024913
ADAMTS2_TCACCTTTCCATAGCTCAGG	ADAMTS2	-0.333217074036338	0.901850131468837	-0.775829968053984	0.519192041085917	0.392609158939222
ADAMTS2_ACTCTGTGGTGCAGTTCCAC	ADAMTS2	0.182327514936741	0.0302854866010486	-1.45773253533596	3.14789637837013	-2.93926776284025
ADAMTS2_GGCGATACACCACATGCACA	ADAMTS2	0.588423021031945	-0.475077939546682	-0.0696927525205941	-0.498336167136329	-1.45410285920149
ADAMTS2_GCAGTTGCTGAGCGCCACAG	ADAMTS2	-0.128216186296979	0.579212642605232	0.107305976865671	0.791753962529442	1.22572868992472
ADAMTS20_GCGGAATCGAAAGTGCAACC	ADAMTS20	0.568439899344787	-0.469068235226808	-0.613136610035856	-0.812463965802326	1.36123048771917
ADAMTS20_AACAGACTGCGGTCCTGGAA	ADAMTS20	-0.344138564820228	-0.174763134188341	-0.650201237423472	-0.231068998869686	1.38970805731139
ADAMTS20_ACAGCAGTGTCATGGTGGGA	ADAMTS20	0.017238819981982	0.368697145883451	-0.533602534122167	1.39714784531674	0.747823652095266
ADAMTS20_AGTTATGATTCACCGTGAGG	ADAMTS20	0.0438034021172095	-0.321209409200469	-0.26830142436056	-0.159940659466632	-0.341241473859292
ADAMTS20_TGCGTTTCTGCCGGCTGAAG	ADAMTS20	0.641626228082111	0.0484728819895562	0.365881281743602	0.347320196613031	1.07253125472539
ADAMTS20_ATCTCTCGCTCTTCATCACC	ADAMTS20	0.730680374556261	0.133699027359202	0.460765330551103	2.14923259283558	1.02677749382818
ADAMTS3_GCAATACCTTGCATTCCAGC	ADAMTS3	0.287238932628236	-0.178443113709625	-0.0453840686537803	-0.816834401963076	0.243723688573741
ADAMTS3_CCAGCATTATCATGCGCACC	ADAMTS3	0.413440844033828	0.540509622078862	0.160081542696888	-0.653461265983626	-0.11747699223082
ADAMTS3_TCTCTTATTAGAGTCGGACC	ADAMTS3	-0.271410039159288	0.548551517934361	-0.0893258373502765	-0.134786443516708	-1.72969599944725
ADAMTS3_TCCAAAGACTTCCACTACAG	ADAMTS3	-0.754037700692367	-0.460843502795219	0.65986126719938	0.374707070501114	-0.495272128259123
ADAMTS3_CCCATTAACAACCATCAACC	ADAMTS3	0.364212884725404	0.0636584256061817	0.475142060507398	-0.372360908401915	-0.0659365073948392
ADAMTS3_AGTCCTAACCTCTACCAGAG	ADAMTS3	0.743911155571042	0.843833287379576	-0.609507558047838	-0.104353043063928	0.350610642189268
ADAMTS4_TGCAGTCTCGGGAGGAGAAC	ADAMTS4	-0.438848387422986	-0.253939919555784	-0.214988377561853	-0.120199827107143	-0.69638138041136
ADAMTS4_AAACACTCGCCCTGGGCCGA	ADAMTS4	-2.04694836501146	-1.10481688231115	-0.414824634117948	-1.14303839202829	2.33700807623536
ADAMTS4_GATGAAGCGGGCACTGCAGG	ADAMTS4	0	-3.21777543822491	0.719724311965179	0	0
ADAMTS4_AGTCTCCACTTGCGACACGC	ADAMTS4	0.0479055463798189	-0.0291249398600088	0.316461267120614	0.0227515036418528	-0.462293122913419
ADAMTS4_GAGTAGATTTGTGGAGACAC	ADAMTS4	1.42575098561552	0.531286605865392	-0.0237093804945894	-1.23111096841247	0.194813009767339
ADAMTS4_AACACGATCTCCTCCTCCCG	ADAMTS4	-1.04706883152924	0.0310777038834888	-0.527432382892825	-1.84804874401989	-0.214389222518999
ADAMTS5_GGCTATCAGTCTGATGCAAA	ADAMTS5	0.141309667496014	0.520663374995895	0.742473177334091	-0.18717783696315	0.25937559366455
ADAMTS5_ACAACGGACGCTACTGCACA	ADAMTS5	0.20011196647627	0.325801202129621	0.607877381388833	-0.094818718859116	0.664802476749063
ADAMTS5_TGGTGTGCTGTGGTACGCCA	ADAMTS5	0.625792427855695	-1.36621884081001	-0.30332572394668	-0.447714034107155	-0.041120115798687
ADAMTS5_GCTGAAGTGCATTTGGACCA	ADAMTS5	0.195114750862048	-0.401681837596267	0.387604895216286	-0.317429763967601	1.28588456366583
ADAMTS5_GCATCATTCATGTGACACCC	ADAMTS5	0.307734464510054	0.346702885988085	0.582905567549208	0.0727632181212589	0.290678706528994
ADAMTS5_GCGGAACGCGCACAGCAGCA	ADAMTS5	0.410478541853523	0.867426967412523	0.640182677546322	2.07386625171355	0.310019248665318
ADAMTS6_TCTCGGGAACCCAAAGGGCA	ADAMTS6	-0.240151880673448	0.285324502786795	-0.664616879189724	0.752192672795819	-1.59184455067658
ADAMTS6_CCCATATTTACATTGGCGGG	ADAMTS6	0.494084907974851	0.317633934188106	-0.0448311880043222	-0.195919577798669	-0.95536797212512
ADAMTS6_GGAAATTCTTGTGGGACGAA	ADAMTS6	0.704377913471695	0.332122507860372	0.351790288147574	1.51774884530084	-0.267882462677489
ADAMTS6_AAATAAGCCCTGTGGAACAC	ADAMTS6	0.326778197040084	-0.140616627921291	1.14702789519294	-0.0302013050324513	-0.45765129626567
ADAMTS6_GGACCCTATTGATCCACAGC	ADAMTS6	0.230780776057073	-0.413574224136042	-1.95319358616799	1.51413135696301	-0.835347657396426
ADAMTS6_CGGAATTTCATAGTGACCAC	ADAMTS6	0.288514285253782	0.416530523968741	1.2756272109396	-0.410897423740557	0.679956325590325
ADAMTS7_CGCTGGACACCACCACCACA	ADAMTS7	0.772208713825314	0.622825946213263	-0.285986593391233	0.852450431209619	-0.311455766240608
ADAMTS7_CCGCATCCAAGAGGTTGCCG	ADAMTS7	-0.048355846020858	-0.213584919974297	-0.334941998366538	0.194832105619375	-0.17563990428314
ADAMTS7_ATGAAAGGTCGTTTCCCAAC	ADAMTS7	0.93227672520709	-0.0315895427130248	-0.494730076178355	-0.180812609517682	1.7093524646499
ADAMTS7_CCGCAGCTGCAGCATCAACG	ADAMTS7	0.0817030741528486	0.497068768669385	0.871558243965824	-0.046054736389217	0.317196174133809
ADAMTS7_TCTCTTTGCTGACCGACCGC	ADAMTS7	0.301292823883322	0.391407971958878	-0.229521810222852	-0.390730277322374	0.160888983826067
ADAMTS7_CACCCGGTTCGAGTCGACGC	ADAMTS7	-0.0284469650970986	-0.0554184442241499	0.445696010884753	-0.43231838589115	-1.41420628176895
ADAMTS8_GGTACTTGGCTCTCCGACCC	ADAMTS8	-0.578928155108069	0.261601328106602	-0.230837378097793	1.75163780562175	-2.70118299077761
ADAMTS8_GCCATTCTTCGTGTGGCACA	ADAMTS8	-0.249299527215773	0.593371590925154	-0.632583583800851	0.382988698016199	1.60624982736161
ADAMTS8_CGAACAGCGGTGCCATCACG	ADAMTS8	0.357721087242786	0.0551653187873067	-0.581222299344994	0.223801714899429	-0.40154177952507
ADAMTS8_CAGAACTTCTGTGGGCAGGA	ADAMTS8	-0.429441685111031	0.423974883166454	-0.426816513438336	0.125067865177894	-0.389778615832065
ADAMTS8_CACTGCGTAACTTCTGCAAC	ADAMTS8	0.186422628625935	0.132799878251338	0.154006660050714	1.15350799610642	2.33721337071856
ADAMTS8_CACGAAGCCCTTGCCGAAGG	ADAMTS8	0.843180563316321	0.825237244739256	0.360606526866088	0.84428857885566	1.27505415243055
ADAMTS9_TACACTTTGACCACATCCAG	ADAMTS9	0.0317645035548652	-0.325825863008981	-0.853054142922868	0.111061182712933	-0.807729388591645
ADAMTS9_TCTAATAGGCCTGGCTGAAC	ADAMTS9	0.286089505865943	0.773319187825727	0.0197463158818376	-0.0613369571897527	1.23388249467142
ADAMTS9_TGTTCTTCGAATGCTGCCAC	ADAMTS9	1.18068494101042	-1.80478793713741	0.803471514695687	-0.431493930973899	3.48997941070373
ADAMTS9_GACGTAGCAGCATTAAACAG	ADAMTS9	0.291187756011293	0.0998065345247629	-0.270506535709992	-1.22316022446102	0.88167488533312
ADAMTS9_CAATACCAACTCCGAGCACA	ADAMTS9	-0.059277536871808	-0.106456572141506	0.282146596459625	-0.0381075466032227	0.434333173280743
ADAMTS9_GCAAGGACAGGCTGCACCCG	ADAMTS9	-1.43833935835962	-0.946440978762459	0.361475886463243	0.898305654606671	-2.23841440135471
ADAMTSL1_TTCCGGCAAGGATCCAAGCA	ADAMTSL1	0.654303771290427	0.557463564582012	0.615527925602507	0.187860802096783	0.624376169709281
ADAMTSL1_TAGGTGCTAGTTCAACAACC	ADAMTSL1	0.702774824949261	-0.31218223822398	0.280727037881957	0.629595939181439	0.0844201852741247
ADAMTSL1_CCTTGACGGTGCTTCCCAGC	ADAMTSL1	0.201790929276709	-0.177417679060558	-0.432006836541314	-1.11848424084958	3.09431993485359
ADAMTSL1_CCACACTAGAATTGTCCACA	ADAMTSL1	0.850286111927191	-0.640685437694096	0.734763981248959	-0.329026654720335	-0.996721804395557
ADAMTSL1_CATCCACCGATGGAGGGAGA	ADAMTSL1	0.776593215490125	0.35270019921024	-0.664321396049698	-0.00257355404662379	4.36563769653537
ADAMTSL1_ACTTGGATCCTTGTCCAGCC	ADAMTSL1	0.844821868447198	0.555598713359534	0.212751023697851	3.1360687151088	1.53035043476434
ADAMTSL2_GCTCTTCCCAAAGCGTACCC	ADAMTSL2	0.658359116033275	-0.829813572905534	-0.538794178071585	0.238436442554031	0.602116526789757
ADAMTSL2_GCGTGTTCCCGCAGTTGCGG	ADAMTSL2	0.522510514337421	1.16001601504709	0.249179620336771	-1.06795158660671	0.438868316309003
ADAMTSL2_CCTGCACGGGCACGTCCAAG	ADAMTSL2	-0.251143861253812	0.175165730926708	-0.270840348928925	-0.781551622006609	-0.638171454201463
ADAMTSL2_ACAACGGGCGGACGCACCAG	ADAMTSL2	-0.860280153248776	-0.0623457995529357	-0.523246073097337	-0.633121535073773	-0.889249827348477
ADAMTSL2_CGTGACGGGCAACTATCGCA	ADAMTSL2	-0.215683994389527	-0.0160840394188909	0.432261297646464	0.850179154622001	-0.601263280438479
ADAMTSL2_TGGATGTCTCGGGCACCAGC	ADAMTSL2	-0.847900357764544	1.04983218659165	1.65854202125036	2.41564264364664	-0.318331102406229
ADAMTSL3_CATCCCTATCAGCACCCACC	ADAMTSL3	-0.305210576027974	-0.265241638523116	0.724393312976235	1.04102081921175	-0.442896200613389
ADAMTSL3_CACTTATCGCTATGATGACC	ADAMTSL3	0.975421538326384	-0.788576003936138	0.00583812330554601	-0.28760864671227	-0.161037478151578
ADAMTSL3_GGATGGAACTCGTTGCAACA	ADAMTSL3	-0.465048262165909	0.111973535663939	0.25929046811451	0.167064752625291	0.337597892109054
ADAMTSL3_TGTGGAGTCTGTGCCGGCGA	ADAMTSL3	-0.177609933059688	-0.658624072209365	0.328745722049767	-0.236304151653062	-0.227168593634569
ADAMTSL3_TTCTACTTACAGAGGTGGGC	ADAMTSL3	-0.518963682735823	0.234111726582629	-0.0012767599189667	-0.0882362080415064	1.21173865060972
ADAMTSL3_GAACACAGCTTTAACAGCCC	ADAMTSL3	-0.720204015485422	-0.829790630258329	0.652280178221053	1.50300962733196	0.415059387847884
ADAMTSL4_GGAGCGATGGAGAACTGGAC	ADAMTSL4	0.813867802330022	-0.689661371675794	-0.90097215557736	-0.0335365222613764	-0.184810778371701
ADAMTSL4_CGAGACTGTGTCCTGTACAA	ADAMTSL4	-0.336902747696011	-1.01825788577179	-0.726953949207586	-1.9374536728713	0.0029676062645737
ADAMTSL4_ACGCACTCCTTAGGAGAAGG	ADAMTSL4	0.463534374273849	0.344720705879032	-0.785899638972449	-1.53171578033347	0.420021068130061
ADAMTSL4_CTATGTCCGTCACACTGAAA	ADAMTSL4	0.546874578426134	0.117665677998631	-0.378702790622262	-0.384842814767466	0.654678272976249
ADAMTSL4_GGGAACCTCACTGACCGAGG	ADAMTSL4	-0.0290375701100239	-0.34495794374588	-0.572304633352169	-0.649083717522058	-1.30033700091176
ADAMTSL4_ATATAACCGTCCTCCCAGGG	ADAMTSL4	-0.132616265781958	-0.244459576916254	-0.456311550991687	1.90413799845971	-0.661787210135087
ADAMTSL5_AGGAGACATTGCAAGCAGCC	ADAMTSL5	-0.68958892743871	0.575950633213604	-0.572254451235928	0.831987973664784	-1.12170190952103
ADAMTSL5_CAGTACCCAGCGAAGGCACC	ADAMTSL5	-0.646131919427018	0.271590355923873	0.477965033799532	-0.267014379333338	-0.928222269066442
ADAMTSL5_GCCCAACAACCCATCACAGC	ADAMTSL5	-0.573968137814791	-0.815093316303297	-0.836012943293011	1.06931832067741	-1.65035717778759
ADAMTSL5_CCAGGCAGTTGAGGTCGCAC	ADAMTSL5	-0.323996015563218	-0.835878364258114	0.285698776812472	0.0948070854800549	-0.323981182522712
ADAMTSL5_GGCACACTGTAGGTCTCGGA	ADAMTSL5	-0.709472094695414	2.09896283718656	-0.839958238620168	-1.27816608098263	0.672506802001096
ADAMTSL5_GGGCAGGGCTTACTGGCAAC	ADAMTSL5	-0.280815110492326	0.215284138543885	-0.534094895148888	0.982384382275936	-0.615052864843043
ADAP1_AAGGCTACATGGAGAAGACG	ADAP1	-0.070148992675131	-0.287115528684545	1.07718238616589	-0.187714694094565	-0.0527500490650161
ADAP1_CTACCATGAGGACGGGAAGG	ADAP1	-0.114251622543911	-0.393076526270127	-0.321342397541583	-0.480976479100263	-0.478744764388447
ADAP1_TGGAAGCGTGGCCGGGACAA	ADAP1	-0.580627618033661	-1.5534218975359	0.020703974752017	0.0438444850276541	-0.562568034490562
ADAP1_CCGGGCCAAGTACGAGCGAC	ADAP1	0.0433473252089168	-0.140821322113552	-1.05277733738823	3.01270704928448	-1.42550636876709
ADAP1_GGGTACTTTGGACTCAAACC	ADAP1	0.385197703887476	-0.940830404023651	0.933994125044348	-0.537246055473481	-0.94950404688696
ADAP1_TCGCGGCCATGGCCAAGGAG	ADAP1	0.441873225216874	-0.59678382972264	-0.871809218414377	-0.154510426658831	-2.06386522502686
ADAP2_ATCGCGAGCGCAACAAGAAG	ADAP2	-0.449723607170745	0.0901194506254177	0.300936708438964	-0.50366327241261	-0.363749107915026
ADAP2_CGACTGGGCCTCTTACAAGC	ADAP2	0.465226249223818	-0.6352023318565	-0.527804025991342	1.17940455062515	0.70741090456969
ADAP2_CTTCGAACTTGGCCTTCACA	ADAP2	-0.411108917076145	-0.695613304444979	-0.0358687807233369	-2.11763533762225	-0.436239575537552
ADAP2_TCGAGCTAAGTATGAGAGAC	ADAP2	0.46024229983583	-0.738269159446585	-0.938545099627616	1.03843327283556	1.37065506654264
ADAP2_GCTGCTTAAGGTAACCGAGA	ADAP2	-0.266697555587858	1.08337857214568	-1.1951800944122	-0.910579050756535	-0.195046860498716
ADAP2_CAGATCACCTACAGGAGAGA	ADAP2	0.0879717205992845	-0.442954845386761	-0.0165807171754757	-0.0698057447872019	0.465372691724988
ADAR_TACCTGGTTATCAGAAGCCA	ADAR	-1.46815869838172	0.307816810484135	-0.228686251684766	0.0362377662120422	-1.1638226047704
ADAR_GGCCTTCTTTGGACAGGAGA	ADAR	0.853313095754213	0.536330937876203	-0.185463229471735	-0.459574380540858	-0.261459656190406
ADAR_CTCGGCCATTGATGACAACC	ADAR	0.435482144606154	0.389423271672006	0.135431661894721	-0.0860064583918182	1.61263176790163
ADAR_AATAGTATCCGCGCAGCACC	ADAR	0.173794898714319	-0.795984025264898	0.50337701977601	-0.560365266829409	-1.51791786670193
ADAR_GGGCGCAATGAATCCGCGGC	ADAR	-0.180321822868929	-0.721890324509759	-0.646423798852725	-2.21785774648254	-0.89433371395756
ADAR_TCTTGCACTTCCTCGGGACA	ADAR	-0.429812596151049	0.545047930888385	-0.152333082492496	-0.597161924623987	0.253938376282284
ADARB1_CATGAGTGATGAAGATCCCG	ADARB1	-0.41875018880375	0.0445646897681098	-1.2757812290092	0.881268873335642	-1.47009073120284
ADARB1_TCTTCAGCTGCATTTACCGC	ADARB1	-0.0928063432655567	0.430514165232449	-1.07141443510443	0.687297678468154	-0.366967049212254
ADARB1_TCAGGTCACCAAACTTACCC	ADARB1	0.388077543834761	0.291736204507321	-0.501164889492728	0.909021858453357	0.497576164535242
ADARB1_CTTTCAGAAATCAGAGCGAG	ADARB1	0.781984103167282	0.08730379590469	0.948692155799464	0.569567552192208	-0.207022576401704
ADARB1_CCAATGCGAGCATCCAAACG	ADARB1	0.240016047953743	0.569800114457099	0.506830311869468	0.259067988196556	0.435458168068836
ADARB1_CCTCTATGTTGGAGATCCGC	ADARB1	-0.175279559638367	-1.31173619496754	-0.702888078580965	0.507909397143272	-0.394560028414062
ADARB2_TGGTGATCTCGTAGGGAGAG	ADARB2	0.0633691596123891	0.111598986582792	0.267084843488254	-0.027720147623215	-0.418441973704928
ADARB2_GGTGGTGAATGACTGCCACG	ADARB2	1.02195804977514	-0.452992217061403	0.276190785622777	4.21361210127222	0.82778858933493
ADARB2_GAAGTTCCGCGAGGTGACGA	ADARB2	-1.10707803874245	0.119750154673692	0.128779893034199	0.413725857871546	1.29465723141643
ADARB2_CTACGTGTGTCTGGCAGAAC	ADARB2	0.272446039782044	0.980442231749366	0.774673261131321	0.221538590546349	0.230246002013428
ADARB2_TCCTGGCATCACAAACACGG	ADARB2	-0.151199826807533	0.0401626696204868	0.353613350225991	0.123313928076563	0.972012260553991
ADARB2_AATGCAAGTCCAAGAGGAGG	ADARB2	-1.13060717275258	0.363431486489391	-0.0825455080926081	0.589489620788488	-1.08652162906499
ADAT1_GCTGCTAAGCAGAATTGCAA	ADAT1	0.375300668396162	0.719782191194645	-0.39434471140124	-1.184076689594	0.736269694829463
ADAT1_TACTGCCAATGGCTTTCCAC	ADAT1	0.0154267632119997	-0.694577968312795	1.52995164371645	-0.901695001185437	-0.561329150605346
ADAT1_TGGAACGTCCTCGGATGCCA	ADAT1	0.281280437550518	0.315424926391346	0.746349928936684	-0.372817030735202	-0.648387577078727
ADAT1_TGGTGTCCTATCTTTGCCGC	ADAT1	-0.907661996106981	-0.0498978094514814	0.591578224227637	-0.0275563878197766	0.414133343402045
ADAT1_GAAGTTGTGTCAATGGGAAC	ADAT1	0.484480613316921	0.1790116415534	-0.206439928359127	0.305228572105669	0.935021718949677
ADAT1_GGGATCAGGCTGCCCAAGAA	ADAT1	-0.499157169810644	0.757859791886611	-0.162159184148442	-0.898118748316217	0.0537846205977286
ADAT2_TCTGCTGACCTACCAAACAC	ADAT2	-0.96944576051555	-0.837769421983283	-1.53879624868855	-1.19539947679225	-2.02236898648739
ADAT2_CTCGATTGGTGTCGTCAAAG	ADAT2	0.261144949993043	0.309900259881221	0.070989868447513	0.356052043967196	0.745110291951253
ADAT2_TAGACCATAAGACAGCCAAC	ADAT2	-4.08915593955125	-0.490927760492122	-0.842173581361037	0.351567136608823	-2.3569945652906
ADAT2_GCACCCAAGCCAGCTGCAAG	ADAT2	-2.04153026656959	-0.196955900583859	0.380514454558907	0.0543905401716136	0.355928311841076
ADAT3_CTTCTCGGACAGGACAGGGA	ADAT3	-2.76442427308025	-0.795564938432554	0.0844259793341986	-0.654088601238661	-6.15245331920075
ADAT3_CACCATGACGGCGTGCAGGA	ADAT3	0.0626702145100801	-1.39189802374126	0.211140856566001	-0.101347592400352	0.0296175169541008
ADAT3_GCGTAAACTGGACGCAGACG	ADAT3	-1.00786955265289	-0.131602648815309	0.0287928137969651	-0.363151766642437	-1.29862750147243
ADAT3_CGCGGAACACCTGGAAGCGG	ADAT3	-2.46518800409326	-2.91852972386127	-1.76848071775959	-0.505183947427878	-1.96322044789991
ADC_GGGCTTTAGCTGTGCCAACA	ADC	0.223848734716797	0.419447452495021	0.478099865737956	-0.50122171387955	-0.222892345303201
ADC_CGCAGATGATCTTACTGGCA	ADC	-0.741515365684463	0.107493501015293	-0.602573181295513	-0.758224120435325	-2.08141079350631
ADC_CTCAGTCCATCGCAGACGCC	ADC	-0.414073530363068	-0.468387986304513	0.700070828168456	1.19358768307629	-0.540440001218629
ADC_CTTCCCAGAGGGCTGTGGCG	ADC	0.751822160147466	-0.646709474464535	0.109378356207447	-0.285389094315185	-0.174981846856497
ADC_TAGGGCAGATGTTGTCAAAC	ADC	-0.158759237867132	1.00961821115337	0.306790663375275	0.379536365832385	1.50881438407059
ADC_GACTCTAGAGACATGTAGCA	ADC	-0.774021321229538	0.20214019974576	-0.40804592979174	-1.165597637341	0.161782647061469
ADCK1_GCTTGCTTCGTGGACCAGCA	ADCK1	0.836702764921673	2.77236724067448	-0.396747555624904	0.511886495364238	0.414863949543367
ADCK1_TCTGGACTACCTGTTGCCAG	ADCK1	0.632023321260783	0.921105144018275	-0.0736333853561209	-1.17130917991254	-1.25766702222795
ADCK1_GCTGCATGATGGGCGGACGG	ADCK1	0.254477062544446	0.0459489723829834	0.0505397856423833	0.394873095829128	2.68137608546376
ADCK1_TTGAGGAAATCCAGCTCCAA	ADCK1	-0.545775069880602	-0.0190271990683383	0.104797699991637	-0.453587319444672	1.98412719174263
ADCK1_CTTTCAGATCTCACGCCACC	ADCK1	0.0340031748156568	0.0384658267371133	0.0902327252340909	-0.391185049860487	-0.767052755529489
ADCK1_CGTCAGCATGCAGGCAAACA	ADCK1	0.429297499599501	0.525484755557276	0.631342899498284	0.890374653627181	0.774993047347017
ADCK2_GCTCCTCCCTAAAGCTGACC	ADCK2	-0.44202062238683	0.345946654537948	0.187039082494766	-1.67106408154344	1.76293756324408
ADCK2_CCATATGCACCTGAGCGAGC	ADCK2	-0.0221849122475471	0.264968439828788	1.12282082862066	1.23865680342355	-1.03890729242925
ADCK2_GATTCTGAGCTTCGTAACGC	ADCK2	0.332071162607507	0.566363467452228	-0.392760160074477	0.688310979874132	0.563818096494404
ADCK2_GATCAACATGCTCCTGAAGA	ADCK2	-0.085361747270459	1.00388042601508	0.24583778629295	0.904934127700959	0.437746117172958
ADCK2_GGCCGTTGGCACCCTGAACC	ADCK2	0.419564017024824	0.305081462453168	-0.24805696583798	0.646966822495803	2.94762944076154
ADCK2_GCTGATCCTGCATCATGCCC	ADCK2	0.608741783830667	0.0101138294398918	0.932884149665507	-1.63970303092534	4.30688214907379
ADCK3_AGGCCTTGTCAAGCTGACCC	ADCK3	-0.542506300496098	-1.95922791956509	0.751139403442528	-0.908655331152314	1.38306655159122
ADCK3_AGAACTTCGGCGGCCCAGAA	ADCK3	-0.119050359575343	0.467189550948126	0.82954978843234	0.338975484341453	1.3842278952881
ADCK3_TGTGACGAGGATTGGCCGGC	ADCK3	0.0681598965333002	0.476902748845265	1.38157508158941	2.07262214120904	0.109394180157321
ADCK3_GCGTGGTGCGGCACTCAAGC	ADCK3	0.45769208920154	0.272767072702216	0.758578669502708	-0.445385321919777	1.01955758187114
ADCK3_ACCTGGCTAAGATCTTCGAG	ADCK3	-0.0698518713997096	-0.457032635365512	0.230300442362284	-0.385747830844147	-1.63136411552487
ADCK3_AATGAAGGGCGGCCGCGAGG	ADCK3	-0.800640878273035	-0.830314743371663	0.643917952718014	1.29687594664834	-0.647744173768361
ADCK4_GGGCACAAGCCGCCTCACGA	ADCK4	-1.5646708777287	-0.405894905552664	0.30389492083965	0.330120350991552	1.42205045837499
ADCK4_TCTTGAAGAGGAGCTCGGCA	ADCK4	-1.19301977219067	-0.513751192943644	-0.0166032023479707	0.349177999473871	-0.030481104748297
ADCK4_GACCTTATGTACAGTTCGAG	ADCK4	-0.864562369924102	-0.0151748806677488	-0.339836021136265	0.265673591337952	0.375413442882844
ADCK4_GCTAGGAGTACTGGCCGAGA	ADCK4	0.0666164295218604	2.38353220010033	1.46422956557276	-1.43861174183269	-0.490785780361337
ADCK4_CCCGTCCCAGGAAGACACCC	ADCK4	-0.406878447730469	-2.22585996218781	-0.0632345818570212	0.00528073116878679	-0.0207872042305628
ADCK4_CTCCCTAGCCTCTTACCCAG	ADCK4	-0.61418595546775	-2.90845764924405	-0.562144125564105	0.376599381864082	1.31432690970359
ADCK5_GGACTCGTTACCTTGGAGGA	ADCK5	0.331711061982886	0.350421972102954	-0.346094649682764	1.75979553377478	-0.488059832216317
ADCK5_CATAGCGGGCTCCGAGGAGC	ADCK5	2.53861460886712	0.503929525745683	-0.197173258366165	1.6749520129355	2.48655759911144
ADCK5_AGGTCCACTAGGAAGAGAGG	ADCK5	-2.28886772199718	-1.18189265926775	-1.53556827947948	-0.944913460042414	-3.27622054844683
ADCK5_CACCAATGTTGTCCTTCGAG	ADCK5	-0.778112797689795	-1.38683366922047	-0.259809702987649	0.208867412466905	-1.16050924393246
ADCK5_CCCTGCGCGTGCTAGAGGAC	ADCK5	0.497415880480136	0.537459336200241	-0.277233046713914	1.30465496409172	-0.285474643744836
ADCK5_GCTGCACGATGGCACCAGCG	ADCK5	-0.0756695323582469	-1.23917289722164	-0.238395058131511	-0.714921212711619	2.10522177286865
ADCY1_CGAACTCCTCGTCGCACGCC	ADCY1	0.234248473602673	0.255838372708051	0.293824783737689	-0.404597689720044	0.124427388449883
ADCY1_GAATCTTGATGCGGCGACAG	ADCY1	-0.297434678022213	-0.162518679271387	0.702211108679958	0.263429434391938	-0.811463343940637
ADCY1_GCCAATGTCATGGAAGCCGC	ADCY1	0.943991023803025	1.13817488822522	0.319167743974609	-0.56450517478709	2.89134722150744
ADCY1_CCTACCTTTCGGCGATGGGA	ADCY1	0.608036581728814	-0.182177964342632	0.132421510149739	-1.48718913890214	0.868364801461769
ADCY1_AGGTCATGACATTGGAGAAG	ADCY1	0.0952601211943179	0.148673880200446	-0.131233018752702	0.22422526035125	-0.444979687269145
ADCY1_CCATCCCTCACTGAGTGGCC	ADCY1	-0.0921234183827347	-0.528148413246748	0.13717349223843	-0.0878430415659049	-0.255946152765376
ADCY10_CCTACTACCTACCCAGCAAA	ADCY10	0.272148386874417	-0.101779175272842	0.174413031221057	1.05726945089722	0.479190133592494
ADCY10_AGGATGATGATGTACTACCC	ADCY10	0.737762355247261	-0.417231767304271	-0.289417846503176	-1.8079714684211	-0.82202570163504
ADCY10_ACTGTGAGACACGAGTACAC	ADCY10	0.563653880007551	-0.165699155072587	0.0400068570529837	-1.37337736755136	-0.671431790475744
ADCY10_GCTGAAGCCTGATCCTGAAC	ADCY10	0.801562542640649	-0.413363001345694	0.187532686152748	0.634453585172684	-0.274140003939027
ADCY10_CCTGACCAATCACCAGAAAG	ADCY10	0.513768666409713	0.486257922154863	-0.408716804686017	-0.668153196973298	-0.86528741459927
ADCY10_GCTTTCGCTCCACCCTCCAC	ADCY10	2.39865891968281	-0.276352948506772	0.120819782627078	-0.326012130615547	0.433225100612974
ADCY2_CGCGAAGAAGACGGCGAGCA	ADCY2	0.431197099724914	0.702911255290587	0.417580460933911	0.0154900215849421	1.2356698073748
ADCY2_ACAGGTATCCCATGGCAACA	ADCY2	0.0362915216196583	0.887498363818828	-0.400101786373887	0.105431015913319	0.704945909802318
ADCY2_CGTCTGCCTGTCTGCAACAC	ADCY2	0.544437907081606	-0.204229968217594	0.508809526362147	0.477176515341623	1.11864265158505
ADCY2_GCTTATGGTAGGCTCCCGCC	ADCY2	0.324279213025923	-0.760054698942497	-1.93700689090361	1.25921752083913	-0.116939611711856
ADCY2_GAGATGGCGCATCCAGCGAG	ADCY2	-0.784481871322811	-0.256897811556187	0.143207117463716	1.98273826024439	-0.563266808730199
ADCY2_CATCGCCATGGAGATGAAAG	ADCY2	-0.110663703015469	0.742380943303713	-0.160587997546591	-0.522363608967406	-0.754251552187832
ADCY3_CAGTGTTGGAGCCACGACAC	ADCY3	0.370611022783011	0.268590432510501	0.675850293871	-0.0718782648040768	-0.811705649412682
ADCY3_ACTGCCAGCGCTTCTGGCCC	ADCY3	0.414924274451223	0.880586933660855	-0.0814430260792252	0.955884207760082	-0.131724857254341
ADCY3_TTACGAGATGGCCTCCACCA	ADCY3	0.508186786859012	-0.118085838552432	0.242397375524436	0.0354337796345653	0.371194166572472
ADCY3_TTCCATCCTGCCCAAGCACG	ADCY3	0.917867664700998	-0.723276544104243	0.136301041915781	-0.0444649422302113	1.62974762787183
ADCY3_TCATCTTCACCTCCAGCGAC	ADCY3	0.873173158762879	-0.755013059472286	0.810448184996544	-0.532890424256653	1.34872637303189
ADCY3_GGTCTTCTCCAGCGACAAGC	ADCY3	2.02949590448305	0.378976804798002	-0.690557162945634	0.649657561051005	0.884341590115111
ADCY4_TGCCATCAACTGCGTGCGCA	ADCY4	1.05239689507292	1.63329825867128	2.04463740649381	0.415370958661373	2.39623355550381
ADCY4_CTCTATGTCAAGAGGCACCA	ADCY4	0.0548465216490729	0.495983787384268	-0.291786683961555	0.0781360555489787	1.25949089639772
ADCY4_CTCCTGCCACGTTCCCGCAC	ADCY4	-0.138046274730363	-2.01180404405023	0.256279417666407	-2.07145348680174	-1.26013918433786
ADCY4_GATGCGAGAGTGAGGAGGCG	ADCY4	0.339440463736242	-1.60884470632336	0.455120292864921	-0.836387071336546	-0.593838161916322
ADCY4_CACGCCTTCCTGTTCACCGG	ADCY4	-0.739625683671661	-0.472720787019887	-0.544755494411227	0.0876394682595109	-0.80563967617335
ADCY4_TGTAGTAGGTCTCGTAGAAG	ADCY4	0.126686069742129	-0.139877043724996	-1.0663859834748	-0.0169908514296151	0.530921239017673
ADCY5_TGGACACCTGGTTGCCACCC	ADCY5	-1.16015963640569	0.116885456616782	0.612735533785	-0.156581114186689	-0.703698109381231
ADCY5_GGTTGGTCCGGGAGGTGACA	ADCY5	-0.655331610027818	-0.681021749325193	-0.698183481876552	0.230428528735994	0.14606901934142
ADCY5_ATCTCCATGGCAACATGACG	ADCY5	0.100595102723879	-1.00498878277943	-0.073743178857038	-0.952095895121396	-0.509427173202481
ADCY5_TGTCTCTGGGAGACCTCAGC	ADCY5	1.73690480506007	-0.162953271947897	-0.510810616327208	-0.379992175876352	1.04625476734288
ADCY5_GGTGACCTGTCCATTCAGAC	ADCY5	0.0455345327722581	0.890231547965903	-0.392447055324753	1.95256048207776	4.07061763763901
ADCY5_AGCCGCTCCAGTTTGTCCGA	ADCY5	-0.941175280748783	-1.03864212193889	0.498638311161868	-0.10308344716452	-2.33926766383773
ADCY6_CTCGGGCCAACTCCATGGAA	ADCY6	-0.162033090630353	-0.59508696843504	0.257014697450408	-0.836120760627152	0.0497316540054083
ADCY6_AACACTGCAGTACCTGAACG	ADCY6	-0.216050344072559	-0.228354507069602	0.633323598297626	-0.613945151404372	0.0848045024421161
ADCY6_ACTGCCATTTCCGCAAGCCA	ADCY6	-0.151835136134741	0.204821990636838	0.93784496588306	1.04919670872516	0.594588764394185
ADCY6_CCGCAGCCAGCTTGTCAAAC	ADCY6	0.732645311207707	0.270845387760985	0.252059329412686	0.437903058399459	0.794557134864813
ADCY6_CCGGGCCTGGATGTAACCGC	ADCY6	-0.656821797876637	-0.399534154988844	0.456898440377822	-0.110976410794632	1.20068759972865
ADCY6_AGGATGACGCCTTCATCCGG	ADCY6	1.24349435028792	0.79321573418929	0.117531919166356	0.108952206385413	1.50470676911704
ADCY7_GGGCGCTACTTCCTCAACGA	ADCY7	-0.299584020226795	-0.0438677242393291	-1.08802338794647	-0.738162001873164	-0.896349961994845
ADCY7_GGTGTTCGACGCATGGACAA	ADCY7	0.285501450405271	0.152644967337998	-0.280373436679401	0.728301324784791	-0.44558357052568
ADCY7_CACGACACCCAGTGTCCGGG	ADCY7	-0.318063571946063	1.21636700869002	0.568446398841735	0.0146406135214165	-2.36688702101279
ADCY7_TGAAGTGCATCCAGATCCGC	ADCY7	-0.211406277426977	0.191116591769579	-0.184849087260133	-0.68100603627623	0.45100595828398
ADCY7_ATCGAACGGCTCAAGGAGCA	ADCY7	0.421793784819649	-0.26389902413734	1.10279171393505	1.34339617105534	5.27462584933154
ADCY7_GGCCAGCGACTGTTCTCCCA	ADCY7	-0.416170425339005	-2.17011916510669	-0.974170608304672	-1.52941208793991	0.1475696408155
ADCY8_CATACCATCGACTTGCGGAG	ADCY8	0.426336597932651	-0.252842177293344	0.29075714659961	0.715302898024486	-0.542000975542359
ADCY8_ACCGTTGAGACAGTCCAGCG	ADCY8	0.625013348920048	0.113296365602288	0.531277025735988	0.417416947397159	-0.253256739116892
ADCY8_GACCTTGTCTGCTCAGGAGC	ADCY8	-0.959292664829743	0.0245166485467956	0.690326218380152	0.266620189201783	-1.9732131539325
ADCY8_GGATGTAGATCCGATGGAAC	ADCY8	0.0944539582710305	-0.573438673946891	0.143763026229555	0.832464227253947	0.0449270673950533
ADCY8_TCTCCAGGAAAGCTTGGCGC	ADCY8	-0.35122985343187	0.223505359400176	-0.0583340877114802	-0.024282335698776	-0.359816895373816
ADCY8_TGCCGGTGAAGAAGCCCAGC	ADCY8	-0.333163724345549	-0.161538307935024	-1.00645654856888	-1.60366808487752	0.0513556700551095
ADCY9_TGCGGGAAGCGACACCAGGA	ADCY9	0.23418828754238	0.171455412234577	0.486330599509602	0.478708314228459	-0.430616504977854
ADCY9_TGCACTGAAGACCGCCAGGG	ADCY9	-1.05054448691237	-0.25942373171198	-0.302028858980295	-0.458406705689299	-1.65187476033369
ADCY9_TCAGCGGAAGGAGAGCCGAC	ADCY9	1.28606184106397	0.0469505494603652	0.36422665464261	-0.52798075508974	1.79246764114612
ADCY9_CAAATGTGATTCCGCACGAA	ADCY9	0.271733757960235	0.382135122170092	0.509852999628941	0.0612011868390916	0.361992106295971
ADCY9_GATATCGGGTCAGAGAGCCA	ADCY9	-1.09785949935859	-0.581215268665631	-0.547461296139786	0.758980861017456	0.333459300996508
ADCY9_TGGAGGCCCTCTCGAACAGC	ADCY9	0.349937360590318	-0.416867738491054	0.163234481499069	0.175123619199533	-1.30217249704449
ADCYAP1_CAGCCTCGCTCCGCTACACA	ADCYAP1	0.192392175275315	-0.32475970403284	0.923776851853628	0.832606766359066	0.127198798006447
ADCYAP1_CCAGCACCTACCTGATCCCG	ADCYAP1	0.0920578008786968	-0.579906477201758	-0.344291065922782	-0.930611167074478	-0.397555970744046
ADCYAP1_AATCTCACCTTCTCCCGGCC	ADCYAP1	0.463858967682109	0.698584750940033	-0.0568529397897455	1.0300378274967	1.19096016884048
ADCYAP1_CGCCCACGGGATCCTTAACG	ADCYAP1	0.297335881843124	-0.0822288471783262	0.706428872670779	0.180429735476791	-0.15023602112415
ADCYAP1_AGGCCTCGTTAAGGATCCCG	ADCYAP1	-0.50838533459027	0.596497461586312	0.277802355425106	-0.343846804205627	-0.877765050832284
ADCYAP1_CAGCCGCTACCGGAAACAAA	ADCYAP1	0.646351696813562	-0.0746050970817489	-0.339986245460171	-0.291465153635811	-0.294077096775181
ADCYAP1R1_TGCAGTCAGAATGCATGGCA	ADCYAP1R1	-0.808995799679109	0.0499252754611799	0.141597365679694	0.512127183055198	1.11127906036333
ADCYAP1R1_CGAATCTTCAACCCAGACCA	ADCYAP1R1	0.10824750333272	-0.450127215542754	0.705950207606795	-0.0775610819216593	0.869941624407921
ADCYAP1R1_ACCAAGGTTCCTCTTACCAA	ADCYAP1R1	0.572576298806677	-0.0602488092951539	-0.82784959500817	-0.632879079846539	-0.762581970690495
ADCYAP1R1_GGTGAGCCGGAACTGCACGG	ADCYAP1R1	0.684157486651291	-1.26371311413298	-0.061439990933172	0.179946611584115	0.223350744671961
ADCYAP1R1_GGTCTCACCGGAAGCGACAA	ADCYAP1R1	-0.0883063123662938	-0.748922912681599	-0.45724562320686	-0.124132983731778	1.79002107435619
ADCYAP1R1_TCTGCTTGGCTCACTCACAG	ADCYAP1R1	0.228191764517882	0.127563580923657	-0.150044048214689	-0.721925592467034	-0.335520296896417
ADD1_CATGGCACCAGACCTTCGCC	ADD1	2.16983932789093	0.139900115590029	-0.232462256644038	-0.369540227135814	1.06274065735559
ADD1_GACCAGAGTGAACTCCGAGC	ADD1	-0.134399199617876	-0.206394791690348	-0.620770843219816	-1.31260290317809	-1.35031967481836
ADD1_CTTCATCAACCAGAATGCCA	ADD1	0	0	0	0	0
ADD1_CTCCAACTGACACGAGCCCA	ADD1	0.0520877607916155	-0.159609565304244	-0.384994666709304	-1.13111171677815	-3.06137133153034
ADD1_TGTACTTCTCAGGATTCAGC	ADD1	-1.05753421486682	1.07247438590025	-0.433052823281975	0.182241458342287	-0.428631631498713
ADD1_CGAATCACCGTCACTAGCAA	ADD1	-0.0891809568993256	0.130105426836492	-0.115369710249714	0.25008425795555	-0.0886403931029555
ADD2_ACTCGGCCATCTATGCAGCG	ADD2	0.318504030397172	0.682645407699324	-0.323337047575412	0.54893050892228	1.37639044309961
ADD2_GATGCTGGACTGTACTCACC	ADD2	-0.259738617144134	-0.0388380476147584	1.15024500693474	-0.830620651323205	-0.382474111637449
ADD2_TGACATAGGTGTCACTCAGC	ADD2	0.327560922580786	1.13269068333301	0.297688960082225	0.66172998102309	2.08529681638882
ADD2_TCAGTCTTTCAGGGAGGAGC	ADD2	-0.416670487770003	-1.5225648543119	0.324447748333199	-0.637240502053428	1.06809183130877
ADD2_GAGCGAATTGCAAACCCACC	ADD2	-0.0778083830711234	-0.0855220351536665	0.444716758056122	0.100570976328524	1.44512922465379
ADD2_AGATAGCTAAGATGCCGCGC	ADD2	-1.13482550751024	0.13592289848525	1.08288829388505	-0.107141520423776	4.36103314833401
ADD3_CTTGTTTGGATGGGCACACC	ADD3	0.915981147403228	-0.0204253390935154	-0.378849978490013	0.200714115894954	0.790571051729436
ADD3_AATAGGAGAAGTGGTTGACC	ADD3	-0.195456907319627	0.509789603206614	-1.56046465745496	0.758323296250806	4.00242529532551
ADD3_ATAGGAGAAGTGGTTGACCA	ADD3	0.222982265375128	0.412763085043873	-0.366688935310033	-0.418041557425526	0.799987237124507
ADD3_CCAAGGGTCACTTGAAGAAC	ADD3	0.331961162603345	0.265497446119334	-0.416864788361868	0.511124488405051	-1.69537612876819
ADGB_CATCGTATCAACTCGGCGCA	ADGB	0.00272382843774635	-0.401362353139397	0.487174705611362	0.0313528253047055	0.122041195160641
ADGB_TTCCTCTAGGTCCAAGGCCG	ADGB	0.0811708105474175	0.220634937186376	0.694969401918607	-0.139882064327261	0.377606118951265
ADGB_AATTCCCACTCTGGCCAGAG	ADGB	0.0917496307831777	0.39213049172071	0.0840175533376626	-0.229068127530416	-0.0341335852323217
ADGB_TTAGCATCCATGTAGCAGAC	ADGB	-0.0392831709769758	-0.0160137283987561	-0.214131777999376	0.714612320945698	0.852136504225143
ADGB_CTACTTCTAGTCACCAGCAC	ADGB	0.352591863671413	0.0258342764889797	0.53507758741965	0.744870619510167	0.103627178202173
ADGB_GACAGTCCTCCCATAGAGCC	ADGB	-0.263659171192952	-0.380791110262448	-0.396579705935095	0.131441252169448	4.51442168904009
ADH1A_ACAGACTTTCTCTAGAGGCG	ADH1A	0.154342828839231	0.0755174610498337	-1.61009795616296	-1.75229930013591	-0.608425290274303
ADH1C_ACCTCTTTCCAGAGCGAAGC	ADH1C	2.16706362006661	0.337181630455631	-0.0693844707126671	1.54997033674319	0.43540500953429
ADH1C_AGGTGCTGACGCCGACGAAG	ADH1C	0.562010725251904	0.935074288468763	0.50888945216402	0.960009228969713	0.791812229295922
ADH4_TGGACTGTACAACCGCAGGC	ADH4	0.034263354843681	-0.146793105145738	0.64955760736031	0.576551277645752	-0.784385900703991
ADH4_GCCCTGGACTGTACAACCGC	ADH4	0.265806920514789	-0.603556893720466	0.186936309604633	0.215674767821226	0.345164256185901
ADH4_TTTGCCCTTGACTGTGCAGG	ADH4	0.141252791620119	0.611017006180299	-0.0758732203399135	0.855329259365138	1.14411104407704
ADH4_AGACAGCACAAGTCGAACCA	ADH4	0.177735636782971	0.789836729766554	0.543948860456365	-0.759568736430847	0.37441083494044
ADH4_GGAGTGACCAACGTCAAACC	ADH4	0.772707785205606	-0.00613617499346986	0.978677552046122	0.0595803125441264	0.264846866073345
ADH5_ATCCGTGAACATGGCGAACG	ADH5	0.541132375267355	-0.487585467255049	0.25140629706873	0.391662629491794	-0.0458039637586155
ADH5_CTTTACTCCTAGTTGGAGCC	ADH5	-0.0318407488037284	0.016969830913557	0.664534119975294	0.556109037197819	1.16281148501889
ADH6_GCTCTCATTGCAGGAGGCGA	ADH6	-0.577119220023227	1.48881558439791	0.662677754044454	-1.57035964196367	-0.558047703808348
ADH6_CATTGGAGTGGATGTCAACA	ADH6	-0.131950019464326	-0.0862713471086066	0.365144649056683	-0.473067501250136	0.656968918740342
ADH6_TGCTGCAATCAATACTGCCA	ADH6	0.0570132067229194	-0.421666941812489	0.301526095274903	-1.13911397014129	0.651591290787007
ADH6_CCAAGATGGTGGGATACAAG	ADH6	0.212453516667677	-0.185389045210393	0.140398958401657	0.38451964935702	0.288039781042626
ADH6_TCCATACAGGTTGTGGCCAC	ADH6	0.590160237774125	0.280958236328324	0.00355233230002305	-0.440580557888738	1.59308084152742
ADH6_CTGCTTTGCATCTGATGACC	ADH6	-0.396910093981977	0.0230105289308475	-0.0231702254635344	0.818637788995413	0.569060210608442
ADH7_AGGAACTCCTACAACCACGC	ADH7	0.263112858684449	-0.506872057391778	0.114838629436512	0.558489841610423	-0.409615449215326
ADH7_CATGAACTATGGGACCAGCG	ADH7	-0.0274960872939001	0.567041390887611	0.617150391596929	0.777956141413487	0.280607377005204
ADH7_AGAAATGACAGGCAACAACG	ADH7	0.0762322182754768	-0.179349513541133	0.348889311761993	0.124006684539874	0.161008159012897
ADH7_ATCATGGGCTGTAAGTCAGC	ADH7	1.52521420025084	-0.193842079557066	0.143362942726978	-0.255314905932178	-1.67595245111525
ADH7_AACAGCAGCGCCATATCCAG	ADH7	0.0906258023404027	0.180239716945302	0.261894480630059	0.21371947274365	0.400400308750428
ADH7_AATGCTTGTCGCAACCCAGA	ADH7	-0.161568139575174	0.408213161192927	0.654325128310235	-0.621166582493712	-0.702097834773895
ADHFE1_GCCTCAGCAAGTACGCGACC	ADHFE1	0.54378868244264	-0.485861461474044	0.161238781372897	0.0541308783518334	-3.32377042683032
ADHFE1_GAATCCATAGCTACTTGCAC	ADHFE1	0.876691045584103	-1.28905400691851	0.682193717857089	-0.143728460413125	1.11013099033742
ADHFE1_TAGGAAATCAGAATGAGGGC	ADHFE1	0.166486120886343	-0.72990473621542	0.709181989819955	1.1234407012229	-0.343718229132444
ADHFE1_TGCCAACTACCTCAGGAACC	ADHFE1	-0.484134940131028	-0.888401338732099	0.028722389826136	0.107863303995497	-1.95349337154139
ADHFE1_CCTCCACATGCCTGCCCGAG	ADHFE1	0.659928086654938	-0.316511464513145	0.132390633426734	-0.705653742926264	-0.851125100560842
ADHFE1_ATCACACGGCCTGCGTACCA	ADHFE1	-0.516769229766677	-0.346600932032696	0.856134767222662	0.0583779048391243	2.66143846087283
ADI1_AAATTTCACGTACTGCCCGC	ADI1	0.40134546016799	-0.673465812129614	0.809715256355905	-0.735559233597346	-2.14831819860123
ADI1_CGGTTGTACGCTGTCCACAC	ADI1	0.946086306079506	0.293382751447426	-0.817604344903473	0.232886268854089	1.22525699016079
ADI1_CGGTGTGGACAGCGTACAAC	ADI1	0.21737812031346	0.0600170927512745	1.31051384395265	0.874530296810816	0.984028326805819
ADI1_CTTCACGGTGGACGAGAAGG	ADI1	-0.191091592762738	0.20208196594044	-0.295674723456441	0.00102257712133309	1.48852435709199
ADI1_CCGCTTCACGGTGGACGAGA	ADI1	0.0208585369324301	0.0307776638803658	-0.201656546633388	-0.159745072442776	1.26173610718006
ADI1_GATCCGGATCTTCATGGAGA	ADI1	0.884175288812008	0.940569155581438	-1.23593867942359	1.39940239187527	-0.446757591918558
ADIG_GAAGTACCCTTTGATGCCGC	ADIG	1.68490429877566	0.335409640535377	0.00395474926377504	0.613384720988566	3.71590442723848
ADIG_CTACGCTTCTTACTTAGCCA	ADIG	-0.268455077157801	0.236194694409878	-0.256653394124264	-0.709831491538813	0.184688170645047
ADIG_GACACTCCACGGCCAAGAGA	ADIG	-0.502591526569469	-0.243887901698357	-0.311056824765784	1.42476014242141	-0.852170263100323
ADIG_GGAGCCGCTCAAGTCTGGGA	ADIG	-0.678743859554953	-0.0978332896849822	-0.863066576542304	1.12363091361065	-2.32177103668764
ADIG_GCAAGGGTCTTCCCATACCC	ADIG	0.682869385902161	0.138242735791757	-0.229214367073804	-0.547880430216472	0.254755955761225
ADIG_CAAGGGTCTTCCCATACCCG	ADIG	0.313323643017821	-0.385532523736877	-0.0704945682847313	-0.629460148337885	-0.211720564317277
ADIPOQ_GAAACCACGACTCAAGGGCC	ADIPOQ	-0.163658110087217	0.777019530659355	0.220953771347166	0.170783926483005	-0.0959421058809196
ADIPOQ_CCATTATGGCCCGGATGCCC	ADIPOQ	0.181796325764955	0.282441637926212	1.00205586722865	2.37884223225824	1.41844390618401
ADIPOQ_TCGGTGAAACCGGAGTACCC	ADIPOQ	-0.296582343861829	0.849304041829306	-0.318828880566451	0.610670645814401	-0.985428007425566
ADIPOQ_AACCACTATGATGGCTCCAC	ADIPOQ	4.14670778322698	0.529375540170172	-0.248790465624007	-0.543259789312615	0.461453352081851
ADIPOQ_TAGGCAAAGTAGTACAGCCC	ADIPOQ	0.421448795359903	-0.510664229417309	-0.553845942979781	1.12851368921889	0.971379692045812
ADIPOQ_TGTGCTCCTGCATCTGGAGG	ADIPOQ	0.185841002617316	-0.0781664646529146	0.000464100216622576	1.18521192839669	0.538204085622902
ADIPOR1_TCATTGTGGCGCAGTGGGAC	ADIPOR1	0.426030576064205	-0.396582383270172	0.160254115658356	1.02200194183519	0.495695223229855
ADIPOR1_AATGCCCAGGACACAGACGA	ADIPOR1	-0.477130160699829	-1.67228112402373	-0.649952665967392	-0.291788385828123	-0.699218074301592
ADIPOR1_ATAGACGGTGTGAAAGAGCC	ADIPOR1	1.07468030505242	-0.811150200204888	0.591951661449163	1.39681065244727	-1.61444453312303
ADIPOR1_GCAAGCCCGAAAGGAGGGCA	ADIPOR1	-0.449292029866153	0.639803682353989	-0.0954650912702038	1.59016608758768	3.80955443553211
ADIPOR2_CAACTGGATGGTACACGAAG	ADIPOR2	0.111453449777953	0.404213390992181	-0.206007854950267	0.164958411659202	-0.197567627225632
ADIPOR2_CATGATGGGCTTGTAAGAGA	ADIPOR2	-0.640167899368636	-0.219783543265218	0.474980309452694	-0.191098325316978	-0.749168486668123
ADIPOR2_CTCATGATGTACTACCAGAC	ADIPOR2	0.149351700318114	-0.00683025848083375	-0.392018792237689	0.209910522541849	0.260373787265331
ADIPOR2_CAGTCTACTGCCACTCAGAG	ADIPOR2	0.755208512654113	0.0901896134852321	-0.148286834509709	0.0156481032530984	1.56307454035064
ADIPOR2_TTGCACTATGTCATCTCGGA	ADIPOR2	0.733383176884606	-0.130726888837858	0.949223817842889	1.59089648079569	0.686943790907216
ADIPOR2_TTTCGTTTCATGATCGGCGG	ADIPOR2	0.71665267262705	0.508710189094087	0.921780690735778	-0.130582249005122	-0.473350544915598
ADIRF_CCCGAAGCCATGGCAAGCAA	ADIRF	0.0157994164024413	0.115404418219838	0.574725912341064	0.592020857359629	-0.974433011108317
ADIRF_CTTGCAGGACCTGAAGCAAC	ADIRF	-0.302761596186247	0.0427887522316339	-0.153885077498475	0.280815333189654	-0.921014636090605
ADIRF_ACCTGAAGCAACAGGTGGAG	ADIRF	-0.593491903581302	-0.877883922117958	-0.445555804493634	1.00381660923377	-0.653324677947271
ADIRF_TCCAGTGTCAGCGGCCGGAG	ADIRF	-0.383131636467686	0.320889251556149	0.0228540877984322	0.640661948172694	0.111594400780031
ADIRF_CATCGACAAGACTGCTAACC	ADIRF	0.621946009774601	0.400570912088833	1.80388008223414	-0.463446163313015	-1.17192705909048
ADK_CGTAGTAATGAGCATCCACA	ADK	0.564231957648658	-1.16355091499288	0.200710226159028	0.0120859626742323	0.0671240069288624
ADK_CCCAGAGTCAGTATTAAAGG	ADK	0.747121663003004	0.253034307167756	-1.08393354777785	-1.34758788883409	-0.0886275733532805
ADK_CGAATCGTGATCTTCACCCA	ADK	-0.0114758466715501	-0.415594884004727	-0.413855984748504	0.282307003185368	-1.47239380864779
ADK_GAATCGTGATCTTCACCCAA	ADK	0.615223405312684	-0.601181153148873	1.13305028414505	-0.713497486696011	0.770103510271051
ADK_TTGCTGCATAGTGGCCAGCA	ADK	-0.0973915400402962	0.671560199873287	-0.0939807310979228	0.264544689524311	0.449756883164193
ADK_GAAGTCTGGCTTCTCAGGAA	ADK	0.264702716233237	-0.694985091074121	-0.407769846626049	-0.188842901873009	-1.12088221457715
ADM_CTTCGCAGCCGGGATGAAGC	ADM	1.01404354972517	0.511458321048388	0.258334214501228	0.87527411608995	-0.243315961397714
ADM_ACCCAGGTACATCAGGGCGA	ADM	0.323165455986514	-0.693982489502036	2.23446603771072	-1.06037412572975	1.57332443139625
ADM_AGCGGTGTCAGCGCCTAGGA	ADM	-0.68346005300825	0.434533706522126	-0.622352522152533	-0.375727432806813	0.0141241765994403
ADM_GGCCTTCACGTCAGCGAGCC	ADM	0.77173293319518	0.785513174528343	1.16236981192578	2.73836352743077	1.66241972163921
ADM_GGCCGAATAAGGGTCTGGGC	ADM	0.0605508159333677	0.626917158303085	1.18419723065095	-0.20126585147298	3.69984053583626
ADM_CTTCTAAGCCACAAGCACAC	ADM	0.784941611568044	0.228420626317765	-0.0446995487627118	0.382362626627722	0.606847624383696
ADM2_ACCCGCGACCCGTCAAACCC	ADM2	-0.577413445400799	0.431946886952935	-0.0385669350534688	-0.596047855474604	0.446708660061133
ADM2_GGAGAGGCTGACCCATAACA	ADM2	0.00230715418672156	0.377866543916945	-0.17380441518365	-0.187307259774434	0.115301738932865
ADM2_CCAAGCCCAGCTCCTGCGAG	ADM2	0.11262527058355	0.564881655996514	0.0842068379092105	0.737217028869202	0.0417653307688751
ADM2_TGGCAACTCATGGGACCGGC	ADM2	0.355703701457327	-0.217481734161185	-0.342889756571629	0.0345445876672224	0.771123323562022
ADM2_CCGAGGGACTGGGCTTCAGA	ADM2	-0.756063154297312	0.0986803123194894	-0.640699885983015	0.528025885673509	1.14186714563578
ADM5_AGAAGGCGAGGAGCAACAGC	ADM5	0.158745295701845	-0.581481945748245	0.322661048798914	0.387804210078666	-0.33498094223663
ADM5_CCTCGCCTTCTCCGCCCAAG	ADM5	-0.51060348686675	-0.101405663325294	-0.95882967742671	0.135725137324254	-1.27798020844727
ADM5_AGTATATGATCTCCGCCAGG	ADM5	-0.00554053386507045	0.341052338172328	-1.18293874258439	0.122282233644808	0.325262719499688
ADM5_GGCAAACTGAAGCCGAGGAG	ADM5	-0.723001219742596	0.227088496095852	0.140614959359725	0.29199480717864	-0.655389828494306
ADM5_TAGGCAAACTGAAGCCGAGG	ADM5	-1.11257514638207	-1.02598448528923	-0.188713251686982	-0.4468515164197	-0.217095236207732
ADM5_GGTCCAACCTAGTCGCAGCC	ADM5	-0.64547164931285	-0.186679575596354	0.401211395505901	-0.809327496239857	0.59335856035863
ADNP_TTGGGAAGACTCGTCAGACC	ADNP	0.894236041945752	0.0333149348432207	-1.00179594686994	-0.756575814358939	-0.61899219289554
ADNP_ATGCAGAGTGATAGTTGAGG	ADNP	0.205967288337984	-1.24858819413846	0.415635237027288	-0.715985391176619	-1.04501650932372
ADNP_GGATGCCTGTGACTGAGAGA	ADNP	-1.19667358303577	-0.58767731793814	-1.8638884560686	-2.32690538478517	-0.313090668125598
ADNP_TGGAGTCAAATCTGTAGGCC	ADNP	0.105197677535433	-0.351090597030289	0.431385591107513	-0.124321041015608	0.139781601639799
ADNP_TGATGGCCTTAAACCTAAGC	ADNP	0.165804931991028	0.609178253409821	-0.748959934283744	-0.297255516075083	1.13769512043303
ADNP2_TGTTTATGGGTCCCACAGGC	ADNP2	0.232472735400313	-0.00281544699927642	-0.615769644187196	-0.12481611045247	-1.46248860216557
ADNP2_ACGGAGCTGTCTGGCCCACA	ADNP2	-0.380605327291975	0.395414984746779	-0.343480924473731	-1.06108964354189	1.2205156308271
ADNP2_TACAGGCACAACAGCTGAGG	ADNP2	-0.451742654139452	0.68158139299044	-1.10641301608442	0.308997259654636	-0.270230448659316
ADNP2_CAACGTCTACCAGGTCCACA	ADNP2	-0.299620462184489	0.826105059192201	-0.106921942343624	0.389860964825793	2.75936585777709
ADNP2_CGTGTGCACCATTTCTAAAG	ADNP2	0.543449784417716	0.609077986733105	0.041602045304157	0.423887112829467	-0.250953800397584
ADO_CTGCAGTGTGGCCTTGCGCG	ADO	0.468923760033629	0.0808433313809003	0.863150412001813	0.0920031007611238	-0.349897494419602
ADO_CGAGACGGACGGCTTCAGCC	ADO	1.27634799252399	0.17044354678074	-0.407631965868573	-0.599862562453583	-1.72253028273664
ADO_TGCATGGACAAGCTAGACGC	ADO	0.459119546792621	-0.0369346275380714	-0.0756260727453242	0.566257277219265	0.284370490873873
ADO_CATCGTCCGGGTCGTAGGGC	ADO	-0.0985039646132257	0.216050526143127	0.639984282521847	-0.254843533851746	-3.5211662362088
ADO_GCCGATGACTTCTGGTGCGA	ADO	0.0272058787110736	1.48562306948967	1.09442004864774	-0.961606740244971	-3.79053259174845
ADORA1_TCGCCCTGGTCTCTGTGCCC	ADORA1	-0.203142197681361	-0.344645383664207	0.897649784281355	-0.337501581503439	0.190200606427055
ADORA1_CAGCGACACGATGAAGCAGA	ADORA1	-0.421595253005691	1.06718590502605	0.0573914162779765	0.94117522471503	0.517085986424171
ADORA1_CAATGTTGATGAGGATGGCG	ADORA1	0.218213162962718	-0.767865509424416	1.07293606018532	0.267077564630202	-0.629531371062286
ADORA1_CGCTGTGGACTCACCGGAGA	ADORA1	-0.127121156974386	-0.491685998734318	-0.390509410563246	0.447609440258483	0.0496709740878308
ADORA1_GATCAAGTGCGAGTTCGAGA	ADORA1	1.60830442584669	-0.652702036994151	0.611212208165482	0.214956787849112	-0.114315033014485
ADORA1_GCGGAACTTCTGGATGCGGA	ADORA1	-0.625195895083971	1.74649961909596	-0.319299955375807	-0.82479396843642	0.767004940381968
ADORA2A_GGTGTACATCACGGTGGAGC	ADORA2A	0.30397306204438	0.420090607882785	-0.471638621577399	-0.25379515688266	1.72279082694995
ADORA2A_GGACGAAGCAGGCAATGAAG	ADORA2A	-0.029036119960375	0.159888756926903	-0.747930404591289	-0.227653569689405	0.996739067796416
ADORA2A_TCACCGGAGCGGGATGCGGA	ADORA2A	-0.497603521433224	-0.536574182396005	-0.564212487958513	-0.537079619182777	0.237858275907782
ADORA2A_ACGGTCCACACTGCAGAAGG	ADORA2A	-0.533160450326081	-0.290421594046038	0.575211412773482	-0.0518222506257407	0.247884068010519
ADORA2A_CTGGCGGGTGGCCGTTGAGA	ADORA2A	1.71419236415499	2.27143691900891	0.331026716993926	0.856535333265897	0.756906071589245
ADORA2A_CATTGGGCCTCCGCTCAGGG	ADORA2A	0.127910024233094	-0.0738596161973013	-0.321794565581897	0.544694711562416	-0.470281382586527
ADORA2B_GCACGAAGCAGGCGAGGAAG	ADORA2B	-0.151529178071987	0.182464310742573	0.520206895268784	-1.07343111611947	-0.404360941208894
ADORA2B_CATCTTCAGCCTTCTGGCCG	ADORA2B	0.663157365041691	-0.0971643127857369	0.54011113525296	0.438835187129149	-0.157998364326453
ADORA2B_TCAATCCGATGCCAAAGGCA	ADORA2B	0.839197126999359	0.726003961046367	0.707985508700438	1.35381268958513	-0.231787391460173
ADORA2B_TGGAGTCAATCCGATGCCAA	ADORA2B	-0.357760297664051	0.152239275746057	-0.0511542496195521	0.337662386541642	0.609028638592718
ADORA2B_TGGCTGCATGGATCTCCCGC	ADORA2B	-0.513906712665579	0.280072023858853	-0.694758005106204	-1.31037135955452	-0.346377456836075
ADORA2B_ATGCACAGGTAACCAGCACA	ADORA2B	-0.093039189226561	0.285956722031034	-0.133514538447304	0.138126951472863	-0.1799728049997
ADORA3_AGACTATGACTCACCTGGAG	ADORA3	-0.283929786650759	0.0571486782937607	-0.753380141682809	-0.747066991987634	-0.287816470259354
ADORA3_TATGTCCTGCCTGACCAAAG	ADORA3	-0.893525888869815	0.442494371875407	0.714997085256854	0.444620525106898	1.01139300324238
ADORA3_AGAATGCACCCAGGGAGCCC	ADORA3	0.0745247488957492	1.1545341864742	0.378108156627742	2.35414111991108	-0.343108047837949
ADORA3_ATGGCGCACATGACAACCAG	ADORA3	-0.226105412480845	-1.6899251220094	0.247744796890018	-1.39841472389749	-0.890398337904148
ADORA3_CAAGTATCGGTCCACAGCGA	ADORA3	0.238763384020733	-0.0415909676791764	-0.648822847510341	-0.812919687144784	-1.44658849555535
ADORA3_AGGACCCATTGAGCAGAAGG	ADORA3	0.389036542304167	-0.64121684881652	-0.322187449745729	2.26948871082006	-0.326622655377341
ADPGK_TCCAAGGCCTACAGTTCGAA	ADPGK	0.5104676372463	0.396331748148666	-0.689381299019633	0.403369825161265	-0.811407489565163
ADPGK_GGTAGACCAGCGTGTGGAAA	ADPGK	-0.0184528931398238	-0.383528691176413	0.346450573111693	-0.428783986652163	1.6010596899373
ADPGK_TAGGTGAACTGGAATACCAG	ADPGK	0.371542164383198	-0.658753107837045	-1.04902369824368	-0.936945215444886	0.710570832839851
ADPGK_TTCTCTCACGACCTCTCCAA	ADPGK	-0.414589161604229	0.138093629419303	0.330075436187445	-0.148980372931149	0.225109181900278
ADPGK_CTGGACCGCAAAGAAGAACC	ADPGK	0.675386356363802	-0.456256434600215	-0.480764326238738	0.478289956841595	0.677990139344184
ADPGK_CTTGGCCTTAGTCCTGGGAA	ADPGK	0.573152842075962	-0.0205280755288089	0.0310394391908169	0.451121378909493	-0.452515063366959
ADPRH_GAGTGCAGCTGGAGATGCCC	ADPRH	-0.497343516732122	-1.64256760399587	1.78488415481182	-0.765025698977539	-2.99376339813083
ADPRH_ATGCCCTAGACGTGGGAAGG	ADPRH	0.417391588143225	-0.00147546245154591	1.12529437035261	-0.169283306516534	1.87350140888051
ADPRH_TTGTGCACCGAGGCACCACC	ADPRH	0.0549318670141123	-0.877369909684041	-0.239286771253981	2.26591300531255	-2.23491310529489
ADPRH_ATCCAAGTGAGCATCGAGAG	ADPRH	0.131625084098876	0.0298069629551131	0.551396816097369	0.526714102051574	0.14008739355099
ADPRH_AGTCTTTCGGTGTGAAGGAG	ADPRH	-0.069264572546801	-0.449311193380478	-0.859328357265543	0.607841795648986	1.13285139108236
ADPRH_CCCTAGCTGTCTCTTCCAGC	ADPRH	-0.0652853363441273	0.297170429689506	1.05856603928692	-0.321203836022405	-0.876620846400814
ADPRHL1_GGCCTGGACCTCGTTCCCAA	ADPRHL1	-0.402111193518021	0.444112879886988	-0.256035916088062	0.197886606069232	-0.514557429926191
ADPRHL1_TCCTTGCAGCAGGAAACAGC	ADPRHL1	0.817093977572158	0.511759408512657	-0.0208802558660683	0.931205909320906	0.233926021711799
ADPRHL1_AAGACCATCCGGCACACGGC	ADPRHL1	-0.263486992631564	0.323908596633173	1.37249731039123	-0.317817278643748	-1.28034239622203
ADPRHL1_GACCCTCATCGAGGTCAGCG	ADPRHL1	-0.345535825752944	0.231684646817406	0.348034840914579	0.565148404320426	0.491293103092408
ADPRHL1_ACGGTGTGTGCCAGGCGAGA	ADPRHL1	-0.483755644301041	-0.290610538844999	-0.245244343422908	-0.372061675109214	-0.169487774149211
ADPRHL1_CATGCACATCGCAACCGCCG	ADPRHL1	0.0155832015799152	0.038817673470487	0.288838254493779	-0.277138287202674	0.488352510741444
ADPRHL2_CTCGGAAGCGCGAGAGGGAG	ADPRHL2	-0.366459931390045	-0.330441914367527	1.27886287774168	-0.380260449798649	-0.558666204966291
ADPRHL2_AGCCAAGGAGGCCTTTGACG	ADPRHL2	-0.209435531819289	0.116724070103637	-1.41157282849613	-1.0974161201181	-2.54417551313224
ADPRHL2_AGGAGCCTTTCCCGTTAAAC	ADPRHL2	1.42630130546654	-0.0252890064514484	-0.114512103557024	0.697872128762363	0.119532156645819
ADPRHL2_TGTCAGCTGGGCCGAGAGCC	ADPRHL2	0.287187470188442	-0.136579642716627	0.270982309720379	-0.193098607683499	0.0784829825860219
ADPRHL2_TAGACCAGGCATCGGTGACC	ADPRHL2	-0.224083010011195	0.021441729507634	-0.482647862346104	-0.0624433921475693	-1.57143017056443
ADPRHL2_GGAGGCTATTGAAGGCAGAA	ADPRHL2	0.770455814138964	1.12736817684144	0.042802652294041	-0.438487273663268	1.14361039369154
ADPRM_TACAGGGTGCCATTGAAGAC	ADPRM	0.225439886365361	0.00218573801279713	0.695234881810008	0.993812079701102	-0.018572574643527
ADPRM_CCAAGCTGAAGGACACAACA	ADPRM	0.107159139879433	0.105219237742604	0.235933349304248	0.0732842883539602	-0.0250596486787149
ADPRM_GGCTGAATCCTCCATTAAAC	ADPRM	0.217468981429345	0.495519871317344	0.331021651740506	0.254065031945652	1.09032832411128
ADPRM_TCAGCCAAGAACAGCTAAAC	ADPRM	0.587953034855863	0.42753480607494	0.0100577030572389	-0.17407415047412	0.512488343211041
ADPRM_CGTCCGGGTAAATGGGAAGA	ADPRM	0.620097500694625	-0.157465966223237	0.0381844423262585	0.00966551710872713	2.06179223853018
ADPRM_TAACTCCTTCTAGGTTGACG	ADPRM	0.708703777105572	-0.38329338825105	-0.83241392295227	-0.117310349855929	-0.754916061051846
ADRA1A_AACAGTCGTGGACGGGAAGC	ADRA1A	0.46898283184398	0.186674041647671	0.416453649183627	0.400493628278742	2.24338581551289
ADRA1A_TCTGAACCCTTTCTCCACGG	ADRA1A	-0.194311192913668	0.48122237276935	0.171634987291827	0.39694875352012	1.85586147213431
ADRA1A_AGGTCTCTCTTGATCCCACG	ADRA1A	-1.22380621855356	-0.143705882935549	0.098495482363592	0.684614150998113	0.0607446790120389
ADRA1A_TCTGCACTAGGCTGCGGGAG	ADRA1A	-0.0150463559492713	0.729308329154437	-0.182253595866221	-0.36861095705469	0.00864649190619534
ADRA1A_GGGTCCAATGGATATGACCA	ADRA1A	0.21369839425268	0.456384357728315	0.80733327858039	-0.9697908159885	0.396931564043319
ADRA1A_ACCTCGAAGATGGCGGAGAA	ADRA1A	0.627755299061173	0.483945621988329	0.607182771591164	1.1004638355167	0.496990628143815
ADRA1B_GGACGGTGAAGCTCAACAGC	ADRA1B	-0.0805337108791034	0.323081460677763	0.0481070199953919	0.254950508645517	-1.3697065516156
ADRA1B_ATCCCACGCTGGTCACCCGG	ADRA1B	0.263058986734671	-0.952672117789045	-2.05676571841574	-0.51044147612183	-1.30807841305936
ADRA1B_GACACTGAGCAGCGCCAAGA	ADRA1B	-0.809324709866035	0.0327547799615076	0.509256591278088	0.399946368302471	0.515680719570967
ADRA1B_GCCGGCACCCAACGATGACA	ADRA1B	0.704866257949605	1.02130587580058	0.634378965557562	0.584525795435837	-0.833298779547503
ADRA1B_ACCTTGAACACGGCGTCGGG	ADRA1B	-0.734769980177287	-2.95322070150074	-0.688567976850823	1.01121126491641	3.9958461310406
ADRA1B_GGGAAGGCGCACAGCTCGAC	ADRA1B	-0.140104408541491	-0.376549374041614	1.66371536451549	5.81105605518868	0.989154602400212
ADRA1D_CCTAGGCGTCCCACACGAGG	ADRA1D	-0.19022866851723	-1.41215455619012	-1.05753561398676	0.771709893645924	-1.30205892949982
ADRA1D_TCGCACAAGATCCGCGCCGG	ADRA1D	-0.58913734203987	-0.939684954062356	-1.03012175095012	-0.288213366597305	-1.34564426272492
ADRA1D_TGTCGCACAAGATCCGCGCC	ADRA1D	0.362038406266262	-0.0269906289384313	0.364472842745295	0.54833287711874	1.62516385199651
ADRA1D_GGGCCCTACGGACACCACCA	ADRA1D	-0.357989849872783	-0.596883340341779	-0.258448997521019	0.0918782829985366	-2.65811659406291
ADRA1D_CCCATACGTCGCAGAAGGCG	ADRA1D	0.189843995094494	-0.745641511489093	0.300249887919651	0.858676295203921	-0.612862863794027
ADRA1D_TTTCATCGTGAACCTGGCCG	ADRA1D	-0.0390086872585348	0.77092956542336	1.05808788978035	0.821824459614166	-0.396198773937069
ADRA2A_GACGAGCACGTTGCCGAACA	ADRA2A	-0.531540079223465	0.501553191409052	0.576792665801261	-0.929717600030653	-0.561356839812922
ADRA2A_CCGCTACTGGTCCATCACAC	ADRA2A	0.00948262390643825	0.327508354487874	-0.0766565016174621	0.707099744641082	-1.14019273644244
ADRA2A_TGGTCGTTGATCTCGCAGCG	ADRA2A	-0.00212103811464595	0.468550258000178	-0.0993744626887656	0.470187374610326	0.661958725850612
ADRA2A_GCGAGATCAACGACCAGAAG	ADRA2A	0.130844816380531	-0.0709614736899233	0.0533150759824235	0.401921869825916	-0.761049496060825
ADRA2A_TTTGAAGAGCGTGCGTGGCA	ADRA2A	-0.181773518228805	0.0502463467385789	0.0226246279108016	0.112226226890432	1.40922750945412
ADRA2A_AGAGGATCTTCTTGAAGGCG	ADRA2A	0.314039782410276	-0.0665484379582699	-0.383089032877407	-0.844217215036109	-0.233239699185336
ADRA2B_GGATCCTCCGGAAGGCACGG	ADRA2B	1.20084273196927	-0.34942023897188	-0.221170496289264	1.64250918647305	-0.647894930985104
ADRA2B_CCTCCTGGTTGAGCTTGCAC	ADRA2B	-0.0701588371933127	-0.0979473167562082	0.7124190362464	-1.34231286110749	0.325295298672137
ADRA2B_CCAGTGCAAGCTCAACCAGG	ADRA2B	-0.592811217479335	-0.334573299918909	-0.439353322412475	-0.759627029707411	-0.678985414580419
ADRA2B_TGATGCACTTGATGCGGCGC	ADRA2B	0.109117754479662	0.959109387434114	-0.671410888081298	1.42060864519348	-0.228853489920479
ADRA2B_GATGCACTTGATGCGGCGCG	ADRA2B	-0.384162820091662	-1.02104269409692	-0.411199303350426	0.545775594079946	0.100264974120905
ADRA2B_AGCGGCTGGTCAACACAGCC	ADRA2B	-1.21708066385813	0.348681328901768	-0.720706919177232	2.05086792982683	0.291286009186284
ADRA2C_CGTAGCTCGCGGGAGGACCA	ADRA2C	-0.541381711910457	-1.64422478469935	-0.809147599297257	-0.251509130524225	-2.33257158221801
ADRA2C_GATGAGCCACACGGCCACGA	ADRA2C	-0.651859936259309	0.553504970862408	0.499831611332828	0.0958448484134433	1.95107578395372
ADRA2C_GGTAGAGCGAGACCAGCGGC	ADRA2C	-1.52489581559402	-0.2773491393305	0.594958659311156	-0.812514542675375	2.10297872117533
ADRA2C_TCGAGTTCTTCCTGTCGCGC	ADRA2C	-0.104002768469666	0.386521956010954	-1.07740287665191	0.0459968676770601	0.707106028724659
ADRA2C_CATCTACACGGTCTTCAACC	ADRA2C	1.40062884735903	0.61683730844255	-0.350634799553527	1.80324401194783	0.393328223161405
ADRA2C_AGCACATCCTCTTCCGACGG	ADRA2C	1.01256596266931	0.847280203674049	0.838257018058944	1.20180065947921	-0.297548939503384
ADRB1_AGAAGGAGCCGTACTCCCAG	ADRB1	0.822069385274988	0.0353461598738772	-0.789639447398344	-0.644256526165957	1.6777214294473
ADRB1_GGTCCACAGCTCGCAGAAGA	ADRB1	0.778331326303558	0.224221114592398	0.599751644534383	0.597278803843923	0.212554850391966
ADRB1_CAGCAGGCTCTGGTAGCGGA	ADRB1	-0.315193830125136	-1.18498262661973	-0.595276233025373	0.531436048722471	4.67006220517807
ADRB1_ACGAAGGCCATGATGCACAG	ADRB1	0.289510582726344	-0.240748670833282	0.694616451625499	-0.0907141637968692	-0.579642684867665
ADRB1_ACACGAAGGCCATGATGCAC	ADRB1	-0.538019265605962	-0.833703344565241	-2.09262881944977	-0.699312063468672	0.358464045901174
ADRB1_ACTGCTCTGCTGCGCGCGCA	ADRB1	-0.101348430854662	0.929167408875907	0.905850439589282	2.30156082846409	2.74017466991321
ADRB2_CAGACGCTCGAACTTGGCAA	ADRB2	-0.833448293046531	0.27228801433533	-0.218082930697865	-0.0732351875478927	0.122797794379789
ADRB2_GCCCATGACCAGATCAGCAC	ADRB2	-0.05237081151446	-0.608735365586751	-0.0267554043331568	-0.710020117782223	1.03955522148419
ADRB2_TGCTGACCAAGAATAAGGCC	ADRB2	-0.19233727309988	0.947949059951239	-0.512440871964151	0.106420369111945	-0.198935990055649
ADRB2_ACACCATCAGAATGATCACC	ADRB2	0.216985223443679	-1.07333754444145	0.875950139251107	-2.47052722764614	0.926469931469684
ADRB2_TACTCCAGCAACGGCAACAC	ADRB2	0.00334252750963962	0.124245247633332	0.118210799867369	0.333351182760218	0.146989689716771
ADRB2_GAGTGGATATCACGTGGAAC	ADRB2	-0.19616294813453	-0.892599484981448	-0.320875808747343	-0.66692885498751	0.200810851515749
ADRB3_GGCTTTGCCAACGGCTCGAC	ADRB3	0.935959676678215	-1.11821414351886	-0.630248659999364	-1.37909409184106	1.12875572588873
ADRB3_GGCCGCAGCGGCACAGAAGA	ADRB3	-0.609170721480805	0.442628017559753	-0.458461795053539	-0.226808897391451	-0.220345948528636
ADRB3_ACGAAGAGCATCACGAGAAG	ADRB3	-0.491269281182736	0.00655272599299974	-0.156445303788379	-0.0369610786377394	-0.106537211020114
ADRB3_TTGCGCCCATCATGAGCCAG	ADRB3	0.905013210003427	0.596558741994154	-0.0269452572593583	-0.920551582255705	0.731879912988221
ADRBK1_CGTGAGCTACCTGATGGCCA	ADRBK1	-0.0249766865868529	-0.136960432503136	-0.0114870309364292	0.297320690755935	1.87061184158045
ADRBK1_TCTCAAAGGTCACCTCGCCC	ADRBK1	-0.178290349328861	-0.505715174063786	0.0695761037784024	-0.924972208357871	0.711326491077823
ADRBK1_CTCCTCATAGAATTCCACCA	ADRBK1	-0.296641892735042	-1.54787510717666	0.257466920122718	-0.220539871383512	0.960427486563853
ADRBK1_GAAGTACGAGAAGCTGGAGA	ADRBK1	0.927052245963044	0.253778137586827	-0.198203894041358	-0.90197696392191	1.29697010448408
ADRBK1_TGGCACTCTTCGAGAAGGGC	ADRBK1	0.362906464208687	-0.205893288177499	0.503955310656365	-0.325187356949635	1.79194634954825
ADRBK1_GGGTGCCGGAAGGCTGACAC	ADRBK1	-0.187647751056782	-0.587496227321099	3.015851078991	4.07102044249554	6.24792144966223
ADRBK2_TTTGTCGACTTCTGCAAAGG	ADRBK2	0.971674100378559	0.624924024189092	0.245579176358402	0.978744928135841	1.13300714305015
ADRBK2_ACACGGTGTGTTCTCTGAGA	ADRBK2	-0.744341316798562	0.230644136766596	0.00595671972133216	0.960387162857002	-0.130224699483375
ADRBK2_CTCCCGAGGTGCTGCAGAAG	ADRBK2	-0.315733664258044	0.0617335115874886	0.218889694781105	-0.932030536964877	-0.803782766727246
ADRBK2_GCTGAAGCAAGCCCTCCAAA	ADRBK2	0.338819477409859	1.17244951368315	0.0616943729446797	0.0558045677479061	0.22910559141418
ADRBK2_AAGCAACTTGGCCACGAAGA	ADRBK2	-0.0684979057132275	-0.0378744784588214	0.265870816462096	0.77456560110133	0.241534322151641
ADRBK2_GCACGGGTACATGCTGAAAC	ADRBK2	0.534197484754952	0.120148096461513	-0.0791612862940925	-0.0157604315506932	1.23718457330148
ADRM1_GGACAGGACGTCCGGGAACG	ADRM1	-0.868175392565486	-3.83388545171227	-2.01849449997339	-0.197772205221934	-0.772646921414658
ADRM1_TGACGACTGTGAGTTCAAGC	ADRM1	-0.66081670768204	-1.88657323518965	-1.14103944125179	-1.83175853933406	-1.06621633806934
ADRM1_TTCGTGGCCGCTGCTTCCGC	ADRM1	-0.747209359298329	-0.452334834473502	-0.241996867119976	0.638062785626294	-0.47722193737736
ADRM1_ATGCAGCTCATCGGACCAGC	ADRM1	-0.457635212171935	0.455048640583149	-0.653745293589027	1.12744584058361	0.14207899066432
ADRM1_CCCAGTAAGCTGGCCAGGCC	ADRM1	-0.360183355600313	-0.0766704332241189	0.212909151563388	0.579193530952839	0.419749807778591
ADRM1_CCACGATGAACGTACCAGCC	ADRM1	1.06882260776694	0.52042663494552	0.743720745889568	-0.806842597166239	0.641662574884928
ADSL_TGCCTCCCGCTATGCCAGCC	ADSL	0.650749830505018	1.10798315017802	0.237254688971213	1.01523351667688	1.35329852046098
ADSL_GGAGAACATCGACTTCAAGA	ADSL	-2.12115552579609	0.379912414397231	-2.50651491088414	-2.34477718006909	0.649741597989076
ADSL_GAAACCTAATGTGGGTAGAC	ADSL	-0.781081470217879	0.71033730176379	-0.496411641275326	0.591882293453279	0.741971752291514
ADSL_CCTGGCAAACCTCAAGGAGA	ADSL	-1.62450254707947	-0.448159426415245	-4.16633541685994	-1.3288064460022	-0.0260806768041412
ADSL_GCAGCAACGTTCTGAACGCA	ADSL	0.681660724342663	0.316851152285359	0.648750382063881	0.922633206269742	1.17530342096006
ADSL_TAGACGGATCTGTTTGGCCG	ADSL	-3.93574228030367	0.051688347523822	-0.22809439183635	-1.59662221002517	0.439733927696664
ADSS_CCTTTCTAGGACTAGAAGGC	ADSS	2.07670770423041	0.553855127191452	0.184237313594232	-0.669132958223426	0.552650041397187
ADSSL1_GGACCCGAGCCTCCAACGAC	ADSSL1	-2.04583054939631	-0.224472140715787	0.937421446178514	0.0240304646001942	-1.66075174695337
ADSSL1_AACTAGGGTGACGCTGGGAG	ADSSL1	0.0894516365154386	0.0591957497136141	0.111836816650306	0.98613696071468	-0.5334620226947
ADSSL1_CTTGGTGTTGATGATGCCGC	ADSSL1	-0.240540505347442	0.754691574900025	-0.00893493185390248	-0.265479349395681	-2.079702261752
ADSSL1_CTGTCTCTCATGCAGGCAAC	ADSSL1	0.636706814883892	-0.224879702422351	0.505915789967483	1.48876451137099	-1.32898319798994
ADSSL1_CAGTGGGAAACGTACCAAGG	ADSSL1	-0.403097466728641	-0.344331801672344	-0.526272368365498	-0.00768805295532651	-1.42857002284202
ADSSL1_CCTGAAGTCCGTCGACAGCC	ADSSL1	1.5740052675652	0.350055046379995	1.26461818041289	1.18126795916733	2.19192476753584
ADTRP_GGCAAACACAGGATACACCC	ADTRP	0.0334920162205538	0.880554155774903	-0.880253701886559	0.0848523311253895	-3.51431362632631
ADTRP_CTATGGCTCTACTTTGAGAC	ADTRP	1.15219914449977	0.157831992563575	0.502737767413915	-0.323756981157234	0.544582445249961
ADTRP_CCAGCATTGCTTACATCAGC	ADTRP	0.176368148168204	0.0562791064287889	-0.0156618458417133	-0.99445213816015	0.110498573583107
ADTRP_TTGCATGATTCAGCCACACG	ADTRP	0	0	0	0	0
ADTRP_CCAGCCAGGAAGCTTTAGGC	ADTRP	-0.0532480127683077	-0.326537189819955	-0.282868006817798	-1.09000507556092	2.75452252953604
ADTRP_GGGTTTGACATCTACCAGCC	ADTRP	-0.103298361012837	0.834696275000522	0.170497976198771	-0.100953133617752	-1.01717290347615
AEBP1_GCAAGCCAGGGAAGCGGCCA	AEBP1	0.243462688118971	-0.967777646932649	-0.18270255042751	0.77865939913399	0.183029722296728
AEBP1_GGTGCTCCCGTGCCTCCACA	AEBP1	-0.111988715933553	-0.267222938150028	0.875897456507307	-1.26877732682906	2.80540864104113
AEBP1_ACTACAATGACCAGATCGAG	AEBP1	0.958612763367526	-0.577942370718724	0.684059207138762	1.17296579263123	1.01045408650005
AEBP1_TTCGGCGCCAGAAGCAACCC	AEBP1	-0.206866934273581	-0.30685157277147	0.338080400499347	-0.0483318570441627	-0.559246127234662
AEBP1_CGACAAGTGGGCAGTGGAGA	AEBP1	-0.5133044680556	0.05309483977868	0.76572285727011	-0.412321175886705	-0.0124498287726159
AEBP1_CGGCCGGCTCAACATGCAGG	AEBP1	0.063009280321243	1.31243672811172	0.1140578930469	2.39246244705988	-0.800181402579313
AEBP2_GGCCGCCGCTATCACCGACA	AEBP2	-0.0838850339456735	-0.308986267125439	-0.887564165542022	0.30723974146781	-0.764911834721233
AEBP2_GGAGAGTAGCGCCGAGAGCC	AEBP2	0.607172416345271	1.03011463761243	1.0796151245314	-0.949223201968314	0.601309620807584
AEBP2_GAGACCCGCTCGTTGAGCCC	AEBP2	-0.111298176892675	-1.03537167010163	0.955128543580224	-0.910664534161635	-0.0748121461106439
AEBP2_TGCTGGAGTTGAACGCCCAC	AEBP2	0.482197152168735	-0.187152158897073	0.276345561852239	0.971943819984876	1.28829447466286
AEBP2_ATACATGTAGATGGTCAGCG	AEBP2	-0.38810854552875	0.667924534521157	1.1038865234709	-2.57374515527705	1.37365666654602
AEBP2_TGCCGCAGAAGAGGTTGAAG	AEBP2	0.200673776456473	-0.841736691914454	-0.469686468937129	-0.262985305983171	0.832169499205115
AEN_CCTCACCATCCCAAATGCCA	AEN	0.250628623341982	-0.271239556494126	-0.810820568654758	0.204300986945772	-0.0946189404304884
AEN_CCAAGGATGTGCTTCGGAAG	AEN	-0.455591149110865	-0.100498800374176	0.446096713255968	-0.532070020380943	-1.07601136636662
AEN_GGTGGACATACTTGAGCGCC	AEN	-0.892863516958987	0.33594318969936	-2.18320402854076	-0.703631752252983	3.30189069770307
AEN_CCAAACTTCCTCAGCGAGCC	AEN	0.515256223687552	1.21258221802308	0.0643394599937359	0.81367331592795	0.0171855803284304
AEN_AGCCATGGAGCTCTACCGGC	AEN	1.08458599136429	-0.344111152660695	0.238101558329646	-1.04420714295455	-5.23857626697776
AEN_TCAGGCACAATCCTACACAA	AEN	-0.366645414351969	0.179121895578843	0.0538950258115447	0.211764774812454	0.335260722057426
AES_GAAGACAAGAACGGGCACGA	AES	0.200133944629377	-0.962722529949926	1.03819477781978	0.899870999230598	0.728091940174115
AES_GATAGAGTTCAGCTCGGGAG	AES	-0.855660359030982	-0.454118752542462	1.00144464361224	2.05985687993849	-1.5706796187486
AES_CCTCTTGGGAGAGGTAGGGC	AES	-0.231950776949649	0.403260667939738	-0.430671414810217	-0.900033991972654	0.762395539501401
AES_GCTGAACGGGATTTGTGCCC	AES	-1.00353451181373	0.857001289357566	-1.55913654276565	-1.43305383039822	3.08395825130418
AES_CGTCCAGGTCGTGCCACAGC	AES	0.441046560391456	-0.158919795948434	0.889310888480165	1.05058418295108	-0.520048012335623
AES_CACGACCTGGACGCGTGCCA	AES	-0.749069913962461	0.578737003851514	0.578435580055803	-0.0331435452426781	-1.00279484474724
AFAP1_AGTTCCAAATCAGAGGCCAA	AFAP1	-1.13298534616326	-0.0299210987431657	-0.225710793385513	-1.13601916242466	0.407581513395086
AFAP1_GGAGGACACTCTGAATCCAC	AFAP1	0.0976055444893735	-0.654246083726314	0.587186150807808	-0.880620764183375	-0.648551738252919
AFAP1_CTCTGGACGGCGAGAACAAG	AFAP1	0.845930381301211	0.27766940732201	0.052875131442824	0.52131828890503	0.68636971777606
AFAP1_CGCAGAGCAACTTGGTCCAC	AFAP1	0.414104249940639	-0.639797576690367	-0.118844562592103	-0.0190625591970875	-0.449289509697596
[truncated: 89,321 more rows]
