# Supplementary material for: CRISPR screens are feasible in TP53 wild‐type cells
Source: Mol Syst Biol. 2019 Aug 8;15(8):e8679. doi: 10.15252/msb.20188679 (PMC6686785; doi:10.15252/msb.20188679)
Supplement: Supplementary file 1 — Dataset EV1 [file MSB-15-e8679-s001.zip › msb188679-sup-0001-Data_and_Code/matrix-rpe1_p53Null.txt]

sgRNAA	geneA	Y_RPE1_WT_T0_S1_count	Y_RPE1_WT_T18A_S3_count	Y_RPE1_WT_T18B_S4_count
EGFP:141-160_EGFP_-	EGFP	1156	253	194
EGFP:142-161_EGFP_-	EGFP	319	84	31
EGFP:249-268_EGFP_+	EGFP	1199	275	149
EGFP:26-45_EGFP_-	EGFP	594	86	113
EGFP:32-51_EGFP_+	EGFP	197	0	6
EGFP:335-354_EGFP_+	EGFP	190	70	18
EGFP:34-53_EGFP_-	EGFP	1091	487	520
EGFP:345-364_EGFP_-	EGFP	803	16	54
EGFP:361-380_EGFP_-	EGFP	1411	199	159
EGFP:362-381_EGFP_-	EGFP	1678	389	337
EGFP:374-393_EGFP_+	EGFP	145	67	17
EGFP:383-402_EGFP_-	EGFP	541	132	145
EGFP:447-466_EGFP_-	EGFP	1540	305	149
EGFP:498-517_EGFP_+	EGFP	445	84	71
EGFP:524-543_EGFP_-	EGFP	4648	779	614
EGFP:526-545_EGFP_-	EGFP	796	307	178
EGFP:632-651_EGFP_+	EGFP	1118	207	102
EGFP:661-680_EGFP_+	EGFP	128	68	25
EGFP:671-690_EGFP_-	EGFP	278	297	132
EGFP:74-93_EGFP_+	EGFP	2127	546	450
EGFP:75-94_EGFP_+	EGFP	2620	408	206
EGFP:98-117_EGFP_-	EGFP	372	31	38
LacZ:104-123_LacZ_+	LacZ	817	203	112
LacZ:1040-1059_LacZ_-	LacZ	1672	270	140
LacZ:1049-1068_LacZ_-	LacZ	48	23	6
LacZ:1137-1156_LacZ_-	LacZ	1215	467	313
LacZ:1182-1201_LacZ_-	LacZ	291	118	18
LacZ:1220-1239_LacZ_-	LacZ	2561	607	431
LacZ:1241-1260_LacZ_+	LacZ	2702	595	334
LacZ:1253-1272_LacZ_-	LacZ	1369	699	375
LacZ:1310-1329_LacZ_+	LacZ	159	17	19
LacZ:1324-1343_LacZ_-	LacZ	711	210	186
LacZ:1336-1355_LacZ_-	LacZ	3242	461	333
LacZ:1394-1413_LacZ_-	LacZ	373	77	71
LacZ:1395-1414_LacZ_-	LacZ	4685	1139	705
LacZ:1445-1464_LacZ_-	LacZ	1480	481	203
LacZ:1446-1465_LacZ_+	LacZ	3447	522	367
LacZ:1449-1468_LacZ_+	LacZ	1370	119	79
LacZ:1480-1499_LacZ_-	LacZ	323	48	12
LacZ:1499-1518_LacZ_+	LacZ	1902	551	330
LacZ:150-169_LacZ_-	LacZ	203	231	289
LacZ:1534-1553_LacZ_+	LacZ	2663	585	342
LacZ:1535-1554_LacZ_-	LacZ	893	206	164
LacZ:1537-1556_LacZ_-	LacZ	701	214	61
LacZ:154-173_LacZ_+	LacZ	1088	127	128
LacZ:1542-1561_LacZ_-	LacZ	1076	243	151
LacZ:1578-1597_LacZ_-	LacZ	2409	556	456
LacZ:1585-1604_LacZ_-	LacZ	4205	780	391
LacZ:1588-1607_LacZ_-	LacZ	0	0	3
LacZ:1607-1626_LacZ_+	LacZ	3188	647	569
LacZ:1626-1645_LacZ_-	LacZ	853	198	205
LacZ:1627-1646_LacZ_-	LacZ	1860	671	639
LacZ:1629-1648_LacZ_-	LacZ	1367	252	181
LacZ:1631-1650_LacZ_-	LacZ	835	162	132
LacZ:1690-1709_LacZ_+	LacZ	900	133	50
LacZ:1749-1768_LacZ_+	LacZ	1829	265	209
LacZ:1763-1782_LacZ_-	LacZ	5273	669	409
LacZ:1798-1817_LacZ_-	LacZ	996	158	80
LacZ:180-199_LacZ_-	LacZ	1272	481	190
LacZ:1843-1862_LacZ_-	LacZ	8283	2506	1374
LacZ:185-204_LacZ_+	LacZ	1545	258	151
LacZ:1878-1897_LacZ_-	LacZ	1993	381	340
LacZ:1885-1904_LacZ_-	LacZ	479	184	65
LacZ:192-211_LacZ_-	LacZ	389	121	69
LacZ:1970-1989_LacZ_+	LacZ	154	18	11
LacZ:1987-2006_LacZ_-	LacZ	611	174	88
LacZ:199-218_LacZ_+	LacZ	725	197	107
LacZ:2007-2026_LacZ_+	LacZ	2070	362	242
LacZ:2045-2064_LacZ_+	LacZ	59	15	17
LacZ:2104-2123_LacZ_+	LacZ	1619	704	407
LacZ:2115-2134_LacZ_+	LacZ	990	167	111
LacZ:2116-2135_LacZ_+	LacZ	4534	992	636
LacZ:2131-2150_LacZ_+	LacZ	558	87	146
LacZ:2178-2197_LacZ_-	LacZ	694	136	48
LacZ:2216-2235_LacZ_+	LacZ	3207	760	375
LacZ:2253-2272_LacZ_-	LacZ	4	0	0
LacZ:23-42_LacZ_-	LacZ	1986	287	386
LacZ:2348-2367_LacZ_+	LacZ	5483	941	616
LacZ:2370-2389_LacZ_-	LacZ	711	205	104
LacZ:2398-2417_LacZ_+	LacZ	2247	283	206
LacZ:2410-2429_LacZ_+	LacZ	842	137	107
LacZ:2417-2436_LacZ_+	LacZ	1798	378	197
LacZ:2420-2439_LacZ_+	LacZ	99	20	53
LacZ:2506-2525_LacZ_+	LacZ	1046	179	80
LacZ:2545-2564_LacZ_-	LacZ	687	66	69
LacZ:2623-2642_LacZ_+	LacZ	1355	155	191
LacZ:2645-2664_LacZ_+	LacZ	0	2	3
LacZ:2651-2670_LacZ_+	LacZ	685	156	104
LacZ:2671-2690_LacZ_+	LacZ	1614	246	230
LacZ:2738-2757_LacZ_-	LacZ	1072	121	70
LacZ:2838-2857_LacZ_+	LacZ	917	268	92
LacZ:2877-2896_LacZ_-	LacZ	3236	666	454
LacZ:2915-2934_LacZ_+	LacZ	8828	2102	1698
LacZ:2926-2945_LacZ_-	LacZ	632	119	79
LacZ:2929-2948_LacZ_+	LacZ	1199	270	211
LacZ:2935-2954_LacZ_-	LacZ	1266	259	288
LacZ:2967-2986_LacZ_-	LacZ	646	114	67
LacZ:2980-2999_LacZ_-	LacZ	0	14	4
LacZ:2982-3001_LacZ_-	LacZ	339	94	40
LacZ:3000-3019_LacZ_-	LacZ	1294	247	180
LacZ:301-320_LacZ_-	LacZ	1007	189	119
LacZ:3015-3034_LacZ_+	LacZ	973	195	83
LacZ:3019-3038_LacZ_-	LacZ	276	40	22
LacZ:329-348_LacZ_+	LacZ	1980	459	237
LacZ:341-360_LacZ_+	LacZ	430	43	28
LacZ:412-431_LacZ_-	LacZ	3605	748	548
LacZ:447-466_LacZ_+	LacZ	2706	447	281
LacZ:448-467_LacZ_+	LacZ	891	171	148
LacZ:454-473_LacZ_+	LacZ	944	128	148
LacZ:605-624_LacZ_-	LacZ	2404	594	429
LacZ:617-636_LacZ_-	LacZ	908	134	99
LacZ:645-664_LacZ_-	LacZ	841	170	99
LacZ:779-798_LacZ_+	LacZ	1783	219	123
LacZ:828-847_LacZ_+	LacZ	187	41	12
LacZ:860-879_LacZ_-	LacZ	88	90	34
LacZ:863-882_LacZ_-	LacZ	2029	450	169
LacZ:917-936_LacZ_+	LacZ	2665	308	190
LacZ:983-1002_LacZ_+	LacZ	3195	617	322
chr10:100018782-100018801_LOXL4_-	LOXL4	578	67	51
chr10:100020692-100020711_LOXL4_+	LOXL4	2553	310	163
chr10:100021824-100021843_LOXL4_+	LOXL4	673	100	45
chr10:100022508-100022527_LOXL4_-	LOXL4	2594	591	327
chr10:100159861-100159880_PYROXD2_-	PYROXD2	6	0	1
chr10:100167701-100167720_PYROXD2_+	PYROXD2	308	53	17
chr10:100170704-100170723_PYROXD2_-	PYROXD2	1673	196	184
chr10:100174810-100174829_PYROXD2_-	PYROXD2	1395	204	70
chr10:100190992-100191011_HPS1_-	HPS1	1669	201	117
chr10:100193745-100193764_HPS1_-	HPS1	90	19	7
chr10:100195063-100195082_HPS1_+	HPS1	1344	197	99
chr10:100195452-100195471_HPS1_+	HPS1	718	88	68
chr10:100374687-100374706_HPSE2_-	HPSE2	3675	613	400
chr10:100380404-100380423_HPSE2_-	HPSE2	96	2	3
chr10:100481403-100481422_HPSE2_+	HPSE2	371	39	16
chr10:100992236-100992255_HPSE2_-	HPSE2	3685	755	544
chr10:101090142-101090161_CNNM1_-	CNNM1	595	58	37
chr10:101117275-101117294_CNNM1_+	CNNM1	1537	272	119
chr10:101120652-101120671_CNNM1_-	CNNM1	1847	233	139
chr10:101122123-101122142_CNNM1_-	CNNM1	700	75	67
chr10:101165893-101165912_GOT1_-	GOT1	1409	310	145
chr10:101166487-101166506_GOT1_-	GOT1	948	98	60
chr10:101180419-101180438_GOT1_+	GOT1	1201	70	129
chr10:101190298-101190317_GOT1_-	GOT1	711	252	34
chr10:101292969-101292988_NKX2-3_+	NKX2-3	1560	459	233
chr10:101293158-101293177_NKX2-3_-	NKX2-3	404	105	38
chr10:101295178-101295197_NKX2-3_+	NKX2-3	3886	697	470
chr10:101295253-101295272_NKX2-3_+	NKX2-3	1418	168	126
chr10:101370660-101370679_SLC25A28_+	SLC25A28	930	58	34
chr10:101372302-101372321_SLC25A28_-	SLC25A28	637	64	24
chr10:101373600-101373619_SLC25A28_-	SLC25A28	1777	60	37
chr10:101379989-101380008_SLC25A28_-	SLC25A28	3436	182	265
chr10:101419715-101419734_ENTPD7_-	ENTPD7	1429	173	112
chr10:101421232-101421251_ENTPD7_-	ENTPD7	335	37	4
chr10:101439183-101439202_ENTPD7_+	ENTPD7	3458	615	666
chr10:101439589-101439608_ENTPD7_-	ENTPD7	1512	169	144
chr10:101486774-101486793_COX15_-	COX15	1770	31	33
chr10:101487298-101487317_COX15_-	COX15	84	62	3
chr10:101489352-101489371_COX15_-	COX15	487	50	6
chr10:101491766-101491785_COX15_+	COX15	2942	378	231
chr10:101492141-101492160_CUTC_+	CUTC	349	96	40
chr10:101503808-101503827_CUTC_+	CUTC	4967	990	728
chr10:101507017-101507036_CUTC_-	CUTC	292	77	35
chr10:101514350-101514369_CUTC_-	CUTC	1131	176	114
chr10:101544467-101544486_ABCC2_-	ABCC2	542	45	25
chr10:101552011-101552030_ABCC2_+	ABCC2	952	60	14
chr10:101553321-101553340_ABCC2_+	ABCC2	1547	166	115
chr10:101553677-101553696_ABCC2_-	ABCC2	69	53	7
chr10:101657889-101657908_DNMBP_+	DNMBP	258	105	83
chr10:101659729-101659748_DNMBP_+	DNMBP	885	137	36
chr10:101668842-101668861_DNMBP_+	DNMBP	110	80	26
chr10:101716860-101716879_DNMBP_+	DNMBP	681	254	187
chr10:101825092-101825111_CPN1_+	CPN1	1377	212	187
chr10:101829583-101829602_CPN1_-	CPN1	140	7	10
chr10:101835817-101835836_CPN1_-	CPN1	1684	376	222
chr10:101841286-101841305_CPN1_+	CPN1	1670	149	152
chr10:101912077-101912096_ERLIN1_+	ERLIN1	1233	96	36
chr10:101914619-101914638_ERLIN1_-	ERLIN1	2823	459	310
chr10:101945269-101945288_ERLIN1_+	ERLIN1	94	62	11
chr10:101945305-101945324_ERLIN1_+	ERLIN1	3684	170	116
chr10:101977825-101977844_CHUK_-	CHUK	1560	285	88
chr10:101978767-101978786_CHUK_-	CHUK	481	21	22
chr10:101982625-101982644_CHUK_-	CHUK	268	23	12
chr10:101989222-101989241_CHUK_-	CHUK	2111	163	91
chr10:102039905-102039924_BLOC1S2_-	BLOC1S2	3552	888	773
chr10:102045942-102045961_BLOC1S2_+	BLOC1S2	5087	588	444
chr10:102045947-102045966_BLOC1S2_-	BLOC1S2	2770	430	491
chr10:102045959-102045978_BLOC1S2_-	BLOC1S2	1318	201	174
chr10:102058398-102058417_PKD2L1_-	PKD2L1	83	2	9
chr10:102059414-102059433_PKD2L1_+	PKD2L1	328	38	52
chr10:102088999-102089018_PKD2L1_+	PKD2L1	2114	265	178
chr10:102089733-102089752_PKD2L1_-	PKD2L1	715	69	44
chr10:102107863-102107882_SCD_-	SCD	1260	26	14
chr10:102112187-102112206_SCD_-	SCD	80	0	2
chr10:102114247-102114266_SCD_+	SCD	439	8	4
chr10:102116488-102116507_SCD_-	SCD	977	0	1
chr10:102239748-102239767_WNT8B_+	WNT8B	723	124	63
chr10:102240850-102240869_WNT8B_+	WNT8B	2251	306	117
chr10:102241751-102241770_WNT8B_+	WNT8B	406	40	15
chr10:102242228-102242247_WNT8B_+	WNT8B	778	24	32
chr10:102268781-102268800_SEC31B_-	SEC31B	2816	249	145
chr10:102269108-102269127_SEC31B_-	SEC31B	1433	347	152
chr10:102275877-102275896_SEC31B_-	SEC31B	975	158	70
chr10:102276614-102276633_SEC31B_+	SEC31B	5805	730	518
chr10:102286139-102286158_NDUFB8_+	NDUFB8	569	81	73
chr10:102286760-102286779_NDUFB8_+	NDUFB8	246	9	6
chr10:102289235-102289254_NDUFB8_-	NDUFB8	1332	122	69
chr10:102289539-102289558_NDUFB8_-	NDUFB8	225	21	32
chr10:102295845-102295864_HIF1AN_-	HIF1AN	466	85	25
chr10:102296319-102296338_HIF1AN_+	HIF1AN	366	31	32
chr10:102300479-102300498_HIF1AN_+	HIF1AN	4849	269	285
chr10:102304791-102304810_HIF1AN_-	HIF1AN	252	64	49
chr10:102506046-102506065_PAX2_-	PAX2	917	202	184
chr10:102509563-102509582_PAX2_-	PAX2	134	38	34
chr10:102510457-102510476_PAX2_+	PAX2	1663	413	214
chr10:102539327-102539346_PAX2_-	PAX2	1543	434	217
chr10:102672934-102672953_FAM178A_-	FAM178A	1194	115	91
chr10:102676873-102676892_FAM178A_+	FAM178A	314	33	7
chr10:102678172-102678191_FAM178A_-	FAM178A	493	34	31
chr10:102684021-102684040_FAM178A_+	FAM178A	570	16	14
chr10:102732696-102732715_SEMA4G_-	SEMA4G	2639	214	80
chr10:102732891-102732910_SEMA4G_+	SEMA4G	3555	727	217
chr10:102737439-102737458_SEMA4G_-	SEMA4G	837	231	79
chr10:102738118-102738137_SEMA4G_-	SEMA4G	83	50	11
chr10:102746548-102746567_MRPL43_-	MRPL43	397	33	0
chr10:102746907-102746926_MRPL43_-	MRPL43	974	38	40
chr10:102747151-102747170_MRPL43_-	MRPL43	5460	496	316
chr10:102747189-102747208_MRPL43_-	MRPL43	1801	61	63
chr10:102748218-102748237_C10orf2_-	C10orf2	431	25	17
chr10:102749519-102749538_C10orf2_+	C10orf2	2283	201	141
chr10:102750632-102750651_C10orf2_+	C10orf2	875	45	33
chr10:102753127-102753146_C10orf2_+	C10orf2	124	25	6
chr10:102762449-102762468_LZTS2_-	LZTS2	1778	237	131
chr10:102763622-102763641_LZTS2_+	LZTS2	1710	129	101
chr10:102765406-102765425_LZTS2_+	LZTS2	769	164	80
chr10:102766688-102766707_LZTS2_+	LZTS2	897	27	48
chr10:102782042-102782061_PDZD7_+	PDZD7	441	16	42
chr10:102783195-102783214_PDZD7_-	PDZD7	638	108	74
chr10:102783744-102783763_PDZD7_-	PDZD7	897	84	59
chr10:102789793-102789812_PDZD7_+	PDZD7	1467	138	81
chr10:102794474-102794493_SFXN3_+	SFXN3	1627	194	135
chr10:102795356-102795375_SFXN3_+	SFXN3	398	40	25
chr10:102795832-102795851_SFXN3_-	SFXN3	1931	329	158
chr10:102796297-102796316_SFXN3_+	SFXN3	488	17	8
chr10:102822683-102822702_KAZALD1_+	KAZALD1	1327	103	89
chr10:102824133-102824152_KAZALD1_+	KAZALD1	1976	224	176
chr10:102824379-102824398_KAZALD1_-	KAZALD1	123	31	14
chr10:102824620-102824639_KAZALD1_+	KAZALD1	157	50	24
chr10:102849319-102849338_TLX1NB_-	TLX1NB	473	125	101
chr10:102849381-102849400_TLX1NB_-	TLX1NB	1889	168	125
chr10:102849462-102849481_TLX1NB_+	TLX1NB	803	305	176
chr10:102849633-102849652_TLX1NB_+	TLX1NB	2219	450	263
chr10:102891311-102891330_TLX1_+	TLX1	403	69	104
chr10:102891455-102891474_TLX1_+	TLX1	266	74	17
chr10:102894119-102894138_TLX1_-	TLX1	500	153	110
chr10:102896631-102896650_TLX1_+	TLX1	484	69	23
chr10:102987038-102987057_LBX1_-	LBX1	171	17	5
chr10:102987065-102987084_LBX1_-	LBX1	1059	245	106
chr10:102988370-102988389_LBX1_-	LBX1	292	92	59
chr10:102988560-102988579_LBX1_-	LBX1	445	75	64
chr10:103113951-103113970_BTRC_-	BTRC	442	82	40
chr10:103190159-103190178_BTRC_-	BTRC	4806	580	205
chr10:103221778-103221797_BTRC_-	BTRC	1304	247	106
chr10:103281481-103281500_BTRC_+	BTRC	156	67	27
chr10:103344533-103344552_POLL_+	POLL	965	100	55
chr10:103345075-103345094_POLL_-	POLL	114	14	3
chr10:103345840-103345859_POLL_+	POLL	484	35	35
chr10:103347028-103347047_POLL_-	POLL	852	123	28
chr10:103354437-103354456_DPCD_+	DPCD	372	38	20
chr10:103360531-103360550_DPCD_-	DPCD	645	138	61
chr10:103368670-103368689_DPCD_-	DPCD	3967	922	460
chr10:103369189-103369208_DPCD_+	DPCD	548	72	26
chr10:103427645-103427664_FBXW4_-	FBXW4	996	240	164
chr10:103432674-103432693_FBXW4_-	FBXW4	4934	1250	924
chr10:103433302-103433321_FBXW4_+	FBXW4	3310	414	316
chr10:1034446-1034465_GTPBP4_+	GTPBP4	1601	63	79
chr10:103454181-103454200_FBXW4_-	FBXW4	209	50	25
chr10:103531315-103531334_FGF8_-	FGF8	596	227	192
chr10:103534507-103534526_FGF8_-	FGF8	714	78	96
chr10:103534960-103534979_FGF8_-	FGF8	631	58	20
chr10:103535619-103535638_FGF8_+	FGF8	3878	635	514
chr10:103541585-103541604_NPM3_-	NPM3	77	7	14
chr10:103542059-103542078_NPM3_+	NPM3	2235	286	138
chr10:103542301-103542320_NPM3_-	NPM3	515	54	16
chr10:103543121-103543140_NPM3_+	NPM3	1244	81	95
chr10:103567583-103567602_MGEA5_-	MGEA5	711	156	79
chr10:103569958-103569977_MGEA5_+	MGEA5	917	146	79
chr10:103572799-103572818_MGEA5_-	MGEA5	1065	214	153
chr10:103577704-103577723_MGEA5_-	MGEA5	642	64	20
chr10:103588165-103588184_KCNIP2_-	KCNIP2	1739	168	135
chr10:103588443-103588462_KCNIP2_-	KCNIP2	1098	117	75
chr10:103588907-103588926_KCNIP2_+	KCNIP2	4434	844	525
chr10:103599534-103599553_KCNIP2_-	KCNIP2	79	6	17
chr10:103784906-103784925_C10orf76_+	C10orf76	1498	76	70
chr10:103789434-103789453_C10orf76_+	C10orf76	51	3	0
chr10:103793066-103793085_C10orf76_+	C10orf76	1097	69	30
chr10:103799865-103799884_C10orf76_-	C10orf76	619	28	19
chr10:103825925-103825944_HPS6_-	HPS6	6581	901	693
chr10:103826116-103826135_HPS6_-	HPS6	3964	804	674
chr10:103826313-103826332_HPS6_-	HPS6	1522	141	125
chr10:103827277-103827296_HPS6_-	HPS6	140	60	6
chr10:103870411-103870430_LDB1_-	LDB1	2601	334	228
chr10:103870711-103870730_LDB1_-	LDB1	244	37	12
chr10:103870828-103870847_LDB1_-	LDB1	1183	198	156
chr10:103871021-103871040_LDB1_-	LDB1	5231	727	626
chr10:103892949-103892968_PPRC1_+	PPRC1	1186	68	57
chr10:103897755-103897774_PPRC1_-	PPRC1	985	78	44
chr10:103898508-103898527_PPRC1_-	PPRC1	2270	98	59
chr10:103898669-103898688_PPRC1_-	PPRC1	897	24	13
chr10:103912236-103912255_NOLC1_+	NOLC1	4744	88	47
chr10:103916970-103916989_NOLC1_+	NOLC1	130	33	1
chr10:103917217-103917236_NOLC1_-	NOLC1	667	18	18
chr10:103917961-103917980_NOLC1_-	NOLC1	579	32	30
chr10:103986353-103986372_ELOVL3_-	ELOVL3	1046	135	73
chr10:103987438-103987457_ELOVL3_+	ELOVL3	734	75	50
chr10:103988208-103988227_ELOVL3_+	ELOVL3	148	73	6
chr10:103988874-103988893_ELOVL3_+	ELOVL3	1687	147	155
chr10:103990573-103990592_PITX3_-	PITX3	3843	664	430
chr10:103991332-103991351_PITX3_+	PITX3	3451	615	365
chr10:103991772-103991791_PITX3_+	PITX3	223	69	8
chr10:103991817-103991836_PITX3_+	PITX3	275	76	32
chr10:104018751-104018770_GBF1_+	GBF1	252	79	77
chr10:104019825-104019844_GBF1_-	GBF1	2289	388	226
chr10:104103907-104103926_GBF1_-	GBF1	567	10	2
chr10:104111100-104111119_GBF1_-	GBF1	1481	42	49
chr10:104156059-104156078_NFKB2_-	NFKB2	1632	262	240
chr10:104156218-104156237_NFKB2_-	NFKB2	1630	236	216
chr10:104156573-104156592_NFKB2_-	NFKB2	2369	223	98
chr10:104156675-104156694_NFKB2_+	NFKB2	421	60	32
chr10:104173876-104173895_PSD_+	PSD	1987	232	172
chr10:104174848-104174867_PSD_+	PSD	946	121	60
chr10:104175837-104175856_PSD_+	PSD	707	41	46
chr10:104176173-104176192_PSD_-	PSD	2370	473	276
chr10:104180893-104180912_FBXL15_+	FBXL15	1103	120	42
chr10:104181127-104181146_FBXL15_-	FBXL15	0	11	20
chr10:104181887-104181906_FBXL15_-	FBXL15	2162	233	337
chr10:104182651-104182670_FBXL15_+	FBXL15	1053	110	73
chr10:104183920-104183939_CUEDC2_-	CUEDC2	2463	388	229
chr10:104184023-104184042_CUEDC2_-	CUEDC2	15758	2331	1741
chr10:104184389-104184408_CUEDC2_+	CUEDC2	2328	402	251
chr10:104184885-104184904_CUEDC2_-	CUEDC2	2781	242	256
chr10:104210666-104210685_C10orf95_+	C10orf95	438	123	39
chr10:104210783-104210802_C10orf95_+	C10orf95	193	7	21
chr10:1042108-1042127_GTPBP4_+	GTPBP4	1173	1	5
chr10:104211164-104211183_C10orf95_+	C10orf95	1892	178	154
chr10:104211192-104211211_C10orf95_-	C10orf95	997	272	213
chr10:104228805-104228824_TMEM180_-	TMEM180	62	90	55
chr10:104230569-104230588_TMEM180_-	TMEM180	1980	546	307
chr10:104231083-104231102_TMEM180_-	TMEM180	2559	294	279
chr10:104232671-104232690_TMEM180_+	TMEM180	803	55	20
chr10:104241764-104241783_ACTR1A_+	ACTR1A	1028	82	28
chr10:104242770-104242789_ACTR1A_+	ACTR1A	612	6	13
chr10:104244111-104244130_ACTR1A_-	ACTR1A	3591	119	123
chr10:104247999-104248018_ACTR1A_-	ACTR1A	217	9	4
chr10:104263980-104263999_SUFU_-	SUFU	494	44	4
chr10:104269028-104269047_SUFU_-	SUFU	669	118	76
chr10:104309814-104309833_SUFU_+	SUFU	2186	340	306
chr10:1043227-1043246_GTPBP4_+	GTPBP4	1179	12	8
chr10:104352406-104352425_SUFU_+	SUFU	160	44	22
chr10:104404462-104404481_TRIM8_+	TRIM8	3579	768	411
chr10:104414478-104414497_TRIM8_+	TRIM8	418	58	13
chr10:104414953-104414972_TRIM8_+	TRIM8	921	221	107
chr10:104416059-104416078_TRIM8_-	TRIM8	246	73	47
chr10:104445584-104445603_ARL3_-	ARL3	2323	252	238
chr10:104445608-104445627_ARL3_+	ARL3	2301	297	205
chr10:104465136-104465155_ARL3_+	ARL3	2290	372	311
chr10:104465162-104465181_ARL3_+	ARL3	2628	379	267
chr10:104486437-104486456_SFXN2_+	SFXN2	207	12	31
chr10:104486870-104486889_SFXN2_+	SFXN2	3157	483	348
chr10:104488179-104488198_SFXN2_+	SFXN2	933	134	135
chr10:104489111-104489130_SFXN2_-	SFXN2	2234	143	229
chr10:1044969-1044988_GTPBP4_-	GTPBP4	601	11	2
chr10:104557792-104557811_WBP1L_+	WBP1L	2889	255	181
chr10:104569649-104569668_WBP1L_-	WBP1L	398	47	43
chr10:104572794-104572813_WBP1L_-	WBP1L	2454	408	229
chr10:104573028-104573047_WBP1L_+	WBP1L	114	2	10
chr10:104592777-104592796_CYP17A1_+	CYP17A1	877	97	60
chr10:104594565-104594584_CYP17A1_-	CYP17A1	852	93	55
chr10:104595062-104595081_CYP17A1_-	CYP17A1	792	64	106
chr10:104597098-104597117_CYP17A1_+	CYP17A1	23	11	2
chr10:104614057-104614076_C10orf32_+	C10orf32	630	83	52
chr10:104614078-104614097_C10orf32_+	C10orf32	702	76	43
chr10:104614136-104614155_C10orf32_+	C10orf32	3852	688	470
chr10:104620088-104620107_C10orf32_-	C10orf32	465	33	9
chr10:104629572-104629591_AS3MT_+	AS3MT	177	100	49
chr10:104629947-104629966_AS3MT_+	AS3MT	362	67	41
chr10:104632197-104632216_AS3MT_+	AS3MT	1308	251	51
chr10:104632934-104632953_AS3MT_+	AS3MT	1989	475	370
chr10:104678296-104678315_CNNM2_-	CNNM2	3246	412	163
chr10:104809470-104809489_CNNM2_+	CNNM2	604	134	131
chr10:104816682-104816701_CNNM2_-	CNNM2	541	73	26
chr10:104828474-104828493_CNNM2_-	CNNM2	56	37	42
chr10:104859727-104859746_NT5C2_+	NT5C2	1915	120	53
chr10:104865489-104865508_NT5C2_+	NT5C2	423	15	5
chr10:104866370-104866389_NT5C2_+	NT5C2	262	85	34
chr10:104899211-104899230_NT5C2_-	NT5C2	676	114	78
chr10:105037103-105037122_INA_-	INA	3081	786	606
chr10:105037714-105037733_INA_-	INA	1410	77	108
chr10:105046854-105046873_INA_-	INA	221	24	36
chr10:105048251-105048270_INA_-	INA	684	119	22
chr10:105110589-105110608_PCGF6_+	PCGF6	228	3	13
chr10:105110697-105110716_PCGF6_-	PCGF6	426	75	50
chr10:105110698-105110717_PCGF6_+	PCGF6	0	46	19
chr10:105110817-105110836_PCGF6_-	PCGF6	144	14	4
chr10:105128144-105128163_TAF5_-	TAF5	217	26	28
chr10:105133251-105133270_TAF5_-	TAF5	290	0	0
chr10:105138129-105138148_TAF5_+	TAF5	627	4	8
chr10:105139507-105139526_TAF5_+	TAF5	4323	104	66
chr10:105152177-105152196_USMG5_-	USMG5	220	26	4
chr10:105158210-105158229_PDCD11_-	PDCD11	509	20	2
chr10:105163021-105163040_PDCD11_+	PDCD11	0	0	2
chr10:105164839-105164858_PDCD11_+	PDCD11	1054	40	19
chr10:105165826-105165845_PDCD11_-	PDCD11	989	48	24
chr10:105207059-105207078_CALHM2_-	CALHM2	1747	149	123
chr10:105207115-105207134_CALHM2_+	CALHM2	1038	131	94
chr10:105209179-105209198_CALHM2_-	CALHM2	2830	434	163
chr10:105209269-105209288_CALHM2_-	CALHM2	4487	891	614
chr10:105215038-105215057_CALHM1_+	CALHM1	764	159	57
chr10:105215330-105215349_CALHM1_-	CALHM1	1185	205	142
chr10:105218305-105218324_CALHM1_+	CALHM1	435	89	110
chr10:105218424-105218443_CALHM1_-	CALHM1	1084	140	110
chr10:105232958-105232977_CALHM3_+	CALHM3	5426	753	494
chr10:105236244-105236263_CALHM3_+	CALHM3	395	124	57
chr10:105238515-105238534_CALHM3_-	CALHM3	0	18	1
chr10:105238633-105238652_CALHM3_-	CALHM3	878	180	127
chr10:105254181-105254200_NEURL_-	NEURL	1772	145	176
chr10:105330733-105330752_NEURL_+	NEURL	2823	414	290
chr10:105331470-105331489_NEURL_-	NEURL	1574	254	193
chr10:105344896-105344915_NEURL_-	NEURL	2688	346	221
chr10:105657327-105657346_OBFC1_+	OBFC1	345	52	36
chr10:105658722-105658741_OBFC1_+	OBFC1	1236	4	16
chr10:105664902-105664921_OBFC1_-	OBFC1	1096	0	0
chr10:105677325-105677344_OBFC1_-	OBFC1	4540	173	155
chr10:105727609-105727628_SLK_+	SLK	502	24	2
chr10:105759050-105759069_SLK_+	SLK	539	50	44
chr10:105761234-105761253_SLK_+	SLK	607	13	23
chr10:105763200-105763219_SLK_-	SLK	0	1	1
chr10:105830245-105830264_COL17A1_+	COL17A1	376	38	84
chr10:105833961-105833980_COL17A1_+	COL17A1	519	64	62
chr10:105836146-105836165_COL17A1_-	COL17A1	1576	298	222
chr10:105837228-105837247_COL17A1_-	COL17A1	40	40	31
chr10:105881929-105881948_SFR1_+	SFR1	804	90	74
chr10:105882801-105882820_SFR1_-	SFR1	83	26	20
chr10:105883830-105883849_SFR1_+	SFR1	95	18	1
chr10:105885324-105885343_SFR1_-	SFR1	160	7	6
chr10:106014674-106014693_GSTO1_+	GSTO1	979	180	96
chr10:106015000-106015019_GSTO1_+	GSTO1	1124	94	48
chr10:106019465-106019484_GSTO1_+	GSTO1	400	91	61
chr10:106025914-106025933_GSTO1_-	GSTO1	304	41	10
chr10:106034681-106034700_GSTO2_+	GSTO2	0	5	6
chr10:106037786-106037805_GSTO2_+	GSTO2	561	65	56
chr10:106039124-106039143_GSTO2_+	GSTO2	869	90	51
chr10:106057408-106057427_GSTO2_-	GSTO2	3334	661	405
chr10:106074363-106074382_ITPRIP_-	ITPRIP	2028	489	217
chr10:106075251-106075270_ITPRIP_-	ITPRIP	862	194	182
chr10:106075484-106075503_ITPRIP_-	ITPRIP	4353	1094	710
chr10:106075803-106075822_ITPRIP_-	ITPRIP	139	26	10
chr10:106113643-106113662_CCDC147_+	CCDC147	888	87	40
chr10:106118299-106118318_CCDC147_+	CCDC147	239	22	45
chr10:106121819-106121838_CCDC147_+	CCDC147	697	89	45
chr10:106124487-106124506_CCDC147_+	CCDC147	1779	191	130
chr10:106401564-106401583_SORCS3_-	SORCS3	9054	1245	760
chr10:106602593-106602612_SORCS3_+	SORCS3	849	87	88
chr10:1066749-1066768_IDI2_+	IDI2	576	25	23
chr10:106675654-106675673_SORCS3_-	SORCS3	502	158	87
chr10:1066758-1066777_IDI2_-	IDI2	541	96	38
chr10:106737098-106737117_SORCS3_+	SORCS3	38	11	2
chr10:1068651-1068670_IDI2_-	IDI2	476	29	17
chr10:1070556-1070575_IDI2_-	IDI2	337	102	39
chr10:108489817-108489836_SORCS1_-	SORCS1	2846	325	200
chr10:108521373-108521392_SORCS1_-	SORCS1	1020	278	127
chr10:108716300-108716319_SORCS1_-	SORCS1	558	126	58
chr10:1088574-1088593_IDI1_-	IDI1	358	23	25
chr10:1088633-1088652_IDI1_-	IDI1	860	65	23
chr10:108923970-108923989_SORCS1_+	SORCS1	1058	63	51
chr10:1094813-1094832_IDI1_+	IDI1	2153	475	334
chr10:1094823-1094842_IDI1_+	IDI1	336	20	9
chr10:111652796-111652815_XPNPEP1_+	XPNPEP1	645	129	97
chr10:111667447-111667466_XPNPEP1_+	XPNPEP1	333	80	44
chr10:111674778-111674797_XPNPEP1_-	XPNPEP1	1887	225	291
chr10:111683162-111683181_XPNPEP1_+	XPNPEP1	2246	350	148
chr10:1118173-1118192_WDR37_+	WDR37	49	29	12
chr10:111860432-111860451_ADD3_-	ADD3	0	2	1
chr10:111876048-111876067_ADD3_-	ADD3	1779	236	157
chr10:111878425-111878444_ADD3_-	ADD3	488	156	45
chr10:111878976-111878995_ADD3_-	ADD3	127	34	10
chr10:111967588-111967607_MXI1_+	MXI1	782	127	60
chr10:111988030-111988049_MXI1_+	MXI1	2490	372	242
chr10:112004583-112004602_MXI1_+	MXI1	26	11	1
chr10:112039707-112039726_MXI1_-	MXI1	198	49	64
chr10:112053965-112053984_SMNDC1_+	SMNDC1	273	1	0
chr10:112055034-112055053_SMNDC1_-	SMNDC1	355	0	4
chr10:112057366-112057385_SMNDC1_-	SMNDC1	627	250	139
chr10:112057376-112057395_SMNDC1_+	SMNDC1	1410	159	43
chr10:11207633-11207652_CELF2_-	CELF2	1070	114	37
chr10:112258240-112258259_DUSP5_-	DUSP5	4233	487	266
chr10:112262592-112262611_DUSP5_-	DUSP5	4231	466	299
chr10:112266794-112266813_DUSP5_+	DUSP5	1629	142	128
chr10:112269895-112269914_DUSP5_+	DUSP5	885	108	106
chr10:112335124-112335143_SMC3_+	SMC3	877	49	6
chr10:112341759-112341778_SMC3_+	SMC3	732	6	7
chr10:112342358-112342377_SMC3_+	SMC3	368	4	5
chr10:112343221-112343240_SMC3_+	SMC3	0	0	0
chr10:1123866-1123885_WDR37_-	WDR37	2372	828	615
chr10:112404224-112404243_RBM20_+	RBM20	680	146	96
chr10:112540948-112540967_RBM20_-	RBM20	347	35	16
chr10:112544111-112544130_RBM20_-	RBM20	1515	190	159
chr10:112544574-112544593_RBM20_+	RBM20	6257	1413	953
chr10:1126395-1126414_WDR37_+	WDR37	3798	1133	490
chr10:112641100-112641119_PDCD4_+	PDCD4	2622	285	260
chr10:112647478-112647497_PDCD4_+	PDCD4	2878	460	261
chr10:112649302-112649321_PDCD4_-	PDCD4	2079	339	162
chr10:112650339-112650358_PDCD4_+	PDCD4	2971	310	161
chr10:112660102-112660121_BBIP1_+	BBIP1	1257	206	119
chr10:112660103-112660122_BBIP1_+	BBIP1	153	39	29
chr10:112661283-112661302_BBIP1_+	BBIP1	910	224	53
chr10:112661318-112661337_BBIP1_-	BBIP1	2396	457	158
chr10:112724161-112724180_SHOC2_+	SHOC2	2941	54	42
chr10:112745426-112745445_SHOC2_+	SHOC2	1015	4	3
chr10:112760185-112760204_SHOC2_-	SHOC2	3202	518	354
chr10:112764433-112764452_SHOC2_-	SHOC2	360	6	4
chr10:112837829-112837848_ADRA2A_+	ADRA2A	2438	517	498
chr10:112838301-112838320_ADRA2A_-	ADRA2A	1897	191	104
chr10:112838310-112838329_ADRA2A_+	ADRA2A	65	38	22
chr10:112838313-112838332_ADRA2A_+	ADRA2A	1154	95	67
chr10:1130411-1130430_WDR37_-	WDR37	1412	446	354
chr10:11308636-11308655_CELF2_-	CELF2	1257	197	114
chr10:11312720-11312739_CELF2_+	CELF2	65	0	1
chr10:11330475-11330494_CELF2_+	CELF2	644	106	105
chr10:113933581-113933600_GPAM_-	GPAM	609	153	90
chr10:113937769-113937788_GPAM_+	GPAM	998	161	147
chr10:113940285-113940304_GPAM_-	GPAM	185	23	9
chr10:113941449-113941468_GPAM_-	GPAM	5477	859	592
chr10:114043483-114043502_TECTB_+	TECTB	2267	323	305
chr10:114044380-114044399_TECTB_-	TECTB	200	59	12
chr10:114045838-114045857_TECTB_-	TECTB	903	181	121
chr10:114046085-114046104_TECTB_-	TECTB	1961	336	163
chr10:114154784-114154803_ACSL5_-	ACSL5	112	15	10
chr10:114158654-114158673_ACSL5_+	ACSL5	2775	314	228
chr10:114164543-114164562_ACSL5_+	ACSL5	893	96	72
chr10:114168231-114168250_ACSL5_-	ACSL5	1885	103	111
chr10:114200325-114200344_ZDHHC6_+	ZDHHC6	164	72	22
chr10:114201993-114202012_ZDHHC6_+	ZDHHC6	958	121	68
chr10:114203282-114203301_ZDHHC6_+	ZDHHC6	1034	136	101
chr10:114204949-114204968_ZDHHC6_+	ZDHHC6	1112	172	49
chr10:114207185-114207204_VTI1A_+	VTI1A	520	46	60
chr10:114298061-114298080_VTI1A_+	VTI1A	559	58	14
chr10:114428736-114428755_VTI1A_+	VTI1A	912	137	80
chr10:114575091-114575110_VTI1A_+	VTI1A	1139	236	201
chr10:114710622-114710641_TCF7L2_-	TCF7L2	576	256	78
chr10:114710981-114711000_TCF7L2_-	TCF7L2	711	132	54
chr10:114711241-114711260_TCF7L2_+	TCF7L2	750	194	78
chr10:114799805-114799824_TCF7L2_-	TCF7L2	1708	288	189
chr10:115312926-115312945_HABP2_+	HABP2	1439	114	84
chr10:115334057-115334076_HABP2_-	HABP2	24	8	50
chr10:115335699-115335718_HABP2_-	HABP2	6685	862	432
chr10:115336923-115336942_HABP2_+	HABP2	599	185	82
chr10:11535176-11535195_USP6NL_-	USP6NL	2939	509	317
chr10:115380365-115380384_NRAP_-	NRAP	129	66	21
chr10:115417221-115417240_NRAP_+	NRAP	1490	167	67
chr10:115422452-115422471_NRAP_-	NRAP	364	24	32
chr10:115423577-115423596_NRAP_+	NRAP	674	77	50
chr10:11543153-11543172_USP6NL_+	USP6NL	707	103	127
chr10:115457341-115457360_CASP7_-	CASP7	362	74	37
chr10:115480815-115480834_CASP7_+	CASP7	715	34	29
chr10:115481426-115481445_CASP7_+	CASP7	3356	507	483
chr10:115485227-115485246_CASP7_+	CASP7	1445	70	47
chr10:115526437-115526456_PLEKHS1_+	PLEKHS1	939	84	54
chr10:115527191-115527210_PLEKHS1_+	PLEKHS1	996	145	96
chr10:115529596-115529615_PLEKHS1_+	PLEKHS1	990	388	197
chr10:115534714-115534733_PLEKHS1_-	PLEKHS1	1680	293	214
chr10:115605480-115605499_DCLRE1A_+	DCLRE1A	577	66	42
chr10:115607069-115607088_DCLRE1A_+	DCLRE1A	260	79	51
chr10:115610268-115610287_DCLRE1A_+	DCLRE1A	1108	93	133
chr10:115612528-115612547_DCLRE1A_-	DCLRE1A	1162	170	128
chr10:115614680-115614699_NHLRC2_-	NHLRC2	500	37	14
chr10:115636615-115636634_NHLRC2_-	NHLRC2	129	1	1
chr10:115644009-115644028_NHLRC2_+	NHLRC2	52	0	0
chr10:115657908-115657927_NHLRC2_-	NHLRC2	218	4	1
chr10:11567441-11567460_USP6NL_-	USP6NL	196	65	10
chr10:11569558-11569577_USP6NL_-	USP6NL	1523	213	100
chr10:115804013-115804032_ADRB1_-	ADRB1	611	79	23
chr10:115804040-115804059_ADRB1_+	ADRB1	0	0	0
chr10:115804139-115804158_ADRB1_-	ADRB1	263	150	100
chr10:115804434-115804453_ADRB1_+	ADRB1	526	125	60
chr10:115904258-115904277_C10orf118_-	C10orf118	301	43	58
chr10:115905502-115905521_C10orf118_-	C10orf118	360	22	16
chr10:115910871-115910890_C10orf118_-	C10orf118	866	83	38
chr10:115922804-115922823_C10orf118_-	C10orf118	488	64	49
chr10:116013427-116013446_VWA2_-	VWA2	1429	257	168
chr10:116014763-116014782_VWA2_+	VWA2	2467	465	143
chr10:116021025-116021044_VWA2_+	VWA2	132	9	25
chr10:116032597-116032616_VWA2_+	VWA2	261	98	44
chr10:116075432-116075451_AFAP1L2_-	AFAP1L2	2266	622	207
chr10:116082976-116082995_AFAP1L2_+	AFAP1L2	314	78	11
chr10:116091629-116091648_AFAP1L2_-	AFAP1L2	322	73	97
chr10:116100416-116100435_AFAP1L2_-	AFAP1L2	1660	286	166
chr10:116331095-116331114_ABLIM1_+	ABLIM1	658	69	89
chr10:116335185-116335204_ABLIM1_+	ABLIM1	702	85	33
chr10:116361660-116361679_ABLIM1_-	ABLIM1	799	113	105
chr10:116417730-116417749_ABLIM1_+	ABLIM1	2657	437	282
chr10:116581855-116581874_FAM160B1_+	FAM160B1	1672	307	308
chr10:116595298-116595317_FAM160B1_+	FAM160B1	1440	175	183
chr10:116602921-116602940_FAM160B1_-	FAM160B1	2424	413	292
chr10:116603675-116603694_FAM160B1_+	FAM160B1	1720	274	148
chr10:116698117-116698136_TRUB1_+	TRUB1	0	52	6
chr10:116702472-116702491_TRUB1_+	TRUB1	1020	92	81
chr10:116719519-116719538_TRUB1_+	TRUB1	4668	715	499
chr10:116731974-116731993_TRUB1_-	TRUB1	478	132	112
chr10:116853771-116853790_ATRNL1_+	ATRNL1	264	20	11
chr10:116889096-116889115_ATRNL1_+	ATRNL1	864	109	16
chr10:116919828-116919847_ATRNL1_-	ATRNL1	623	57	38
chr10:116925341-116925360_ATRNL1_+	ATRNL1	777	46	47
chr10:11784586-11784605_ECHDC3_-	ECHDC3	231	103	55
chr10:117884830-117884849_GFRA1_-	GFRA1	1825	121	66
chr10:11789356-11789375_ECHDC3_+	ECHDC3	732	129	62
chr10:11791564-11791583_ECHDC3_-	ECHDC3	499	46	31
chr10:11797585-11797604_ECHDC3_-	ECHDC3	1669	340	168
chr10:118029033-118029052_GFRA1_-	GFRA1	293	40	15
chr10:118030600-118030619_GFRA1_-	GFRA1	1401	187	143
chr10:118031521-118031540_GFRA1_+	GFRA1	235	122	106
chr10:118084511-118084530_CCDC172_+	CCDC172	428	105	51
chr10:118084553-118084572_CCDC172_+	CCDC172	451	84	81
chr10:118084556-118084575_CCDC172_+	CCDC172	1395	172	61
chr10:118084581-118084600_CCDC172_+	CCDC172	347	87	43
chr10:118196292-118196311_PNLIPRP3_+	PNLIPRP3	601	125	82
chr10:118203983-118204002_PNLIPRP3_-	PNLIPRP3	4614	719	683
chr10:118215281-118215300_PNLIPRP3_+	PNLIPRP3	2090	392	255
chr10:118220536-118220555_PNLIPRP3_-	PNLIPRP3	1844	187	186
chr10:118305614-118305633_PNLIP_-	PNLIP	531	137	37
chr10:118306880-118306899_PNLIP_-	PNLIP	280	60	36
chr10:118310603-118310622_PNLIP_+	PNLIP	2008	418	348
chr10:118313286-118313305_PNLIP_+	PNLIP	4887	861	552
chr10:118350669-118350688_PNLIPRP1_+	PNLIPRP1	976	256	76
chr10:118351936-118351955_PNLIPRP1_-	PNLIPRP1	1367	169	118
chr10:118354295-118354314_PNLIPRP1_+	PNLIPRP1	3386	399	357
chr10:118355745-118355764_PNLIPRP1_-	PNLIPRP1	706	66	19
chr10:118424307-118424326_C10orf82_-	C10orf82	307	86	35
chr10:118425234-118425253_C10orf82_-	C10orf82	333	40	14
chr10:118425299-118425318_C10orf82_-	C10orf82	2693	438	302
chr10:118427795-118427814_C10orf82_+	C10orf82	419	82	18
chr10:118460499-118460518_HSPA12A_-	HSPA12A	407	105	43
chr10:118464690-118464709_HSPA12A_-	HSPA12A	3827	819	522
chr10:118466704-118466723_HSPA12A_+	HSPA12A	882	193	54
chr10:118501960-118501979_HSPA12A_+	HSPA12A	231	44	19
chr10:118680972-118680991_KIAA1598_+	KIAA1598	3208	721	318
chr10:118687300-118687319_KIAA1598_+	KIAA1598	936	62	37
chr10:118704479-118704498_KIAA1598_-	KIAA1598	96	7	10
chr10:118713575-118713594_KIAA1598_+	KIAA1598	48	13	34
chr10:118893547-118893566_VAX1_-	VAX1	1023	141	154
chr10:118896087-118896106_VAX1_-	VAX1	845	128	56
chr10:118897363-118897382_VAX1_-	VAX1	352	28	11
chr10:118897462-118897481_VAX1_-	VAX1	1883	231	83
chr10:11894091-11894110_PROSER2_-	PROSER2	1802	268	196
chr10:11894140-11894159_PROSER2_+	PROSER2	725	94	57
chr10:118957049-118957068_KCNK18_-	KCNK18	138	26	7
chr10:118957103-118957122_KCNK18_-	KCNK18	502	84	26
chr10:118960776-118960795_KCNK18_+	KCNK18	3134	458	336
chr10:118969309-118969328_KCNK18_+	KCNK18	4507	1028	732
chr10:119001212-119001231_SLC18A2_-	SLC18A2	437	104	88
chr10:119003779-119003798_SLC18A2_-	SLC18A2	630	26	62
chr10:119013586-119013605_SLC18A2_-	SLC18A2	1377	332	348
chr10:119013977-119013996_SLC18A2_+	SLC18A2	3116	650	325
chr10:119043297-119043316_PDZD8_-	PDZD8	7304	1151	922
chr10:119049723-119049742_PDZD8_-	PDZD8	1664	251	210
chr10:11908745-11908764_PROSER2_+	PROSER2	0	6	0
chr10:119100527-119100546_PDZD8_-	PDZD8	1578	505	322
chr10:11912182-11912201_PROSER2_-	PROSER2	1121	71	65
chr10:119134140-119134159_PDZD8_-	PDZD8	1257	144	63
chr10:119302976-119302995_EMX2_+	EMX2	1748	203	182
chr10:119303023-119303042_EMX2_-	EMX2	2608	649	458
chr10:119305224-119305243_EMX2_-	EMX2	1524	279	187
chr10:119307664-119307683_EMX2_+	EMX2	372	44	53
chr10:119768706-119768725_RAB11FIP2_+	RAB11FIP2	1365	303	262
chr10:119799635-119799654_RAB11FIP2_+	RAB11FIP2	572	126	51
chr10:119805384-119805403_RAB11FIP2_+	RAB11FIP2	642	48	35
chr10:119805462-119805481_RAB11FIP2_+	RAB11FIP2	2576	439	250
chr10:120085704-120085723_FAM204A_-	FAM204A	202	6	6
chr10:120094701-120094720_FAM204A_-	FAM204A	1832	221	128
chr10:120095094-120095113_FAM204A_-	FAM204A	479	42	30
chr10:120095715-120095734_FAM204A_+	FAM204A	562	132	91
chr10:120353727-120353746_PRLHR_-	PRLHR	606	116	112
chr10:120353800-120353819_PRLHR_+	PRLHR	1022	145	68
chr10:120354253-120354272_PRLHR_-	PRLHR	1258	239	175
chr10:120354288-120354307_PRLHR_-	PRLHR	4258	571	496
chr10:120446128-120446147_CACUL1_-	CACUL1	2943	262	170
chr10:120450856-120450875_CACUL1_-	CACUL1	1474	109	62
chr10:120454655-120454674_CACUL1_-	CACUL1	154	24	13
chr10:12046717-12046736_UPF2_-	UPF2	442	69	33
chr10:120514256-120514275_CACUL1_-	CACUL1	206	17	9
chr10:12056025-12056044_UPF2_-	UPF2	2107	58	28
chr10:12071177-12071196_UPF2_+	UPF2	625	3	0
chr10:12077281-12077300_UPF2_-	UPF2	1641	186	98
chr10:120789434-120789453_NANOS1_+	NANOS1	571	37	39
chr10:120789463-120789482_NANOS1_+	NANOS1	1453	309	154
chr10:120789924-120789943_NANOS1_-	NANOS1	1522	66	40
chr10:120789958-120789977_NANOS1_+	NANOS1	630	89	56
chr10:120802138-120802157_EIF3A_+	EIF3A	3290	122	116
chr10:120832479-120832498_EIF3A_+	EIF3A	547	14	9
chr10:120833297-120833316_EIF3A_-	EIF3A	3475	128	135
chr10:120840142-120840161_EIF3A_-	EIF3A	315	4	7
chr10:120863679-120863698_FAM45A_+	FAM45A	69	6	12
chr10:120867606-120867625_FAM45A_+	FAM45A	362	77	32
chr10:120871422-120871441_FAM45A_-	FAM45A	3165	227	156
chr10:120883060-120883079_FAM45A_+	FAM45A	294	0	2
chr10:120914661-120914680_SFXN4_+	SFXN4	948	102	53
chr10:120917548-120917567_SFXN4_-	SFXN4	3437	571	386
chr10:120921846-120921865_SFXN4_+	SFXN4	901	230	56
chr10:120925127-120925146_SFXN4_-	SFXN4	783	61	41
chr10:120928748-120928767_PRDX3_+	PRDX3	771	45	45
chr10:120936586-120936605_PRDX3_+	PRDX3	1571	193	101
chr10:120936593-120936612_PRDX3_+	PRDX3	1336	154	108
chr10:120938285-120938304_PRDX3_-	PRDX3	1088	181	125
chr10:120967460-120967479_GRK5_+	GRK5	353	65	47
chr10:121086110-121086129_GRK5_-	GRK5	545	102	45
chr10:12111043-12111062_DHTKD1_+	DHTKD1	2156	499	300
chr10:121140348-121140367_GRK5_+	GRK5	307	13	14
chr10:121182772-121182791_GRK5_-	GRK5	275	57	65
chr10:12123591-12123610_DHTKD1_-	DHTKD1	2689	446	264
chr10:121259690-121259709_RGS10_-	RGS10	1343	282	243
chr10:121275107-121275126_RGS10_-	RGS10	524	75	30
chr10:121286921-121286940_RGS10_-	RGS10	549	309	135
chr10:12129570-12129589_DHTKD1_+	DHTKD1	214	16	1
chr10:121302089-121302108_RGS10_+	RGS10	4469	858	686
chr10:12131177-12131196_DHTKD1_+	DHTKD1	926	195	142
chr10:121336153-121336172_TIAL1_+	TIAL1	4226	485	299
chr10:121336669-121336688_TIAL1_+	TIAL1	1382	102	21
chr10:121339500-121339519_TIAL1_-	TIAL1	2848	171	108
chr10:121355974-121355993_TIAL1_-	TIAL1	3951	389	285
chr10:121411257-121411276_BAG3_-	BAG3	512	25	26
chr10:121429539-121429558_BAG3_+	BAG3	713	19	31
chr10:121431849-121431868_BAG3_+	BAG3	1341	172	114
chr10:121436626-121436645_BAG3_+	BAG3	147	35	8
chr10:121485829-121485848_INPP5F_+	INPP5F	3803	399	279
chr10:121541155-121541174_INPP5F_-	INPP5F	1121	209	129
chr10:121551495-121551514_INPP5F_+	INPP5F	974	136	108
chr10:121556404-121556423_INPP5F_+	INPP5F	2619	479	292
chr10:121602892-121602911_MCMBP_-	MCMBP	210	2	16
chr10:121612579-121612598_MCMBP_-	MCMBP	341	17	7
chr10:121616909-121616928_MCMBP_-	MCMBP	3229	259	201
chr10:121632044-121632063_MCMBP_+	MCMBP	428	39	18
chr10:121652440-121652459_SEC23IP_-	SEC23IP	416	59	63
chr10:121658185-121658204_SEC23IP_-	SEC23IP	1674	172	118
chr10:121662310-121662329_SEC23IP_-	SEC23IP	212	29	18
chr10:121663654-121663673_SEC23IP_+	SEC23IP	282	16	28
chr10:12171788-12171807_SEC61A2_-	SEC61A2	1210	282	154
chr10:12175282-12175301_SEC61A2_+	SEC61A2	1498	202	133
chr10:12185144-12185163_SEC61A2_+	SEC61A2	977	169	84
chr10:12191881-12191900_SEC61A2_+	SEC61A2	1695	431	186
chr10:12214766-12214785_NUDT5_-	NUDT5	144	6	9
chr10:12215769-12215788_NUDT5_+	NUDT5	1437	431	154
chr10:12221104-12221123_NUDT5_-	NUDT5	926	102	67
chr10:12228253-12228272_NUDT5_+	NUDT5	1045	72	62
chr10:122357894-122357913_C10orf85_+	C10orf85	69	27	32
chr10:122357895-122357914_C10orf85_+	C10orf85	950	197	159
chr10:122357947-122357966_C10orf85_+	C10orf85	212	23	15
chr10:122358089-122358108_C10orf85_-	C10orf85	1064	41	79
chr10:12238232-12238251_CDC123_+	CDC123	1467	57	24
chr10:12240754-12240773_CDC123_+	CDC123	741	32	12
chr10:12257775-12257794_CDC123_+	CDC123	545	16	0
chr10:12259407-12259426_CDC123_-	CDC123	100	0	0
chr10:122610989-122611008_WDR11_+	WDR11	668	234	178
chr10:122618287-122618306_WDR11_+	WDR11	227	31	16
chr10:122619654-122619673_WDR11_-	WDR11	56	34	18
chr10:122622289-122622308_WDR11_-	WDR11	595	187	249
chr10:123298100-123298119_FGFR2_+	FGFR2	391	97	48
chr10:123310817-123310836_FGFR2_-	FGFR2	553	150	91
chr10:123325106-123325125_FGFR2_+	FGFR2	4140	755	284
chr10:123353242-123353261_FGFR2_+	FGFR2	166	5	16
chr10:123662042-123662061_ATE1_-	ATE1	1283	65	13
chr10:123670646-123670665_ATE1_-	ATE1	1471	130	88
chr10:123683783-123683802_ATE1_-	ATE1	745	29	22
chr10:123687361-123687380_ATE1_-	ATE1	115	29	7
chr10:123718890-123718909_NSMCE4A_+	NSMCE4A	1688	274	233
chr10:123724803-123724822_NSMCE4A_-	NSMCE4A	0	0	0
chr10:123733555-123733574_NSMCE4A_-	NSMCE4A	2913	62	20
chr10:123734562-123734581_NSMCE4A_-	NSMCE4A	3077	278	133
chr10:12391884-12391903_CAMK1D_+	CAMK1D	559	110	28
chr10:123923501-123923520_TACC2_-	TACC2	53	16	9
chr10:123954602-123954621_TACC2_-	TACC2	1120	213	143
chr10:123970231-123970250_TACC2_+	TACC2	2693	358	213
chr10:123976171-123976190_TACC2_+	TACC2	168	35	35
chr10:124036331-124036350_BTBD16_+	BTBD16	773	57	96
chr10:124043410-124043429_BTBD16_+	BTBD16	812	65	65
chr10:124045689-124045708_BTBD16_-	BTBD16	1337	138	113
chr10:124049457-124049476_BTBD16_-	BTBD16	47	12	5
chr10:124152778-124152797_PLEKHA1_+	PLEKHA1	1149	111	78
chr10:124157443-124157462_PLEKHA1_-	PLEKHA1	1888	287	265
chr10:124159860-124159879_PLEKHA1_+	PLEKHA1	498	124	86
chr10:124166134-124166153_PLEKHA1_+	PLEKHA1	938	231	153
chr10:124214264-124214283_ARMS2_+	ARMS2	328	37	43
chr10:124214320-124214339_ARMS2_-	ARMS2	315	73	11
chr10:124214323-124214342_ARMS2_-	ARMS2	107	28	21
chr10:124216424-124216443_ARMS2_+	ARMS2	7297	1654	1134
chr10:124221604-124221623_HTRA1_-	HTRA1	5878	802	695
chr10:124248487-124248506_HTRA1_-	HTRA1	535	98	73
chr10:124248947-124248966_HTRA1_+	HTRA1	1104	164	121
chr10:124266318-124266337_HTRA1_+	HTRA1	570	56	34
chr10:124320300-124320319_DMBT1_-	DMBT1	338	48	23
chr10:124331869-124331888_DMBT1_-	DMBT1	75	4	5
chr10:124336146-124336165_DMBT1_+	DMBT1	2571	337	273
chr10:124357505-124357524_DMBT1_-	DMBT1	1208	285	154
chr10:124457317-124457336_C10orf120_+	C10orf120	1672	181	122
chr10:124457569-124457588_C10orf120_-	C10orf120	983	172	79
chr10:124458879-124458898_C10orf120_+	C10orf120	136	30	8
chr10:124458898-124458917_C10orf120_-	C10orf120	387	43	8
chr10:124595696-124595715_CUZD1_-	CUZD1	950	145	99
chr10:124596397-124596416_CUZD1_-	CUZD1	191	75	32
chr10:124598658-124598677_CUZD1_+	CUZD1	4647	568	350
chr10:124605287-124605306_CUZD1_-	CUZD1	389	74	28
chr10:124671218-124671237_FAM24A_-	FAM24A	830	270	148
chr10:124672364-124672383_FAM24A_-	FAM24A	1381	328	176
chr10:124672367-124672386_FAM24A_-	FAM24A	1101	213	111
chr10:124672392-124672411_FAM24A_-	FAM24A	1142	260	163
chr10:124697643-124697662_C10orf88_+	C10orf88	1411	281	176
chr10:124708251-124708270_C10orf88_-	C10orf88	0	20	5
chr10:124712400-124712419_C10orf88_-	C10orf88	1270	153	66
chr10:124713556-124713575_C10orf88_+	C10orf88	2429	351	294
chr10:124740144-124740163_PSTK_-	PSTK	632	14	4
chr10:124742238-124742257_PSTK_+	PSTK	82	22	8
chr10:124742824-124742843_PSTK_+	PSTK	1686	45	68
chr10:124746425-124746444_PSTK_+	PSTK	640	1	11
chr10:124753713-124753732_IKZF5_+	IKZF5	1398	170	157
chr10:124754099-124754118_IKZF5_+	IKZF5	0	0	0
chr10:124755551-124755570_IKZF5_-	IKZF5	2644	425	343
chr10:124758104-124758123_IKZF5_+	IKZF5	501	126	64
chr10:124793939-124793958_ACADSB_-	ACADSB	111	18	11
chr10:124800160-124800179_ACADSB_-	ACADSB	151	27	5
chr10:124800778-124800797_ACADSB_+	ACADSB	595	83	64
chr10:124802581-124802600_ACADSB_-	ACADSB	314	61	35
chr10:124895848-124895867_HMX3_-	HMX3	2786	392	244
chr10:124895864-124895883_HMX3_-	HMX3	230	35	38
chr10:124896577-124896596_HMX3_-	HMX3	2264	425	319
chr10:124897230-124897249_HMX3_-	HMX3	679	104	66
chr10:124907958-124907977_HMX2_+	HMX2	1283	170	145
chr10:124908150-124908169_HMX2_-	HMX2	1024	136	88
chr10:124909151-124909170_HMX2_-	HMX2	767	100	21
chr10:124909175-124909194_HMX2_+	HMX2	249	12	3
chr10:124914581-124914600_BUB3_+	BUB3	1452	9	14
chr10:124915174-124915193_BUB3_+	BUB3	969	53	21
chr10:124917326-124917345_BUB3_+	BUB3	1072	2	6
chr10:124919933-124919952_BUB3_-	BUB3	577	6	1
chr10:125426163-125426182_GPR26_-	GPR26	2143	257	292
chr10:125426477-125426496_GPR26_-	GPR26	618	84	196
chr10:125434414-125434433_GPR26_-	GPR26	419	84	50
chr10:125447573-125447592_GPR26_+	GPR26	1278	182	101
chr10:125558664-125558683_CPXM2_-	CPXM2	1690	205	68
chr10:125601882-125601901_CPXM2_-	CPXM2	441	191	108
chr10:125622160-125622179_CPXM2_+	CPXM2	4897	721	649
chr10:125651112-125651131_CPXM2_-	CPXM2	2799	881	506
chr10:125798153-125798172_CHST15_+	CHST15	127	23	8
chr10:125801922-125801941_CHST15_-	CHST15	1262	63	64
chr10:125804280-125804299_CHST15_+	CHST15	4480	628	455
chr10:125805438-125805457_CHST15_+	CHST15	129	29	12
chr10:12595281-12595300_CAMK1D_+	CAMK1D	1326	192	103
chr10:126090289-126090308_OAT_+	OAT	1464	371	158
chr10:126094069-126094088_OAT_-	OAT	1837	362	182
chr10:126097166-126097185_OAT_-	OAT	924	162	102
chr10:126097465-126097484_OAT_-	OAT	2269	345	169
chr10:126136045-126136064_NKX1-2_+	NKX1-2	272	107	102
chr10:126136634-126136653_NKX1-2_-	NKX1-2	50	17	20
chr10:126138282-126138301_NKX1-2_+	NKX1-2	601	76	8
chr10:126138449-126138468_NKX1-2_+	NKX1-2	710	58	22
chr10:126150491-126150510_LHPP_+	LHPP	1442	206	132
chr10:126172830-126172849_LHPP_-	LHPP	3261	525	272
chr10:126177027-126177046_LHPP_-	LHPP	448	22	29
chr10:126185550-126185569_LHPP_-	LHPP	274	26	96
chr10:126312080-126312099_FAM53B_-	FAM53B	8355	1521	1248
chr10:126370612-126370631_FAM53B_-	FAM53B	1142	131	143
chr10:126384759-126384778_FAM53B_-	FAM53B	719	104	138
chr10:126395249-126395268_FAM53B_-	FAM53B	200	33	24
chr10:126450873-126450892_METTL10_+	METTL10	1133	184	107
chr10:126454070-126454089_METTL10_-	METTL10	995	104	62
chr10:126477668-126477687_METTL10_-	METTL10	0	21	19
chr10:126480336-126480355_METTL10_-	METTL10	180	12	30
chr10:126490443-126490462_FAM175B_+	FAM175B	4127	1552	1185
chr10:126495411-126495430_FAM175B_+	FAM175B	885	169	192
chr10:126507976-126507995_FAM175B_+	FAM175B	1470	447	240
chr10:126515256-126515275_FAM175B_-	FAM175B	1520	415	364
chr10:126631649-126631668_ZRANB1_+	ZRANB1	90	9	2
chr10:126655192-126655211_ZRANB1_+	ZRANB1	305	1	4
chr10:126660548-126660567_ZRANB1_+	ZRANB1	1760	258	195
chr10:126662805-126662824_ZRANB1_-	ZRANB1	1359	153	110
chr10:126683246-126683265_CTBP2_-	CTBP2	150	36	8
chr10:126686711-126686730_CTBP2_+	CTBP2	509	51	34
chr10:126691518-126691537_CTBP2_+	CTBP2	238	34	42
chr10:126691997-126692016_CTBP2_+	CTBP2	713	100	55
chr10:127344540-127344559_TEX36_-	TEX36	907	128	75
chr10:127349626-127349645_TEX36_+	TEX36	2092	251	367
chr10:127350417-127350436_TEX36_-	TEX36	451	97	46
chr10:127371522-127371541_TEX36_-	TEX36	5794	754	435
chr10:127408426-127408445_C10orf137_-	C10orf137	772	19	46
chr10:127409842-127409861_C10orf137_-	C10orf137	1876	295	302
chr10:127412429-127412448_C10orf137_+	C10orf137	4420	1119	585
chr10:127414318-127414337_C10orf137_+	C10orf137	57	10	0
chr10:127460877-127460896_MMP21_-	MMP21	829	197	117
chr10:127461167-127461186_MMP21_+	MMP21	1240	67	42
chr10:127462639-127462658_MMP21_+	MMP21	613	156	33
chr10:127464361-127464380_MMP21_+	MMP21	2334	178	101
chr10:127496020-127496039_UROS_-	UROS	43	3	9
chr10:127500802-127500821_UROS_+	UROS	863	118	58
chr10:127503677-127503696_UROS_-	UROS	371	101	16
chr10:127505028-127505047_UROS_-	UROS	393	58	11
chr10:127512237-127512256_BCCIP_+	BCCIP	583	75	55
chr10:127512270-127512289_BCCIP_+	BCCIP	996	98	29
chr10:127520098-127520117_BCCIP_-	BCCIP	780	3	2
chr10:127522335-127522354_BCCIP_+	BCCIP	4048	207	82
chr10:127530486-127530505_DHX32_-	DHX32	324	58	21
chr10:127548275-127548294_DHX32_+	DHX32	1336	212	114
chr10:127555703-127555722_DHX32_-	DHX32	2279	403	221
chr10:127569317-127569336_DHX32_-	DHX32	311	49	25
chr10:127824213-127824232_ADAM12_-	ADAM12	576	62	20
chr10:127843792-127843811_ADAM12_+	ADAM12	2332	300	186
chr10:128018982-128019001_ADAM12_+	ADAM12	720	111	58
chr10:12802955-12802974_CAMK1D_-	CAMK1D	1977	459	235
chr10:128076637-128076656_ADAM12_+	ADAM12	235	37	67
chr10:12833211-12833230_CAMK1D_-	CAMK1D	0	20	14
chr10:128594111-128594130_DOCK1_+	DOCK1	1207	176	167
chr10:128768973-128768992_DOCK1_+	DOCK1	1523	240	111
chr10:128785832-128785851_DOCK1_+	DOCK1	3259	433	415
chr10:128795120-128795139_DOCK1_+	DOCK1	572	82	64
chr10:128936244-128936263_FAM196A_-	FAM196A	0	2	2
chr10:128952173-128952192_FAM196A_-	FAM196A	2204	320	193
chr10:128973465-128973484_FAM196A_+	FAM196A	874	55	18
chr10:128974188-128974207_FAM196A_-	FAM196A	1722	308	207
chr10:12940478-12940497_CCDC3_-	CCDC3	1103	204	148
chr10:129535655-129535674_FOXI2_-	FOXI2	1710	379	150
chr10:129535895-129535914_FOXI2_-	FOXI2	979	71	59
chr10:129536816-129536835_FOXI2_+	FOXI2	2803	547	296
chr10:129536829-129536848_FOXI2_+	FOXI2	337	47	19
chr10:129676644-129676663_CLRN3_+	CLRN3	650	213	176
chr10:129681962-129681981_CLRN3_-	CLRN3	418	36	27
chr10:129681997-129682016_CLRN3_-	CLRN3	487	37	55
chr10:129690953-129690972_CLRN3_-	CLRN3	1383	375	162
chr10:129839155-129839174_PTPRE_-	PTPRE	1065	282	74
chr10:129845683-129845702_PTPRE_-	PTPRE	765	56	83
chr10:129846062-129846081_PTPRE_+	PTPRE	821	49	64
chr10:129847900-129847919_PTPRE_+	PTPRE	541	189	153
chr10:129902059-129902078_MKI67_+	MKI67	2211	134	96
chr10:129903753-129903772_MKI67_-	MKI67	989	122	71
chr10:129904771-129904790_MKI67_-	MKI67	198	25	10
chr10:129906821-129906840_MKI67_-	MKI67	385	98	21
chr10:13040434-13040453_CCDC3_-	CCDC3	801	91	72
chr10:13043362-13043381_CCDC3_+	CCDC3	1145	241	230
chr10:13043368-13043387_CCDC3_-	CCDC3	4474	1152	459
chr10:1313174-1313193_ADARB2_-	ADARB2	556	139	85
chr10:131334531-131334550_MGMT_+	MGMT	1153	110	80
chr10:131334604-131334623_MGMT_+	MGMT	840	159	55
chr10:131506249-131506268_MGMT_-	MGMT	386	23	4
chr10:13151170-13151189_OPTN_-	OPTN	2710	634	264
chr10:13152310-13152329_OPTN_+	OPTN	84	46	34
chr10:13154576-13154595_OPTN_+	OPTN	1117	156	144
chr10:131565097-131565116_MGMT_+	MGMT	1382	224	101
chr10:13158315-13158334_OPTN_+	OPTN	333	152	104
chr10:131757258-131757277_EBF3_-	EBF3	1223	300	89
chr10:131761208-131761227_EBF3_-	EBF3	3600	697	339
chr10:131761783-131761802_EBF3_-	EBF3	2145	363	118
chr10:131762003-131762022_EBF3_-	EBF3	2262	169	123
chr10:131934669-131934688_GLRX3_+	GLRX3	2226	289	270
chr10:131943481-131943500_GLRX3_-	GLRX3	3222	159	129
chr10:131959217-131959236_GLRX3_-	GLRX3	356	1	3
chr10:131964896-131964915_GLRX3_-	GLRX3	2663	206	109
chr10:13213033-13213052_MCM10_-	MCM10	217	51	33
chr10:13214716-13214735_MCM10_+	MCM10	245	14	18
chr10:13217566-13217585_MCM10_+	MCM10	135	15	3
chr10:13225021-13225040_MCM10_+	MCM10	1486	56	58
chr10:13264157-13264176_UCMA_-	UCMA	5445	910	686
chr10:13271626-13271645_UCMA_-	UCMA	1395	202	83
chr10:13275759-13275778_UCMA_-	UCMA	635	191	112
chr10:13276199-13276218_UCMA_+	UCMA	941	225	138
chr10:133058622-133058641_TCERG1L_+	TCERG1L	474	116	83
chr10:133106484-133106503_TCERG1L_+	TCERG1L	3943	861	443
chr10:133107500-133107519_TCERG1L_+	TCERG1L	2556	699	321
chr10:133109771-133109790_TCERG1L_+	TCERG1L	1016	26	80
chr10:13325765-13325784_PHYH_+	PHYH	2524	518	328
chr10:13330452-13330471_PHYH_-	PHYH	2799	426	258
chr10:13336484-13336503_PHYH_-	PHYH	76	7	14
chr10:13341956-13341975_PHYH_+	PHYH	3550	750	626
chr10:13364830-13364849_SEPHS1_+	SEPHS1	888	136	88
chr10:13370353-13370372_SEPHS1_-	SEPHS1	768	70	27
chr10:13371691-13371710_SEPHS1_+	SEPHS1	393	39	29
chr10:133784353-133784372_BNIP3_+	BNIP3	1589	166	54
chr10:133786599-133786618_BNIP3_+	BNIP3	1492	279	93
chr10:133787422-133787441_BNIP3_+	BNIP3	481	61	23
chr10:133795290-133795309_BNIP3_-	BNIP3	1359	83	152
chr10:13380800-13380819_SEPHS1_-	SEPHS1	2190	304	196
chr10:133918325-133918344_JAKMIP3_+	JAKMIP3	135	1	10
chr10:133930651-133930670_JAKMIP3_-	JAKMIP3	461	158	104
chr10:133946836-133946855_JAKMIP3_+	JAKMIP3	442	63	69
chr10:133949559-133949578_JAKMIP3_+	JAKMIP3	1627	282	234
chr10:134006231-134006250_DPYSL4_-	DPYSL4	404	60	56
chr10:134008464-134008483_DPYSL4_+	DPYSL4	1143	164	133
chr10:134010568-134010587_DPYSL4_+	DPYSL4	4768	977	692
chr10:134012455-134012474_DPYSL4_-	DPYSL4	3095	323	136
chr10:134147120-134147139_LRRC27_-	LRRC27	1315	130	77
chr10:134151094-134151113_LRRC27_-	LRRC27	1777	280	168
chr10:134158046-134158065_LRRC27_-	LRRC27	783	100	36
chr10:134161767-134161786_LRRC27_+	LRRC27	1014	115	80
chr10:134219432-134219451_PWWP2B_+	PWWP2B	2937	396	442
chr10:134219453-134219472_PWWP2B_+	PWWP2B	2275	368	266
chr10:134219690-134219709_PWWP2B_+	PWWP2B	196	33	30
chr10:134219720-134219739_PWWP2B_+	PWWP2B	2341	489	312
chr10:134258737-134258756_C10orf91_+	C10orf91	659	111	82
chr10:134258751-134258770_C10orf91_+	C10orf91	140	6	8
chr10:134259232-134259251_C10orf91_-	C10orf91	9238	927	725
chr10:134261460-134261479_C10orf91_+	C10orf91	75	13	2
chr10:134351632-134351651_INPP5A_-	INPP5A	1324	107	179
chr10:134459455-134459474_INPP5A_-	INPP5A	1296	165	151
chr10:134511387-134511406_INPP5A_+	INPP5A	116	23	10
chr10:134523922-134523941_INPP5A_+	INPP5A	205	50	5
chr10:134598461-134598480_NKX6-2_-	NKX6-2	1146	184	148
chr10:134598876-134598895_NKX6-2_-	NKX6-2	426	42	53
chr10:134599193-134599212_NKX6-2_+	NKX6-2	456	99	55
chr10:134599436-134599455_NKX6-2_-	NKX6-2	1339	104	127
chr10:134754502-134754521_TTC40_-	TTC40	403	131	51
chr10:134755146-134755165_TTC40_+	TTC40	1713	124	101
chr10:134755495-134755514_TTC40_+	TTC40	1415	266	222
chr10:134755970-134755989_TTC40_-	TTC40	3123	438	389
chr10:134884547-134884566_GPR123_+	GPR123	6600	685	524
chr10:134885558-134885577_GPR123_-	GPR123	1083	140	131
chr10:134886440-134886459_GPR123_+	GPR123	625	121	70
chr10:134893810-134893829_GPR123_-	GPR123	0	0	2
chr10:134974007-134974026_KNDC1_+	KNDC1	2764	470	341
chr10:134980949-134980968_KNDC1_-	KNDC1	1159	159	101
chr10:134981784-134981803_KNDC1_-	KNDC1	1244	144	128
chr10:134996873-134996892_KNDC1_-	KNDC1	2908	592	355
chr10:135044140-135044159_UTF1_-	UTF1	2151	243	69
chr10:135044152-135044171_UTF1_+	UTF1	1290	166	90
chr10:135044543-135044562_UTF1_-	UTF1	1113	136	71
chr10:135044938-135044957_UTF1_-	UTF1	1278	352	173
chr10:135051599-135051618_VENTX_+	VENTX	101	18	8
chr10:135051618-135051637_VENTX_-	VENTX	216	32	17
chr10:135053213-135053232_VENTX_-	VENTX	434	59	21
chr10:135053776-135053795_VENTX_+	VENTX	777	18	33
chr10:135087326-135087345_ADAM8_-	ADAM8	2625	563	395
chr10:135087462-135087481_ADAM8_-	ADAM8	239	73	18
chr10:135087724-135087743_ADAM8_-	ADAM8	1221	177	131
chr10:135088977-135088996_ADAM8_+	ADAM8	710	57	91
chr10:135107094-135107113_TUBGCP2_-	TUBGCP2	391	5	0
chr10:135113014-135113033_TUBGCP2_-	TUBGCP2	1273	170	124
chr10:135113508-135113527_TUBGCP2_+	TUBGCP2	1021	118	66
chr10:135116384-135116403_TUBGCP2_-	TUBGCP2	1292	146	167
chr10:135122580-135122599_ZNF511_-	ZNF511	2150	261	142
chr10:135122923-135122942_ZNF511_+	ZNF511	1759	145	222
chr10:135123417-135123436_ZNF511_+	ZNF511	1273	113	117
chr10:135123755-135123774_ZNF511_-	ZNF511	732	130	106
chr10:135139549-135139568_CALY_-	CALY	399	88	90
chr10:135140451-135140470_CALY_+	CALY	1088	133	161
chr10:135141412-135141431_CALY_-	CALY	186	72	21
chr10:135142473-135142492_CALY_+	CALY	679	86	113
chr10:135163616-135163635_PRAP1_-	PRAP1	1134	365	250
chr10:135164892-135164911_PRAP1_+	PRAP1	900	255	65
chr10:135165600-135165619_PRAP1_-	PRAP1	519	76	20
chr10:135165867-135165886_PRAP1_-	PRAP1	2760	291	139
chr10:135182458-135182477_ECHS1_+	ECHS1	2364	222	97
chr10:135183449-135183468_ECHS1_-	ECHS1	2618	145	124
chr10:135184211-135184230_ECHS1_-	ECHS1	341	33	13
chr10:135186733-135186752_ECHS1_+	ECHS1	7232	957	801
chr10:135192985-135193004_PAOX_-	PAOX	1390	188	93
chr10:135193983-135194002_PAOX_-	PAOX	2499	507	416
chr10:135195063-135195082_PAOX_+	PAOX	1983	198	202
chr10:135197713-135197732_PAOX_-	PAOX	1243	236	57
chr10:135207787-135207806_MTG1_-	MTG1	8010	707	677
chr10:135207788-135207807_MTG1_-	MTG1	564	64	74
chr10:135207814-135207833_MTG1_+	MTG1	363	35	27
chr10:135207815-135207834_MTG1_+	MTG1	1191	109	48
chr10:13522970-13522989_BEND7_-	BEND7	200	22	16
chr10:135236822-135236841_SPRN_+	SPRN	4805	982	660
chr10:135237016-135237035_SPRN_-	SPRN	119	100	2
chr10:135237109-135237128_SPRN_-	SPRN	204	41	23
chr10:135237113-135237132_SPRN_+	SPRN	414	99	39
chr10:135340950-135340969_CYP2E1_-	CYP2E1	2376	257	214
chr10:135341993-135342012_CYP2E1_-	CYP2E1	4021	702	359
chr10:135345144-135345163_CYP2E1_+	CYP2E1	3522	335	326
chr10:135345780-135345799_CYP2E1_-	CYP2E1	230	33	40
chr10:13534808-13534827_BEND7_+	BEND7	1918	258	105
chr10:135369506-135369525_SYCE1_-	SYCE1	728	233	167
chr10:135371387-135371406_SYCE1_+	SYCE1	576	98	35
chr10:135372426-135372445_SYCE1_-	SYCE1	1332	241	193
chr10:135372827-135372846_SYCE1_+	SYCE1	261	59	31
chr10:13538877-13538896_BEND7_-	BEND7	465	66	36
chr10:13542017-13542036_BEND7_-	BEND7	627	32	12
chr10:13629100-13629119_PRPF18_+	PRPF18	1569	49	19
chr10:13642294-13642313_PRPF18_+	PRPF18	202	59	23
chr10:13647723-13647742_PRPF18_+	PRPF18	2518	154	121
chr10:13652067-13652086_PRPF18_-	PRPF18	3742	42	33
chr10:13804656-13804675_FRMD4A_-	FRMD4A	514	28	18
chr10:13852893-13852912_FRMD4A_-	FRMD4A	942	121	48
chr10:13900906-13900925_FRMD4A_-	FRMD4A	508	22	5
chr10:1405317-1405336_ADARB2_-	ADARB2	1588	267	267
chr10:1421287-1421306_ADARB2_-	ADARB2	1296	288	190
chr10:14372044-14372063_FRMD4A_+	FRMD4A	360	45	27
chr10:14563240-14563259_FAM107B_+	FAM107B	554	94	55
chr10:14563870-14563889_FAM107B_-	FAM107B	2364	254	212
chr10:14563984-14564003_FAM107B_-	FAM107B	481	116	53
chr10:14572360-14572379_FAM107B_+	FAM107B	415	50	29
chr10:14880412-14880431_HSPA14_-	HSPA14	406	59	10
chr10:14881912-14881931_HSPA14_-	HSPA14	2046	175	143
chr10:14882148-14882167_HSPA14_-	HSPA14	429	8	13
chr10:14893270-14893289_HSPA14_-	HSPA14	159	16	6
chr10:14920875-14920894_SUV39H2_+	SUV39H2	237	33	36
chr10:14939331-14939350_SUV39H2_-	SUV39H2	659	81	26
chr10:14939430-14939449_SUV39H2_+	SUV39H2	956	155	108
chr10:14941568-14941587_SUV39H2_+	SUV39H2	512	93	32
chr10:14976492-14976511_DCLRE1C_-	DCLRE1C	920	77	22
chr10:14977468-14977487_DCLRE1C_-	DCLRE1C	162	49	18
chr10:14981811-14981830_DCLRE1C_-	DCLRE1C	278	66	70
chr10:14995903-14995922_DCLRE1C_-	DCLRE1C	1790	335	212
chr10:15089276-15089295_OLAH_+	OLAH	3317	353	320
chr10:15103722-15103741_OLAH_-	OLAH	81	21	7
chr10:15113845-15113864_OLAH_+	OLAH	1364	216	123
chr10:15115085-15115104_OLAH_+	OLAH	236	30	18
chr10:15120594-15120613_ACBD7_-	ACBD7	165	16	23
chr10:15120963-15120982_ACBD7_-	ACBD7	0	0	0
chr10:15120984-15121003_ACBD7_-	ACBD7	2709	542	405
chr10:15138501-15138520_C10orf111_+	C10orf111	1947	304	166
chr10:15138588-15138607_C10orf111_+	C10orf111	3733	397	285
chr10:15138632-15138651_C10orf111_+	C10orf111	853	88	69
chr10:15138642-15138661_C10orf111_-	C10orf111	3282	454	419
chr10:15145603-15145622_RPP38_+	RPP38	1506	54	22
chr10:15145664-15145683_RPP38_+	RPP38	690	0	0
chr10:15145800-15145819_RPP38_-	RPP38	1301	11	3
chr10:15146037-15146056_RPP38_+	RPP38	767	34	89
chr10:15172158-15172177_NMT2_+	NMT2	1307	233	135
chr10:15177327-15177346_NMT2_-	NMT2	2525	416	397
chr10:15183482-15183501_NMT2_-	NMT2	220	46	11
chr10:15210536-15210555_NMT2_-	NMT2	1267	183	139
chr10:15296842-15296861_FAM171A1_+	FAM171A1	537	108	60
chr10:15317908-15317927_FAM171A1_+	FAM171A1	468	54	38
chr10:15325914-15325933_FAM171A1_+	FAM171A1	1622	320	201
chr10:15413019-15413038_FAM171A1_+	FAM171A1	3904	732	515
chr10:15720767-15720786_ITGA8_-	ITGA8	414	147	94
chr10:15729950-15729969_ITGA8_-	ITGA8	1138	229	95
chr10:15760810-15760829_ITGA8_-	ITGA8	6221	1106	532
chr10:15761590-15761609_ITGA8_-	ITGA8	5002	718	362
chr10:15883485-15883504_FAM188A_-	FAM188A	241	22	5
chr10:15885224-15885243_FAM188A_-	FAM188A	3442	331	196
chr10:15889868-15889887_FAM188A_+	FAM188A	239	45	40
chr10:15902268-15902287_FAM188A_-	FAM188A	241	94	37
chr10:16526697-16526716_PTER_+	PTER	407	10	25
chr10:16526796-16526815_PTER_-	PTER	1177	268	158
chr10:16528470-16528489_PTER_+	PTER	1606	448	170
chr10:16553057-16553076_PTER_-	PTER	1636	319	398
chr10:16556582-16556601_C1QL3_-	C1QL3	60	43	46
chr10:16556585-16556604_C1QL3_-	C1QL3	527	53	21
chr10:16562698-16562717_C1QL3_-	C1QL3	6060	1270	1093
chr10:16562886-16562905_C1QL3_-	C1QL3	1939	367	293
chr10:16794973-16794992_RSU1_+	RSU1	2511	227	146
chr10:16796962-16796981_RSU1_-	RSU1	870	46	48
chr10:16806372-16806391_RSU1_+	RSU1	815	67	25
chr10:16859060-16859079_RSU1_+	RSU1	3261	333	197
chr10:17156125-17156144_CUBN_-	CUBN	468	185	146
chr10:17157535-17157554_CUBN_-	CUBN	4188	621	387
chr10:17164827-17164846_CUBN_-	CUBN	7347	1379	953
chr10:17165576-17165595_CUBN_+	CUBN	1375	219	106
chr10:17196687-17196706_TRDMT1_-	TRDMT1	80	7	0
chr10:17199443-17199462_TRDMT1_-	TRDMT1	1764	286	234
chr10:17210840-17210859_TRDMT1_+	TRDMT1	1587	188	130
chr10:17243602-17243621_TRDMT1_-	TRDMT1	8260	1641	966
chr10:17271940-17271959_VIM_+	VIM	565	154	40
chr10:17272637-17272656_VIM_+	VIM	359	63	48
chr10:17275660-17275679_VIM_+	VIM	799	94	55
chr10:17275801-17275820_VIM_+	VIM	3170	387	265
chr10:17369086-17369105_ST8SIA6_-	ST8SIA6	521	41	69
chr10:17373463-17373482_ST8SIA6_-	ST8SIA6	323	45	24
chr10:17495593-17495612_ST8SIA6_+	ST8SIA6	2735	393	202
chr10:17496245-17496264_ST8SIA6_-	ST8SIA6	0	27	26
chr10:17641305-17641324_PTPLA_+	PTPLA	1053	153	75
chr10:17646024-17646043_PTPLA_-	PTPLA	125	36	16
chr10:17659086-17659105_PTPLA_-	PTPLA	7447	1684	1137
chr10:17659102-17659121_PTPLA_+	PTPLA	277	36	19
chr10:17686364-17686383_STAM_-	STAM	1996	544	327
chr10:17702473-17702492_STAM_+	STAM	408	168	63
chr10:17726678-17726697_STAM_-	STAM	47	36	9
chr10:17730098-17730117_STAM_-	STAM	162	13	6
chr10:1779247-1779266_ADARB2_-	ADARB2	1339	311	184
chr10:18041349-18041368_TMEM236_+	TMEM236	1692	393	204
chr10:18060299-18060318_TMEM236_-	TMEM236	696	239	98
chr10:18065043-18065062_TMEM236_-	TMEM236	1940	596	265
chr10:18085349-18085368_TMEM236_+	TMEM236	606	45	30
chr10:18242280-18242299_SLC39A12_+	SLC39A12	116	19	24
chr10:18254519-18254538_SLC39A12_-	SLC39A12	468	58	44
chr10:18266996-18267015_SLC39A12_-	SLC39A12	900	180	130
chr10:18270354-18270373_SLC39A12_+	SLC39A12	1097	212	110
chr10:18429778-18429797_CACNB2_-	CACNB2	3763	506	596
chr10:18690915-18690934_CACNB2_+	CACNB2	669	73	46
chr10:18787294-18787313_CACNB2_-	CACNB2	1800	396	277
chr10:18789841-18789860_CACNB2_+	CACNB2	985	317	105
chr10:18875007-18875026_NSUN6_-	NSUN6	1096	274	145
chr10:18885213-18885232_NSUN6_-	NSUN6	2504	502	278
chr10:18903407-18903426_NSUN6_-	NSUN6	659	98	56
chr10:18905116-18905135_NSUN6_+	NSUN6	569	143	112
chr10:18948599-18948618_ARL5B_-	ARL5B	1582	239	124
chr10:18962999-18963018_ARL5B_-	ARL5B	1050	87	54
chr10:18963027-18963046_ARL5B_-	ARL5B	2026	389	249
chr10:18964126-18964145_ARL5B_-	ARL5B	1471	186	91
chr10:20106040-20106059_PLXDC2_-	PLXDC2	99	31	8
chr10:20290726-20290745_PLXDC2_+	PLXDC2	179	51	27
chr10:20335843-20335862_PLXDC2_-	PLXDC2	1723	354	286
chr10:20357143-20357162_PLXDC2_-	PLXDC2	3262	657	514
chr10:21076198-21076217_NEBL_-	NEBL	726	130	74
chr10:21101798-21101817_NEBL_+	NEBL	3086	807	481
chr10:21309085-21309104_NEBL_+	NEBL	1824	486	186
chr10:21414833-21414852_C10orf113_-	C10orf113	675	83	38
chr10:21414848-21414867_C10orf113_+	C10orf113	4075	716	476
chr10:21414953-21414972_C10orf113_-	C10orf113	403	30	54
chr10:21415024-21415043_C10orf113_-	C10orf113	281	41	67
chr10:21462700-21462719_NEBL_+	NEBL	4565	792	580
chr10:21784660-21784679_CASC10_+	CASC10	1316	148	123
chr10:21784799-21784818_CASC10_-	CASC10	688	154	73
chr10:21785706-21785725_CASC10_+	CASC10	6767	857	755
chr10:21785720-21785739_CASC10_-	CASC10	1797	270	177
chr10:21805842-21805861_SKIDA1_-	SKIDA1	659	27	21
chr10:21805925-21805944_SKIDA1_-	SKIDA1	60	11	9
chr10:21806236-21806255_SKIDA1_+	SKIDA1	862	89	42
chr10:21806333-21806352_SKIDA1_-	SKIDA1	812	212	211
chr10:21823688-21823707_MLLT10_-	MLLT10	1042	213	120
chr10:21884269-21884288_MLLT10_-	MLLT10	424	88	25
chr10:21903803-21903822_MLLT10_+	MLLT10	761	79	33
chr10:21940674-21940693_MLLT10_-	MLLT10	507	74	46
chr10:22208801-22208820_DNAJC1_-	DNAJC1	1954	277	171
chr10:22209759-22209778_DNAJC1_-	DNAJC1	4320	767	669
chr10:22217437-22217456_DNAJC1_-	DNAJC1	211	25	29
chr10:22292320-22292339_DNAJC1_+	DNAJC1	270	33	108
chr10:22498127-22498146_EBLN1_+	EBLN1	1153	173	116
chr10:22498139-22498158_EBLN1_+	EBLN1	260	96	93
chr10:22498379-22498398_EBLN1_+	EBLN1	121	40	6
chr10:22498861-22498880_EBLN1_-	EBLN1	3103	722	515
chr10:22605414-22605433_COMMD3_-	COMMD3	378	0	2
chr10:22605466-22605485_COMMD3_-	COMMD3	54	18	5
chr10:22606823-22606842_COMMD3_+	COMMD3	2577	78	38
chr10:22607214-22607233_COMMD3_+	COMMD3	1758	57	35
chr10:22615424-22615443_BMI1_+	BMI1	2452	369	292
chr10:22616889-22616908_BMI1_+	BMI1	130	37	29
chr10:22617976-22617995_BMI1_+	BMI1	313	21	5
chr10:22618259-22618278_BMI1_+	BMI1	44	25	12
chr10:22634650-22634669_SPAG6_+	SPAG6	559	86	46
chr10:22657504-22657523_SPAG6_+	SPAG6	3112	483	255
chr10:22675807-22675826_SPAG6_+	SPAG6	2671	388	199
chr10:22678202-22678221_SPAG6_+	SPAG6	918	209	113
chr10:22862311-22862330_PIP4K2A_+	PIP4K2A	1525	179	124
chr10:22880661-22880680_PIP4K2A_-	PIP4K2A	272	23	24
chr10:22896909-22896928_PIP4K2A_-	PIP4K2A	426	35	4
chr10:23003128-23003147_PIP4K2A_+	PIP4K2A	1684	193	241
chr10:23244758-23244777_ARMC3_-	ARMC3	1084	389	264
chr10:23257304-23257323_ARMC3_+	ARMC3	1044	217	93
chr10:23270593-23270612_ARMC3_-	ARMC3	204	33	36
chr10:23287145-23287164_ARMC3_-	ARMC3	1375	225	205
chr10:23384575-23384594_MSRB2_-	MSRB2	968	112	120
chr10:23393133-23393152_MSRB2_-	MSRB2	2771	539	501
chr10:23399186-23399205_MSRB2_+	MSRB2	438	59	43
chr10:23408344-23408363_MSRB2_+	MSRB2	1557	205	120
chr10:23481631-23481650_PTF1A_+	PTF1A	2030	471	247
chr10:23481727-23481746_PTF1A_+	PTF1A	235	6	5
chr10:23482645-23482664_PTF1A_-	PTF1A	769	82	73
chr10:23482675-23482694_PTF1A_+	PTF1A	1545	263	171
chr10:23493099-23493118_C10orf115_+	C10orf115	220	166	54
chr10:23512554-23512573_C10orf115_-	C10orf115	1385	236	80
chr10:23512572-23512591_C10orf115_-	C10orf115	1626	247	129
chr10:23512715-23512734_C10orf115_+	C10orf115	1632	400	379
chr10:23607825-23607844_C10orf67_+	C10orf67	4661	906	569
chr10:23633482-23633501_C10orf67_+	C10orf67	1887	193	160
chr10:23633500-23633519_C10orf67_+	C10orf67	4451	813	480
chr10:23633501-23633520_C10orf67_+	C10orf67	391	74	25
chr10:23728478-23728497_OTUD1_-	OTUD1	2186	406	235
chr10:23728592-23728611_OTUD1_-	OTUD1	504	81	90
chr10:23728718-23728737_OTUD1_-	OTUD1	1022	217	108
chr10:23728928-23728947_OTUD1_+	OTUD1	3678	398	393
chr10:24508801-24508820_KIAA1217_-	KIAA1217	540	87	64
chr10:24669884-24669903_KIAA1217_+	KIAA1217	1320	299	129
chr10:24727333-24727352_KIAA1217_+	KIAA1217	472	138	51
chr10:24762317-24762336_KIAA1217_-	KIAA1217	328	102	72
chr10:24909211-24909230_ARHGAP21_-	ARHGAP21	461	87	44
chr10:24911679-24911698_ARHGAP21_-	ARHGAP21	5437	1324	775
chr10:24918927-24918946_ARHGAP21_-	ARHGAP21	669	207	107
chr10:25010799-25010818_ARHGAP21_+	ARHGAP21	3426	1178	1000
chr10:25160960-25160979_PRTFDC1_+	PRTFDC1	501	92	28
chr10:25226222-25226241_PRTFDC1_-	PRTFDC1	554	115	88
chr10:25231348-25231367_PRTFDC1_-	PRTFDC1	1575	254	128
chr10:25241467-25241486_PRTFDC1_-	PRTFDC1	59	47	4
chr10:25273745-25273764_ENKUR_-	ENKUR	1238	141	55
chr10:25284673-25284692_ENKUR_-	ENKUR	457	36	16
chr10:25288375-25288394_ENKUR_-	ENKUR	217	26	15
chr10:25304774-25304793_ENKUR_+	ENKUR	1470	183	128
chr10:25312262-25312281_THNSL1_-	THNSL1	1765	369	204
chr10:25312947-25312966_THNSL1_-	THNSL1	617	72	40
chr10:25313587-25313606_THNSL1_-	THNSL1	292	78	24
chr10:25313655-25313674_THNSL1_-	THNSL1	881	110	63
chr10:25464850-25464869_GPR158_+	GPR158	1004	110	53
chr10:25510071-25510090_GPR158_-	GPR158	299	33	31
chr10:255870-255889_ZMYND11_-	ZMYND11	372	52	29
chr10:25684927-25684946_GPR158_-	GPR158	1314	155	79
chr10:25701381-25701400_GPR158_+	GPR158	1882	370	271
chr10:26241106-26241125_MYO3A_+	MYO3A	671	81	71
chr10:26243859-26243878_MYO3A_-	MYO3A	703	246	89
chr10:26285407-26285426_MYO3A_+	MYO3A	67	2	0
chr10:26286123-26286142_MYO3A_-	MYO3A	390	101	43
chr10:26505793-26505812_GAD2_+	GAD2	135	16	28
chr10:26506556-26506575_GAD2_+	GAD2	445	44	18
chr10:26506791-26506810_GAD2_+	GAD2	271	57	12
chr10:26508005-26508024_GAD2_-	GAD2	497	184	135
chr10:267288-267307_ZMYND11_-	ZMYND11	1021	174	72
chr10:26789808-26789827_APBB1IP_+	APBB1IP	325	142	86
chr10:26792182-26792201_APBB1IP_+	APBB1IP	365	61	20
chr10:26800702-26800721_APBB1IP_+	APBB1IP	178	171	51
chr10:26802586-26802605_APBB1IP_-	APBB1IP	439	106	60
chr10:26986670-26986689_PDSS1_+	PDSS1	1174	115	131
chr10:27009165-27009184_PDSS1_-	PDSS1	188	84	36
chr10:27012761-27012780_PDSS1_+	PDSS1	1187	189	102
chr10:27024177-27024196_PDSS1_+	PDSS1	444	64	31
chr10:27057783-27057802_ABI1_-	ABI1	505	38	11
chr10:27059186-27059205_ABI1_-	ABI1	667	75	50
chr10:27066004-27066023_ABI1_-	ABI1	1092	64	29
chr10:27149708-27149727_ABI1_-	ABI1	546	67	8
chr10:27366283-27366302_ANKRD26_+	ANKRD26	568	82	54
chr10:27371734-27371753_ANKRD26_-	ANKRD26	608	174	40
chr10:27382637-27382656_ANKRD26_+	ANKRD26	682	147	77
chr10:27389200-27389219_ANKRD26_+	ANKRD26	557	122	128
chr10:27431362-27431381_YME1L1_+	YME1L1	794	78	71
chr10:27434387-27434406_YME1L1_+	YME1L1	1463	159	70
chr10:27437938-27437957_YME1L1_+	YME1L1	719	26	63
chr10:27443110-27443129_YME1L1_+	YME1L1	605	92	113
chr10:27444464-27444483_MASTL_+	MASTL	1112	12	0
chr10:27448666-27448685_MASTL_+	MASTL	446	0	0
chr10:27454062-27454081_MASTL_-	MASTL	0	0	0
chr10:27456121-27456140_MASTL_-	MASTL	59	21	4
chr10:27497350-27497369_ACBD5_-	ACBD5	839	124	97
chr10:27499811-27499830_ACBD5_-	ACBD5	775	118	81
chr10:27520715-27520734_ACBD5_-	ACBD5	400	83	83
chr10:27529284-27529303_ACBD5_-	ACBD5	348	58	93
chr10:27687621-27687640_PTCHD3_+	PTCHD3	1667	293	241
chr10:27687800-27687819_PTCHD3_+	PTCHD3	890	111	75
chr10:27702932-27702951_PTCHD3_+	PTCHD3	1965	633	267
chr10:27703174-27703193_PTCHD3_-	PTCHD3	147	55	11
chr10:27821434-27821453_RAB18_+	RAB18	1975	183	117
chr10:27821474-27821493_RAB18_+	RAB18	475	51	18
chr10:27826877-27826896_RAB18_-	RAB18	659	73	38
chr10:27826907-27826926_RAB18_+	RAB18	317	35	38
chr10:28023687-28023706_MKX_-	MKX	2754	539	513
chr10:28024238-28024257_MKX_-	MKX	3653	755	565
chr10:28030396-28030415_MKX_-	MKX	584	23	29
chr10:28032165-28032184_MKX_-	MKX	1076	147	114
chr10:28260081-28260100_ARMC4_-	ARMC4	61	21	10
chr10:28272824-28272843_ARMC4_-	ARMC4	728	174	105
chr10:28276407-28276426_ARMC4_+	ARMC4	300	57	12
chr10:282834-282853_ZMYND11_+	ZMYND11	307	43	27
chr10:28284042-28284061_ARMC4_-	ARMC4	997	77	24
chr10:283596-283615_ZMYND11_+	ZMYND11	592	77	47
chr10:28414005-28414024_MPP7_-	MPP7	411	136	11
chr10:28436400-28436419_MPP7_+	MPP7	1653	366	214
chr10:28438902-28438921_MPP7_+	MPP7	2050	363	345
chr10:28491105-28491124_MPP7_+	MPP7	905	153	47
chr10:28822922-28822941_WAC_+	WAC	1381	207	158
chr10:28824658-28824677_WAC_+	WAC	672	44	18
chr10:28872365-28872384_WAC_-	WAC	2355	105	52
chr10:28878732-28878751_WAC_+	WAC	414	28	19
chr10:28966882-28966901_BAMBI_-	BAMBI	1830	273	174
chr10:28970218-28970237_BAMBI_-	BAMBI	843	155	31
chr10:28970411-28970430_BAMBI_+	BAMBI	223	41	6
chr10:28970940-28970959_BAMBI_+	BAMBI	1521	157	112
chr10:29137175-29137194_C10orf126_-	C10orf126	251	40	26
chr10:29162199-29162218_C10orf126_+	C10orf126	664	62	40
chr10:29169200-29169219_C10orf126_+	C10orf126	240	17	8
chr10:29169219-29169238_C10orf126_-	C10orf126	1210	191	67
chr10:29822060-29822079_SVIL_+	SVIL	1133	217	109
chr10:29824954-29824973_SVIL_-	SVIL	159	25	10
chr10:29840175-29840194_SVIL_-	SVIL	312	96	64
chr10:29843787-29843806_SVIL_+	SVIL	3072	511	308
chr10:30306826-30306845_KIAA1462_-	KIAA1462	2113	413	220
chr10:30316395-30316414_KIAA1462_-	KIAA1462	3383	534	355
chr10:30336465-30336484_KIAA1462_-	KIAA1462	1322	289	120
chr10:30336559-30336578_KIAA1462_-	KIAA1462	1456	270	241
chr10:30611462-30611481_MTPAP_+	MTPAP	1681	73	146
chr10:30615392-30615411_MTPAP_+	MTPAP	1206	189	102
chr10:30629298-30629317_MTPAP_-	MTPAP	649	66	80
chr10:30638136-30638155_MTPAP_-	MTPAP	251	4	2
chr10:30727865-30727884_MAP3K8_+	MAP3K8	308	60	56
chr10:30736820-30736839_MAP3K8_-	MAP3K8	1441	353	201
chr10:30739379-30739398_MAP3K8_+	MAP3K8	146	27	39
chr10:30740661-30740680_MAP3K8_-	MAP3K8	198	46	35
chr10:3109825-3109844_PFKP_-	PFKP	189	35	34
chr10:31134117-31134136_ZNF438_-	ZNF438	253	9	7
chr10:31134338-31134357_ZNF438_-	ZNF438	934	217	100
chr10:31137462-31137481_ZNF438_-	ZNF438	1282	140	129
chr10:31138310-31138329_ZNF438_-	ZNF438	4945	691	433
chr10:3124584-3124603_PFKP_+	PFKP	544	57	49
chr10:3141487-3141506_PFKP_+	PFKP	1213	151	219
chr10:3143613-3143632_PFKP_-	PFKP	54	53	24
chr10:31608189-31608208_ZEB1_+	ZEB1	728	279	193
chr10:31750060-31750079_ZEB1_+	ZEB1	2097	588	273
chr10:31791401-31791420_ZEB1_+	ZEB1	736	155	76
chr10:31799731-31799750_ZEB1_-	ZEB1	137	47	96
chr10:3208422-3208441_PITRM1_+	PITRM1	2423	325	211
chr10:3209172-3209191_PITRM1_-	PITRM1	1057	301	224
chr10:32109371-32109390_ARHGAP12_-	ARHGAP12	402	128	91
chr10:3212361-3212380_PITRM1_-	PITRM1	116	12	25
chr10:32143062-32143081_ARHGAP12_-	ARHGAP12	3183	543	325
chr10:3214912-3214931_PITRM1_-	PITRM1	503	147	59
chr10:32150366-32150385_ARHGAP12_+	ARHGAP12	475	138	42
chr10:32197407-32197426_ARHGAP12_+	ARHGAP12	443	55	50
chr10:32323652-32323671_KIF5B_-	KIF5B	2052	353	172
chr10:32328340-32328359_KIF5B_-	KIF5B	0	8	5
chr10:32329317-32329336_KIF5B_-	KIF5B	2783	428	419
chr10:32344808-32344827_KIF5B_+	KIF5B	2919	771	450
chr10:32576028-32576047_EPC1_-	EPC1	2	15	15
chr10:32581443-32581462_EPC1_-	EPC1	541	35	4
chr10:32581955-32581974_EPC1_+	EPC1	63	15	39
chr10:32635741-32635760_EPC1_+	EPC1	2659	79	41
chr10:32742296-32742315_CCDC7_+	CCDC7	517	231	135
chr10:32760131-32760150_CCDC7_-	CCDC7	2498	334	184
chr10:32780904-32780923_CCDC7_+	CCDC7	1070	95	82
chr10:32807379-32807398_CCDC7_+	CCDC7	848	138	89
chr10:33134499-33134518_C10orf68_+	C10orf68	581	154	131
chr10:33134866-33134885_C10orf68_+	C10orf68	1507	264	197
chr10:33135366-33135385_C10orf68_+	C10orf68	960	125	53
chr10:33136823-33136842_C10orf68_+	C10orf68	985	73	25
chr10:33212594-33212613_ITGB1_+	ITGB1	1220	519	273
chr10:33214976-33214995_ITGB1_-	ITGB1	1395	572	324
chr10:33218827-33218846_ITGB1_-	ITGB1	632	305	176
chr10:33221458-33221477_ITGB1_-	ITGB1	125	258	84
chr10:33545246-33545265_NRP1_-	NRP1	1405	280	271
chr10:33552628-33552647_NRP1_-	NRP1	86	18	20
chr10:33559638-33559657_NRP1_-	NRP1	756	195	122
chr10:33623305-33623324_NRP1_-	NRP1	1876	673	496
chr10:34739349-34739368_PARD3_-	PARD3	431	76	29
chr10:34759137-34759156_PARD3_+	PARD3	348	47	27
chr10:34985304-34985323_PARD3_-	PARD3	730	147	63
chr10:35103806-35103825_PARD3_-	PARD3	6114	1530	1117
chr10:35338635-35338654_CUL2_+	CUL2	2071	296	230
chr10:35343397-35343416_CUL2_+	CUL2	7323	158	149
chr10:35349832-35349851_CUL2_-	CUL2	575	2	3
chr10:35360156-35360175_CUL2_+	CUL2	270	33	9
chr10:35437307-35437326_CREM_-	CREM	696	160	94
chr10:35437407-35437426_CREM_-	CREM	668	181	136
chr10:35468085-35468104_CREM_-	CREM	387	40	33
chr10:35495879-35495898_CREM_-	CREM	736	140	65
chr10:35626010-35626029_CCNY_+	CCNY	4615	744	413
chr10:35805452-35805471_CCNY_+	CCNY	1118	174	93
chr10:35818890-35818909_CCNY_+	CCNY	236	43	60
chr10:35819150-35819169_CCNY_+	CCNY	645	105	91
chr10:35894534-35894553_GJD4_+	GJD4	277	34	12
chr10:35894537-35894556_GJD4_+	GJD4	3141	428	270
chr10:35897028-35897047_GJD4_-	GJD4	4919	872	802
chr10:35897044-35897063_GJD4_-	GJD4	1090	130	87
chr10:35928540-35928559_FZD8_+	FZD8	237	57	21
chr10:35928705-35928724_FZD8_+	FZD8	1354	267	67
chr10:35928978-35928997_FZD8_+	FZD8	111	14	3
chr10:35930292-35930311_FZD8_+	FZD8	513	67	22
chr10:37414915-37414934_ANKRD30A_+	ANKRD30A	948	246	98
chr10:37419147-37419166_ANKRD30A_-	ANKRD30A	1072	114	37
chr10:37431002-37431021_ANKRD30A_-	ANKRD30A	101	1	1
chr10:37451724-37451743_ANKRD30A_+	ANKRD30A	35	27	2
chr10:38121159-38121178_ZNF248_-	ZNF248	3273	531	357
chr10:38121240-38121259_ZNF248_-	ZNF248	1990	385	181
chr10:38126530-38126549_ZNF248_+	ZNF248	744	87	32
chr10:38126547-38126566_ZNF248_-	ZNF248	6490	1036	695
chr10:3821732-3821751_KLF6_-	KLF6	1748	277	167
chr10:3822332-3822351_KLF6_-	KLF6	1736	293	185
chr10:3824125-3824144_KLF6_+	KLF6	0	8	14
chr10:38242001-38242020_ZNF25_-	ZNF25	4109	812	630
chr10:38242635-38242654_ZNF25_-	ZNF25	192	65	55
chr10:38246001-38246020_ZNF25_-	ZNF25	513	94	22
chr10:38246391-38246410_ZNF25_+	ZNF25	581	66	31
chr10:3827109-3827128_KLF6_+	KLF6	3940	1268	601
chr10:38305869-38305888_ZNF33A_+	ZNF33A	0	168	67
chr10:38305883-38305902_ZNF33A_-	ZNF33A	2805	245	104
chr10:38306220-38306239_ZNF33A_+	ZNF33A	269	59	9
chr10:38344401-38344420_ZNF33A_-	ZNF33A	433	67	26
chr10:38403682-38403701_ZNF37A_-	ZNF37A	605	94	65
chr10:38404151-38404170_ZNF37A_+	ZNF37A	1710	376	149
chr10:38406557-38406576_ZNF37A_+	ZNF37A	661	80	29
chr10:38407739-38407758_ZNF37A_+	ZNF37A	109	4	7
chr10:43288451-43288470_BMS1_-	BMS1	438	6	16
chr10:43289287-43289306_BMS1_+	BMS1	464	46	6
chr10:43292480-43292499_BMS1_+	BMS1	84	38	9
chr10:43292949-43292968_BMS1_-	BMS1	434	21	19
chr10:43572712-43572731_RET_+	RET	271	49	33
chr10:43595981-43596000_RET_-	RET	745	191	102
chr10:43597939-43597958_RET_-	RET	582	62	33
chr10:43600613-43600632_RET_-	RET	3259	630	287
chr10:43650636-43650655_CSGALNACT2_-	CSGALNACT2	1695	207	172
chr10:43656022-43656041_CSGALNACT2_+	CSGALNACT2	1361	119	58
chr10:43659354-43659373_CSGALNACT2_+	CSGALNACT2	294	31	9
chr10:43662529-43662548_CSGALNACT2_-	CSGALNACT2	436	141	96
chr10:43695680-43695699_RASGEF1A_-	RASGEF1A	305	44	19
chr10:43696180-43696199_RASGEF1A_-	RASGEF1A	3858	536	550
chr10:43697303-43697322_RASGEF1A_-	RASGEF1A	351	69	43
chr10:43701384-43701403_RASGEF1A_-	RASGEF1A	292	56	20
chr10:43869910-43869929_FXYD4_+	FXYD4	1070	180	128
chr10:43870964-43870983_FXYD4_+	FXYD4	983	131	131
chr10:43870993-43871012_FXYD4_-	FXYD4	1325	203	150
chr10:43870998-43871017_FXYD4_-	FXYD4	810	250	130
chr10:43882567-43882586_HNRNPF_+	HNRNPF	1384	220	113
chr10:43882611-43882630_HNRNPF_-	HNRNPF	275	37	31
chr10:43882721-43882740_HNRNPF_+	HNRNPF	2284	393	373
chr10:43882722-43882741_HNRNPF_+	HNRNPF	2309	392	287
chr10:44052496-44052515_ZNF239_-	ZNF239	636	30	39
chr10:44052937-44052956_ZNF239_+	ZNF239	597	57	21
chr10:44053123-44053142_ZNF239_+	ZNF239	736	71	60
chr10:44053373-44053392_ZNF239_-	ZNF239	1091	271	177
chr10:44104114-44104133_ZNF485_+	ZNF485	226	66	58
chr10:44104760-44104779_ZNF485_-	ZNF485	1101	288	152
chr10:44112014-44112033_ZNF485_+	ZNF485	404	55	31
chr10:44112553-44112572_ZNF485_+	ZNF485	1130	214	142
chr10:44139634-44139653_ZNF32_-	ZNF32	323	38	63
chr10:44139769-44139788_ZNF32_-	ZNF32	1110	161	77
chr10:44141537-44141556_ZNF32_+	ZNF32	2413	425	223
chr10:44141554-44141573_ZNF32_-	ZNF32	487	65	50
chr10:44874120-44874139_CXCL12_-	CXCL12	1383	231	133
chr10:44876277-44876296_CXCL12_+	CXCL12	665	121	55
chr10:44880395-44880414_CXCL12_-	CXCL12	491	90	88
chr10:44880444-44880463_CXCL12_-	CXCL12	805	224	179
chr10:45467246-45467265_RASSF4_+	RASSF4	3248	546	344
chr10:45472975-45472994_C10orf10_+	C10orf10	435	130	123
chr10:45473229-45473248_C10orf10_+	C10orf10	5319	541	454
chr10:45473404-45473423_C10orf10_+	C10orf10	2413	819	373
chr10:45473421-45473440_C10orf10_-	C10orf10	5488	897	628
chr10:45477993-45478012_RASSF4_+	RASSF4	203	64	18
chr10:45479490-45479509_RASSF4_+	RASSF4	54	115	65
chr10:45480354-45480373_RASSF4_-	RASSF4	195	10	25
chr10:45495821-45495840_C10orf25_+	C10orf25	806	93	75
chr10:45495826-45495845_C10orf25_+	C10orf25	698	147	63
chr10:45495830-45495849_C10orf25_+	C10orf25	605	73	80
chr10:45498819-45498838_ZNF22_+	ZNF22	545	115	56
chr10:45498844-45498863_ZNF22_+	ZNF22	1211	141	38
chr10:45498849-45498868_ZNF22_+	ZNF22	1256	303	144
chr10:45499116-45499135_ZNF22_+	ZNF22	1282	171	163
chr10:45799339-45799358_OR13A1_-	OR13A1	6488	1064	724
chr10:45799392-45799411_OR13A1_-	OR13A1	0	2	14
chr10:45799410-45799429_OR13A1_+	OR13A1	393	59	29
chr10:45799659-45799678_OR13A1_-	OR13A1	585	229	113
chr10:45869851-45869870_ALOX5_+	ALOX5	4041	523	306
chr10:45878108-45878127_ALOX5_+	ALOX5	0	11	9
chr10:45891340-45891359_ALOX5_+	ALOX5	1448	335	209
chr10:45907703-45907722_ALOX5_-	ALOX5	2405	279	167
chr10:45954581-45954600_MARCH8_-	MARCH8	814	90	51
chr10:45956831-45956850_MARCH8_+	MARCH8	4968	778	363
chr10:45959744-45959763_MARCH8_+	MARCH8	541	92	169
chr10:46028628-46028647_MARCH8_+	MARCH8	492	85	35
chr10:46120058-46120077_ZFAND4_+	ZFAND4	2867	635	303
chr10:46122030-46122049_ZFAND4_-	ZFAND4	343	46	18
chr10:46147473-46147492_ZFAND4_-	ZFAND4	849	311	137
chr10:46159072-46159091_ZFAND4_+	ZFAND4	437	94	42
chr10:46312944-46312963_FAM25E_+	FAM25E	2008	357	149
chr10:46312960-46312979_FAM25E_+	FAM25E	262	36	15
chr10:46312973-46312992_FAM25E_+	FAM25E	2785	433	342
chr10:46312974-46312993_FAM25E_+	FAM25E	3196	723	495
chr10:468817-468836_DIP2C_-	DIP2C	1397	440	271
chr10:46965862-46965881_SYT15_-	SYT15	2981	509	332
chr10:46967438-46967457_SYT15_+	SYT15	297	79	47
chr10:46968589-46968608_SYT15_-	SYT15	1186	114	85
chr10:46969322-46969341_SYT15_-	SYT15	837	108	46
chr10:46999085-46999104_GPRIN2_-	GPRIN2	359	41	20
chr10:46999215-46999234_GPRIN2_+	GPRIN2	572	38	27
chr10:47000013-47000032_GPRIN2_-	GPRIN2	10000	1760	1214
chr10:47000015-47000034_GPRIN2_-	GPRIN2	3190	440	247
chr10:47087122-47087141_NPY4R_-	NPY4R	293	40	41
chr10:47087413-47087432_NPY4R_-	NPY4R	792	139	65
chr10:47087755-47087774_NPY4R_+	NPY4R	414	100	29
chr10:47087790-47087809_NPY4R_-	NPY4R	2639	596	234
chr10:47658654-47658673_ANTXRL_-	ANTXRL	3198	391	363
chr10:47663335-47663354_ANTXRL_+	ANTXRL	491	45	59
chr10:47668683-47668702_ANTXRL_-	ANTXRL	902	157	60
chr10:47669087-47669106_ANTXRL_+	ANTXRL	1428	195	240
chr10:47894009-47894028_FAM21B_+	FAM21B	542	29	11
chr10:48370641-48370660_ZNF488_+	ZNF488	186	64	34
chr10:48370680-48370699_ZNF488_+	ZNF488	3382	501	429
chr10:48371029-48371048_ZNF488_+	ZNF488	2190	491	638
chr10:48371338-48371357_ZNF488_-	ZNF488	2	43	10
chr10:48381976-48381995_RBP3_-	RBP3	3147	704	331
chr10:48383871-48383890_RBP3_+	RBP3	2094	364	269
chr10:48385891-48385910_RBP3_+	RBP3	303	51	46
chr10:48389326-48389345_RBP3_-	RBP3	2508	442	269
chr10:48413612-48413631_GDF2_-	GDF2	1029	153	87
chr10:48414080-48414099_GDF2_-	GDF2	1530	251	123
chr10:48416419-48416438_GDF2_+	GDF2	554	68	45
chr10:48416430-48416449_GDF2_+	GDF2	460	0	0
chr10:48426710-48426729_GDF10_+	GDF10	2733	450	334
chr10:48428788-48428807_GDF10_-	GDF10	638	63	66
chr10:48438445-48438464_GDF10_-	GDF10	176	84	30
chr10:48438483-48438502_GDF10_+	GDF10	166	89	31
chr10:4868516-4868535_AKR1E2_+	AKR1E2	1358	219	261
chr10:486913-486932_DIP2C_-	DIP2C	1657	575	369
chr10:4872988-4873007_AKR1E2_+	AKR1E2	2759	270	356
chr10:4875628-4875647_AKR1E2_+	AKR1E2	1164	291	169
chr10:4877910-4877929_AKR1E2_-	AKR1E2	2085	388	189
chr10:49452816-49452835_FRMPD2_+	FRMPD2	2039	376	165
chr10:49457135-49457154_FRMPD2_+	FRMPD2	597	154	99
chr10:49459700-49459719_FRMPD2_+	FRMPD2	213	53	72
chr10:49482595-49482614_FRMPD2_-	FRMPD2	1314	188	99
chr10:49618103-49618122_MAPK8_+	MAPK8	1079	61	44
chr10:49628341-49628360_MAPK8_-	MAPK8	1498	275	103
chr10:49633991-49634010_MAPK8_+	MAPK8	230	68	27
chr10:49634414-49634433_MAPK8_+	MAPK8	5575	899	612
chr10:49667815-49667834_ARHGAP22_-	ARHGAP22	617	162	217
chr10:49687669-49687688_ARHGAP22_+	ARHGAP22	2378	411	527
chr10:49763505-49763524_ARHGAP22_+	ARHGAP22	2335	463	280
chr10:49791134-49791153_ARHGAP22_+	ARHGAP22	484	37	27
chr10:5008120-5008139_AKR1C1_+	AKR1C1	1651	296	141
chr10:5008134-5008153_AKR1C1_-	AKR1C1	398	136	78
chr10:50121459-50121478_LRRC18_-	LRRC18	2018	350	271
chr10:50121622-50121641_LRRC18_-	LRRC18	451	51	19
chr10:50121973-50121992_LRRC18_-	LRRC18	559	157	58
chr10:50122152-50122171_LRRC18_-	LRRC18	1793	256	145
chr10:50256511-50256530_VSTM4_+	VSTM4	1323	232	218
chr10:50272750-50272769_VSTM4_-	VSTM4	1060	244	191
chr10:50285266-50285285_VSTM4_-	VSTM4	635	54	43
chr10:50315651-50315670_VSTM4_-	VSTM4	1006	113	107
chr10:50339847-50339866_FAM170B_+	FAM170B	2730	607	388
chr10:50340328-50340347_FAM170B_+	FAM170B	529	17	55
chr10:50341862-50341881_FAM170B_+	FAM170B	2675	447	268
chr10:50341917-50341936_FAM170B_-	FAM170B	330	30	18
chr10:50373794-50373813_C10orf128_+	C10orf128	136	22	22
chr10:50373795-50373814_C10orf128_+	C10orf128	7408	1227	686
chr10:50375019-50375038_C10orf128_+	C10orf128	14607	2363	1776
chr10:50375025-50375044_C10orf128_-	C10orf128	5507	1164	1236
chr10:5043826-5043845_AKR1C2_-	AKR1C2	900	119	85
chr10:5043827-5043846_AKR1C2_-	AKR1C2	438	110	61
chr10:50533256-50533275_C10orf71_+	C10orf71	820	162	92
chr10:50534117-50534136_C10orf71_+	C10orf71	589	70	23
chr10:50534205-50534224_C10orf71_+	C10orf71	0	6	2
chr10:50534228-50534247_C10orf71_+	C10orf71	966	142	155
chr10:50594748-50594767_DRGX_-	DRGX	1870	355	286
chr10:50598181-50598200_DRGX_-	DRGX	1780	366	192
chr10:50599278-50599297_DRGX_-	DRGX	3476	326	259
chr10:50603455-50603474_DRGX_-	DRGX	1705	357	196
chr10:50723561-50723580_PGBD3_+	PGBD3	31	5	0
chr10:50723779-50723798_PGBD3_-	PGBD3	573	68	72
chr10:50723849-50723868_PGBD3_+	PGBD3	83	13	13
chr10:50723851-50723870_PGBD3_+	PGBD3	1931	432	195
chr10:50732392-50732411_ERCC6_-	ERCC6	0	141	9
chr10:50736472-50736491_ERCC6_-	ERCC6	454	89	44
chr10:50738868-50738887_ERCC6_-	ERCC6	31	2	6
chr10:50740813-50740832_ERCC6_-	ERCC6	53	0	4
chr10:50819347-50819366_SLC18A3_-	SLC18A3	2617	169	166
chr10:50819383-50819402_SLC18A3_+	SLC18A3	371	6	23
chr10:50819569-50819588_SLC18A3_+	SLC18A3	263	111	72
chr10:50820254-50820273_SLC18A3_-	SLC18A3	1719	232	206
chr10:50822459-50822478_CHAT_-	CHAT	1342	190	172
chr10:50824558-50824577_CHAT_-	CHAT	593	66	88
chr10:50827919-50827938_CHAT_+	CHAT	1088	298	147
chr10:50828609-50828628_CHAT_-	CHAT	572	17	40
chr10:50887740-50887759_C10orf53_+	C10orf53	0	2	0
chr10:50887770-50887789_C10orf53_+	C10orf53	4980	943	496
chr10:50901850-50901869_C10orf53_+	C10orf53	277	33	34
chr10:50901914-50901933_C10orf53_-	C10orf53	3181	102	149
chr10:50959920-50959939_OGDHL_+	OGDHL	267	44	30
chr10:50960229-50960248_OGDHL_-	OGDHL	943	62	82
chr10:50964906-50964925_OGDHL_+	OGDHL	1761	185	145
chr10:50966511-50966530_OGDHL_+	OGDHL	1376	173	191
chr10:5140997-5141016_AKR1C3_-	AKR1C3	0	0	2
chr10:5141046-5141065_AKR1C3_+	AKR1C3	142	17	2
chr10:5144381-5144400_AKR1C3_+	AKR1C3	458	27	41
chr10:51555742-51555761_MSMB_-	MSMB	1039	72	177
chr10:51555765-51555784_MSMB_-	MSMB	525	118	51
chr10:51556775-51556794_MSMB_+	MSMB	448	59	44
chr10:51562304-51562323_MSMB_+	MSMB	1442	172	174
chr10:51579145-51579164_NCOA4_+	NCOA4	246	45	14
chr10:51580573-51580592_NCOA4_+	NCOA4	566	33	34
chr10:51582926-51582945_NCOA4_-	NCOA4	861	292	106
chr10:51585382-51585401_NCOA4_-	NCOA4	1673	413	219
chr10:51592595-51592614_TIMM23_-	TIMM23	1894	47	24
chr10:51592609-51592628_TIMM23_-	TIMM23	1030	63	32
chr10:51610426-51610445_TIMM23_-	TIMM23	432	0	0
chr10:51610427-51610446_TIMM23_-	TIMM23	2356	49	13
chr10:518403-518422_DIP2C_+	DIP2C	1754	598	276
chr10:51995718-51995737_ASAH2_+	ASAH2	309	10	4
chr10:52002988-52003007_ASAH2_-	ASAH2	2995	382	323
chr10:52005007-52005026_ASAH2_-	ASAH2	60	25	4
chr10:52008335-52008354_ASAH2_+	ASAH2	531	45	27
chr10:52067881-52067900_SGMS1_+	SGMS1	5077	564	379
chr10:52071123-52071142_SGMS1_-	SGMS1	311	54	24
chr10:52086967-52086986_SGMS1_-	SGMS1	500	36	16
chr10:52103630-52103649_SGMS1_-	SGMS1	2829	349	287
chr10:5246363-5246382_AKR1C4_+	AKR1C4	0	32	52
chr10:5254667-5254686_AKR1C4_+	AKR1C4	766	158	73
chr10:52575966-52575985_A1CF_-	A1CF	509	116	20
chr10:52595871-52595890_A1CF_+	A1CF	320	16	32
chr10:52603830-52603849_A1CF_+	A1CF	222	81	15
chr10:52619622-52619641_A1CF_+	A1CF	282	91	112
chr10:52834506-52834525_PRKG1_+	PRKG1	711	47	30
chr10:53457663-53457682_CSTF2T_-	CSTF2T	2302	271	144
chr10:53457676-53457695_CSTF2T_-	CSTF2T	3891	558	686
chr10:53457733-53457752_CSTF2T_-	CSTF2T	652	80	36
chr10:53458315-53458334_CSTF2T_+	CSTF2T	1623	379	138
chr10:53667288-53667307_PRKG1_-	PRKG1	797	178	148
chr10:53814269-53814288_PRKG1_+	PRKG1	751	137	73
chr10:53822370-53822389_PRKG1_+	PRKG1	588	43	24
chr10:54074289-54074308_DKK1_-	DKK1	719	107	37
chr10:54074365-54074384_DKK1_+	DKK1	955	200	171
chr10:54074728-54074747_DKK1_+	DKK1	4151	868	600
chr10:54076356-54076375_DKK1_-	DKK1	1590	210	144
chr10:5415973-5415992_UCN3_+	UCN3	1094	235	146
chr10:5415975-5415994_UCN3_+	UCN3	280	132	99
chr10:5416031-5416050_UCN3_-	UCN3	905	142	155
chr10:5416079-5416098_UCN3_+	UCN3	3215	532	395
chr10:5436139-5436158_TUBAL3_+	TUBAL3	528	49	27
chr10:5437427-5437446_TUBAL3_-	TUBAL3	1328	237	248
chr10:5442942-5442961_TUBAL3_+	TUBAL3	98	38	9
chr10:5442956-5442975_TUBAL3_-	TUBAL3	1643	219	124
chr10:54528016-54528035_MBL2_-	MBL2	451	17	43
chr10:54528106-54528125_MBL2_-	MBL2	1594	243	195
chr10:54530480-54530499_MBL2_+	MBL2	45	8	2
chr10:54531341-54531360_MBL2_+	MBL2	1192	170	81
chr10:5493820-5493839_NET1_-	NET1	449	40	43
chr10:5494332-5494351_NET1_-	NET1	1191	207	126
chr10:5494821-5494840_NET1_+	NET1	131	55	14
chr10:5495300-5495319_NET1_-	NET1	537	91	34
chr10:5541104-5541123_CALML5_-	CALML5	1429	312	198
chr10:5541239-5541258_CALML5_-	CALML5	230	48	41
chr10:5541266-5541285_CALML5_-	CALML5	1841	338	272
chr10:5541311-5541330_CALML5_-	CALML5	180	115	41
chr10:5567205-5567224_CALML3_+	CALML3	467	120	42
chr10:5567211-5567230_CALML3_+	CALML3	263	65	62
chr10:5567414-5567433_CALML3_+	CALML3	0	11	33
chr10:5567430-5567449_CALML3_+	CALML3	209	78	26
chr10:55996572-55996591_PCDH15_+	PCDH15	4244	676	410
chr10:56077139-56077158_PCDH15_+	PCDH15	1144	143	97
chr10:56129013-56129032_PCDH15_+	PCDH15	160	31	39
chr10:56423934-56423953_PCDH15_-	PCDH15	3113	473	351
chr10:5690973-5690992_ASB13_+	ASB13	224	35	34
chr10:5693178-5693197_ASB13_+	ASB13	0	10	12
chr10:5694909-5694928_ASB13_-	ASB13	2347	374	339
chr10:5708463-5708482_ASB13_+	ASB13	3132	617	293
chr10:57359717-57359736_MTRNR2L5_-	MTRNR2L5	291	68	56
chr10:5766430-5766449_FAM208B_+	FAM208B	246	58	22
chr10:5769078-5769097_FAM208B_-	FAM208B	1242	166	81
chr10:5772986-5773005_FAM208B_-	FAM208B	2045	523	239
chr10:5777488-5777507_FAM208B_+	FAM208B	830	115	76
chr10:5807982-5808001_GDI2_-	GDI2	1323	362	242
chr10:5808555-5808574_GDI2_-	GDI2	5106	1257	802
chr10:58118672-58118691_ZWINT_-	ZWINT	0	2	9
chr10:58119281-58119300_ZWINT_-	ZWINT	1210	121	51
chr10:58119478-58119497_ZWINT_-	ZWINT	691	26	29
chr10:58120050-58120069_ZWINT_+	ZWINT	1163	56	32
chr10:5842595-5842614_GDI2_-	GDI2	230	26	16
chr10:5842598-5842617_GDI2_-	GDI2	270	33	26
chr10:5924977-5924996_ANKRD16_+	ANKRD16	3060	449	200
chr10:5925977-5925996_ANKRD16_+	ANKRD16	2385	297	253
chr10:5929858-5929877_ANKRD16_+	ANKRD16	635	141	147
chr10:5931158-5931177_ANKRD16_+	ANKRD16	2807	520	392
chr10:5944968-5944987_FBXO18_+	FBXO18	131	20	18
chr10:5948287-5948306_FBXO18_-	FBXO18	372	24	13
chr10:5950897-5950916_FBXO18_-	FBXO18	1681	444	329
chr10:5951133-5951152_FBXO18_-	FBXO18	1716	223	165
chr10:59955899-59955918_IPMK_-	IPMK	7696	1601	946
chr10:59997557-59997576_IPMK_-	IPMK	252	18	15
chr10:6002495-6002514_IL15RA_-	IL15RA	1255	404	207
chr10:60027184-60027203_IPMK_-	IPMK	359	55	79
chr10:60027185-60027204_IPMK_-	IPMK	860	189	106
chr10:60036888-60036907_CISD1_+	CISD1	0	24	0
chr10:60047317-60047336_CISD1_+	CISD1	2437	347	194
chr10:6005748-6005767_IL15RA_-	IL15RA	1532	420	510
chr10:6008191-6008210_IL15RA_-	IL15RA	714	81	48
chr10:60094963-60094982_UBE2D1_-	UBE2D1	713	185	161
chr10:60121149-60121168_UBE2D1_-	UBE2D1	576	47	74
chr10:60121262-60121281_UBE2D1_-	UBE2D1	5214	677	453
chr10:60123369-60123388_UBE2D1_+	UBE2D1	1515	206	190
chr10:60145402-60145421_TFAM_-	TFAM	1813	161	99
chr10:60147987-60148006_TFAM_-	TFAM	1687	104	69
chr10:60148437-60148456_TFAM_+	TFAM	144	21	15
chr10:60150599-60150618_TFAM_+	TFAM	1037	67	51
chr10:6019402-6019421_IL15RA_+	IL15RA	633	129	52
chr10:60273041-60273060_BICC1_+	BICC1	93	58	20
chr10:60461882-60461901_BICC1_+	BICC1	283	80	43
chr10:60546685-60546704_BICC1_+	BICC1	2559	381	242
chr10:60548133-60548152_BICC1_+	BICC1	395	19	27
chr10:6061851-6061870_IL2RA_+	IL2RA	164	90	57
chr10:6063634-6063653_IL2RA_-	IL2RA	611	89	98
chr10:6066228-6066247_IL2RA_-	IL2RA	398	37	51
chr10:6067938-6067957_IL2RA_-	IL2RA	903	167	118
chr10:60936698-60936717_PHYHIPL_+	PHYHIPL	927	109	58
chr10:60994063-60994082_PHYHIPL_+	PHYHIPL	328	49	17
chr10:60996280-60996299_PHYHIPL_-	PHYHIPL	4309	432	317
chr10:61004842-61004861_PHYHIPL_+	PHYHIPL	1373	194	176
chr10:61043140-61043159_FAM13C_-	FAM13C	335	51	122
chr10:61062596-61062615_FAM13C_-	FAM13C	400	37	34
chr10:61112150-61112169_FAM13C_+	FAM13C	3937	543	488
chr10:61122175-61122194_FAM13C_+	FAM13C	372	142	46
chr10:61414310-61414329_SLC16A9_-	SLC16A9	0	0	6
chr10:61423994-61424013_SLC16A9_+	SLC16A9	280	25	26
chr10:61432603-61432622_SLC16A9_-	SLC16A9	1128	124	62
chr10:6143267-6143286_RBM17_+	RBM17	1084	38	22
chr10:61443861-61443880_SLC16A9_+	SLC16A9	2029	167	233
chr10:6146888-6146907_RBM17_+	RBM17	606	27	21
chr10:6152038-6152057_RBM17_+	RBM17	233	4	5
chr10:6154284-6154303_RBM17_+	RBM17	1051	37	33
chr10:61566711-61566730_CCDC6_+	CCDC6	1162	94	45
chr10:61572491-61572510_CCDC6_+	CCDC6	247	27	40
chr10:61612322-61612341_CCDC6_+	CCDC6	2178	207	155
chr10:61666085-61666104_CCDC6_-	CCDC6	2797	313	228
chr10:61718056-61718075_C10orf40_-	C10orf40	1278	308	175
chr10:61718118-61718137_C10orf40_-	C10orf40	2521	416	244
chr10:61718248-61718267_C10orf40_-	C10orf40	1761	196	100
chr10:61718348-61718367_C10orf40_-	C10orf40	516	70	33
chr10:62023620-62023639_ANK3_+	ANK3	1039	138	60
chr10:62029891-62029910_ANK3_-	ANK3	2460	500	371
chr10:62038846-62038865_ANK3_+	ANK3	179	61	16
chr10:62039346-62039365_ANK3_-	ANK3	3765	860	545
chr10:6245211-6245230_PFKFB3_+	PFKFB3	916	72	111
chr10:62544469-62544488_CDK1_-	CDK1	524	1	0
chr10:62545512-62545531_CDK1_-	CDK1	136	0	7
chr10:62545513-62545532_CDK1_-	CDK1	459	7	3
chr10:62551667-62551686_CDK1_+	CDK1	745	0	0
chr10:6255616-6255635_PFKFB3_-	PFKFB3	1778	418	207
chr10:6257251-6257270_PFKFB3_-	PFKFB3	3336	603	326
chr10:6258122-6258141_PFKFB3_+	PFKFB3	588	102	93
chr10:62645922-62645941_RHOBTB1_+	RHOBTB1	2658	363	278
chr10:62648793-62648812_RHOBTB1_-	RHOBTB1	76	41	8
chr10:62652608-62652627_RHOBTB1_+	RHOBTB1	1123	249	280
chr10:62671228-62671247_RHOBTB1_-	RHOBTB1	175	25	41
chr10:63173244-63173263_TMEM26_+	TMEM26	1638	347	134
chr10:63188789-63188808_TMEM26_-	TMEM26	3303	393	198
chr10:63190979-63190998_TMEM26_-	TMEM26	740	88	48
chr10:63212718-63212737_TMEM26_+	TMEM26	2278	499	250
chr10:63519865-63519884_C10orf107_-	C10orf107	121	26	6
chr10:63519914-63519933_C10orf107_-	C10orf107	880	105	57
chr10:63520659-63520678_C10orf107_+	C10orf107	2220	124	112
chr10:63520673-63520692_C10orf107_-	C10orf107	397	47	26
chr10:63661980-63661999_ARID5B_-	ARID5B	2042	157	51
chr10:63700104-63700123_ARID5B_+	ARID5B	1434	75	75
chr10:63759950-63759969_ARID5B_+	ARID5B	790	121	158
chr10:63810721-63810740_ARID5B_+	ARID5B	84	3	9
chr10:63978018-63978037_RTKN2_+	RTKN2	5761	839	606
chr10:63983051-63983070_RTKN2_-	RTKN2	813	69	87
chr10:63995991-63996010_RTKN2_-	RTKN2	377	18	23
chr10:64022386-64022405_RTKN2_-	RTKN2	1264	133	80
chr10:64136327-64136346_ZNF365_+	ZNF365	538	117	121
chr10:64136597-64136616_ZNF365_+	ZNF365	0	7	24
chr10:64148285-64148304_ZNF365_+	ZNF365	263	22	30
chr10:64159386-64159405_ZNF365_+	ZNF365	343	43	27
chr10:64565144-64565163_ADO_+	ADO	895	37	19
chr10:64565213-64565232_ADO_+	ADO	3851	227	88
chr10:64565332-64565351_ADO_+	ADO	8281	59	12
chr10:64565392-64565411_ADO_+	ADO	3805	334	153
chr10:64573010-64573029_EGR2_-	EGR2	142	52	53
chr10:64573398-64573417_EGR2_-	EGR2	2012	134	243
chr10:64575708-64575727_EGR2_-	EGR2	735	47	45
chr10:64575777-64575796_EGR2_-	EGR2	1292	77	66
chr10:64913264-64913283_NRBF2_+	NRBF2	192	16	5
chr10:64977018-64977037_JMJD1C_+	JMJD1C	91	38	17
chr10:65024471-65024490_JMJD1C_+	JMJD1C	824	88	77
chr10:65140201-65140220_JMJD1C_-	JMJD1C	768	125	61
chr10:65225308-65225327_JMJD1C_-	JMJD1C	953	167	78
chr10:6533679-6533698_PRKCQ_-	PRKCQ	320	114	56
chr10:6540463-6540482_PRKCQ_-	PRKCQ	1307	322	139
chr10:6552999-6553018_PRKCQ_+	PRKCQ	6404	974	809
chr10:6557077-6557096_PRKCQ_+	PRKCQ	970	145	75
chr10:68535192-68535211_CTNNA3_+	CTNNA3	6991	480	387
chr10:68940242-68940261_CTNNA3_-	CTNNA3	2101	178	170
chr10:68979371-68979390_CTNNA3_+	CTNNA3	1245	266	114
chr10:69366675-69366694_CTNNA3_-	CTNNA3	486	137	104
chr10:69556921-69556940_DNAJC12_+	DNAJC12	1251	196	106
chr10:69565526-69565545_DNAJC12_-	DNAJC12	1060	246	136
chr10:69571281-69571300_DNAJC12_-	DNAJC12	424	56	12
chr10:69571342-69571361_DNAJC12_-	DNAJC12	1159	152	177
chr10:696046-696065_PRR26_+	PRR26	238	69	8
chr10:696051-696070_PRR26_-	PRR26	648	127	64
chr10:696298-696317_PRR26_-	PRR26	143	6	19
chr10:69644591-69644610_SIRT1_-	SIRT1	1281	371	215
chr10:69647265-69647284_SIRT1_+	SIRT1	96	13	15
chr10:69648733-69648752_SIRT1_+	SIRT1	589	36	11
chr10:69651219-69651238_SIRT1_-	SIRT1	436	65	40
chr10:696819-696838_PRR26_-	PRR26	42	32	6
chr10:69792537-69792556_HERC4_-	HERC4	926	109	42
chr10:69793817-69793836_HERC4_-	HERC4	1532	155	102
chr10:69804242-69804261_HERC4_-	HERC4	1882	242	161
chr10:69832821-69832840_HERC4_+	HERC4	1053	58	23
chr10:69881932-69881951_MYPN_+	MYPN	979	155	111
chr10:69902775-69902794_MYPN_+	MYPN	820	88	42
chr10:69905248-69905267_MYPN_+	MYPN	2001	381	193
chr10:69908203-69908222_MYPN_+	MYPN	750	153	128
chr10:69990987-69991006_ATOH7_-	ATOH7	1122	298	162
chr10:69991080-69991099_ATOH7_+	ATOH7	2315	347	402
chr10:69991143-69991162_ATOH7_-	ATOH7	1842	282	175
chr10:69991415-69991434_ATOH7_-	ATOH7	454	72	36
chr10:70048689-70048708_PBLD_+	PBLD	393	144	83
chr10:70051933-70051952_PBLD_-	PBLD	191	13	110
chr10:70056056-70056075_PBLD_+	PBLD	332	35	32
chr10:70066522-70066541_PBLD_+	PBLD	1407	180	125
chr10:70097641-70097660_HNRNPH3_+	HNRNPH3	401	56	102
chr10:70098321-70098340_HNRNPH3_+	HNRNPH3	480	14	16
chr10:70100992-70101011_HNRNPH3_-	HNRNPH3	4805	463	259
chr10:70101376-70101395_HNRNPH3_+	HNRNPH3	250	12	14
chr10:70139183-70139202_RUFY2_-	RUFY2	4064	343	325
chr10:70156614-70156633_RUFY2_-	RUFY2	442	50	44
chr10:70164439-70164458_RUFY2_-	RUFY2	1106	147	116
chr10:70166926-70166945_RUFY2_+	RUFY2	3372	157	170
chr10:70202741-70202760_DNA2_+	DNA2	119	0	1
chr10:70206106-70206125_DNA2_+	DNA2	0	0	0
chr10:70209949-70209968_DNA2_-	DNA2	2101	161	78
chr10:70229778-70229797_DNA2_+	DNA2	303	0	0
chr10:70248306-70248325_SLC25A16_+	SLC25A16	2282	406	220
chr10:70253279-70253298_SLC25A16_+	SLC25A16	2783	600	437
chr10:70263403-70263422_SLC25A16_-	SLC25A16	1380	246	255
chr10:70287126-70287145_SLC25A16_-	SLC25A16	191	44	52
chr10:70333757-70333776_TET1_+	TET1	753	149	83
chr10:70405369-70405388_TET1_+	TET1	1078	130	48
chr10:70426906-70426925_TET1_+	TET1	577	38	25
chr10:70442637-70442656_TET1_+	TET1	252	3	24
chr10:70482275-70482294_CCAR1_+	CCAR1	114	9	7
chr10:70496664-70496683_CCAR1_-	CCAR1	393	20	10
chr10:70497617-70497636_CCAR1_-	CCAR1	1237	195	173
chr10:70500398-70500417_CCAR1_-	CCAR1	938	117	39
chr10:70587663-70587682_STOX1_-	STOX1	1493	175	156
chr10:70587668-70587687_STOX1_+	STOX1	881	101	87
chr10:70641767-70641786_STOX1_-	STOX1	3340	484	314
chr10:70644878-70644897_STOX1_+	STOX1	837	217	135
chr10:70661141-70661160_DDX50_+	DDX50	962	98	100
chr10:70672977-70672996_DDX50_+	DDX50	1114	166	69
chr10:70673197-70673216_DDX50_+	DDX50	81	49	12
chr10:70679602-70679621_DDX50_-	DDX50	551	112	24
chr10:70715999-70716018_DDX21_-	DDX21	1017	110	67
chr10:70719963-70719982_DDX21_-	DDX21	8824	330	199
chr10:70723158-70723177_DDX21_-	DDX21	916	11	6
chr10:70742392-70742411_DDX21_+	DDX21	1754	258	119
chr10:70748612-70748631_KIAA1279_+	KIAA1279	179	9	15
chr10:70760188-70760207_KIAA1279_-	KIAA1279	580	47	36
chr10:70764814-70764833_KIAA1279_-	KIAA1279	2939	337	226
chr10:70765617-70765636_KIAA1279_-	KIAA1279	1391	147	74
chr10:70847963-70847982_SRGN_-	SRGN	1469	219	119
chr10:70847970-70847989_SRGN_-	SRGN	263	27	27
chr10:70856964-70856983_SRGN_-	SRGN	392	13	23
chr10:70863840-70863859_SRGN_+	SRGN	488	115	27
chr10:70915592-70915611_VPS26A_+	VPS26A	307	58	21
chr10:70916885-70916904_VPS26A_-	VPS26A	193	37	21
chr10:70928350-70928369_VPS26A_+	VPS26A	489	83	15
chr10:70930974-70930993_VPS26A_-	VPS26A	541	28	16
chr10:70940137-70940156_SUPV3L1_+	SUPV3L1	3784	267	173
chr10:70946259-70946278_SUPV3L1_-	SUPV3L1	206	12	2
chr10:70947505-70947524_SUPV3L1_-	SUPV3L1	232	5	6
chr10:70949028-70949047_SUPV3L1_+	SUPV3L1	694	52	22
chr10:70980218-70980237_HKDC1_+	HKDC1	0	3	3
chr10:70987098-70987117_HKDC1_+	HKDC1	1261	232	89
chr10:70992574-70992593_HKDC1_+	HKDC1	2756	466	394
chr10:70992868-70992887_HKDC1_+	HKDC1	1381	209	254
chr10:71078724-71078743_HK1_-	HK1	428	64	12
chr10:71103698-71103717_HK1_-	HK1	4814	569	413
chr10:71119654-71119673_HK1_+	HK1	11	1	1
chr10:71124592-71124611_HK1_+	HK1	1110	386	171
chr10:71164666-71164685_TACR2_+	TACR2	951	140	195
chr10:71168806-71168825_TACR2_+	TACR2	4084	377	309
chr10:71174719-71174738_TACR2_-	TACR2	537	47	79
chr10:71175821-71175840_TACR2_+	TACR2	1015	73	99
chr10:71211436-71211455_TSPAN15_-	TSPAN15	383	23	77
chr10:71243467-71243486_TSPAN15_+	TSPAN15	123	15	11
chr10:71255362-71255381_TSPAN15_+	TSPAN15	2600	497	263
chr10:71258030-71258049_TSPAN15_+	TSPAN15	2310	437	183
chr10:71332224-71332243_NEUROG3_+	NEUROG3	0	47	29
chr10:71332227-71332246_NEUROG3_+	NEUROG3	272	47	26
chr10:71332463-71332482_NEUROG3_+	NEUROG3	1176	203	156
chr10:71332635-71332654_NEUROG3_-	NEUROG3	925	186	138
chr10:71391500-71391519_C10orf35_+	C10orf35	349	66	50
chr10:71391547-71391566_C10orf35_-	C10orf35	225	95	32
chr10:71392664-71392683_C10orf35_+	C10orf35	522	106	78
chr10:71392770-71392789_C10orf35_-	C10orf35	137	2	1
chr10:71562306-71562325_COL13A1_-	COL13A1	132	26	24
chr10:71582136-71582155_COL13A1_+	COL13A1	2122	398	329
chr10:71631947-71631966_COL13A1_-	COL13A1	888	57	27
chr10:71634900-71634919_COL13A1_-	COL13A1	896	242	157
chr10:71835551-71835570_H2AFY2_-	H2AFY2	502	40	36
chr10:71849829-71849848_H2AFY2_+	H2AFY2	130	39	35
chr10:71851538-71851557_H2AFY2_-	H2AFY2	353	83	50
chr10:71853531-71853550_H2AFY2_+	H2AFY2	1121	111	116
chr10:71880334-71880353_AIFM2_-	AIFM2	13011	2544	2076
chr10:71880917-71880936_AIFM2_+	AIFM2	327	42	0
chr10:71883219-71883238_AIFM2_-	AIFM2	1392	212	121
chr10:71883681-71883700_AIFM2_+	AIFM2	309	39	28
chr10:71899862-71899881_TYSND1_-	TYSND1	2616	418	336
chr10:71902527-71902546_TYSND1_+	TYSND1	935	112	51
chr10:71903664-71903683_TYSND1_-	TYSND1	267	22	19
chr10:71905287-71905306_TYSND1_+	TYSND1	926	73	99
chr10:71912256-71912275_SAR1A_-	SAR1A	151	40	41
chr10:71912266-71912285_SAR1A_-	SAR1A	1893	258	217
chr10:71912267-71912286_SAR1A_-	SAR1A	4959	537	587
chr10:71917525-71917544_SAR1A_+	SAR1A	1001	129	51
chr10:71974328-71974347_PPA1_-	PPA1	137	4	3
chr10:71977551-71977570_PPA1_+	PPA1	216	2	0
chr10:71978541-71978560_PPA1_-	PPA1	252	0	1
chr10:71993065-71993084_PPA1_-	PPA1	2183	21	9
chr10:72014786-72014805_NPFFR1_+	NPFFR1	442	113	18
chr10:72020389-72020408_NPFFR1_+	NPFFR1	3232	503	325
chr10:72026014-72026033_NPFFR1_+	NPFFR1	229	37	19
chr10:72026088-72026107_NPFFR1_-	NPFFR1	2595	462	306
chr10:72061190-72061209_LRRC20_-	LRRC20	8333	1234	804
chr10:72083730-72083749_LRRC20_+	LRRC20	0	164	90
chr10:72100387-72100406_LRRC20_+	LRRC20	662	54	54
chr10:72136235-72136254_LRRC20_-	LRRC20	819	64	97
chr10:72164253-72164272_EIF4EBP2_+	EIF4EBP2	2255	244	191
chr10:72164254-72164273_EIF4EBP2_+	EIF4EBP2	767	107	38
chr10:72179704-72179723_EIF4EBP2_+	EIF4EBP2	233	44	24
chr10:72179834-72179853_EIF4EBP2_+	EIF4EBP2	868	66	108
chr10:72192799-72192818_NODAL_+	NODAL	509	36	96
chr10:72195041-72195060_NODAL_-	NODAL	3048	270	289
chr10:72201265-72201284_NODAL_-	NODAL	2225	444	151
chr10:72201284-72201303_NODAL_+	NODAL	724	71	82
chr10:72285880-72285899_PALD1_-	PALD1	7905	1086	1009
chr10:72289081-72289100_PALD1_-	PALD1	332	47	35
chr10:72289644-72289663_PALD1_-	PALD1	391	41	33
chr10:72291148-72291167_PALD1_+	PALD1	454	74	33
chr10:72358409-72358428_PRF1_-	PRF1	1639	75	115
[truncated: 68,698 more rows]
