# Supplementary material for: CRISPR screens are feasible in TP53 wild‐type cells
Source: Mol Syst Biol. 2019 Aug 8;15(8):e8679. doi: 10.15252/msb.20188679 (PMC6686785; doi:10.15252/msb.20188679)
Supplement: Supplementary file 1 — Dataset EV1 [file MSB-15-e8679-s001.zip › msb188679-sup-0001-Data_and_Code/training_nonessential.txt]

Gene	HGNC_ID	ENTREZ_ID
ABCG8	HGNC:13887	64241
ACCSL	HGNC:34391	390110
ACTL7A	HGNC:161	10881
ACTL7B	HGNC:162	10880
ACTL9	HGNC:28494	284382
ACTRT1	HGNC:24027	139741
ADAD1	HGNC:30713	132612
ADAM18	HGNC:196	8749
ADAM2	HGNC:198	2515
ADAM20	HGNC:199	8748
ADAM30	HGNC:208	11085
ADH7	HGNC:256	131
AFM	HGNC:316	173
AICDA	HGNC:13203	57379
AIPL1	HGNC:359	23746
ALPI	HGNC:437	248
ALPPL2	HGNC:441	251
ALX3	HGNC:449	257
AMELX	HGNC:461	265
ANKRD30A	HGNC:17234	91074
ANKRD60	HGNC:16217	140731
ANTXRL	HGNC:27277	195977
APOA4	HGNC:602	337
APOBEC1	HGNC:604	339
APOF	HGNC:615	319
AQP12A	HGNC:19941	375318
AQP8	HGNC:642	343
ARGFX	HGNC:30146	503582
ART1	HGNC:723	417
ASB17	HGNC:19769	127247
ASIC5	HGNC:17537	51802
ASZ1	HGNC:1350	136991
ATOH1	HGNC:797	474
ATP4B	HGNC:820	496
ATP6V1G3	HGNC:18265	127124
AWAT1	HGNC:23252	158833
AWAT2	HGNC:23251	158835
B3GNT6	HGNC:24141	192134
BANF2	HGNC:16172	140836
BARHL1	HGNC:953	56751
BEND2	HGNC:28509	139105
BHLHE23	HGNC:16093	128408
BIRC8	HGNC:14878	112401
BMP10	HGNC:20869	27302
BMP15	HGNC:1068	9210
BPIFA1	HGNC:15749	51297
BPIFA3	HGNC:16204	128861
BPIFB3	HGNC:16178	359710
BPIFB6	HGNC:16504	128859
BPIFC	HGNC:16503	254240
BPY2	HGNC:13508	9083
BRDT	HGNC:1105	676
BSND	HGNC:16512	7809
C10orf113	HGNC:31447	387638
C10orf120	HGNC:25707	399814
C10orf53	HGNC:27421	282966
C11orf40	HGNC:23986	143501
C12orf40	HGNC:26846	283461
C14orf183	HGNC:27285	196913
C15orf55	HGNC:29919	256646
C16orf78	HGNC:28479	123970
C17orf102	HGNC:34412	400591
C17orf78	HGNC:26831	284099
C18orf26	HGNC:26808	284254
C19orf45	HGNC:24745	374877
C1orf146	HGNC:24032	388649
C20orf173	HGNC:16166	140873
C20orf203	HGNC:26592	284805
C20orf79	HGNC:16211	140856
C2orf57	HGNC:28563	165100
C2orf61	HGNC:26850	285051
C2orf71	HGNC:34383	388939
C2orf83	HGNC:25344	56918
C3orf30	HGNC:26553	152405
C4orf40	HGNC:33193	401137
C5orf20	HGNC:24459	140947
C6orf10	HGNC:13922	10665
C7orf66	HGNC:33712	154907
C7orf71	HGNC:22364	285941
C8A	HGNC:1352	731
C8B	HGNC:1353	732
C8orf17	HGNC:17737	100507249
C8orf86	HGNC:33774	389649
C9orf53	HGNC:23831	51198
CABP2	HGNC:1385	51475
CABP5	HGNC:13714	56344
CABS1	HGNC:30710	85438
CACNG2	HGNC:1406	10369
CACNG3	HGNC:1407	10368
CACNG5	HGNC:1409	27091
CATSPER4	HGNC:23220	378807
CCDC155	HGNC:26520	147872
CCDC172	HGNC:30524	374355
CCDC83	HGNC:28535	220047
CCKAR	HGNC:1570	886
CCL1	HGNC:10609	6346
CCT8L2	HGNC:15553	150160
CD200R1L	HGNC:24665	344807
CDCP2	HGNC:27297	200008
CDX2	HGNC:1806	1045
CDX4	HGNC:1808	1046
CDY1	HGNC:1809	9085
CDY1B	HGNC:23920	253175
CDY2A	HGNC:1810	9426
CDY2B	HGNC:23921	203611
CEACAM7	HGNC:1819	1087
CELA2A	HGNC:24609	63036
CELA3A	HGNC:15944	10136
CELA3B	HGNC:15945	23436
CER1	HGNC:1862	9350
CETN1	HGNC:1866	1068
CFHR2	HGNC:4890	3080
CFHR5	HGNC:24668	81494
CHAT	HGNC:1912	1103
CHRNA6	HGNC:15963	8973
CHRNB3	HGNC:1963	1142
CLCA1	HGNC:2015	1179
CLDN17	HGNC:2038	26285
CLEC2A	HGNC:24191	387836
CLEC3A	HGNC:2052	10143
CLEC6A	HGNC:14556	93978
CLRN1	HGNC:12605	7401
CNBD1	HGNC:26663	168975
CNGA2	HGNC:2149	1260
CNGB3	HGNC:2153	54714
CNPY1	HGNC:27786	285888
CNTNAP5	HGNC:18748	129684
COL20A1	HGNC:14670	57642
COX7B2	HGNC:24381	170712
CPXCR1	HGNC:2332	53336
CRNN	HGNC:1230	49860
CRX	HGNC:2383	1406
CRYGB	HGNC:2409	1419
CSH1	HGNC:2440	1442
CSHL1	HGNC:2442	1444
CSN2	HGNC:2447	1447
CSN3	HGNC:2446	1448
CST11	HGNC:15959	140880
CST4	HGNC:2476	1472
CST5	HGNC:2477	1473
CST8	HGNC:2480	10047
CST9	HGNC:13261	128822
CST9L	HGNC:16233	128821
CSTL1	HGNC:15958	128817
CT45A2	HGNC:28400	728911
CT45A4	HGNC:33269	441520
CT45A5	HGNC:33270	441521
CT47A11	HGNC:27397	255313
CTCFL	HGNC:16234	140690
CTRB1	HGNC:2521	1504
CXorf1	HGNC:2562	9142
CXorf66	HGNC:33743	347487
CYLC2	HGNC:2583	1539
CYP11B1	HGNC:2591	1539
CYP11B2	HGNC:2592	1585
CYP26C1	HGNC:20577	340665
CYP2A13	HGNC:2608	1553
CYP2C19	HGNC:2621	1557
CYP4A22	HGNC:20575	284541
CYP4F8	HGNC:2648	11283
CYP7A1	HGNC:2651	1581
DAZ1	HGNC:2682	1617
DAZ2	HGNC:15964	57055
DAZ3	HGNC:15965	57054
DAZ4	HGNC:15966	57135
DAZL	HGNC:2685	1618
DCAF4L2	HGNC:26657	138009
DCAF8L1	HGNC:31810	139425
DDI1	HGNC:18961	414301
DDX4	HGNC:18700	54514
DEFA5	HGNC:2764	1670
DEFA6	HGNC:2765	1671
DEFB103B	HGNC:31702	55894
DEFB104A	HGNC:18115	140596
DEFB106A	HGNC:18088	245909
DEFB107A	HGNC:18086	245910
DEFB118	HGNC:16196	117285
DEFB123	HGNC:18103	245936
DEFB126	HGNC:15900	81623
DEFB127	HGNC:16206	140850
DEFB129	HGNC:16218	140881
DGAT2L6	HGNC:23250	347516
DGKK	HGNC:32395	139189
DIRC1	HGNC:15760	116093
DMP1	HGNC:2932	1758
DMRT1	HGNC:2934	1761
DMRTB1	HGNC:13913	63948
DMRTC2	HGNC:13911	63946
DPCR1	HGNC:21666	135656
DPRX	HGNC:32166	503834
DRD3	HGNC:3024	1814
DRGX	HGNC:21536	644168
DSCR4	HGNC:3045	10281
DSG4	HGNC:21307	147409
DSPP	HGNC:3054	1834
DTX2	HGNC:15973	113878
DUSP21	HGNC:20476	63904
DUX4	HGNC:50800	100288687
DUX4L7	HGNC:37266	653543
DUXA	HGNC:32179	503835
EFCAB3	HGNC:26379	146779
EGR4	HGNC:3241	1961
ENTHD1	HGNC:26352	150350
ESX1	HGNC:14865	80712
EVX1	HGNC:3506	2128
F13B	HGNC:3534	2165
F9	HGNC:3551	2158
FABP2	HGNC:3556	2169
FAM106A	HGNC:25682	80039
FAM47A	HGNC:29962	158724
FAM47B	HGNC:26659	170062
FAM47C	HGNC:25301	442444
FAM71A	HGNC:26541	149647
FAM71B	HGNC:28397	153745
FAM71C	HGNC:28594	196472
FAM75A7	HGNC:32007	26165
FAM75D1	HGNC:37283	389763
FCRL4	HGNC:18507	83417
FEZF1	HGNC:22788	389549
FEZF2	HGNC:13506	55079
FFAR1	HGNC:4498	2864
FGF3	HGNC:3681	2248
FGF4	HGNC:3682	2249
FGF6	HGNC:3684	2251
FIGLA	HGNC:24669	344018
FLG2	HGNC:33276	388698
FMR1NB	HGNC:26372	158521
FNDC7	HGNC:26668	163479
FNDC9	HGNC:33547	408263
FOXB1	HGNC:3799	27023
FOXB2	HGNC:23315	442425
FOXD4L3	HGNC:18523	286380
FOXD4L4	HGNC:23762	349334
FOXE3	HGNC:3808	2301
FOXN1	HGNC:12765	8456
FOXR1	HGNC:29980	283150
FRG2	HGNC:19136	448831
FRMD7	HGNC:8079	90167
FSCB	HGNC:20494	84075
FUT5	HGNC:4016	2527
FUT9	HGNC:4020	10690
G6PC	HGNC:4056	2538
GABRA1	HGNC:4075	2554
GABRA6	HGNC:4080	2559
GAGE1	HGNC:4098	2543
GAGE2C	HGNC:31958	2574
GALNTL5	HGNC:21725	168391
GALR1	HGNC:4132	2587
GALR3	HGNC:4134	8484
GBP7	HGNC:29606	388646
GCG	HGNC:4191	2641
GCM2	HGNC:4198	9247
GDF2	HGNC:4217	2658
GFRA4	HGNC:13821	64096
GFRAL	HGNC:32789	389400
GH2	HGNC:4262	2689
GHRH	HGNC:4265	2691
GHSR	HGNC:4267	2693
GIF	HGNC:4268	2694
GJA10	HGNC:19155	81025
GJA8	HGNC:4281	2703
GK2	HGNC:4291	2712
GKN2	HGNC:24588	200504
GLRA1	HGNC:4326	2741
GLRA2	HGNC:4327	2742
GLT6D1	HGNC:23671	360203
GML	HGNC:4375	2765
GOLGA6L2	HGNC:26695	283685
GOT1L1	HGNC:28487	137362
GPR101	HGNC:14963	83550
GPR111	HGNC:18991	222611
GPR119	HGNC:19060	139760
GPR128	HGNC:19241	84873
GPR139	HGNC:19995	124274
GPR144	HGNC:18651	347088
GPR148	HGNC:23623	344561
GPR151	HGNC:23624	134391
GPR152	HGNC:23622	390212
GPR26	HGNC:4481	2849
GPR31	HGNC:4486	2853
GPR32	HGNC:4487	2854
GPR45	HGNC:4503	11250
GPR50	HGNC:4506	9248
GPR52	HGNC:4508	9293
GPR78	HGNC:4528	27201
GPRC6A	HGNC:18510	27201
GPX5	HGNC:4557	2880
GPX6	HGNC:4558	257202
GRK1	HGNC:10013	6011
GRM4	HGNC:4596	2914
GRM5	HGNC:4597	2915
GRM6	HGNC:4598	2916
GSC2	HGNC:4613	2928
GSTA5	HGNC:19662	221357
GSX1	HGNC:20374	219409
GSX2	HGNC:24959	170825
GUCA2A	HGNC:4682	2980
GUCY2F	HGNC:4691	2986
H1FOO	HGNC:18463	132243
H2BFM	HGNC:27867	286436
H2BFWT	HGNC:27252	158983
HAO1	HGNC:4809	54363
HCRTR2	HGNC:4849	3062
HDGFL1	HGNC:21095	154150
HHLA1	HGNC:4904	10086
HIST1H2AA	HGNC:18729	221613
HIST1H2BA	HGNC:18730	255626
HIST1H4G	HGNC:4792	8369
HMX1	HGNC:5017	3166
HOXB1	HGNC:5111	3211
HOXD12	HGNC:5135	3238
HRG	HGNC:5181	3273
HRH3	HGNC:5184	11255
HSFY1	HGNC:18568	86614
HSFY2	HGNC:23950	159119
HTN3	HGNC:5284	3347
HTR1A	HGNC:5286	3350
HTR2C	HGNC:5295	3358
HTR3C	HGNC:24003	170572
HTR3D	HGNC:24004	200909
HTR3E	HGNC:24005	285242
HTR5A	HGNC:5300	3361
HTR6	HGNC:5301	3362
IAPP	HGNC:5329	3375
IFIT1B	HGNC:23442	439996
IFNA10	HGNC:5418	3446
IFNA14	HGNC:5420	3448
IFNA16	HGNC:5421	3449
IFNA17	HGNC:5422	3451
IFNA2	HGNC:5423	3440
IFNA21	HGNC:5424	3452
IFNA4	HGNC:5425	3441
IFNA5	HGNC:5426	3442
IFNA6	HGNC:5427	3443
IFNA7	HGNC:5428	3444
IFNA8	HGNC:5429	3445
IFNB1	HGNC:5434	3456
IFNK	HGNC:21714	56832
IFNW1	HGNC:5448	3467
IL12B	HGNC:5970	3593
IL13	HGNC:5973	3596
IL17A	HGNC:5981	3605
IL17F	HGNC:16404	112744
IL1F10	HGNC:15552	84639
IL21	HGNC:6005	59067
IL22	HGNC:14900	50616
IL25	HGNC:13765	50616
IL26	HGNC:17119	55801
IL28A	HGNC:18364	282616
IL28B	HGNC:18365	282617
IL29	HGNC:18363	282618
IL3	HGNC:6011	3562
IL31	HGNC:19372	386653
IL36A	HGNC:15562	27179
IL36B	HGNC:15564	27177
IL36RN	HGNC:15561	26525
IL9	HGNC:6029	3578
INS	HGNC:6081	3630
INSL5	HGNC:6088	10022
INSL6	HGNC:6089	11172
INSM2	HGNC:17539	11172
INSRR	HGNC:6093	3645
IQCF1	HGNC:28607	132141
IRGC	HGNC:28835	56269
ISX	HGNC:28084	91464
ITIH6	HGNC:28907	347365
IZUMO2	HGNC:28518	126123
KCNA10	HGNC:6219	3744
KCNB2	HGNC:6232	9312
KCNG4	HGNC:19697	93107
KCNK10	HGNC:6273	54207
KCNK16	HGNC:14464	83795
KCNK18	HGNC:19439	338567
KCNV1	HGNC:18861	27012
KHDC3L	HGNC:33699	154288
KIF2B	HGNC:29443	84643
KIR2DL1	HGNC:6329	3802
KIR3DL3	HGNC:16312	115653
KLK12	HGNC:6360	43849
KLK9	HGNC:6370	284366
KRT2	HGNC:6439	3849
KRT25	HGNC:30839	147183
KRT26	HGNC:30840	353288
KRT28	HGNC:30842	162605
KRT33A	HGNC:6450	3883
KRT35	HGNC:6453	3886
KRT36	HGNC:6454	8689
KRT37	HGNC:6455	8688
KRT38	HGNC:6456	8687
KRT40	HGNC:26707	125115
KRT71	HGNC:28927	112802
KRT73	HGNC:28928	319101
KRT74	HGNC:28929	121391
KRT75	HGNC:24431	9119
KRT76	HGNC:24430	51350
KRT77	HGNC:20411	374454
KRT78	HGNC:28926	196374
KRT82	HGNC:6459	3888
KRT84	HGNC:6461	3890
KRT85	HGNC:6462	3891
KRT86	HGNC:6463	3892
KRT9	HGNC:6447	3857
KRTAP1-1	HGNC:16772	81851
KRTAP10-1	HGNC:22966	386677
KRTAP10-10	HGNC:22972	353333
KRTAP10-11	HGNC:20528	386678
KRTAP10-12	HGNC:20533	386685
KRTAP10-2	HGNC:22967	386679
KRTAP10-4	HGNC:20521	386672
KRTAP10-5	HGNC:22969	386680
KRTAP10-6	HGNC:20523	386674
KRTAP10-7	HGNC:22970	386675
KRTAP10-8	HGNC:20525	386681
KRTAP10-9	HGNC:22971	386676
KRTAP11-1	HGNC:18922	386676
KRTAP13-1	HGNC:18924	140258
KRTAP13-2	HGNC:18923	337959
KRTAP13-3	HGNC:18925	337960
KRTAP13-4	HGNC:18926	284827
KRTAP15-1	HGNC:18927	254950
KRTAP17-1	HGNC:18917	83902
KRTAP19-3	HGNC:18938	337970
KRTAP23-1	HGNC:18928	337963
KRTAP26-1	HGNC:33760	388818
KRTAP3-2	HGNC:16779	83897
KRTAP4-11	HGNC:18911	653240
KRTAP4-12	HGNC:16776	83755
KRTAP4-2	HGNC:18900	85291
KRTAP4-4	HGNC:16928	84616
KRTAP4-7	HGNC:18898	100132476
KRTAP5-2	HGNC:23597	440021
KRTAP9-2	HGNC:16926	83899
KRTAP9-3	HGNC:16927	83900
KRTAP9-4	HGNC:18902	85280
LALBA	HGNC:6480	3906
LBX1	HGNC:16960	10660
LCN9	HGNC:17442	392399
LCT	HGNC:6530	3938
LGALS13	HGNC:15449	29124
LGALS14	HGNC:30054	56891
LHFPL5	HGNC:21253	222662
LHX3	HGNC:6595	8022
LHX5	HGNC:14216	64211
LIM2	HGNC:6610	3982
LIN28A	HGNC:15986	79727
LIPM	HGNC:23455	340654
LOR	HGNC:6663	4014
LRIT1	HGNC:23404	26103
LRIT2	HGNC:23443	340745
LRRC10	HGNC:20264	376132
LUZP4	HGNC:24971	51213
LYZL1	HGNC:30502	84569
LYZL2	HGNC:29613	119180
LYZL6	HGNC:29614	57151
MAGEA10	HGNC:6797	4109
MAGEA11	HGNC:6798	4110
MAGEB1	HGNC:6808	4112
MAGEB10	HGNC:25377	139422
MAGEB18	HGNC:28515	286514
MAGEB3	HGNC:6810	4114
MAGEB4	HGNC:6811	4115
MAGEC3	HGNC:23798	139081
MAS1	HGNC:6899	4142
MAS1L	HGNC:13961	116511
MBD3L1	HGNC:15774	85509
MBD3L2	HGNC:18532	125997
MBL2	HGNC:6922	4153
MC2R	HGNC:6930	4153
MC3R	HGNC:6931	4159
MC5R	HGNC:6933	4161
MEP1A	HGNC:7015	4224
MEP1B	HGNC:7020	4225
MEPE	HGNC:13361	56955
MFRP	HGNC:18121	83552
MMD2	HGNC:30133	221938
MMP20	HGNC:7167	9313
MMP21	HGNC:7170	8511
MMP26	HGNC:14249	56547
MMP27	HGNC:14250	64066
MOGAT3	HGNC:23249	346606
MORC1	HGNC:7198	27136
MRGPRD	HGNC:29626	116512
MRGPRX1	HGNC:17962	259249
MRGPRX2	HGNC:17983	117194
MRGPRX4	HGNC:17617	117196
MS4A10	HGNC:13368	341116
MS4A13	HGNC:16674	503497
MS4A5	HGNC:13374	64232
MSGN1	HGNC:14907	343930
MT1B	HGNC:7394	4490
MTNR1B	HGNC:7464	4544
MUC17	HGNC:16800	140453
MUC7	HGNC:7518	4589
MYBPC3	HGNC:7551	4607
MYF5	HGNC:7565	4617
NANOGNB	HGNC:24958	360030
NANOS2	HGNC:23292	339345
NCR2	HGNC:6732	9436
NDST4	HGNC:20779	64579
NEUROD2	HGNC:7763	4761
NEUROD4	HGNC:13802	58158
NEUROD6	HGNC:13804	63974
NEUROG1	HGNC:7764	4762
NKX2-1	HGNC:11825	7080
NKX2-2	HGNC:7835	4821
NLRP4	HGNC:22943	147945
NLRP5	HGNC:21269	126206
NLRP8	HGNC:22940	126205
NLRP9	HGNC:22941	338321
NMS	HGNC:32203	129521
NOBOX	HGNC:22448	135935
NOTO	HGNC:31839	344022
NOX3	HGNC:7890	50508
NPFFR1	HGNC:17425	64106
NPHS2	HGNC:13394	7827
NPSR1	HGNC:23631	387129
NPVF	HGNC:13782	64111
NR2E1	HGNC:7973	7101
NYX	HGNC:8082	60506
OC90	HGNC:8100	729330
OLIG2	HGNC:9398	10215
OLIG3	HGNC:18003	167826
OPALIN	HGNC:20707	93377
OPN1LW	HGNC:9936	5956
OPN5	HGNC:19992	221391
OR10A2	HGNC:8161	341276
OR10A4	HGNC:15130	283297
OR10A5	HGNC:15131	144124
OR10H1	HGNC:8172	26539
OR10H2	HGNC:8173	26538
OR10H3	HGNC:8174	26532
OR10J1	HGNC:8175	26476
OR10R2	HGNC:14820	343406
OR10S1	HGNC:14807	219873
OR10X1	HGNC:14995	128367
OR10Z1	HGNC:14996	128368
OR11A1	HGNC:8176	128368
OR12D2	HGNC:8178	26529
OR12D3	HGNC:13963	81797
OR13C3	HGNC:14704	138803
OR13D1	HGNC:14695	286365
OR14A16	HGNC:15022	284532
OR1A1	HGNC:8179	8383
OR1A2	HGNC:8180	26189
OR1B1	HGNC:8181	347169
OR1D2	HGNC:8183	4991
OR1E1	HGNC:8189	8387
OR1E2	HGNC:8190	8388
OR1G1	HGNC:8204	8390
OR1L6	HGNC:8218	392390
OR1N2	HGNC:15111	138882
OR1S1	HGNC:8227	219959
OR1S2	HGNC:15141	219958
OR2AK2	HGNC:19569	391191
OR2AT4	HGNC:19620	341152
OR2C1	HGNC:8242	4993
OR2C3	HGNC:15005	81472
OR2D2	HGNC:8244	120776
OR2D3	HGNC:15146	120775
OR2F1	HGNC:8246	26211
OR2G2	HGNC:15007	81470
OR2G3	HGNC:15008	81469
OR2H1	HGNC:8252	26716
OR2J2	HGNC:8260	26707
OR2L3	HGNC:15009	391192
OR2T1	HGNC:8277	26696
OR2T10	HGNC:19573	127069
OR2T12	HGNC:19592	127064
OR2T2	HGNC:14725	401992
OR2T27	HGNC:31252	403239
OR2T33	HGNC:31255	391195
OR2T4	HGNC:15016	127074
OR2T5	HGNC:15017	401993
OR2W1	HGNC:8281	26692
OR3A1	HGNC:8282	4994
OR3A2	HGNC:8283	4995
OR3A3	HGNC:8284	8392
OR4C11	HGNC:15167	219429
OR4C3	HGNC:14697	256144
OR4D1	HGNC:8293	26689
OR4D10	HGNC:15173	390197
OR4D11	HGNC:15174	219986
OR4D9	HGNC:15178	390199
OR4K17	HGNC:15355	390436
OR51B6	HGNC:19600	390058
OR51D1	HGNC:15193	390038
OR51F2	HGNC:15197	119694
OR51T1	HGNC:15205	401665
OR51V1	HGNC:19597	283111
OR52A1	HGNC:8318	23538
OR52A5	HGNC:19580	390054
OR52B2	HGNC:15207	255725
OR52B6	HGNC:15211	340980
OR52E8	HGNC:15217	390079
OR52I2	HGNC:15221	143502
OR52K2	HGNC:15223	119774
OR52L1	HGNC:14785	338751
OR52M1	HGNC:15225	119772
OR52R1	HGNC:15235	119695
OR52W1	HGNC:15239	120787
OR56A1	HGNC:14781	120796
OR56A4	HGNC:14791	120793
OR56B1	HGNC:15245	387748
OR5AU1	HGNC:15362	390445
OR5C1	HGNC:8331	392391
OR5I1	HGNC:8347	10798
OR5M1	HGNC:8352	390168
OR5M10	HGNC:15290	390167
OR5P2	HGNC:14783	120065
OR5P3	HGNC:14784	120066
OR5R1	HGNC:14841	219479
OR5T1	HGNC:14821	390155
OR5T2	HGNC:15296	219464
OR5T3	HGNC:15297	390154
OR5V1	HGNC:13972	81696
OR5W2	HGNC:15299	390148
OR6A2	HGNC:15301	8590
OR6K6	HGNC:15033	128371
OR6S1	HGNC:15363	341799
OR6V1	HGNC:15090	346517
OR7A17	HGNC:8363	26333
OR7C2	HGNC:8374	26658
OR7D4	HGNC:8380	125958
OR7G2	HGNC:8466	390882
OR8A1	HGNC:8469	390275
OR8B8	HGNC:8477	26493
OR8G5	HGNC:19622	219865
OR8U1	HGNC:19611	219417
OR9Q2	HGNC:15328	219957
OTOP1	HGNC:19656	133060
OTOP3	HGNC:19658	347741
OTOR	HGNC:8517	56914
OTP	HGNC:8518	23440
OTUD6A	HGNC:32312	139562
OTX2	HGNC:8522	5015
PAGE3	HGNC:4110	139793
PANX3	HGNC:20573	116337
PASD1	HGNC:20686	139135
PAX1	HGNC:8615	5075
PAX4	HGNC:8618	5078
PBOV1	HGNC:21079	59351
PDCL2	HGNC:29524	132954
PDE6H	HGNC:8790	5149
PDILT	HGNC:27338	204474
PDX1	HGNC:6107	3651
PDYN	HGNC:8820	5173
PGK2	HGNC:8898	5232
PGLYRP2	HGNC:30013	114770
PGLYRP3	HGNC:30014	114771
PIWIL1	HGNC:9007	9271
PIWIL3	HGNC:18443	440822
PKD1L3	HGNC:21716	342372
PLA2G2E	HGNC:13414	30814
PLA2G2F	HGNC:30040	64600
PLA2G4E	HGNC:24791	123745
PLAC1L	HGNC:26699	219990
PNLIP	HGNC:9155	5406
PNLIPRP1	HGNC:9156	5407
PNLIPRP2	HGNC:9157	5408
PNPLA5	HGNC:24888	150379
POM121L12	HGNC:25369	285877
POTEA	HGNC:33893	340441
POTED	HGNC:23822	317754
POTEG	HGNC:33896	404785
POTEH	HGNC:133	23784
POU3F4	HGNC:9217	5456
POU4F2	HGNC:9219	5458
POU4F3	HGNC:9220	5459
POU5F2	HGNC:26367	134187
PPP3R2	HGNC:9318	5535
PRAMEF1	HGNC:28840	65121
PRAMEF19	HGNC:24908	645414
PRAMEF2	HGNC:28841	65122
PRAMEF3	HGNC:14087	401940
PRAMEF4	HGNC:31971	400735
PRAMEF7	HGNC:28415	441871
PRB1	HGNC:9337	5542
PRB4	HGNC:9340	5545
PRDM13	HGNC:13998	59336
PRDM14	HGNC:14001	63978
PRDM7	HGNC:9351	11105
PRDM9	HGNC:13994	56979
PRG3	HGNC:9363	10394
PRLH	HGNC:17945	51052
PRLHR	HGNC:4464	2834
PROP1	HGNC:9455	5626
PRSS33	HGNC:30405	260429
PRSS37	HGNC:29211	136242
PRSS38	HGNC:29625	339501
PRSS41	HGNC:30715	360226
PRSS55	HGNC:30824	203074
PRSS58	HGNC:39125	136541
PRY2	HGNC:21504	442862
PSKH2	HGNC:18997	85481
PTF1A	HGNC:23734	256297
RAX	HGNC:18662	30062
RAX2	HGNC:18286	84839
RBM46	HGNC:28401	166863
RBMXL2	HGNC:17886	27288
RBMY1A1	HGNC:9912	5940
RBMY1B	HGNC:23914	378948
RBMY1D	HGNC:23915	378949
RBMY1E	HGNC:23916	378950
RBMY1F	HGNC:23974	159163
RBMY1J	HGNC:23917	378951
RBP3	HGNC:9921	5949
RBPJL	HGNC:13761	11317
RD3	HGNC:19689	343035
RDH8	HGNC:14423	50700
REG3A	HGNC:8601	5068
RESP18	HGNC:33762	389075
RETNLB	HGNC:20388	84666
REXO1L1	HGNC:24660	254958
RFPL3	HGNC:9980	10738
RFPL4B	HGNC:33264	442247
RFX6	HGNC:21478	222546
RHO	HGNC:10012	6010
RHOXF2	HGNC:30011	84528
RNASE10	HGNC:19275	338879
RNASE11	HGNC:19269	122651
RNASE12	HGNC:24211	493901
RNASE13	HGNC:25285	440163
RNASE8	HGNC:19277	122665
RNASE9	HGNC:20673	390443
RND2	HGNC:18315	8153
RNF113B	HGNC:17267	140432
RNF17	HGNC:10060	56163
RP1	HGNC:10263	6101
RP1L1	HGNC:15946	94137
RPE65	HGNC:10294	6121
RPTN	HGNC:26809	126638
RS1	HGNC:10457	6247
RTP1	HGNC:28580	132112
RTP2	HGNC:32486	344892
RXFP2	HGNC:17318	122042
RXFP3	HGNC:24883	51289
S100A7A	HGNC:21657	338324
S100G	HGNC:1436	795
SAGE1	HGNC:30369	55511
SAMD7	HGNC:25394	344658
SCGB1D1	HGNC:18395	10648
SCN10A	HGNC:10582	6336
SCRT2	HGNC:15952	85508
SDR9C7	HGNC:29958	121214
SEC14L3	HGNC:18655	266629
SEMG2	HGNC:10743	6407
SEPT14	HGNC:33280	346288
SERPINA12	HGNC:18359	145264
SERPINA7	HGNC:11583	6906
SERPINA9	HGNC:15995	327657
SERPINB12	HGNC:14220	89777
SHCBP1L	HGNC:16788	81626
SHOX	HGNC:10853	6473
SI	HGNC:10856	6476
SIGLECL1	HGNC:26856	284369
SIX6	HGNC:10892	4990
SLC10A2	HGNC:10906	6555
SLC13A1	HGNC:10916	6561
SLC17A2	HGNC:11019	6569
SLC17A6	HGNC:16703	57084
SLC18A3	HGNC:10936	6572
SLC22A12	HGNC:17989	116085
SLC22A13	HGNC:8494	9390
SLC22A24	HGNC:28542	283238
SLC22A25	HGNC:32935	387601
SLC22A6	HGNC:10970	9356
SLC22A8	HGNC:10972	9376
SLC22A9	HGNC:16261	114571
SLC25A2	HGNC:22921	83884
SLC25A31	HGNC:25319	83447
SLC2A2	HGNC:11006	6514
SLC2A7	HGNC:13445	155184
SLC32A1	HGNC:11018	140679
SLC34A1	HGNC:11019	6569
SLC36A3	HGNC:19659	285641
SLC39A12	HGNC:20860	221074
SLC6A18	HGNC:26441	348932
SLC6A5	HGNC:11051	9152
SLC6A7	HGNC:11054	6534
SLC7A13	HGNC:23092	157724
SLCO1B1	HGNC:10959	10599
SLCO6A1	HGNC:23613	133482
SLITRK1	HGNC:20297	114798
SOHLH1	HGNC:27845	402381
SOX1	HGNC:11189	6656
SOX14	HGNC:11193	8403
SP8	HGNC:19196	221833
SPACA1	HGNC:14967	81833
SPACA5	HGNC:31353	389852
SPACA7	HGNC:29575	122258
SPATA16	HGNC:29935	83893
SPATA21	HGNC:28026	374955
SPEM1	HGNC:32429	374768
SPHAR	HGNC:16957	10638
SPINK14	HGNC:33825	408187
SPO11	HGNC:11250	23626
SPPL2C	HGNC:28902	162540
SPRR4	HGNC:23173	163778
SSTR4	HGNC:11333	6754
SSX3	HGNC:11337	10214
SSX5	HGNC:11339	6758
SSX7	HGNC:19653	280658
SSX8	HGNC:19654	280659
SSX9	HGNC:19655	280660
STATH	HGNC:11369	6779
SULT6B1	HGNC:33433	391365
SUN5	HGNC:16252	140732
T	HGNC:11515	6862
TAAR1	HGNC:17734	134864
TAAR2	HGNC:4514	9287
TAAR5	HGNC:30236	9038
TAAR6	HGNC:20978	319100
TAAR8	HGNC:14964	83551
TAAR9	HGNC:20977	134860
TAS1R2	HGNC:14905	80834
TAS2R1	HGNC:14909	50834
TAS2R13	HGNC:14919	50838
TAS2R16	HGNC:14921	50833
TAS2R39	HGNC:18886	259285
TAS2R40	HGNC:18885	259286
TAS2R41	HGNC:18883	259287
TAS2R42	HGNC:18888	353164
TAS2R43	HGNC:18875	259289
TAS2R46	HGNC:18877	259292
TAS2R50	HGNC:18882	259296
TAS2R60	HGNC:20639	338398
TAS2R7	HGNC:14913	50837
TAS2R8	HGNC:14915	50836
TAS2R9	HGNC:14917	50835
TBC1D21	HGNC:28536	161514
TBC1D29	HGNC:24509	26083
TBL1Y	HGNC:18502	90665
TBPL2	HGNC:19841	387332
TBR1	HGNC:11590	10716
TBX10	HGNC:11593	347853
TCEB3B	HGNC:30771	51224
TCEB3C	HGNC:24617	162699
TCHHL1	HGNC:31796	126637
TCP10L2	HGNC:21254	401285
TEDDM1	HGNC:30233	127670
TEX101	HGNC:30722	83639
TEX13A	HGNC:11735	56157
TEX28	HGNC:2563	1527
TEX34	HGNC:26349	124783
TFAP2D	HGNC:15581	83741
TFDP3	HGNC:24603	51270
TGIF2LX	HGNC:18570	90316
TGIF2LY	HGNC:18569	90655
TGM6	HGNC:16255	343641
TKTL2	HGNC:25313	84076
TLX1	HGNC:5056	3195
TMEM132D	HGNC:29411	121256
TMEM174	HGNC:28187	134288
TMEM207	HGNC:33705	131920
TMEM225	HGNC:32390	338661
TMIGD1	HGNC:32431	388364
TMPRSS11A	HGNC:27954	339967
TMPRSS11B	HGNC:25398	132724
TMPRSS11F	HGNC:29994	389208
TMPRSS12	HGNC:28779	283471
TMPRSS15	HGNC:9490	5651
TNR	HGNC:11953	7143
TPD52L3	HGNC:23382	89882
TPH2	HGNC:20692	121278
TPRX1	HGNC:32174	284355
TPTE	HGNC:12023	7179
TREML4	HGNC:30807	285852
TRHR	HGNC:12299	7201
TRIM40	HGNC:18736	135644
TRIM42	HGNC:19014	287015
TRIM43	HGNC:19015	129868
TRIM48	HGNC:19021	79097
TRIM49	HGNC:13431	57093
TRIM51	HGNC:19023	84767
TRIM60	HGNC:21162	166655
TRIM67	HGNC:31859	440730
TRIML1	HGNC:26698	339976
TRPC5	HGNC:12337	7224
TRPC7	HGNC:20754	57113
TRPM1	HGNC:7146	4308
TRPV5	HGNC:3145	56302
TSGA13	HGNC:12369	114960
TSHB	HGNC:12372	7252
TSPAN16	HGNC:30725	26526
TSPO2	HGNC:21256	222642
TSPY1	HGNC:12381	7258
TSPYL6	HGNC:14521	388951
TSSK1B	HGNC:14968	83942
TSSK2	HGNC:11401	23617
TXNDC8	HGNC:31454	255220
TYR	HGNC:12442	7299
UBQLN3	HGNC:12510	50613
UMOD	HGNC:12559	7369
UROC1	HGNC:26444	131669
USP17L2	HGNC:34434	377630
USP26	HGNC:13485	83844
USP29	HGNC:18563	83844
UTS2R	HGNC:4468	2837
VAX1	HGNC:12660	11023
VCX3A	HGNC:18159	51481
VHLL	HGNC:30666	391104
VN1R2	HGNC:19872	317701
VN1R4	HGNC:19871	317703
VN1R5	HGNC:19870	317705
VPREB1	HGNC:12709	7441
VRTN	HGNC:20223	55237
VSX2	HGNC:1975	338917
WFDC10A	HGNC:16139	140832
WFDC11	HGNC:20478	259239
WFDC9	HGNC:20380	259240
XAGE2	HGNC:4112	9502
XAGE5	HGNC:30930	170627
XKR7	HGNC:23062	343702
ZAN	HGNC:12857	7455
ZCCHC13	HGNC:31749	389874
ZCCHC16	HGNC:25214	340595
ZG16	HGNC:30961	653808
ZIC3	HGNC:12874	7547
ZIM3	HGNC:16366	7547
ZNF645	HGNC:26371	158506
ZNF648	HGNC:18190	127665
ZNF679	HGNC:28650	168417
ZNF804B	HGNC:21958	219578
ZNRF4	HGNC:17726	148066
ZP2	HGNC:13188	7783
ZP4	HGNC:15770	57829
ZSWIM2	HGNC:30990	151112
