# Supplementary material for: CRISPR screens are feasible in TP53 wild‐type cells
Source: Mol Syst Biol. 2019 Aug 8;15(8):e8679. doi: 10.15252/msb.20188679 (PMC6686785; doi:10.15252/msb.20188679)
Supplement: Supplementary file 1 — Dataset EV1 [file MSB-15-e8679-s001.zip › msb188679-sup-0001-Data_and_Code/wt_rpe1_screens_tkov3.txt]

Gene.symbol	Zimmerman.logFC	RPE1_002.logFC	RPE1_006.logFC
A1BG	-0.247190261262682	-1.46743911787176	-0.754606601791881
A1CF	0.272710652995351	-0.0323156011129904	-0.00407407365089385
A2M	-0.219211707115655	-1.53955571803777	-1.80235877493006
A2ML1	0.234517467704422	0.600358586015946	-0.237484062370451
A3GALT2	-0.751637877111283	-0.217185698153465	-0.951586671214576
A4GALT	-0.501114014001797	-0.394495865141358	-2.65739881293448
A4GNT	-0.6464156424252	-0.335822105732396	-0.012206329490339
AAAS	-2.30816609459631	-2.56659286844472	-2.77210319705182
AACS	-1.08602424073259	-0.349142902458172	-0.692153147723513
AADAC	0.630007584235322	-0.174912560509855	-0.299241619144701
AADACL2	0.46361576168725	-0.215846400022725	-0.519526179966616
AADACL3	-0.0091740474298001	-0.653623139107004	-1.40148065318107
AADACL4	-1.15540627836401	-0.475683539181134	-0.767682075814392
AADAT	0.239294733202815	-0.654935134553053	0.469889525780778
AAED1	-0.498240406242979	0.352888696859608	-1.1388727708505
AAGAB	0.182510205402821	-1.54007060510903	-3.07014529481937
AAK1	-0.99675241632686	-0.91480484414343	-1.37960104723441
AAMDC	-0.885257215072991	-0.900913883834064	-0.90915569401761
AAMP	-3.13612583260528	-2.95117816386308	-5.41811879722776
AANAT	0.389472339397577	0.480257130217751	0.553164035236593
AAR2	-0.193894480167438	-1.03504449282113	-1.50462485775639
AARD	-1.12663055515354	-0.83461571477904	-1.86926490224857
AARS	-4.83099790445116	-5.38579526834086	-6.28809666945827
AARS2	0.10318627110983	-1.34292437797109	-0.563191758064175
AARSD1	-0.775047630583069	-0.754214896435729	0.974207732182026
AASDH	0.0964862279445674	-0.0439551302386372	0.365432802671633
AASDHPPT	-2.94229062464425	-4.10179634619646	-4.7112389975442
AASS	0.758305453326973	0.010329577796766	-0.337262472750393
AATF	-3.84093794867158	-2.94173862339333	-2.81361918798123
AATK	0.520404026645223	0.0787537753306419	-1.39977719207761
ABAT	0.574972762286635	-0.073669219579245	-0.729926875559229
ABCA1	-0.288958424225962	-1.16798567534213	-0.709021333667191
ABCA10	-0.104010788055468	-0.415565578863872	-0.42929814988909
ABCA12	0.0320605451761917	-0.740956141574119	-1.66638875392842
ABCA13	-0.228208022637187	0.036092030175801	-0.644395084365611
ABCA2	0.13448044973686	-0.658352379088428	-1.30990842234271
ABCA3	-1.48736221026394	-0.622394609732743	-2.53587682955306
ABCA4	0.642770367725925	-0.260696762428866	0.68658959715881
ABCA5	0.645247993385172	0.992685597564363	-0.434389516678763
ABCA6	0.673542141014709	0.209908317867719	0.125674461104496
ABCA7	0.550237379344804	-0.224988970916513	-0.691763134539141
ABCA8	0.158448914100991	1.69591024486765	-1.43314222264578
ABCA9	0.425374822069594	0.111466897364844	0.38890604177167
ABCB1	-0.00060157981248754	0.0530020302856854	-0.666634043146865
ABCB10	-0.79080159681731	0.131677161602897	-1.31768449182114
ABCB11	0.0762301267308627	-0.420703430798355	-0.616677904581364
ABCB4	0.757707235589169	0.348948599418253	2.2758603620767
ABCB5	0.100267303452063	-0.0120404619034203	-0.275230196318952
ABCB6	-0.871333913339149	-0.272915224487706	-1.23810010740821
ABCB7	-2.99933773065828	-4.89955831408912	-5.27060876442493
ABCB8	0.281013373204691	-0.918364197088089	-1.58702528018986
ABCB9	-0.212727457635906	-0.573687673450759	-2.57873656091253
ABCC1	-0.0515081892002496	-0.0696318025923679	0.330000766893901
ABCC10	-0.336459218258314	-0.251008760491688	-0.486483369457668
ABCC11	0.0346319576908785	0.197942563385451	-0.298335040779505
ABCC12	-0.0525021600323334	-0.624140106657846	0.265851240480733
ABCC2	-1.42605433505318	-0.803574379304189	-0.166928857042835
ABCC3	-1.08676149525904	-1.2549856574485	-2.66115100882055
ABCC4	0.905194060352461	0.174553948179974	-0.142873380391826
ABCC5	-0.527081138900522	0.33012278302684	-0.477388037099678
ABCC6	-3.07650869505841	-3.80988179468182	-2.07888677527058
ABCC8	0.817144643979091	-0.43563108258105	-0.721707332557925
ABCC9	-0.256491775263226	0.233611773530557	-0.111045901229323
ABCD1	-0.208946500043083	-0.533942734245394	-1.37432185970912
ABCD2	0.231048089006119	0.251303710071628	-0.268902878388625
ABCD3	-0.158720063083929	-1.47923484856041	-0.854360701703873
ABCD4	0.0464901369371367	0.262229847135067	-0.439192683946449
ABCE1	-3.81797832247438	-4.23223069275109	-4.91969551219927
ABCF1	-3.23677831029594	-2.73133084859725	-4.19999874590649
ABCF2	1.70090398394348	-0.610705058276515	-0.272085778191036
ABCF3	0.272626220149964	0.489963292697148	0.0395194263448171
ABCG1	-0.91124131764743	0.0437414584681443	-0.930467768021826
ABCG2	0.569641869874233	-0.00790659775907587	-1.12207435591091
ABCG4	0.497306924493119	-0.0373629954794215	-0.806576504624117
ABCG5	1.23326986694078	0.527191736824816	-1.09848159004156
ABCG8	0.385539731139956	0.0860938822289284	-0.239577125906436
ABHD1	0.0238244176123734	-0.989275377558283	-1.67845044038657
ABHD10	0.150458284502394	-0.0225294851672728	-1.5116165156116
ABHD11	-0.2188730622222	-0.776048418003257	-1.50111387464412
ABHD12	0.804886031571301	-0.143278616500098	0.370964914650209
ABHD12B	0.640896957860419	0.166664784645803	-0.121559655806534
ABHD13	0.0739474737313539	0.293245462154571	-1.02126890866924
ABHD14A	0.0713714357077558	-0.871513763387987	-0.747757588172252
ABHD14B	0.223115039370188	-0.360098662739449	-1.38779375581975
ABHD15	-0.926679053321176	-0.275557005061106	-1.59719335197831
ABHD16A	-0.39152898513066	-0.813931859413646	-2.31375630655022
ABHD16B	0.524286428006872	-0.381658790330732	-1.03024344056669
ABHD17A	-3.21739809490526	-2.60144543102147	-4.69755727728227
ABHD17B	0.432192836634302	-0.0271032279329585	-0.709046703509447
ABHD17C	0.230454393381405	-0.208680350911544	0.390834142437194
ABHD2	0.484469905358965	0.108527778472403	0.867627090135759
ABHD3	0.245402515520673	-0.177992022536575	-0.867002401125338
ABHD4	-0.0961118615859577	0.0560829996873603	-0.756075889224011
ABHD5	0.146072817101326	0.584422434155593	-0.948271617947262
ABHD6	0.079600337792301	-0.0132249020933756	-0.0165782613777367
ABHD8	0.857618688444976	-0.871349975495751	0.937177579536822
ABI1	-1.46251153118739	-1.29172532542986	-2.22955367647318
ABI2	-0.242850097858636	-0.581153557469048	-1.19780359156773
ABI3	-1.17260799657988	-0.628324110953472	-1.27355580646409
ABI3BP	0.204781354176328	0.0813689368523477	-0.201105365980983
ABL1	0.506082109001306	0.464515906220043	0.737113715420892
ABL2	0.407524748937001	1.19502216155063	1.56582916964226
ABLIM1	-0.540110836925961	-1.0032609284675	-1.40197571902109
ABLIM2	0.334753484358994	-0.313083778461602	-0.0478277342496694
ABLIM3	0.854879368161989	0.251999731056664	-0.422272084010119
ABR	0.0325434608037909	0.391206606924967	0.295583541516111
ABRA	-0.0256381611764128	-0.0969298632061941	-0.586085814675552
ABRACL	0.0163657820358811	0.494789491545445	-1.19943836112749
ABT1	-2.53015397101691	-4.43452932327885	-6.57051248853347
ABTB1	0.564537922744499	0.34360406527133	1.33983127394245
ABTB2	-0.368424898167591	-0.520554923757605	-1.45557360075369
AC007040.11	0.00224050492732175	0.137723845991665	0.399172853608809
AC007431.1	-1.21924667402595	-2.19180390204639	-2.33224065380761
AC009892.10	-0.742910874611409	-1.73819788077901	-1.33899767644168
AC016722.1	-0.447657656384428	-1.09323344027786	-0.371535812444642
AC016757.3	-0.577158808443069	-0.351201845713025	-1.10906758862993
AC018755.1	0.00607928099715815	-0.55230278771381	0.121100449329401
AC079612.1	-0.263464707132085	0.436937595381563	-0.719179126001325
AC091801.1	-0.0157902633602034	0.523093583915417	-0.353496285223362
AC093802.1	0.421318130510957	-0.54649531650281	-1.2704095929587
AC106876.2	-0.000938687869292409	-1.00599907610142	0.185663003081178
ACAA1	0.415060571558418	1.83424309279244	-0.514952340682319
ACAA2	0.339724457100118	0.0468495105526765	-0.483372859684368
ACACA	-0.432452644369889	-2.15533925734944	-2.34486696846463
ACACB	0.030845621883675	-0.903179122031892	-0.93228664934959
ACAD10	0.543384613737303	-0.618187608317593	-1.28339652114371
ACAD11	-0.657055063332189	-0.53416850119908	-1.61435630202599
ACAD8	-0.165068273601264	-1.03390493794094	0.0973442867582104
ACAD9	-0.252818068947165	-1.93513813853449	-0.705224147006572
ACADL	-0.592651914056744	-0.366760332278338	-0.200111019923206
ACADM	-0.977331130286094	-0.796208202080856	-1.72985177992161
ACADS	-0.523212808800202	-0.887398719125309	-0.102038708628043
ACADSB	0.290205492589773	-0.00459192768969385	-0.514231973190987
ACADVL	0.340379294581898	0.38700728316074	-1.68506857820801
ACAN	0.0699002048717118	0.609085163758036	-0.413749514600992
ACAP1	-0.0372241643526219	0.421635551666091	-0.736249597725551
ACAP2	-0.947169824246086	-0.543953259352696	-0.0372027846699425
ACAP3	-1.10457008374512	-1.10927147483275	-1.45390668922164
ACAT1	-0.243475341466743	-0.329582220917983	-1.01863205024668
ACAT2	-0.618170948878543	0.23819315929186	-0.744662385872596
ACBD3	0.933099554190751	0.151045344760408	-1.30300030812265
ACBD4	-0.33347128039748	-1.2769326747329	-1.76913047171799
ACBD5	-0.697117391033525	-0.134805035367139	0.123024918279197
ACBD6	0.226145658135085	-0.614876110824742	-0.806922960642084
ACBD7	0.679903811530636	0.390414851805086	-0.324846650376817
ACCS	0.402452082172799	-0.904333145794265	-0.696968919016222
ACCSL	-0.448944701728568	-0.653369589860101	-1.39743478885261
ACD	-0.613390648209545	-1.42895699616173	-1.08214338348064
ACE	-0.202506110599783	-0.672590242586683	-2.52258582499737
ACE2	-0.542179902576814	-0.324637065610433	0.80463956570653
ACER1	-0.418540885462906	-0.734168581388342	-0.413639196372191
ACER2	-0.126982767438808	-0.850103585307331	-0.138730481901034
ACER3	-1.03800718630076	-1.14610671738788	-0.827900842298078
ACHE	-0.243623570781655	-0.648327018501921	-1.14848288559351
ACIN1	-0.145082411083215	-1.26786880018035	-0.691312617928828
ACKR2	0.632277901790776	0.164967002731759	-0.596814987245473
ACKR3	-0.565788565894455	-1.01472512330621	-0.634342806791569
ACKR4	-0.896135183474474	0.0133264426192011	-0.584908422339636
ACLY	0.738615773879815	-3.53881756065913	-0.984135860579368
ACMSD	0.718678648449879	-0.192361718415302	-1.43573919076001
ACN9	-0.235268234009605	-0.629006557456034	0.422374300236481
ACO1	0.820139765289199	-0.00748592671102827	0.129929428641183
ACO2	0.409445660099192	-2.00164027391329	-2.04877282909196
ACOT11	0.480085183319842	-0.933164192887462	-1.09298838157708
ACOT12	0.873549610511674	0.38870084338784	-0.356106499991271
ACOT13	0.207167152360122	-0.181983494341639	0.319387677772382
ACOT2	0.171472789029984	-0.393223395207763	-0.719652815316642
ACOT4	0.389283920505128	0.250395733481707	-1.98645954297677
ACOT6	1.01252016229945	-0.524234763193439	-1.83801769633114
ACOT7	-0.412869138664354	0.27791272856169	-0.484180735531133
ACOT8	0.626400792943399	0.12083922863818	-0.1016308371435
ACOT9	0.576693542953805	0.0182486866429123	-0.220259911454955
ACOX1	0.832062227983305	0.403051351260834	-0.30444009021703
ACOX2	0.106166246614602	-0.567943623879078	-0.779480441656257
ACOX3	-0.188040815043574	-0.301892017124918	-0.0494964478748011
ACOXL	-0.808083156970862	-0.65600186767515	-1.27898171100387
ACP1	0.522513527340749	0.193992191768201	-0.339569824021918
ACP2	-1.46577324216417	-0.317481083336152	-1.65497932453281
ACP5	-0.0282749593003259	-0.962646182184412	0.161157462695851
ACP6	0.82934108339614	-0.195234410589034	-0.466010912377188
ACPL2	0.707089437524272	0.649959685302744	-0.546833492715693
ACPP	0.511519281634816	0.106253084260198	-1.54714819943996
ACPT	-1.44797006731693	-0.273052655551411	-0.624485401766931
ACR	-0.679881841961991	-1.23244156180304	-1.87629942047396
ACRBP	-0.00346047782202719	-0.514578153446436	-0.874882403658782
ACRC	0.634450949650957	-0.375373914104588	-0.873098641334977
ACRV1	-0.355163600409445	-0.194603169931354	-0.202894918693146
ACSBG1	0.531926666816968	-0.233786488788613	-0.928125804557121
ACSBG2	-1.04934042552563	-1.41208192754882	-2.84281416771788
ACSF2	0.346526134216061	-0.347831387395837	0.880389282172351
ACSF3	-0.522056402928929	0.202789387993826	0.24360391964257
ACSL1	-0.192694121805163	-1.33732830537452	-0.462269005660515
ACSL3	-0.796447675223555	-3.29619868042676	-1.5160171492037
ACSL4	-0.109895589583026	-1.4315136813477	-1.64165842315254
ACSL5	-0.625017283806843	-1.35426134736413	-2.24181912184809
ACSL6	-0.12395204461889	0.0590039283494634	-0.0880187266344428
ACSM1	0.266272884162508	-0.42003442868123	-0.954979901368917
ACSM2A	0.171923536512983	-1.07056191145848	-0.20392895005388
ACSM2B	-0.494562713313939	0.980156857358033	-0.150766407459884
ACSM3	0.146427216702016	0.353605626715628	-1.20466893314449
ACSM4	-0.889530285840395	-1.30201813161037	-0.62950061961513
ACSM5	0.235484384192591	0.674795923179715	0.90734367504066
ACSS1	0.514546476888233	-0.668405586645508	-0.687108295715109
ACSS2	0.00420465543424409	-0.360848169413502	0.292976113465401
ACSS3	0.400185694268575	-1.18077090838574	-1.58175217620733
ACTA1	-0.851731474764322	-1.65550018851593	-1.21599857762491
ACTA2	-1.01531971022623	-0.15289029172839	-1.81951049080434
ACTB	2.43900916499136	-3.55637815167297	0.123138989128332
ACTBL2	0.0102137110575822	0.0366597272403341	-0.160031534412885
ACTC1	-0.847882854754134	-1.04865301437159	0.469249216878981
ACTG1	2.12122539165129	-2.42967972744111	1.56517509149349
ACTG2	-0.804805903093882	-1.05103390534786	-0.41327025774284
ACTL10	0.0460363599510651	-0.725484471674323	-1.04272290145004
ACTL6A	-3.21438969187907	-1.16545968380855	-3.24749384835156
ACTL6B	-0.201497780518023	-0.2709381078123	-1.49685717352149
ACTL7A	-0.00245986249549712	0.0190551497234388	-0.408272076257099
ACTL7B	-0.194128428077742	0.102275888852002	1.09698225266644
ACTL8	0.181603796095158	-0.23979401433578	-0.130005998832082
ACTL9	-0.794415753675926	-0.111740033070772	-1.17273721624722
ACTN1	-1.13570978022863	-1.42517815003781	-2.94828151453406
ACTN2	-0.88281927974928	-0.132335910540387	-0.561076321270611
ACTN4	0.616715629143033	-0.640809168820227	-2.43937250210106
ACTR10	-3.62407707195617	-4.42108582561505	-5.59279032867346
ACTR1A	-2.35203228805326	-4.37781546670703	-3.98882916055739
ACTR1B	-1.6167080605555	-1.88876494617002	-0.990927612625075
ACTR2	-3.31365303670385	-3.77263333809889	-6.06872454354859
ACTR3	-3.04797653457969	-5.2697539452018	-4.34952793592529
ACTR3B	-0.492579794823767	-0.220772166023308	-1.46122703241972
ACTR3C	-0.113749801979633	-0.2505358834833	-2.5083086971554
ACTR5	-2.63411888333936	-1.87731732167944	-3.20621028645656
ACTR6	-4.59752496160353	-3.44809685669342	-4.2246190112459
ACTR8	-1.44245034022388	-2.58248342994579	-4.57747472900072
ACTRT1	-0.233043748987942	0.249109618564215	0.265989707077262
ACTRT2	0.0677644597516276	-0.241192409142833	0.0273880474529283
ACTRT3	-0.843378113281604	-0.875796828168516	-0.366594582288867
ACVR1	0.799713092727409	-0.396137725908674	-0.737586047140998
ACVR1B	-0.41897548367376	-1.10174171979353	-1.53510078311904
ACVR1C	1.39943662747276	-0.377927112876349	-0.40342632485508
ACVR2A	0.149172673118266	-0.00157135294723443	-0.466788574117887
ACVR2B	-0.450439739014235	-1.68400932089333	-1.17296558650349
ACVRL1	-1.62954984871318	-0.857374202271393	-1.69026361037224
ACY1	0.64967656674239	-1.14982852632817	-1.79773750895578
ACY3	0.146040035039496	-0.914160605248949	-0.337295114935304
ACYP1	0.243404660530099	-0.532670642655851	-0.482175303832475
ACYP2	0.387039391312333	0.205264774913953	-0.279864860484001
ADA	-0.586825419313349	-0.511156108350675	-0.65860133908556
ADAD1	0.733618005411598	0.0339646924165594	-1.7788528370295
ADAD2	-0.100965186567604	-0.849211735866238	-0.0151508656858935
ADAL	-0.460871300343343	-1.37634545264639	-0.215982312199537
ADAM10	0.365439817640851	-0.348268541308835	-0.506870858590417
ADAM11	0.355809501063014	-0.919737416059341	-0.1334396236304
ADAM12	-0.654156691187156	-0.210108056122799	-1.31870789387656
ADAM15	-0.747299650067667	-0.448988443443625	-1.55001874686919
ADAM17	-0.328541192678966	0.126543247878015	-0.758767418183671
ADAM18	0.497280719358824	0.784956551099712	0.869684653616236
ADAM19	-0.688928287833294	-0.633194861870966	-0.1534273742238
ADAM2	0.489406468054423	-0.0775111928132488	-0.76132192128415
ADAM20	0.237862938903805	1.04628205742868	0.848877493141541
ADAM21	-0.1332878533898	-0.567282495657031	-0.737276228199402
ADAM22	0.245160493481345	0.0224573046754513	-1.05793813751206
ADAM23	-0.304357438432322	0.583728821865885	-0.608635153161935
ADAM28	-0.300549277006927	-0.050965610638614	-0.569590069188046
ADAM29	0.181492285534325	-0.230949504050999	-0.0560002410997689
ADAM30	-0.0729256820957588	-0.0853318370490511	-0.257645505770105
ADAM32	0.0874962107704472	0.309522514931419	-0.230630413648795
ADAM33	-0.208764809450442	-1.3748830130408	-2.23683709041695
ADAM7	0.0241627715889938	-0.635072153278711	-0.454676072548322
ADAM8	-0.692904939497715	-1.97166581640268	-0.503420631203651
ADAM9	-0.0576416413200994	-0.559556487470973	-2.58561156036268
ADAMDEC1	-0.155630290905541	-0.584792211782605	0.722811237131606
ADAMTS1	-0.57061347695291	-0.634141095398212	-2.79325838650559
ADAMTS10	-0.325697993110656	0.587036799238149	-0.463718565259695
ADAMTS12	0.542213315118522	-0.284485250789609	0.402285459768766
ADAMTS13	-0.489280181707095	-0.128078913804433	-0.47296071752123
ADAMTS14	-1.28851777199765	-0.328459920811254	-2.03570873824104
ADAMTS15	0.509594906599599	-0.369021066568432	-0.572545086398345
ADAMTS16	0.120522379040808	-0.355987033158604	-0.0436150711657302
ADAMTS17	0.734424279406599	0.468045469242055	0.465916230478518
ADAMTS18	0.543356365917443	0.425567171588037	0.581328928142124
ADAMTS19	0.0906641030072759	-0.233399842854153	-0.247603492215952
ADAMTS2	1.27630812803882	-0.807910698093234	-0.503707031936766
ADAMTS20	-0.224875157694044	-0.256938572333978	-0.347141594209112
ADAMTS3	0.846259779372077	0.122133285790722	-1.46944493495785
ADAMTS4	-0.827451901565456	-0.643735485480044	-1.63949534044452
ADAMTS5	0.44153529141713	-0.338313935052305	-1.423398918114
ADAMTS7	0.694840256721539	-0.0542859948726571	-0.380190026746946
ADAMTS8	-0.0436105681034695	0.333872205993575	-0.773712308556426
ADAMTS9	0.214108747592008	0.291779002852691	-0.767749140009829
ADAMTSL1	-0.0882241308275747	0.523876339138878	-0.398032775289513
ADAMTSL2	-0.681631619905098	-0.0586383899099272	-0.950721013248621
ADAMTSL3	-0.521821563130319	0.669827829803489	-0.453765640368438
ADAMTSL4	-0.642737858419626	-0.583918473966355	-0.975429946314396
ADAMTSL4-AS1	-0.157832794768178	-0.599243068261649	-1.28952752570216
ADAMTSL5	-0.394000277130257	-1.67328305331613	-0.920053052558672
ADAP1	-1.25554759070975	-1.29493604603678	-2.38772290650863
ADAP2	-0.0368688900470694	-0.531121122815436	0.511112758627763
ADAR	0.113848460264237	-0.819888682955783	-0.87795574475645
ADARB1	0.17435317668836	0.259801173803824	0.478509591908191
ADARB2	1.26079951079105	0.312590159172134	0.452635271676832
ADAT1	-0.302853657211767	-0.523915347860583	0.0373508481324006
ADAT2	-2.0433953827153	-4.40648266120412	-3.33461683598014
ADAT3	-0.202585577223022	-2.68768519666207	-0.538152519687877
ADC	-0.975965377328693	-1.03872996355759	-1.75837692591167
ADCK1	-0.315288176909766	0.578910304053707	0.806822483251897
ADCK2	0.312466253465878	0.25898200089505	-0.600507904299689
ADCK3	0.0587241232880712	-0.232329312535766	-1.32169469657726
ADCK4	0.744906585512865	-0.589062914991042	0.490828221100593
ADCK5	-0.277164603006123	-0.107482808875814	-1.53177365518529
ADCY1	0.628235581259618	-0.284772611762946	-0.708677683803977
ADCY10	0.539925253989158	0.267423128328959	0.379121962731531
ADCY2	-0.444869006370083	-0.966076752514556	-0.729698974005038
ADCY3	-0.0832199642272756	0.231781824731305	-0.0547546286748518
ADCY4	0.483934949838821	-0.734884793689317	-1.25452829713152
ADCY5	-0.144532835660522	0.379654448796606	-0.930536062062778
ADCY6	0.557743791907443	-0.757954301625383	0.493853238172069
ADCY7	-0.126053359713467	-0.0947922781364592	-0.967765387377651
ADCY8	-0.211924202545118	-0.589095304596289	-0.0660498414338552
ADCY9	0.264547553086486	-0.136219521114892	0.392524640556261
ADCYAP1	-1.38351042677054	-1.96788384476768	-1.58182503771387
ADCYAP1R1	0.0663302477140294	-0.602712261549987	0.768775613670747
ADD1	-0.30193174820091	-0.30321587086691	-0.0408043739954766
ADD2	0.367089567951586	-0.536061370691991	-1.24234378985122
ADD3	-0.0664409879126786	0.17239538116615	-0.160602193931236
ADGB	-0.199417829239675	-0.61947082086117	-1.6534740196452
ADH1A	0.216259589197348	0.707135252407988	-0.225432525287331
ADH1B	-0.0186185983908586	-0.325301874474241	-0.133538102469721
ADH4	-0.675126379678287	0.176751219426819	0.591098837689894
ADH5	-0.396176223935465	-1.21723163368449	-1.38015923369285
ADH6	0.166461543661416	0.454210629899208	-0.51973450528478
ADH7	-0.531388530461935	-0.16332846584966	-0.496257170689167
ADHFE1	-0.555232063698795	0.563004139876962	0.53063317742121
ADI1	-0.447788488846042	-0.97286706777175	-2.83322493169727
ADIG	0.00551735289332456	-1.03913068333454	0.27528388122431
ADIPOQ	0.552861573296831	0.23770429619226	-0.874891967408202
ADIPOR1	-0.69554413091847	-1.20830306605054	-0.690495015290304
ADIPOR2	-0.366355253321875	-0.568793773587247	-1.96976828487316
ADIRF	-1.01857773120287	-1.9827652816341	-2.77044664964161
ADK	-0.570529941234215	-0.484868109981063	-2.27102374664847
ADM	-0.795162409397518	-0.338750957100745	-0.559253437296814
ADM2	-0.091059096553189	-0.354746232812385	-1.02098834947438
ADM5	0.00593535394162359	-1.38172828063829	-1.86645621385059
ADNP	-0.0987223408603009	-0.801017789564629	-2.33072577584793
ADNP2	-0.330135291614613	-0.351621163984118	-0.886359623440365
ADO	-1.45048550187227	-3.54613637780872	-4.96659781209375
ADORA1	0.24467907158275	-0.621962406497338	-2.39289541477726
ADORA2A	-0.367849905178872	-0.543524116786277	-1.00846642962615
ADORA2B	0.0973035242617508	-0.48352720989591	-0.175015303538823
ADORA3	0.905050809876467	0.325109711353393	-1.68174379407717
ADPGK	0.185975374661677	-0.547000592190323	-1.26126903788204
ADPRH	-0.43289025233677	0.217178506575322	-0.487173484506661
ADPRHL1	-0.144194945187718	-0.760025949928234	-0.363493968546779
ADPRHL2	-0.0570390469977557	-1.80309798704335	-0.29542614878606
ADPRM	0.0288312353393435	0.182987865859523	-0.0250261528392575
ADRA1A	-0.478357883894442	-1.41269934281759	-2.61995458315449
ADRA1B	-0.0490506993400457	0.0280459647653661	0.999426001237286
ADRA1D	-0.0599858726587282	-1.09000390475198	-0.989536913306585
ADRA2A	-1.06004751055783	-0.584008234069992	-0.551432589077444
ADRA2B	-0.15350391502131	0.00334845190396094	-0.33319271961659
ADRA2C	0.486859908288082	0.0847821923779153	-0.852411449085096
ADRB1	-0.380820821698307	-0.0160585624465143	-0.931528438584937
ADRB2	0.431574422476696	0.405888898175325	-0.499479048296644
ADRB3	-0.100272823225487	0.469155978071913	-0.329037584922634
ADRBK1	1.02753595382541	1.50806318240274	1.43365296350828
ADRBK2	0.1115459978192	0.302434558989719	0.421836889754359
ADRM1	-2.06568602032964	-2.68721865467044	-1.41399503743102
ADSL	-1.32932857484709	-2.19434832322281	-2.41973889681165
ADSS	0.0359071334552704	-1.44075555636852	-0.348008112444353
ADSSL1	-0.378024291109413	-0.161697053033472	-1.50241104749938
ADTRP	0.228221637834571	0.194417700041621	-1.31991210494176
AEBP1	0.223049261156569	-1.29385915609407	-1.30848449822415
AEBP2	-0.707885544277073	-0.326565714452478	-0.519625448094505
AEN	-0.668820678461041	-1.07243056257207	-1.23779928862011
AES	-0.0291178456363842	-1.0708303571961	-1.28500711006301
AFAP1	0.750457144748304	-0.141362889056694	0.618733263804233
AFAP1L1	-0.562639299225018	-0.810396916038102	-1.60104874884471
AFAP1L2	0.191555361736796	-0.685597137853919	-1.82537594410922
AFF1	0.1170679552628	0.181996450311871	-0.790642855607537
AFF2	-0.100235702089918	0.312836213255541	-1.33773168190835
AFF3	0.46210212627025	-0.0721622351244856	0.158332959219165
AFF4	0.213575638040305	-1.17739805022903	0.932838048493402
AFG3L2	-2.18839520209205	-3.74963445239282	-4.07286894789692
AFM	-0.189925258645532	-0.0946353247055617	0.781873250985956
AFMID	-0.782842499468898	-1.26938824675625	-0.432600755015369
AFP	0.0250846453431399	-0.2988491140354	0.516183510722876
AFTPH	-0.484879682045315	0.0166898736139147	0.126279137168878
AGA	-0.60760532985943	0.26232815025892	-0.681247013193707
AGAP1	-0.216208097260403	1.14665417108284	-0.14081550829144
AGAP2	-0.100350662730807	-2.02913725586758	-1.21186569032884
AGAP3	1.03294005047657	-0.502501396965529	1.3952503996151
AGBL1	0.458053036158532	0.0428051343225752	-0.24886648835486
AGBL2	-1.09853452446249	-0.839829500737998	-1.68627878308255
AGBL3	0.496636923227813	-0.187158104561947	-0.583363453471753
AGBL4	-0.564332230223369	-0.754019437723171	-0.236573339024809
AGBL5	-0.255949959335262	-0.576647118393803	-0.0454081407956346
AGER	-0.213701900604074	0.662925827598534	-1.01680006251125
AGFG1	0.0874590692574017	0.721360435013021	-1.54092748267923
AGFG2	-1.26613169845428	0.0437837684855196	-2.77843049799352
AGGF1	0.514831886142837	-0.0177439354403712	-0.347251666291521
AGK	-0.688451863210731	-1.75853502483973	-0.749782303099628
AGL	0.343614843695352	-0.84023671307396	-0.735659678847772
AGMAT	-0.373554670526236	-1.64820047284636	-1.3166344109723
AGMO	-0.589012493338617	-0.521426237789643	-2.21985806396315
AGO1	-1.08756573031988	-0.963441257521099	-1.90097789865454
AGO2	-1.07865847995163	-3.20296183787042	-2.35980286694363
AGO3	-0.603876494481405	0.256491216438828	0.244487637997602
AGO4	-0.402582085483936	-0.79738555136867	-0.395139963040519
AGPAT1	0.480424942605886	0.64136416118725	0.552549310086049
AGPAT2	-0.135044838742347	0.0194881190458932	-0.112218771277122
AGPAT3	0.0460329232774782	-0.150643638963849	-1.28780554204824
AGPAT4	0.528333785479163	0.993992778876422	-0.215663161422577
AGPAT5	0.196640580368241	-1.02620367943674	-2.46950861499227
AGPAT6	-0.356223846690199	0.247378349282636	-0.928043384251358
AGPAT9	-0.0190788737807419	0.20904732792076	-0.780288861697588
AGPS	0.464193145518723	-1.1793659482308	-1.58449046972039
AGR2	-0.463749185918301	-1.0634938785118	0.0605134357097865
AGR3	-0.354327258120814	-0.205007344617338	-1.10019099873329
AGRN	-0.051123615187551	-0.686345813315436	0.505297088141596
AGRP	0.0544551295920422	-0.636995334559603	-0.986220261724771
AGT	-0.153175698563932	-0.643673363630348	-2.35977541691051
AGTPBP1	0.308186505588386	-0.513676231579354	-1.1709844534783
AGTR1	1.28849092501602	-0.314349825621105	-0.895085072977084
AGTR2	0.389224728370672	0.28830078503289	-0.647836785042227
AGTRAP	-0.419794185779461	-0.913313931866172	-1.14724758797053
AGXT	-0.987681575430761	-0.10565021246854	-1.2914364387223
AGXT2	0.543733461300413	-0.0174484713939668	0.335223032311286
AHCTF1	-2.34410920774904	-2.47694559496283	-1.47444638799768
AHCY	0.109708750431561	-0.458216351561638	-0.169447319975713
AHCYL1	0.314490753429736	-0.726049106755356	-0.846652726341964
AHCYL2	-0.296701794419957	-0.893864341820124	-1.52338038043952
AHDC1	0.318743085675625	0.281366281699195	-0.82244508804248
AHI1	0.749472255183634	-0.62840770829566	-0.512383906286343
AHNAK	-0.398359637460781	0.609645706222331	0.241513075537918
AHNAK2	-0.0128349612145704	-0.587951538846912	0.0788423020434315
AHR	2.64419075367823	4.39830978301603	3.49922201330374
AHRR	-0.176287508621066	-0.891828482231473	-1.40225409703965
AHSA1	1.15633764661964	-0.515353146406555	-0.642484578666779
AHSA2	-0.744823343994692	-0.810924578007741	-1.64685713974978
AHSG	-0.391782512050496	-0.979386487933306	-0.476384429297877
AHSP	0.571671081558027	0.134868142144545	-0.213372607550354
AICDA	0.572775132392995	-0.269617809336	-0.652893650712529
AIDA	-1.17755565009771	-0.812806314569791	-1.7167442102693
AIF1	-0.650359993851944	-0.38600077522996	-0.717717580751395
AIF1L	-0.360993966453371	0.176078239912926	-0.765049641964982
AIFM1	-1.89431031934022	-3.75789485524249	-5.50447421363887
AIFM2	-0.973552693330924	-1.10343817545319	-1.96405782908307
AIFM3	-0.84367190742389	0.349782945076694	-0.558606672521394
AIG1	0.392968812421474	-0.397112942233788	-1.22663579392001
AIM1	-0.553535441339223	-0.185413732178905	-1.71435111336092
AIM1L	0.274776149783145	0.0796730353599927	-1.76868409245293
AIM2	0.232036813858489	0.119018170933765	1.49521189835162
AIMP1	0.73757750309135	-0.324076689350018	-2.19363375664916
AIMP2	0.426323583730669	-0.60598474881164	0.0128920495157055
AIP	0.688878727489805	0.716758549200813	0.880336354189439
AIPL1	0.25638671348801	0.161301210640102	-1.17712732763532
AIRE	-0.0131410940471137	-0.0303200143122697	-0.975091462903507
AJAP1	-0.395291367544641	0.20780639209301	-0.263188845991332
AJUBA	-0.345006066199538	1.16999310661259	1.04874601182933
AK1	-0.968716705006331	-0.458970798080608	0.374341375505239
AK2	-0.651201422149561	-1.98724127641613	-1.35939149429051
AK3	0.279046604906331	-0.560887234566725	-0.60073867403046
AK4	-1.04657997378502	-0.620986663629304	-1.233532887966
AK5	-0.481506487514479	0.0993591426765511	-0.283067917442888
AK7	0.0434706331075687	-0.080598615659114	-0.24205637386203
AK8	-0.454209607241731	-0.558631345187721	-1.48166689157702
AK9	0.175130952652791	1.77858973174604	-0.519462170944675
AKAP1	-0.881621311474694	-1.24978974910128	-0.912050552386447
AKAP10	0.0655402349356455	-0.976189773681295	-0.988552822414731
AKAP11	0.977438035003466	-0.70325495022006	-0.488578525218215
AKAP12	0.454521980850511	-0.773363956609394	-0.996882930996853
AKAP13	0.0515820293128226	-1.50978003924888	-1.97571644761643
AKAP14	-0.0541415965807747	0.0127019314174992	-0.0858656580492151
AKAP2	0.446843772618381	0.0868076379828584	-0.120282327129064
AKAP3	0.39833644574615	-0.279143542008617	0.229362644880969
AKAP4	0.467043736508128	0.300375657438744	-0.894942743097608
AKAP5	0.107081715194001	-0.351030542861457	-2.21580844523
AKAP6	-0.000438318416962652	-0.727120638422275	0.0430785823828438
AKAP7	0.242855356252244	-0.167569575497698	-0.440182159481637
AKAP8	-0.130376891103186	-0.251121520154097	-0.345742534041332
AKAP8L	-1.39771687948218	-0.0671360516810316	-1.29804254337396
AKAP9	0.0056466626335856	0.170829227060747	0.0206515656071362
AKIP1	-0.298331760328795	0.107060804285977	-1.35064996825295
AKIRIN1	-1.22988102403367	-1.4609485100875	-2.83911850741897
AKIRIN2	-1.92078765122006	-5.14983791410903	-3.805337947773
AKNA	0.193983343695461	-0.413617855781139	-0.936784085511271
AKNAD1	-0.127031487824358	-0.415420874248806	0.808172368482319
AKR1A1	-0.47614802588201	-0.467200343576261	-1.24382046387404
AKR1B1	-0.923370430094694	-0.764251892388168	-1.85074821609885
AKR1B10	0.826539114112396	-0.490896870034259	0.223735485305823
AKR1B15	-0.138959164664086	0.556495969227141	1.12005188101435
AKR1C2	-0.260017581820337	1.48986160587613	1.40938255897136
AKR1C3	0.602912001486063	-0.162873069480848	-1.08222606819178
AKR1C4	1.93708001283067	-0.339311734097687	2.24831277628171
AKR1D1	-0.373737663757917	-0.458310392476877	-1.28336411044088
AKR1E2	0.381242274288801	0.27613257088481	1.08682607665645
AKR7A2	-1.34887046918676	-1.35366687096843	-2.50671727135293
AKR7A3	-0.572156222973601	-0.904260830679982	-0.795567469926801
AKT1	-0.619683047044921	-0.464139816166204	-1.55588793743378
AKT1S1	-0.622713715622652	-0.27265389975052	-2.0170785110026
AKT2	-0.495698958108239	-1.35695430758401	-0.951649282888648
AKT3	0.161059066390899	-0.883379255509103	-0.522811128021043
AKTIP	-0.228129611874473	-1.14029936933263	-0.968045769009867
ALAD	-0.0011610781573661	-0.144250674841767	-1.97347194460446
ALAS1	-0.439490164722483	-0.316418537512832	-0.682837576200452
ALAS2	0.818241818437496	-0.0492321977490231	-0.346995173050194
ALB	0.149692737370886	-0.229047333627278	-0.713574512572285
ALCAM	0.508340833497353	0.603166781072799	-0.974077909745104
ALDH16A1	0.535234345751797	-0.839219774029199	-2.25574274270247
ALDH18A1	-1.1605689567797	-0.876106705522237	-1.02252639247059
ALDH1A1	0.320177074598393	-0.1613122280752	-1.01555027184064
ALDH1A2	-0.167876999263242	-0.454850752611155	-0.303431578254709
ALDH1A3	0.329643395030873	-0.590617490251307	-1.73338561587029
ALDH1B1	-0.823077932490077	-1.62127153951524	-1.54156801689147
ALDH1L1	-0.297706486527376	-1.25103552159527	-1.29712637072122
ALDH1L2	-0.369548068843246	-0.344295682728969	-1.33878112611285
ALDH2	-0.802580388569195	-0.723233939421701	-0.843078525485106
ALDH3A1	0.814726271385468	0.0285247429425126	-1.96819377826805
ALDH3A2	0.355667056037906	0.540645430374355	-0.00688954603090031
ALDH3B2	-0.438215134668925	-1.02467134596655	-2.49413008399927
ALDH4A1	-0.52914786765132	0.189349969630925	-1.94664049179827
ALDH5A1	-0.0343098792485124	-0.434285152136164	-1.87863716339508
ALDH6A1	-0.0226577911737789	-0.25564132185084	0.627921817989189
ALDH7A1	-0.932551040838907	-0.0838913231732953	0.432203512257062
ALDH8A1	-0.29025943880166	-0.185161709184881	-0.138470556207039
ALDH9A1	0.945022539677754	-0.0107147508705783	-0.192641047911681
ALDOA	-5.67490984628742	-6.69492500291915	-6.8916229636547
ALDOB	-0.0177413083725247	-0.432640995531257	-0.974953012369933
ALDOC	-1.11506256956884	-0.558822358510125	-1.77377229074148
ALG1	-4.06166543796699	-4.4520491063104	-7.1427670378451
ALG10B	-2.08932478265013	-2.67526990390299	-2.06387848876982
ALG11	-2.37224086640189	-2.38882194689678	-1.71120509587831
ALG12	-1.00452524647401	-1.7919016076052	-2.63858304237862
ALG13	-2.40511990370886	-2.97010016582674	-3.31373272807591
ALG14	-0.992448119582594	-2.31437411917045	-0.519612006034813
ALG2	-4.73168423737446	-4.2975120840917	-6.35804070556495
ALG3	-1.51518512637898	-3.02240337304637	-1.1638748495
ALG5	-2.81198597679939	-2.92681600749602	-1.57219561369984
ALG6	-0.652859601624356	-0.860320485793497	-2.68640099544289
ALG8	-1.25708336863026	-3.78708925726668	-3.38276047679848
ALG9	-1.14276165986551	-2.95184823878906	0.13089083265352
ALK	-1.11589316162881	-1.12004705238447	-2.70401686072957
ALKBH1	-0.550692487337646	-0.317891621038754	-1.5908182340579
ALKBH2	-0.338642502014773	-1.05191778734987	-0.670493910149917
ALKBH3	-0.0337049396879455	-0.224345985960041	-0.90957790427169
ALKBH4	-0.933993161796166	-1.40889600583959	-0.431475642707245
ALKBH5	-1.13250988755926	-0.818037710383625	0.0654775206825667
ALKBH6	0.129234515700658	0.243000303526618	-0.763469486605998
ALKBH7	0.0962871959820517	-0.614385854311589	-0.956191296824344
ALKBH8	-1.21764424075529	-1.55914406526449	-3.31723582609823
ALLC	-0.38928076537058	-0.911777625493575	-1.56141568590925
ALMS1	0.684910031746596	-0.445349941850402	-1.05032151201273
ALOX12	0.994530785564824	-0.49640123162347	0.171167000084965
ALOX12B	-0.438951853166135	0.132241697226747	-0.165497683501481
ALOX15	-0.264826840177215	-1.180991423879	-0.447475498662445
ALOX15B	-2.22395330851269	-0.417356319879997	-1.24124478578519
ALOX5	-0.309051061382521	0.255645683520844	-0.395235446928264
ALOX5AP	0.739124336725824	-0.369437462538586	-0.250632300696451
ALOXE3	0.388370833794117	-0.213375509302654	-0.829158577685644
ALPI	-0.0609889159803333	-0.0702971964393183	-0.991202573072092
ALPK1	0.061918606368518	0.210649147805974	-0.611097463154049
ALPK2	-0.170815668693373	-0.159829032741923	-0.222381128661398
ALPK3	-0.0296846006723843	-0.0945326092770371	-1.02995773517779
ALPL	0.150895629981643	-1.1535205776652	-0.839792518752498
ALPP	-0.862584852274671	-0.247525013540538	-0.689468340068083
ALPPL2	0.609914358609954	0.262494381436769	-0.947398903062807
ALS2	-1.00094503502873	-0.909505276388441	0.29039428436779
ALS2CL	-1.5594905405541	-1.20239558372616	-1.6216655866843
ALS2CR11	0.0699777364837495	0.225536331819084	-2.05279295629629
ALS2CR12	-1.1860258060814	-1.11252272798603	-1.289072967593
ALX1	-0.543271518634948	-0.709980929756476	0.487101498970804
ALX3	-1.94943984166431	-2.76396655509574	-1.47096588512797
ALX4	-1.02010351641018	-0.938022983649994	-0.854723497819272
ALYREF	-2.621029764918	-4.15042862311428	-4.41528588953606
AMACR	0.0467474935661297	0.0983349810718662	-0.236332795298151
AMBN	-0.332945817504692	-0.186265438396724	-0.239286353120749
AMBP	0.565163666799485	0.587120624623636	-0.525098637596008
AMBRA1	0.939953322549844	-0.776809147525123	-0.0295994879423144
AMD1	-0.258421430825175	0.201240529987264	-0.0718327728484526
AMDHD1	0.48997673789256	-0.759308842135104	-0.3642121314109
AMDHD2	-0.897721963436365	-1.19187023338619	-1.67638941396024
AMELX	0.165505139832576	0.0329780175682388	0.315813612274418
AMELY	0.844410656599452	0.973602062137193	0.48886539064717
AMER1	0.114614743488633	0.359171971544717	-0.933442551354045
AMER2	-0.573187175142166	-1.27138197768843	-0.697199204581152
AMER3	0.283893307384876	-0.577093602089329	-1.59527012106225
AMFR	-0.680482108701114	-1.123917941649	-0.81374813233265
AMH	0.731636435937349	-0.928649825474576	-1.34344961985828
AMHR2	-0.49059312410209	-0.785812616102427	-1.02771078092766
AMICA1	-0.0215829299727732	0.392908578129453	0.270762859478982
AMIGO1	-1.03981870824203	0.085910729242977	-1.48334460565305
AMIGO2	-0.556433048407639	-0.715586543463267	-0.215083626825695
AMMECR1	-0.965009697865207	-0.691200457595328	-1.44799352416847
AMMECR1L	-0.630888546982734	-0.520413727751673	0.0923566697079867
AMN	-0.59056038304365	-0.28295934188658	0.415664901007997
AMN1	0.665664105508463	-0.763749143419512	-0.226959486462278
AMOT	0.390004668445918	-1.0491443083722	-0.293092296053641
AMOTL1	-0.539423207263521	-1.22521742993076	-0.630676825916664
AMOTL2	1.10119510873525	4.75702912761446	4.48560187160834
AMPD1	-0.203436087507575	0.228581232829713	-0.665079967051
AMPD2	-0.00242771817139764	-0.608564517787534	-0.833991495956501
AMPD3	-0.430370999002138	0.371258996388199	-1.34158007163008
AMPH	0.649734712279705	0.280113779376993	-1.39221632434644
AMT	-0.0792055130975396	0.0173794834107218	-1.19926982555789
AMTN	-0.856776358457652	-0.469832534205108	-1.1623226067872
AMZ1	-0.277049305882629	-0.441573243122542	0.00251284350561476
AMZ2	-0.320075168621411	-0.168670073626127	-1.42562843213139
ANAPC1	-1.5664704269877	-3.65890191795428	-4.12248073168487
ANAPC10	-1.12221645783448	-2.59564730491682	-2.62710163557659
ANAPC11	-2.27506996959692	-4.6269527849561	-7.38611403072239
ANAPC13	-0.715608834090105	-3.22344272812401	-3.79673786081957
ANAPC15	-0.989488824542845	-2.21533070883721	-0.556058528303991
ANAPC16	-0.483047009372634	-0.980082415909686	-2.27714653687048
ANAPC2	-2.78440230539394	-4.21924713564223	-6.2380011976643
ANAPC4	-3.69225006975535	-5.47859311420834	-4.96122004755336
ANAPC5	-2.57725877735655	-3.18123733561013	-3.751642866213
ANAPC7	0.37356867790595	-1.0650702835723	-0.362670915505778
ANG	0.146048055598812	-0.551887338866557	-0.584445007615384
ANGEL1	-0.297749082325224	-0.708983576063153	-0.661922298722228
ANGEL2	-0.0953566964469205	0.378910057581335	-0.396294160664049
ANGPT1	0.73437147705782	0.22102153742405	1.49013470287118
ANGPT2	-0.6365153330868	-0.950696703721914	0.365714620145225
ANGPT4	-0.801956013317923	-0.518020432574807	-1.78350256948529
ANGPTL1	-1.08222562168286	0.0561694564269264	-1.01989540457335
ANGPTL2	0.455125239248049	0.097648533982312	-0.331074070145422
ANGPTL3	-0.57561957778281	-0.0795347956953141	-0.505430920950568
ANGPTL4	-0.599840788795311	-0.669768431112647	-1.85146601379856
ANGPTL5	0.537527643885439	-0.385432415055272	-0.400200306164285
ANGPTL6	-0.936242535995236	-0.980097715729755	-0.657894873892601
ANGPTL7	-0.15405756022656	-0.616201185593468	-0.0190970227729228
ANHX	0.00959611248508818	-0.486321099917428	-1.76916468785977
ANK1	0.0722104270606929	-0.150181832305717	-0.918288714812401
ANK2	-0.141477432791806	-0.55073533576469	0.239440836389465
ANK3	-0.724058380202085	-0.1731537687883	0.411979404009423
ANKAR	-0.00211694796357886	0.112724430025035	-0.0407385555333022
ANKDD1A	-2.57847982144138	-0.653416545576535	-1.92815889599471
ANKDD1B	-0.102354297862191	-0.784610172501984	0.039798621744052
ANKEF1	-0.0759294737120793	-0.404887854626927	0.0176637488590266
ANKFN1	-0.545339318296919	-0.238584516128448	-1.3009055757775
ANKFY1	-0.281634319139216	-0.953607278796272	-0.675226940104919
ANKH	-0.710425471754882	-0.883523281186444	-0.966442707932105
ANKHD1	0.581086689872654	0.808298157726915	0.521053368480589
ANKHD1-EIF4EBP3	0.872901137949417	-0.123414473369713	-0.51182349438826
ANKIB1	-0.174159369350337	-0.338094212131057	-0.146544916628981
ANKK1	0.461666870713121	-0.859209424536307	-1.33192152998489
ANKLE1	-0.504441573059164	-0.828051771799049	-0.128910349267125
ANKLE2	-2.5187420906514	-4.83090517018877	-4.7889841467214
ANKMY1	-0.598815327160882	0.632062050356578	-1.58092331868038
ANKMY2	0.13428631258885	0.399324025963338	1.34859238680183
ANKRA2	-0.526805719807601	-2.60776209576044	-2.50676531369401
ANKRD1	-1.53581144301035	-1.00906110786063	-0.241718102676522
ANKRD10	-0.156594722744453	-0.790052165075934	-0.0649492493015668
ANKRD11	0.478159269853648	-1.68744762122299	-1.58861510595341
ANKRD12	-0.627629617441651	0.0920884773559276	-1.59816989489428
ANKRD13A	-0.159124509509661	-1.71186903921827	-0.0316489515178534
ANKRD13B	0.415474243900759	-0.818898531062219	0.0798203365387805
ANKRD13C	-0.696066536151901	0.301352522146062	-0.798038292639286
ANKRD13D	0.0757883084594192	-0.331668600469129	-0.862165132529853
ANKRD16	-0.16883175591872	-0.467020566135045	-0.738589225535453
ANKRD17	-0.7744264551733	-3.86852604425797	-3.91069106628933
ANKRD18A	2.18331528970014	-2.2491026186411	-5.33373388713349
ANKRD18B	-0.0977961465227088	-0.556235999105968	0.407338536595153
ANKRD2	-1.2974543402424	-0.795384310926491	-1.68136319113841
ANKRD22	-1.05646193581484	0.368689599761374	-1.20198955031743
ANKRD23	0.00292065686443804	-0.0225926743112437	-0.30766343963202
ANKRD24	-1.19768502966242	-0.882182371034703	-1.00624476447363
ANKRD26	0.252752877589703	-0.119066409686238	-1.01346339072545
ANKRD27	-0.306223037227765	0.684367318651117	-1.10407674768974
ANKRD28	-0.0772550701293161	-1.01389644413168	-1.75101982386011
ANKRD29	-0.0516112721766137	-0.455789429692522	-0.795731272261853
ANKRD30A	0.748818020627195	0.813147409476921	-1.43254306523923
ANKRD30B	0.0600160930690258	0.426698244800481	-0.241523842763708
ANKRD30BL	-0.319559211082142	0.538647435508673	-0.489913920378882
ANKRD31	1.2899282684228	-0.390052374432567	-0.293439200232525
ANKRD32	0.0465988006367236	-0.849279103386655	-1.1197561939026
ANKRD33	0.195031642597157	0.468030290596019	-1.04778499681995
ANKRD33B	0.142199906973817	0.0818158506586919	-0.643101523205635
ANKRD34A	-0.618865422389951	-0.392139287748498	-1.14307879316503
ANKRD34B	-0.400038710288417	-0.66042365083858	-0.648690180338499
ANKRD34C	-0.087278807886557	0.227306223647748	-0.106235591443562
ANKRD35	-0.135201114695617	0.482845573342265	-1.79165623518568
ANKRD36	0.304534012260666	-0.287791506261908	-0.706748583364729
ANKRD36C	0.367410184603269	-0.0422040808021569	-1.05643864321561
ANKRD37	0.406228887572277	-0.340564363893275	-0.141396300294213
ANKRD39	-0.378578344511287	-0.846323491469751	-0.763536821075475
ANKRD40	0.325015283532154	-0.393187864779488	-2.39106251415646
ANKRD42	-0.205977530985741	0.642091179053305	-1.17766615972401
ANKRD44	-0.36974108967697	0.374186633547112	0.0114703572636941
ANKRD45	0.162179137773154	0.370196186105443	0.176174842477794
ANKRD46	0.152381123621455	-0.157159503855755	0.680622752775158
ANKRD49	-2.33153908935025	-3.10384124701213	-5.23673439665211
ANKRD50	-1.19490467726319	-0.533540549096479	-2.35019377590292
ANKRD52	-1.64827008275421	-3.23886419629012	-3.66850027441602
ANKRD53	-0.688879212467122	-0.766281197206725	-0.681389822065378
ANKRD54	-0.245321713469355	0.151876654960411	-1.55903725974152
ANKRD55	0.440171206318605	-0.882329807330116	-0.969733058833306
ANKRD6	-0.697526583273059	-0.594214467001343	0.0072982199652144
ANKRD61	-0.61084333157092	-0.643813196474533	-0.950420119223226
ANKRD62	-0.339552640993179	-0.99914457858299	-0.909101058675188
ANKRD63	-0.55693705914823	0.159847005998483	0.25764696244414
ANKRD65	-1.58830390250507	-1.06795380197681	-0.250182919432618
ANKRD66	0.225012715908549	0.596382877947498	-1.74102057079778
ANKRD7	-0.433298176885571	-0.4703695989699	-0.840201797343201
ANKRD9	-0.678050454610413	0.401909933454426	-1.2408976252648
ANKS1A	0.836102907931672	0.136513228688064	0.740806515529171
ANKS1B	-0.0320666151677705	-0.340968370601389	-1.44318153028158
ANKS3	1.49361607186846	0.309129726531394	2.04973474246506
ANKS4B	-0.0572886594536297	-0.192818980826772	-1.49374256185572
ANKS6	0.0145110035189128	1.04066877830744	-0.912259117158148
ANKUB1	0.0457015929677896	-0.968344993899733	-1.53896490046191
ANKZF1	-0.0513112260273496	-1.02260237982728	-0.022617727170457
ANLN	-0.475405969586401	-1.76563212417962	-1.84084992004039
ANO1	-0.0439454806997768	0.607233844811371	0.297448427969663
ANO10	0.0148094351807859	-0.196156189369975	0.332318665758037
ANO2	0.725535837165057	-0.927720018333465	-0.522374943838029
ANO3	-0.877376550637045	0.0823960968447549	-0.975842886187359
ANO4	0.236884596307247	0.367160319908092	-1.40506863390972
ANO5	0.799797178453276	-0.711253889191032	0.177046705228401
ANO6	-0.0498091301904329	-0.545229973770722	-1.02457314086951
ANO7	0.0898640106419126	0.0180721021135489	0.168187719869
ANO8	0.367207889825515	-0.282138669290385	-1.16662402510388
ANO9	-0.291313283005329	-1.31283940146045	-2.44959377543791
ANP32A	1.04897625159746	-0.0110976579559114	-0.865972521217999
ANP32B	-1.16257674297896	-0.632562617547988	-0.915529954081292
ANP32D	0.228474277054963	-0.705974210259403	-1.09045397459988
ANP32E	-0.29883258515135	-0.298013428350379	-0.109369817061052
ANPEP	-0.36702799305654	0.0953953639341455	-0.114486492910827
ANTXR1	-0.189974935053659	0.700007339487399	0.0172213841723353
ANTXR2	0.278784708403325	0.242416144548881	0.0753552670210969
ANTXRL	-1.19212777154966	-0.86202395491725	-1.52706450008736
ANXA1	0.406699238579397	-0.11564175175131	-1.00082349509388
ANXA10	0.461482423414054	-0.228943017199111	0.0489903408772071
ANXA11	0.921417451407713	-0.173531201077773	0.222411384504722
ANXA13	-0.280188326502335	-0.319631879870056	-0.29885022699301
ANXA2	-0.260163960851829	-1.42781683365621	-1.83845378671365
ANXA2R	0.302938681840467	-0.490386988281676	-0.22205527756836
ANXA3	0.518065128532275	-0.243049669066829	-1.26281088528763
ANXA4	-0.24078834854952	-0.567216424962884	-0.257009282158604
ANXA5	0.406431497878281	-0.223942528769018	-2.55394814278264
ANXA6	0.748823404439002	-0.047059633153036	0.785650506356339
ANXA7	-0.574528802685347	-0.455679468794254	-1.8168709656857
ANXA9	0.816631203382398	-1.85866975853317	-1.77689776967299
AOAH	-0.467472648770671	-1.28541009277706	-1.12380658535114
AOC1	-0.47119088186687	-0.749540405620141	-0.99317421245462
AOC2	-0.876170200651338	0.0742948519684951	-0.745810573345807
AOC3	-0.489074693638492	-0.90923404753939	-1.88495686717488
AOX1	-0.0338729629292475	0.00200517863516592	0.462732229347038
AP001816.1	-0.0300157959562978	-0.500629861327678	-3.17064720602147
AP003774.4	0.322298836612159	-0.414614712146936	-0.41086392977813
AP1AR	-0.151572663164615	-0.282681132356158	0.153209018185
AP1B1	0.022303723594242	-1.01197121620743	-2.04353433087206
AP1G1	0.600460899323216	-1.81955322412427	-1.90301488627566
AP1G2	-0.791086275079575	-1.60213212551862	-0.558380645921694
AP1M1	-0.258041271918616	-1.74571205661808	-1.40688832983586
AP1M2	-0.345274095071634	-0.636195254160788	0.0793657833823359
AP1S1	0.509354141420439	-0.344005610066618	-1.44348342818526
AP1S2	-1.82212611030274	-0.929578439493911	-2.88468613570172
AP1S3	-0.402516515031512	-0.674683696830345	-1.4018754654478
AP2A1	-0.263733508315572	-1.11827937180736	-1.35695859787046
AP2A2	-0.278526244656451	-0.530671026382296	-0.861806305052408
AP2B1	-0.670419175294399	-1.46045208216048	-3.68106197309072
AP2M1	-1.28225117578173	-1.77404707315793	-1.88319151529865
AP2S1	-3.71807230026828	-4.25570497241188	-3.95201144124983
AP3B1	-0.610650119324148	-1.23695003387402	-2.03065613729086
AP3B2	0.537218546525409	-0.728120751170028	-0.317314518111431
AP3D1	-0.072528569669534	-1.53440041484697	-0.745904279344029
AP3M1	-0.639696985621713	-1.32996368551226	-0.821732694299
AP3M2	-0.173639151682881	0.159102402632563	-0.963761449554664
AP3S1	-0.333962529474147	-0.211931889990359	-1.56630457846218
AP3S2	-0.150879767574962	0.665595101441366	-1.11825316837222
AP4B1	-0.296714672312746	0.385259584283408	-1.36465010480321
AP4E1	1.18874630849396	-0.131415483596544	-0.0374963932699118
AP4M1	0.603082788669178	0.220360888059378	0.76109697788371
AP4S1	0.513690420814165	0.855329390738316	0.176518708447
AP5B1	-0.534821015215933	-1.77255439392574	-0.439821113972679
AP5M1	0.174934388956469	0.382703650742781	-0.790136598254682
AP5S1	-0.13606663442876	-0.6433509682237	-0.368740332109531
AP5Z1	-0.065139738445683	-0.177899635984056	-0.1810498807228
APAF1	-0.0283259610238547	-0.446915117130605	-0.631779309439058
APBA1	0.44902274168606	0.0568623661683283	-0.67801546495362
APBA2	-0.0051972993338576	-0.722045801570129	-0.822989055387189
APBA3	-0.585333577706004	-1.36454392681324	-1.94907470464439
APBB1	0.272550305832223	-0.846541300604711	-0.155727028664677
APBB1IP	-0.0942029890104222	-0.048770305915388	1.02626075926928
APBB2	0.57996221166361	0.217591312417428	-0.671671630210209
APBB3	0.194465741710312	-0.353778020392553	-0.874039854690042
APC	0.341019945460212	-0.619788807468257	-1.19784513275574
APC2	-0.897933522589806	-1.56621509864094	-0.461210159801253
APCDD1	0.52976483867944	-0.081406389604144	-0.436741095216415
APCDD1L	0.40991754995967	-0.854935719839116	-1.3539205064472
APCS	0.450290705472134	0.160487957763758	-1.30479589796266
APEH	-0.979567867230894	-0.927470085321539	-2.19331322273398
APEX1	-0.827581310968911	-2.33961910421283	-2.63427491075909
APEX2	-4.82788050824146	-5.02940262575552	-4.86586878561293
APH1A	-0.855518134872723	-0.592024659610246	-0.432770045030485
APH1B	-0.664081350017951	-0.90472558510185	0.141383420425431
API5	-1.78537172273463	-4.10945301042489	-4.30978149448591
APIP	-0.589485310186401	-1.05122419764676	-0.74560686090729
APLF	-0.171571624296608	-0.184364690573753	-0.748234650193579
APLN	0.264362632299459	0.418589843839019	-0.36160108269852
APLNR	0.724136054756836	-0.368599979831678	-0.422261537884482
APLP1	-0.23865926918652	-0.199234167178557	-0.978811483828873
APLP2	-1.1064595141478	-1.31080127374787	-1.11359599888351
APMAP	-0.488384862382805	-1.05254342321496	-2.2947385926756
APOA1	-1.16612786987184	0.673240403908485	-0.681526987232839
APOA1BP	-0.507999449858387	0.0572313134002422	-0.504337087362132
APOA2	-0.429813697286775	0.778749470125412	0.694100289649658
APOA4	0.429199572796116	-0.600930488667266	-1.28724249852432
APOA5	-0.0145888951358031	0.120168691793702	0.439221085850864
APOB	0.634604908235075	0.0148309584497233	-0.675002095841635
APOBEC1	0.309982993609805	-0.565427873525742	-1.83328134361461
APOBEC2	0.324908460906816	0.251976681060454	-0.203324589395407
APOBEC3A	0.264802619163019	0.0465469145157515	-0.0764299282375617
APOBEC3B	-0.491040195918911	1.09996618103381	-0.00204459628656228
APOBEC3C	-1.16481370362614	-0.293225105486032	-0.237242860327079
APOBEC3D	0.144133375496836	-0.434025276197089	0.181011168260118
APOBEC3F	0.516918055427692	0.118566541874122	0.323720020870416
APOBEC3G	0.0360423773001747	1.04948400009317	-0.00886987520137927
APOBEC3H	0.532304720510287	-0.19085726927125	-0.920612381151656
APOBEC4	-1.33678073870747	-0.772194754150496	-1.70606437399687
APOBR	-0.839088346867045	-0.777335110407892	-0.254889960199144
APOC1	-1.59053125808878	-2.49190289551822	-2.78400493193693
APOC3	-0.135806337294569	-1.23928131386733	-0.162250373002333
APOC4	0.0531938782932546	0.0238134823647129	-0.64213271678788
APOD	0.510918504685844	-0.203611043855276	0.236101535422666
APOE	-0.810200487961441	0.259062503577818	0.208293440924734
APOF	-1.17555686338186	-1.40769496832378	-2.16325459846597
APOH	-0.349701710087156	-0.0361016302327044	-0.701213925628785
APOL1	-0.917489611307165	-0.523022903844266	-1.29951335129033
APOL2	0.208290519775308	0.0915961134418161	-1.74104702312429
APOL3	-0.545939976377542	0.0565909771109953	-2.45545022475661
APOL4	-1.78411500168378	0.132508961519602	0.19804836059831
APOL5	0.0767763417636055	0.111644907252219	-0.227131288708617
APOL6	0.896681007034564	0.0359537952936684	0.553012937857681
APOLD1	-1.37880532571063	-2.05895269852205	-2.61689242990121
APOM	0.621401314340447	0.192598053093938	-0.849438788441856
APOO	0.807589096166781	0.297465608618671	0.27601393762632
APOOL	0.361366639494361	-1.18793665237839	-2.0986827668759
APOPT1	0.644255884074529	0.92028414492534	0.384601896595645
APP	-0.00193388564881947	-0.890034293912513	-1.25279851206997
APPBP2	0.452547111681929	0.493477388242255	0.548364378415497
APPL1	-0.0936189914753348	-0.534586215207501	0.974458504234338
APPL2	-0.00298156403416117	-0.959014065307899	-0.318315595918189
APRT	-0.165759341621296	-0.785755792156066	-1.77805757900639
APTX	-0.404150906222027	-1.9196437080334	-2.03226584834301
AQP1	-0.145057018701125	-2.47403123115642	-2.6482554094986
AQP10	-1.26653335001857	-2.64976340617226	-2.1961311035932
AQP11	0.196004675593299	-1.16951869604666	-0.726445995832091
AQP2	-0.736533677002416	-0.372703344913417	-0.629742370391799
AQP3	-0.278814795051409	-0.571187777625531	-1.38584090010985
AQP4	-0.201297885670975	-0.61421065785514	-0.193402223158614
AQP5	0.358274783738044	-1.32384016831938	-2.37749805151122
AQP6	0.583867478737187	-0.0305728969739887	-0.422578091865573
AQP8	-0.186033176590628	-0.516124824511927	0.306117223981957
AQP9	-0.586020723478298	-0.633061441807961	-0.807386464233688
AQPEP	-0.99867076315113	-1.20716456126837	-0.495336973769451
AQR	-2.14616860963053	-3.99480350393733	-3.49733748412218
AR	-0.367834093955449	0.56195617655674	-1.30450085750326
ARAF	0.0821183498695298	0.737881140440115	-0.46515728860335
ARAP1	-1.10723320591971	-1.3416332198381	-1.7501933803551
ARAP2	-0.197769332704098	0.463007776287538	-0.338108675559635
ARAP3	-0.481347681861836	-0.588584780763377	-1.06544126828653
ARC	-0.757199724741785	-0.850090282643549	-1.684700043313
ARCN1	-1.51447391226136	-5.58206215166082	-2.97578013464786
AREL1	0.098509158125821	-1.00093462819877	-0.625219576060638
ARF1	-1.68571616193482	-3.33542854979609	-2.09230052337627
ARF3	-1.54229890594828	-2.85847487726067	-4.26833689430185
ARF4	-4.65310242835681	-5.47367640906842	-6.55632241882848
ARF5	-0.440992857710852	-1.16035984217352	-0.369885265541934
ARF6	-0.62751848281928	0.206341159233166	-0.767776503336071
ARFGAP1	0.0561041742198654	-0.357415700344619	-0.441553680852638
ARFGAP2	-0.756002082989861	-2.00387534685483	-2.03458322817519
ARFGAP3	-0.191631480248514	0.771164837916086	-0.870215317427711
ARFGEF1	-0.413308315921778	-1.18804425901211	-0.726044943358478
ARFGEF2	-0.181407998605892	-0.926802545607389	-1.07312218860175
ARFIP1	0.194922607596244	0.244905257561306	-0.747305693670489
ARFIP2	0.355282177338471	0.0158850448976009	-0.442598609871569
ARFRP1	-2.00520258405653	-2.43880140496406	-2.28791671030577
ARG1	0.752085055639411	0.0966056406863953	-0.734523296881565
ARG2	1.46525681917305	0.545747311579817	1.14365294103141
ARGFX	-1.00819910310135	-0.58223199829454	-1.22158820251759
ARGLU1	-1.18422142286389	-3.34770220019162	-3.99309031259212
ARHGAP1	-0.829360524397945	-1.07443875499259	-0.166861355551377
ARHGAP10	0.657295909141655	1.02944919321568	-0.62589059728596
ARHGAP11A	0.0912130765847683	-1.45149445443582	-0.471764959287579
ARHGAP12	0.381471278429641	0.592459623572123	-0.490265057948071
ARHGAP15	0.366777961799221	0.488713427070209	-1.19002565660556
ARHGAP17	-0.557435481583161	0.244029444941951	-1.96978537668398
ARHGAP18	-0.0601626609960297	-0.546301961365221	-0.613404601971504
ARHGAP19	-0.502419205506478	-0.571843632632722	-1.70848571887042
ARHGAP20	0.51067460309146	-0.604805745166537	-0.498467932151029
ARHGAP21	0.559441566884686	1.30377214603529	1.48665066040171
ARHGAP22	0.0838939204954673	-0.182308906222413	0.696232987908439
ARHGAP23	-0.0234750673326556	-0.0532245001024642	-0.671712586149212
ARHGAP24	-0.0849540493267026	-1.1635320479849	0.35693877855406
ARHGAP25	0.259000352768888	0.623004677527982	0.440458857978916
ARHGAP26	0.289684340224746	-0.623313266225241	-2.42125077768615
ARHGAP27	0.200223050263781	-1.6973440183426	0.176396000006123
ARHGAP28	-0.327752524008257	-0.323535280021946	0.473996017359723
ARHGAP29	0.656247335188571	2.08697572850947	1.1489778896411
ARHGAP30	0.35028926379347	-0.348955507060775	-0.0144464108957347
ARHGAP31	-0.719555414037015	-0.288483907017157	-0.579873624403965
ARHGAP32	0.327595099455532	-0.208114512386011	0.0123696432364476
ARHGAP33	-0.766828273314514	-1.69990167330314	-0.379374746483413
ARHGAP35	0.65950182479812	1.62234782231368	-0.463469556148611
ARHGAP36	-0.844357564814856	0.0192502570534279	-0.856798469627365
ARHGAP39	-1.24870730431939	-0.94529864552339	-1.36939862468629
ARHGAP4	0.181927387581312	-1.31594366906143	-1.04976748027063
ARHGAP42	-1.87578619951068	-1.46721312472406	-3.57130992307047
ARHGAP44	0.744482272028886	1.27639055555526	-0.649626835460471
ARHGAP5	-1.92877030985081	-1.01918126783362	-3.5557175308808
ARHGAP6	0.0663596306224521	-0.329363533729058	-0.676594271202004
ARHGAP8	-0.300654344287284	-0.868824179434294	-1.55483935275435
ARHGAP9	-0.855360565483646	-1.24510742736717	-0.711149390804677
ARHGDIA	-0.386504094160703	-1.67706664955001	-1.41612908600535
ARHGDIB	0.159231796337634	0.313868949933851	-0.714491940283245
ARHGDIG	-0.32850843472034	-0.400524342846366	0.686864056537479
ARHGEF1	-0.267115185540706	-1.51270580142077	-2.33728109024082
ARHGEF10	0.791085708624197	0.869620507781592	1.13057015982851
ARHGEF10L	-0.0900786282520999	-0.0230325195365225	-1.08333591857876
ARHGEF11	-0.187079270333604	-0.624428706258059	-0.945414432840879
ARHGEF12	-1.29209137562942	-2.91671430540689	-3.18292068881214
ARHGEF15	0.379542985090055	-1.15981664470598	-0.936781228389744
ARHGEF16	-0.272465559170503	-0.72343963530727	-1.179811787214
ARHGEF17	-1.42929177717041	-1.47249998174199	-2.17740080531354
ARHGEF18	-0.129676215956732	-0.627781862917679	-1.62913442820615
ARHGEF19	-0.896635676001112	-0.704613399613642	-2.6046264956578
ARHGEF2	0.138894901553435	0.336708500317021	-0.176626923610794
ARHGEF25	-0.65380514922026	-0.246366545719644	-2.70358136885186
ARHGEF26	-0.927489074912752	-2.05335747310241	0.564783316700843
ARHGEF28	-1.03855103425671	-0.450168263406583	-4.27342544007467
ARHGEF3	-0.291211631626286	-0.0717259687331919	-1.11241262584147
ARHGEF33	-0.679594982047024	-1.24592203623992	-0.969332205982385
ARHGEF37	-1.05874873645347	-0.244951254865147	-0.29122856999844
ARHGEF38	0.474535142674273	-0.364479055127723	1.28957007047643
ARHGEF39	-0.585189183554129	0.356365009540141	-0.516998364846281
ARHGEF4	-1.54430960814971	-1.16346841696716	0.92384432355545
ARHGEF40	-0.335397243316551	-1.36181244491436	-2.64577407148684
ARHGEF5	-1.04405327923862	-2.03915877291828	-2.42798884327611
ARHGEF6	0.251157707888955	0.356513642882773	-1.56990490112364
ARHGEF7	-1.16214434604776	-4.19165769982429	-4.00997842193935
ARHGEF9	-0.211385298770677	-0.420865090747152	-1.62908786779357
ARID1A	-1.03728721907152	-0.575639992641915	-0.640517409814827
ARID1B	-0.295269365629227	-0.700393058339429	-0.298941302070803
ARID2	0.320839208062597	-0.408323776217362	-1.88450959867268
ARID3A	1.00540865365427	-0.855363232646469	-0.533626056097953
ARID3B	-1.0161715695183	-0.932017887895523	-2.86478644828206
ARID3C	0.62748523541597	0.0751110006780689	-0.158508395893769
ARID4A	0.576900315487846	0.429791808477521	-0.00430306692849491
ARID4B	1.27177596690503	0.835556472235296	0.393134530380479
ARID5A	-0.963081604603296	-0.585240394444894	-1.50213128040589
ARID5B	-0.475784086342884	-1.55085738935064	-1.84366628693499
ARIH1	-1.51221889294993	-1.61752924363874	1.1559203616504
ARIH2	0.87610863098735	0.581392057904979	0.688384984065503
ARIH2OS	-0.666618031903486	-0.75872256411519	-3.59434163901383
ARL1	0.407352238829263	-1.06862844199854	-1.45014741314354
ARL10	-0.799634460532971	-0.859905464360435	-1.4389840377688
ARL11	0.16556579064075	-0.457351766609345	-1.50721424418583
ARL13A	0.146809999301437	0.0213551611544557	-1.19546098378417
ARL13B	0.826840141910387	0.1595575684793	0.393437899142413
ARL14	0.107760511956647	-0.198062535877401	0.0882988749181308
ARL14EP	-1.19948175102362	-2.25909626263689	0.226582797300135
ARL15	0.357473094671192	0.138623424005833	0.513776408689995
ARL16	-0.574997813322451	-0.255459628004914	0.0978513728470387
ARL2	-3.61507099987357	-3.04896101708137	-6.05077923542275
ARL2BP	-0.110469346601666	-0.262141982821692	-0.58577424358822
ARL3	0.170264051299222	-0.697763780259675	-0.936787874757529
ARL4A	-1.35089276249244	-1.57112912496552	-2.36444926499237
ARL4C	0.122999476722902	-2.22787089866159	-2.86179207331086
ARL4D	-0.0300550546335977	-0.678959035874833	-0.501111969442137
ARL5A	0.268901756275771	0.232699451678851	-0.377799831637173
ARL5B	-0.684449215391992	0.223697041330754	-0.704432716380375
ARL5C	-0.239382010828337	-0.5247675429474	-1.24283130605019
ARL6	0.00186424833291321	0.831269296991756	-0.210129269000714
ARL6IP1	0.407477836358859	-1.90334635961876	-1.41433368231307
ARL6IP4	0.0862055293274682	-0.56601087840975	-1.88701745270056
ARL6IP5	-0.396017398078596	-1.13339256309353	-0.309177440335019
ARL6IP6	-0.409481680521952	-0.913215922528469	-1.06395398849782
ARL8A	0.129943851395424	-0.535815300589766	0.00833962190609139
ARL8B	-0.0804217215567501	-1.19651617100482	-1.73975291228102
ARL9	-0.479016499677265	-2.27012256622945	-1.83844311817012
ARMC1	-0.157618619324456	-0.199108106914262	-2.15403393487085
ARMC10	0.220671536579045	-0.539342850525991	-2.10876111312731
ARMC12	-0.299000126374417	0.512992559753863	-1.79579404265293
ARMC2	0.206363199084981	0.187872003500699	-1.06471301528059
ARMC3	0.547062481318966	-0.50802538302636	-1.09783244270835
ARMC4	-0.570339084130169	-0.412225778647426	-1.87068278461333
ARMC5	-1.71510479669475	-3.4735125375832	-4.23367293469627
ARMC6	-1.37001511380731	-2.14689971059916	-1.12882804042077
ARMC7	-3.93864346948986	-3.85222509026244	-3.93323718792023
ARMC8	1.00831275983924	0.423364191384237	0.786512112569026
ARMC9	-0.76418715517843	-1.33297555878384	-1.28179712830032
ARMCX1	-0.453460620191379	-0.183358141749556	0.391920609847179
ARMCX2	0.247822380851084	-0.184586757306187	-1.89078178397858
ARMCX3	-0.140850133760075	0.149915426982142	-0.390603371664911
ARMCX4	-0.0533809984988736	-0.409826253686961	0.137849451326062
ARMCX5	0.100385606721195	-0.709008750185749	0.516007061543135
ARMCX6	-0.336337891237379	-1.48754812651694	-1.83881656886557
ARMS2	-0.0952381930909348	-0.668084543027939	-3.85606156654758
ARNT	2.02180761424748	4.1413877860777	3.19853610869466
ARNT2	-0.53122605769166	-0.283740908521	-1.3707009543051
ARNTL	-0.0641381800622703	0.0720432099637399	-0.534485024609214
ARNTL2	0.000862012715699967	-1.02918632499869	-0.734072377592505
ARPC1A	-0.13804086768699	-0.62709945382781	-1.07363510216058
ARPC1B	-0.672500185032443	-0.858811499030526	-0.266215584056889
ARPC2	-2.61754637263914	-2.50463018044665	-3.72612832982031
ARPC3	-2.40980519893439	-3.77274106874402	-5.31208842280388
ARPC4	-3.33122646631839	-5.28443301582644	-7.21256608089555
ARPC5	-0.0963891395701315	-1.00668161888843	-3.87214540316612
ARPC5L	-0.648429436840847	-0.586810151294191	-0.786958957638321
ARPP19	-0.645350553220447	-0.292746868914698	-0.361929801144086
ARPP21	-0.345846379174938	-0.407327616412298	-1.99899861143965
ARR3	0.336396158990269	0.0154227470605227	-2.94890370009216
ARRB1	2.05379363941027	-0.0259734276746021	-0.115409556665027
ARRB2	1.25527502488262	0.681192462363577	0.123987131382468
ARRDC1	-0.377313191867516	-1.05336786665938	-1.29112554953511
ARRDC2	0.858845592758206	-0.457824862751063	0.23112953500433
ARRDC3	-0.876076274932417	-0.0424294831919493	-1.32834050877079
ARRDC4	0.379426591665625	-0.0861953637724198	0.251296489561291
ARRDC5	-0.263068484111366	-0.142524308532551	-1.51629117608189
ARSA	-0.689091395446838	0.168459828660655	-0.099936545532912
ARSB	0.188448261533054	-0.00416070499721932	0.003673556907139
ARSD	-0.403441219960016	-0.457211735270306	-0.219043637455853
ARSE	0.0333220370346159	0.593589755105431	-2.38844324660446
ARSF	-0.0479458650547069	-0.225960385395799	-0.583225339726995
ARSG	0.155071941732016	-0.18080080485448	-0.139212403127634
ARSH	-0.0429433354947464	-0.436606556886762	0.039966985528562
ARSI	0.0646915581501273	-1.80805603562275	-1.51218493678603
ARSJ	-0.151149367719835	0.445021476596989	-0.295831909841208
ARSK	0.247585847896859	-0.334719128338727	-1.81786117661613
ART1	0.503189491714351	0.0585248413562709	1.24732461083198
ART3	0.0282310371585572	0.527732619074756	0.251314191265737
ART4	0.116003654847428	0.137798250252145	0.364656966253811
ART5	-0.0167575330059914	-0.397581252785647	-1.10288444227324
ARTN	0.711628314387684	-1.01153916710569	-0.591217945094274
ARV1	0.716415621497977	0.316814639802493	-1.04443036152091
ARVCF	-0.620390965015494	0.196888205101725	-0.671389478412662
ARX	-0.172232953781336	-0.67957925966727	-0.890330629768983
AS3MT	-0.965495281774046	-1.25536292867779	-2.77641941918241
ASAH1	0.209426998611226	-0.467420444714826	-0.377607134045109
ASAH2	-0.804090951777775	-0.854006888374852	-0.252035430348861
ASAP1	-0.0614110850915253	-1.15096591914024	-1.90455612966778
ASAP2	0.910267280843488	1.20927461905244	1.14880982590012
ASAP3	-0.242714348758936	-0.708760956072068	-1.80704770107772
ASB1	-0.0421909570976463	-0.0777522458735561	-0.547158810335902
ASB10	-0.868244768328222	-1.55524959506359	-2.26023623143216
ASB11	0.387817354176838	0.116180097772404	0.34552480426661
ASB12	0.582490090750977	0.0439465656083652	-0.410388413528035
ASB13	-0.310768455432672	-0.444558557543946	-2.89161974238211
ASB14	-0.543297467664876	0.701888522028758	-0.28386804002311
ASB15	0.589356926089297	0.00975680851375593	0.765970910928224
ASB16	-0.281778687218348	-0.243430453125927	0.0395709255132222
ASB17	0.612023692855769	0.00794098199259258	-1.28612009597325
ASB18	-0.973934500430519	-1.35291696743621	-1.60902425919341
ASB2	-0.861618912474219	0.601417325473677	-0.527071862721691
ASB4	0.416037373515889	-0.56193109395294	-0.168540756580325
ASB5	0.155872594468139	-0.175680021442311	-0.410302370379949
ASB6	0.0876383117838936	-1.21821380514341	-1.4544491778219
ASB7	-0.633794394215535	0.285656250526905	1.53577798038968
ASB8	0.356063295401129	-1.36746933238546	0.40089696185902
ASB9	0.996594080210136	0.0756443428840361	-1.27881542099488
ASCC1	-0.272186997549326	-0.286972370831485	0.121169805778802
ASCC2	0.450711500098267	0.0806425752901758	-2.38193952711447
ASCC3	-1.15110383798328	-2.81170804231298	-2.66529206640564
ASCL1	0.7378146399594	0.421700539851439	-0.683343675974967
ASCL2	-0.920065907951954	0.0287924020836178	-1.69505540346796
ASCL3	0.506597273946289	-0.393027584300822	-0.375408794799868
ASCL4	-0.721006117910608	-0.467121923045454	-1.74946256161831
ASCL5	-0.327222605108917	-0.530022598946104	0.929854790458001
ASF1A	-0.7817283146479	-0.368025394010187	-0.994792690777333
ASF1B	-1.62675250309883	-0.757969834256347	-1.05224274700446
ASGR1	-0.403364803380819	-0.00289406143430182	0.631528020113883
ASGR2	-0.216905856954356	-0.159398017220715	-0.734790835970654
ASH1L	-0.485504943085868	-0.808650472470405	-0.239971765564853
ASH2L	-1.18463517433651	-0.580909429494825	-2.12193815406552
ASIC1	-0.358033932658531	-1.33791618260165	-0.963302161931647
ASIC2	-0.304731906938195	-0.0744583900761638	0.606658445094205
ASIC3	-0.237563399021315	-0.457394667478296	-0.416575798678399
ASIC4	0.36167564934463	0.221736170945855	1.26154644487877
ASIC5	0.0332969811789686	0.361467108267439	-0.525333321239487
ASIP	0.250923851887683	-1.05687230581597	-2.25379091398899
ASL	-0.269445907351758	0.456536691012745	-0.488535056493853
ASNA1	0.647498093727703	-3.19608145425143	-5.35820365901089
ASNS	-0.101030017944939	-4.45338407832461	0.207690222287556
ASNSD1	0.12506262919693	-0.452868258565142	-0.399329960087759
ASPA	-0.342475918673555	-0.149534182170904	0.0305262150573754
ASPDH	0.223330907673584	0.0766949035231862	-2.33490729861754
ASPG	-0.92579573251723	0.126679321971197	-0.523650253513262
ASPH	1.10652086853298	0.166495217003516	-0.216595228760677
ASPHD1	0.399943942971895	0.251653563735246	-0.354449410683529
ASPHD2	0.200413264979574	-0.555850352821239	-1.89773823768583
ASPM	0.19549459441402	-0.577293309209734	-3.0584415586758
ASPN	1.03355921823618	-0.788270031770803	-0.287529996854338
ASPRV1	0.476203853949954	0.0746241978666184	-1.22847102263074
ASPSCR1	-0.370405811833454	-0.588056708629765	-1.17971068453489
ASRGL1	0.0469672487946957	-0.441806604779428	-1.07355841813818
ASS1	-1.50149890254568	-0.764385552578233	-0.314402183328449
ASTE1	-0.215817134347029	0.0804152019648241	-0.171697173268445
ASTL	-0.255028176088849	-0.478180827176526	-0.236954323132887
ASTN1	-0.57800057821576	0.494868686647479	-0.499332517247639
ASTN2	-0.586908166819091	0.236882763143178	-0.966668778730547
ASUN	-2.72889779203147	-3.83158117281426	-5.90142412356535
ASXL1	0.255673410261298	-0.792931556511363	-1.83475016515472
ASXL2	-0.461390197966787	-2.09679331762005	-0.148563239888481
ASXL3	-0.68963739604063	0.238043152372579	0.525861238819057
ASZ1	0.840584837747283	-0.124061039966279	-1.5840806737444
ATAD1	-0.657608031098348	-1.74967902131695	-2.3109816744779
ATAD2	-0.530094100126472	0.801724020556088	-0.319608097651026
ATAD2B	0.773020175688778	0.667454578512551	-0.627999256072488
ATAD3A	-0.492364513761167	-0.678175144760356	0.716471975363724
ATAD3B	-0.68193929876772	-0.977993418652441	0.467763524875089
ATAD3C	0.520442737042306	0.0506599323290706	0.854600028270195
ATAD5	-1.33678454648745	-0.938620203512547	-2.02558190249946
ATAT1	0.324339620860384	-0.761143336726234	0.272832395990667
ATCAY	-0.273485317701236	-1.17245339902323	-2.82765226382161
ATE1	-0.618525815149441	-1.5519824805339	-3.27277473933788
ATF1	-0.269777485669953	-1.02106886915284	-1.36377208442152
ATF2	0.417747080607797	-0.371760431185185	0.210589117114692
ATF3	0.313882669064594	-0.388253175235241	1.431346374407
ATF4	0.0382375847314791	-2.56838124919037	-0.259503091589113
ATF5	-0.310057046233623	-1.03453970109609	-1.44752628620325
ATF6	0.361000330527389	-0.181060043389867	-1.90629338116
ATF6B	0.187378912063738	-0.118382762769998	-1.225285498272
ATF7	-0.273176989164803	-1.15360258668668	-2.17366108493522
ATF7IP	0.480863678800462	0.523175901006783	0.0205414032545193
ATF7IP2	0.220782851084665	-0.422492501490237	-0.693923533373531
ATG10	-0.241977813956771	-0.604865721243132	-1.37521505855964
ATG12	-1.2162091218958	-0.943753745538879	0.332967815914257
ATG13	0.238709767765252	-0.987940541356396	-1.275158030885
ATG14	-0.260291169091062	-0.979219729631395	-1.03753304248114
ATG16L1	0.125141746895319	-0.210554438071683	0.281246161359863
ATG16L2	0.835066527467403	0.332748370171231	0.333482944429496
ATG2A	-0.16288146037825	0.268756801399434	-0.335035086279343
ATG2B	-0.063798584087137	-0.213336750760183	-0.745058586599609
ATG3	-0.886905037930102	0.17631164991895	-0.611611850937097
ATG4A	0.103484855905676	-0.530616264828442	-0.77003536781856
ATG4B	0.0514211701975739	0.351235363437968	-0.189180259982697
ATG4C	0.160518652606807	-0.507033813186224	-0.0909302261130918
ATG4D	0.594445284740384	-0.11262421150317	0.706438113217923
ATG5	-0.0203189801257435	-0.62088598704808	-1.3916410868298
ATG7	-0.35606184446784	0.659029766060066	-2.37445768347437
ATG9A	0.307077308409941	-0.461967301195649	2.2385815343657
ATHL1	-1.51156886949883	-0.962271753596291	0.505716102564789
ATIC	-0.249048045329222	-1.10126004507343	-0.280240078856806
ATL1	0.273321192261198	-0.108204015142084	-0.821940942884897
ATL2	-1.25378882118869	-2.52198671857516	-2.41611046552195
ATL3	-0.56486297321053	-0.266950333813611	0.0530396050307886
ATM	0.115005100607698	-0.149343887049386	-0.662164935507888
ATMIN	-1.09656866433486	-3.54089520586121	-3.51306554702745
ATN1	-0.0473155801656263	-0.420254052880412	0.0787789668845864
ATOH1	-0.0983752290949734	0.409949597976624	-0.445294326163446
ATOH7	0.579929757040906	-0.480401503901343	-0.59591878467337
ATOH8	-0.200091623666636	-0.806499126107745	-1.54690658604376
ATOX1	0.269916173400562	-0.124112163127921	0.496467574183608
ATP10A	-0.244131325182473	-0.330162614218142	0.809313111201252
ATP10B	-0.0857093454863089	-0.0226483209808436	-0.173720550769176
ATP10D	0.0736759427128751	0.461691957994038	-1.00847441775032
ATP11A	-0.0917251172898624	-0.182628261722124	-0.336457828275678
ATP11B	-0.819247936721522	1.00302627165135	-1.13402404707111
ATP11C	0.317036470720622	0.169628971518021	-1.04209555543688
ATP12A	-1.00308164885732	0.692978356855361	0.502755852290667
ATP13A1	0.678408551630778	-1.57249964996605	-2.50999810822483
ATP13A2	-0.453865135896563	0.000601715690516147	-0.846770796971046
ATP13A3	-0.0207981786272678	-0.406659845928622	-1.9578346174662
ATP13A4	-0.199662026218751	-0.293127400604788	-0.233720696796866
ATP13A5	0.233811950887844	-0.0147005984166959	-0.181467557025481
ATP1A1	-0.797491059840651	-3.14892125333547	-2.34505898578281
ATP1A2	0.217836765935971	-0.195154598437037	-1.27624688790353
ATP1A3	0.747547671982351	-0.370531650197551	-2.12207138382933
ATP1A4	-0.397417880319041	0.183659285907672	-0.741311293689429
ATP1B1	-0.403404183328036	-0.530702856924093	-0.316129787711127
ATP1B2	0.686292413275332	-0.202589344997771	0.909844063319377
ATP1B3	-0.46463318369497	-0.247793898615761	-1.29390887929162
ATP1B4	0.513407557134671	0.180286202832795	-0.183641070320395
ATP2A1	0.766159710528939	-0.270064908809708	-0.770343895727965
ATP2A2	-4.25187408830251	-5.04857570264742	-4.07147179132741
ATP2A3	-0.798954398497548	0.31863260336657	-0.148588240844785
ATP2B1	-0.053150437143752	0.665808318227451	-1.25147746615777
ATP2B2	0.11939554328279	-0.489996718891094	-2.07883629262119
ATP2B3	-0.569988386059008	-0.0799800940816238	0.911394478479996
ATP2B4	-0.680256790600085	-0.200307479314819	0.0486202137139546
ATP2C1	-0.952532809346646	0.727935216868829	-0.957929359300197
ATP2C2	-0.633839197312376	-0.690371437148863	-0.590209069242701
ATP4A	-1.15014792073198	0.168818129550335	-0.556408303809409
ATP4B	-0.795681822336266	-1.63980451834668	-0.469415431500501
ATP5A1	-0.073166992038779	-2.88674556944863	-1.68634911150123
ATP5B	-0.918222399144846	-3.02267845152402	-1.81040479001051
ATP5C1	-0.187961689565559	-3.2384263419172	-3.48429976683545
ATP5D	-0.728675032827279	-2.88316482405917	-4.70140669168873
ATP5F1	-0.896772743143602	-1.57281834238551	-2.31514812730452
ATP5G1	-0.884009698719457	-0.453573721080447	-2.8531274965623
ATP5G2	0.0643811789944743	-0.517411824966134	-2.34581158690387
ATP5G3	-0.124184013286864	-0.126331537550438	-1.02737928372705
ATP5H	-0.242264648403335	-2.207636170029	-3.27347308215448
ATP5I	0.402372373402514	-1.68173000673486	-1.08541977673361
ATP5J	-0.850675352142401	-1.48787348861783	-1.48564242836729
ATP5J2	0.209976071943735	1.31825277372948	-1.09282789894568
ATP5L	0.874995397360704	-0.976689037821732	-1.68029367779066
ATP5L2	-0.0253483616867571	1.00847072923879	0.387456538899301
ATP5O	-1.2830482933265	-4.37238258947844	-0.794809136526525
ATP5S	-0.288546114125974	-0.858383635797987	-0.349377744057104
ATP5SL	0.551407669990346	-0.823867063285523	0.80738016674941
ATP6AP1	-1.32995816131852	-1.76075451786539	-2.57080232144432
ATP6AP1L	-0.0902973196296003	-0.472605583844238	-1.27201622184174
ATP6AP2	-2.39030289283723	-3.13758919379456	-3.93573743929009
ATP6V0A1	0.00092218374042885	-0.840703098082367	-2.05584707866139
ATP6V0A2	-0.305192946104765	-0.546585972260034	-1.22715244034167
ATP6V0A4	-0.284451465729504	0.171053636812376	-1.25104151557574
ATP6V0B	-1.85264189469026	-1.47938686106889	-3.78462862221132
ATP6V0C	-3.27885525012705	-6.37857665753602	-5.66934192150781
ATP6V0D1	-1.58460923075118	-3.87555470756538	-3.34863081768134
ATP6V0D2	-0.121524702276744	0.335026836423938	-0.273101929266706
ATP6V0E1	0.310438840079201	-0.850629846741443	-0.115202406224027
ATP6V0E2	0.104634812923622	-0.222572407205619	0.296800168133678
ATP6V1A	-4.18206920571366	-5.27187969099422	-2.81259332227601
ATP6V1B1	-0.837518528024087	-0.681645913603821	0.108964947505046
ATP6V1B2	-3.28981665536722	-4.11741209801667	-4.55146897289324
ATP6V1C1	-2.30219241836845	-3.78720457845056	-4.40276779145881
ATP6V1C2	0.504066578437208	0.0789793253792394	-0.807557197342603
ATP6V1D	-0.668702698994987	-4.15797967313112	-5.32774898416482
ATP6V1E1	-0.628072270828243	-2.93350867758906	-3.38025315553697
ATP6V1E2	0.595098080441349	-0.158909156369019	-1.16876024948903
ATP6V1F	-1.13860635087447	-4.18779636617064	-3.98854696497618
ATP6V1G1	-2.17232840995199	-4.76630537563478	-3.47615343426737
ATP6V1G2	-1.01768628761685	-0.280968651606463	-0.095063902148416
ATP6V1G3	0.784480822012811	-0.159157751730935	0.0838453001768091
ATP6V1H	-1.75755935071273	-3.36590124842806	-4.09974362714009
ATP7A	-0.106520113432471	-0.17352904366115	-0.36647843173779
ATP7B	0.326490757223341	0.799190109446699	-1.87008320518916
ATP8A1	1.75810673407266	0.0209604676247906	1.02071471016896
ATP8A2	-0.134655219650203	-0.26163956764452	-0.301379365126012
ATP8B1	0.0203980236950506	-0.81515131538373	-0.0817861147164225
ATP8B2	0.139168585779747	-0.234573257833739	-1.91808919513309
ATP8B3	-0.0824647563223923	-0.792479762485581	-1.31394305808794
ATP8B4	0.892260503803074	0.477065499014087	-0.0276028644704684
ATP9A	-1.12907195924582	-0.188049815564492	-1.98320938751389
ATP9B	0.238734329530698	-0.157794345247825	-1.10508037408992
ATPAF1	-0.626310430859784	-0.981821671886803	-2.43637987600356
ATPAF2	-0.950948260040481	-1.50602925464926	-1.03925080636139
ATPIF1	-1.05585946016178	-0.491837491317088	-1.37624243082897
ATR	-1.88589339118155	-1.15491907394089	-1.86716817460214
ATRAID	-0.312868720463359	0.0413749948924114	-0.563700203115892
ATRIP	-1.50411851929603	-2.59842115079554	-3.13125276771614
ATRN	-1.10508021670387	-1.67484002461548	-1.22853060003371
ATRNL1	-1.06066125179515	-0.866455044931868	-2.56877477318494
ATRX	-2.04970646729375	-2.95575867192396	-3.68011373581296
ATXN1	-0.496108380134911	-1.21639258180836	-0.114063480318718
ATXN10	-3.05646188662169	-1.36813123872238	-5.46388926634388
ATXN1L	-2.0041075811547	-0.977605549822937	-0.283054841892258
ATXN2	0.158942656228096	-1.71534015439899	-0.265371288575415
ATXN2L	1.3684826366286	-0.0275357978428724	-0.714815334355203
ATXN3	0.915735491334624	0.180888376027695	-0.22236416227003
ATXN3L	0.595509602586083	0.490953416608935	-0.327009752869232
ATXN7	0.132916961429369	0.143260832917973	-0.237620412697693
ATXN7L1	0.0205501712214538	-0.182944678486396	-1.64527610294357
ATXN7L2	-0.232285506295797	-0.640592684760178	-0.444786038002302
ATXN7L3	-1.00290635028621	-1.38379925240911	-3.2618503441121
ATXN7L3B	-0.0691024595456888	-0.900306821732565	-1.01769042395666
AUH	-0.438925034092239	-0.122822136751371	-0.642306754066301
AUNIP	-1.35839218658007	-1.67392569843102	-1.41903948831182
AUP1	0.355640159249351	-1.84145077040329	0.405069636979234
AURKA	-1.76690577645387	-6.78289726729091	-4.40616982574447
AURKAIP1	-0.958646268399935	-3.54667330712164	-3.06979225465492
AURKB	-4.75224992159947	-4.81832034705775	-7.16282939834496
AURKC	0.0422338471451218	-1.05108956789413	-0.328240552459824
AUTS2	0.322715780197285	-1.50055302413443	-1.23315647909099
AVEN	-0.497797058881589	-0.897766337567418	-2.2498004129143
AVIL	-0.302543893054162	-1.23335640555457	0.215971321756938
AVL9	-0.86865713603153	-0.814334802792556	-1.13651778795108
AVP	-0.359433833443285	-1.29433489946349	-1.2771157071064
AVPI1	-0.978923101793022	-0.723641241647986	-0.654971132614367
AVPR1A	0.339245804502262	-0.10076345033112	0.882632447474292
AVPR1B	0.196177034640342	-0.0796556140322365	0.577534795980543
AVPR2	-0.269590689351936	0.0493287456057241	-0.146634043310593
AWAT1	-0.841504124933279	-0.855186071951793	-0.0671264144981218
AWAT2	-1.11658819457684	0.382362501488163	0.296980723203581
AXDND1	0.791605333125644	0.375305804943332	-0.879134664292219
AXIN1	2.38965725476966	1.45287177715721	1.74071623329102
AXIN2	0.319458075003955	0.377908462840737	-0.595765080881741
AXL	0.0589309347550586	-1.32695481075695	-2.60610744872875
AZGP1	-1.00930887985389	-1.78643772990466	-1.13138146321123
AZI1	0.494899737833081	-0.670917271930749	-0.232919395960241
AZI2	-0.36003301234523	-0.260123893844903	-0.127645583499854
AZIN1	-0.361921262075722	-1.7034136586968	-3.15636492289308
AZU1	-0.338480300606667	0.0447404923839451	-0.956351252537205
B2M	1.00216631688064	0.00381696022690292	-1.4820142747292
B3GALNT1	-0.891868987547794	-0.296309852859703	0.201082172999684
B3GALNT2	0.120088339362112	0.226907313083877	0.0776852104963766
B3GALT1	-0.978403276063089	-0.0607901288828362	-0.580164164670594
B3GALT2	0.0354402203066047	-0.41825852358197	-0.442944667206199
B3GALT4	-0.201839925289213	-1.48386465035971	-2.13527830308144
B3GALT5	-1.52074165835862	-1.38324015095282	-1.52410714756398
B3GALT6	-0.219450187657867	-1.54667584633691	-0.561729720480559
B3GALTL	0.284767123433052	0.560725406763586	0.356930210742366
B3GAT1	-0.0595514714283647	0.228503204670962	-0.14804556662916
B3GAT2	-0.224633970330337	0.177074578122063	-1.00906004380335
B3GAT3	0.426725284694844	-1.34062533817435	-2.45678264259946
B3GNT1	-0.21749976079715	-0.66268471857309	-1.14886059828093
B3GNT2	-0.501985656814333	0.587187543095961	-3.44880008489593
B3GNT3	-0.160578066278167	-0.409130646276848	-2.08646121928216
B3GNT4	-1.02919587499329	-1.00399836139299	-1.63385283958559
B3GNT5	0.21775319878311	-0.243470939981722	-0.686884512490298
B3GNT6	0.102269570772037	-0.47373538252333	-0.557879378660201
B3GNT7	-0.310146349449866	-0.437101458982301	-3.46572274749229
B3GNT8	-0.470747188853211	-0.386621644661697	-1.86053548654996
B3GNT9	0.174282160928299	0.0799014382926958	-0.867357837209829
B3GNTL1	0.259153750120428	-0.145316347424056	-0.0373483649572619
B4GALNT1	-0.802630179715817	-0.975889052597711	-0.184715094052418
B4GALNT2	-0.128823430961108	-1.23614642876366	-2.91973052044516
B4GALNT3	-0.112143380319699	-0.499176988169178	-0.279422377241866
B4GALNT4	-0.391728146823758	-0.902664225451338	-1.1489351014813
B4GALT1	-0.850057135379987	-1.18007861811598	-1.85269645572034
B4GALT2	-0.399686826829915	-0.152247956705458	-2.50847422896849
B4GALT3	-0.346897218143109	-0.2102693585518	-0.479776493413227
B4GALT4	-0.166547161024123	-0.317275559367462	-1.42327523292333
B4GALT5	0.488936077124116	-0.42353355587068	-1.76704257123767
B4GALT6	0.24983546644593	0.266962180838741	0.755980773492595
B4GALT7	1.11626807280771	-1.95974156403047	-1.0657879233345
B9D1	-0.287260144659188	-1.28796091740205	-0.445901928690104
B9D2	-0.689807811711445	-0.933854669544718	-1.65315100655465
BAALC	-0.373331722874214	-0.488109583781051	-0.368882413506872
BAAT	0.0120425382493899	-0.630659802446884	-0.627978289394625
BABAM1	0.0838062857098743	-0.0747445595649663	1.14420860402263
BACE1	0.016882180967954	-0.549868003669039	-1.46884643867733
BACE2	0.0488361351265347	-0.349220773016733	-0.490489892408957
BACH1	-0.322687888610523	0.0261237733419071	-0.221475517439195
BACH2	-0.995881097108958	-1.1465719482114	0.87303609352219
BAD	-0.547333910489531	-1.6432661431614	-1.97798915738758
BAG1	-0.302872631878449	0.120621329763332	0.0346577506909651
BAG2	0.0557290577720418	-1.19279027703845	-1.59933354372919
BAG3	-0.499526361452301	-0.378648029417404	-2.10497021749213
BAG4	-0.646071997672712	-0.590054820447112	-2.06483284014729
BAG5	0.223151585186131	-0.242300427840332	-1.2951049428037
BAG6	1.09673602735764	1.29550541017987	0.0628791782565076
BAHD1	-0.617885573162925	0.174646414821286	-1.43057313048187
BAI1	-0.0093361937344415	-0.286052633485337	-0.603872522614149
BAI2	0.647964207289826	-0.0933388747771028	-0.327235405816512
BAI3	0.0835040359618646	0.118693960439978	-1.38160299709814
BAIAP2	0.536181398369899	-1.89115792101306	-0.438991557412194
BAIAP2L1	0.0256862540598031	-0.435046415969454	-0.111786024090211
BAIAP2L2	0.779735641164348	0.0675849947275283	-0.755578252915336
BAIAP3	0.753372222302654	-0.361312712333897	-2.02693003150773
BAK1	-2.63356405296039	-2.81986838941314	-4.2190079079316
BAMBI	-0.287071424675271	0.564272541368919	-0.775324301373392
BANF1	-4.99934139329676	-4.57374404094434	-6.5047218790421
BANF2	-1.4713458865259	-0.0714342866840031	-0.238443572074103
BANK1	0.38081827221666	-0.770879993569669	-0.568667837188345
BANP	-4.33054279421351	-3.15750260539257	-6.20036625540901
BAP1	-0.796761378118078	-4.5432212812919	-4.74493911725653
BARD1	-3.433412881846	-3.42355652281866	-3.8853107312485
BARHL1	0.522946615401157	0.156831244782812	-0.377190625890916
BARHL2	-0.17571618150936	-0.219274550139039	-0.610126694935501
BARX1	-0.325850794853194	-0.144956444543048	-0.731042631637307
BARX2	0.529334508394384	0.334986989224583	0.126033437383871
BASP1	-0.268494749383455	-0.689873216290857	-2.51904499087483
BATF	-0.420332072879632	-1.45649402671845	-0.0204374812009258
BATF2	-0.142396627662608	-1.31518471182813	-0.364457344004136
BATF3	0.540728055633126	0.0172327285528159	1.03887906397522
BAX	0.305123873852402	-0.544545571506329	1.2385196207603
BAZ1A	-0.862693194318904	0.255645456278781	-0.382028180161845
BAZ1B	-1.84336081398311	-1.8228195809567	-3.94421297975138
BAZ2A	-0.879922434307644	-0.720246810794299	0.482523891041731
BAZ2B	-0.719325909052202	-0.317550611630231	-0.0663975655153022
BBC3	-0.327931168367639	0.35701594422018	-0.140123138931892
BBIP1	0.444394489626605	-0.224698976132983	0.0462984504252119
BBOX1	-0.363244393326835	-0.31333841485057	-1.11580736378481
BBS1	0.36130270609734	-0.788065262366764	-1.85308210813193
BBS10	0.396925767539954	-0.732336998439743	-1.2943174263305
BBS12	0.202072507358079	-0.0933137230082551	-0.344722196931831
BBS2	0.122491428651928	0.644380655921255	-0.887710202677549
BBS4	0.0897297956554517	-0.174834945694301	-0.430009675306553
BBS5	0.607871609723488	0.817554856758178	-0.654720963189546
BBS7	-0.191595950424929	-0.572712791339962	-1.4283237641141
BBS9	0.738190750084279	0.0567093994825868	-1.60707330192927
BBX	2.28444866724752	3.1411935043784	2.19422113893807
BCAM	-0.796773017414088	-0.538756358307485	-0.268664546758273
BCAN	0.357027244251797	-0.962221763443357	-1.16470255997365
BCAP29	-0.125230660021953	0.370117781740705	0.584300959085829
BCAP31	-0.933932666233224	-0.62965020214701	-0.710278514466246
BCAR1	-1.3774914184266	-2.42501904667855	-2.43606097681783
BCAR3	-1.13922108175469	0.000686579402376819	-2.76360919097859
BCAS1	0.762866764352308	0.708362747380419	0.0147263868071251
BCAS2	-1.7417941844946	-2.89511436893846	-2.89438015577597
BCAS3	-0.0638432211107257	-0.779901274050921	-0.193431984685377
BCAS4	-0.147311308844824	-1.07971161047943	-0.0210846416275703
BCAT1	-0.516421993045506	-0.38525314908494	-1.14884311026984
BCAT2	-0.394636160198922	-0.522824358212517	-1.60825176253444
BCCIP	-3.38356981180198	-3.41038524050732	-4.19799201384533
BCDIN3D	-0.861218483097277	0.209665139633631	-0.25914622542359
BCHE	0.479980261955489	-0.509319646714575	-0.0938798886021516
BCKDHA	-0.541178989714677	-0.569177095890648	-0.476470908889713
BCKDHB	0.122287266488418	-0.351945147938227	-1.4509364677621
BCKDK	-0.489972784376756	-0.985379002585098	-0.586363342198413
BCL10	0.42357693389969	-0.451402354458191	0.385035233023696
BCL11A	-0.00657016096199892	1.08794172601305	0.992371979383211
BCL11B	-0.170703115533205	0.130198413199305	-0.906167519923865
BCL2	0.943093752015864	-0.227051026128617	0.0219766262236217
BCL2A1	-0.770667443822827	0.0749854856407461	-1.12601717823018
BCL2L1	-0.0938965823164959	-0.911609549969061	-0.566316152683058
BCL2L10	-0.284094196098933	0.311242563057726	-1.72991731201946
BCL2L11	-0.40341501480752	0.431881022954891	0.707212810136189
BCL2L12	-0.484469860551831	-1.20514122538534	-2.14995416924032
BCL2L13	-1.00447810384422	0.22097232620121	-1.43884216633624
BCL2L14	-0.330366614016581	-0.557688917831405	-0.825058524551979
BCL2L15	0.1552430815686	-0.104113043020456	0.26657678305692
BCL2L2	0.40882235060972	0.0510922036909605	0.69291980788838
BCL3	0.971788529057257	-0.861629650003202	-1.30213257502915
BCL6	-0.324353000824658	-0.421757562807175	0.0833312096660525
BCL6B	-0.61635005431447	-0.864960107139371	-1.78008718064827
BCL7A	0.028380278483108	-0.270071756093462	-1.14915609958538
BCL7B	-0.840307069542101	-0.852190736804944	-0.78985584652329
BCL7C	0.452272525110197	-0.821602726652453	-1.80755669328498
BCL9	-0.154654715981902	0.303173866480389	-0.922782264831842
BCL9L	-0.86469361119676	0.269899949401893	0.138596603223253
BCLAF1	-1.60881119287826	-0.936332108398733	-1.6655332909638
BCMO1	0.210585373768786	-0.13072860340876	-1.64537432287312
BCO2	-0.949000243845147	-0.805870508456375	-0.88684016309074
BCOR	1.01143180415446	0.329156044407251	0.0261866570549582
BCORL1	-0.467427132503034	0.417082334855231	0.422281932766873
BCR	-0.0994042789910394	1.36554830535743	1.04785571257546
BCS1L	-0.259513054809869	-2.20697693446164	-0.521450871800821
BDH1	-0.740278391944738	0.321023453729094	1.43214185744095
BDH2	0.121797932259001	-0.690230803263777	-1.12526710406884
BDKRB1	-1.07072008907666	-0.268928826826228	-1.71069267889606
BDKRB2	-0.304298691403051	-1.20441922394885	-0.765114381401092
BDNF	-0.518976814687429	-0.192526676467301	-0.382815598848785
BDP1	-0.150768781762516	-0.214247255147501	-2.62222572355481
BEAN1	0.319958021386265	-0.467470616701098	-1.24232986859638
BECN1	-1.02080424782581	-0.773259707141575	-2.60318897244463
BEGAIN	-0.338980204079299	-0.903318481646982	0.553156948189992
BEND2	0.487368727266126	0.23100726816475	-0.747618825743605
BEND3	0.174535026646465	0.498351217915794	-1.23896876342882
BEND4	0.660723833638599	-0.285613352763224	-0.48816111236477
BEND5	-0.0907439828351931	0.143172512659562	-1.1283604771496
BEND6	-0.0545840980986108	-0.263298849534578	0.23188016510149
BEND7	-0.254870096946034	-0.27227508560769	0.383041522913725
BEST1	-0.440989225619923	-0.792893213709425	-0.112220445950368
BEST2	-1.43694252507548	-0.528957101614728	-0.277046971098175
BEST3	0.221865647219996	-0.835416977069354	0.844653223074804
BEST4	-0.995478985988991	-2.05246909313434	-1.7872901044224
BET1	-1.35947010465314	-0.276002949349204	-3.02099846356989
BET1L	0.647099879852101	-1.07356834204633	-0.97668291901022
BEX1	0.53015241275879	-0.36304562495617	-0.437821459297856
BEX2	-0.610262785273165	1.36587790203935	0.903201502590691
BEX4	1.76535404890734	-0.597761004388844	0.264707271443481
BEX5	0.11136792378937	-1.17353439099151	-2.59570128314195
BFAR	-1.22434402495029	0.126532587685289	-1.26198231827812
BFSP1	-0.200169877303443	0.725658398144766	-0.375702680761243
BFSP2	0.0109421761061499	-0.737306641755783	-0.757649395948554
BGLAP	0.577926984148524	-0.595043341964404	0.312494974043029
BGN	-0.316497403194139	0.260389579589074	-0.732429341756344
BHLHA15	-0.803969837271741	-1.95820054111298	-4.04656073192225
BHLHA9	-0.568742113796002	-0.454797251792916	-1.06354195152865
BHLHB9	-0.0748641900761788	0.434643341943243	-1.61628060582778
BHLHE22	0.0505073373715387	-0.41423991411416	-0.0282940411207321
BHLHE23	-0.134135103420332	-0.110802483419663	0.0383659931611023
BHLHE40	0.51760308429757	-0.352182254377754	-0.301374885488349
BHLHE41	0.312571238309262	-0.241759528117861	-1.20883706486561
BHMT	-0.216138200998659	-0.653593569555821	-1.011908297752
BHMT2	-0.233731134958742	-0.568514543972475	-1.78198534688252
BICC1	-0.142705321295062	0.363123339754589	-1.62817383888088
BICD1	-0.0695013422083608	-0.794719804952354	-1.24706968374946
BICD2	-2.2072978398906	-2.44404627452781	-2.23819965318919
BID	-0.0963511979065182	0.0683086554794579	-0.331358247654144
BIK	0.0558112743641562	0.474949137164514	-0.50309919007883
BIN1	-0.548573084890422	-0.624400255477524	-1.2470715373865
BIN2	0.199117407591038	-0.926504946222003	-0.678700016874583
BIN3	-0.18500652320872	-0.472496043327623	-1.44619723676553
BIRC2	0.82009590431348	0.291167808048459	-0.432786651615372
BIRC3	-0.31888376137012	-0.38919772574723	-0.2401305382661
BIRC5	-1.84561006856831	-4.03583820766511	-4.15651892293441
BIRC6	-1.39599514437973	-3.00364332140439	-2.11688402728565
BIRC7	0.0534156643264997	-0.781746611091756	-0.666787067826946
BIRC8	0.450295468700069	0.727796109957189	0.593483109581734
BIVM	0.527483436245712	-0.601982203145547	-0.706434916636924
BLACE	-1.06882946115708	-0.0966642231444648	-1.98411282475413
BLCAP	0.273841469510608	-0.910450825216167	-1.32463187438923
BLID	-0.126903508407685	-0.658076978218896	-1.57462292193125
BLK	-0.975119894174133	-0.540214254463346	-2.2125892180892
BLM	-0.00180572539134494	-2.09789453915005	-2.63657287844812
BLMH	-0.136901471131501	-0.508609141112499	-0.434494228916368
BLNK	-0.340370987027599	-0.632649369785879	0.743988172198832
BLOC1S1	0.504729676205012	-0.395139358253672	-0.603384798120405
BLOC1S2	-0.550636284552685	-0.955211872695331	-0.733790159250473
BLOC1S3	-0.873028996984331	-0.712392689423322	-0.414687568075817
BLOC1S4	-0.0773002437262374	-0.154646741352418	-0.246965932101618
BLOC1S5	0.163657714555112	0.379543917485738	0.617948440172105
BLOC1S6	0.273250016199724	0.472452896975937	-0.422176887736695
BLVRA	0.425162759144874	-0.633872211437833	-0.595930245585669
BLVRB	-0.520720539911274	-1.03446345450659	-0.616171075985596
BLZF1	-0.436108598406632	0.382465712364697	0.225111907381489
BMF	0.316950088941931	-0.0723220031427007	-1.87468237974038
BMI1	-0.454504059601434	-0.371219141600752	-1.19076263713826
BMP1	-0.137576712146119	-0.646384243751947	-0.348293563065717
BMP10	-0.900276579976945	-0.863264408445345	-1.24243873299585
BMP15	0.126558605249205	0.341294732910703	-0.222554411194446
BMP2	-0.308954620597472	-0.759283656198874	0.0773532178004713
BMP2K	-1.11307326847659	-2.09383366951731	-2.87128619240218
BMP3	-0.933018470689526	-0.622547017226555	-1.01051813416983
BMP4	0.770295547769574	0.403404575582506	-1.09846488355394
BMP5	0.195479350854221	0.137106003710304	-0.290699064478841
BMP6	-0.613852209193169	-0.205485556613712	-0.37793695802633
BMP7	-0.723068314515374	-0.666903757891742	1.0691390332145
BMP8A	0.355697227137438	-0.252504366466515	0.558578277233746
BMP8B	0.49926327739734	0.368663441303885	0.384583594539722
BMPER	-0.477288659789078	-0.278093857854717	-0.00497457969539705
BMPR1A	-1.35185750641151	-2.63027600800646	-1.75873738381565
BMPR1B	-0.595548741269656	-0.138592217233418	-0.0914852942015781
BMPR2	0.790303822149158	-0.536682142237072	-0.93098232157609
BMS1	-2.71628840443091	-3.79361753672449	-4.47011460796855
BMX	-0.186503650649997	-0.305732307816291	0.692667822179233
BNC1	1.21744364144848	-0.25065832113396	0.253757672667474
BNC2	-1.47541141835054	-1.19030628497543	-1.34929848106692
BNIP1	-0.609099513075953	-1.94520723016342	-1.56464256021562
BNIP2	0.0459065671342891	-0.123742202440643	-0.581553589442159
BNIP3	-0.547501231690398	-1.15915814447272	-1.69155146493948
BNIP3L	-0.141545606824037	0.439798945498062	0.625792609038652
BNIPL	-1.19671703767206	-0.281864130717923	-0.821341374245175
BOC	0.110277328954598	-1.03586342224328	-2.43177167102238
BOD1	-0.718884936767018	-0.0839429524106121	1.19493497993469
BOD1L1	-1.55054013783358	-0.663177354212912	-3.18725513593091
BOD1L2	0.211926060965332	-0.309573325219857	1.18787545689151
BOK	0.324161661099965	-0.398182104751993	-0.724025995798235
BOLA1	-0.84729001686598	-0.0680799837411972	-1.17602629003127
BOLA3	-2.08287957328817	-0.513955641381934	-0.81779151162617
BOLL	0.797107076106001	-1.13431614640438	-0.322716682090911
BOP1	-3.01156682268384	-2.63331351491395	-3.54952295968252
BORA	-1.95868100101688	-1.56411862547174	-3.21622655913482
BPGM	-0.552441025102741	-0.0799329805672503	0.349786253504031
BPHL	-0.463676210293239	-0.400989408009057	-2.13868479846651
BPI	0.634480351662673	-1.0918291499872	-0.150926991195839
BPIFA1	-0.12925974157436	-0.769318356715246	-1.95187859518495
BPIFA2	-0.0425914467863525	-0.0128927274851872	-0.00508849188724403
BPIFA3	-0.508642453191188	-0.538213514697798	-0.804425678299667
BPIFB1	-0.0429256651128065	-1.00325433617687	-0.973173857333812
BPIFB2	0.882420563869623	-0.0814341996531849	-1.96172863343712
BPIFB3	-0.117668935014439	-0.292419971599164	1.2257799564104
BPIFB4	0.917330473476296	-0.61519341350472	-0.762760916180087
BPIFB6	-0.21765377522957	-0.316648115171595	-0.249170174276073
BPIFC	-0.464878242352243	0.0753051443123367	-1.40424627934234
BPNT1	-1.02242303925362	-1.70853335821851	-2.55492467993342
BPTF	-1.15185999260616	-1.72933425377044	-3.76789359042592
BRAF	-0.316732311808495	-1.80746897272792	-0.679648125220101
BRAP	-1.19120181945773	-2.1126725511287	-5.41723770293833
BRAT1	-1.82975226277534	-1.67036581714978	-2.36106322871064
BRCA1	-3.31341871044595	-2.45697978855931	-4.21717944334732
BRCA2	-0.818125896984977	-1.72755532176087	-4.08756760995622
BRCC3	1.31027700824835	0.593862647922876	0.666954803766961
BRD1	0.20573453988365	0.46088979626094	-2.08842964275468
BRD2	-1.96554746894825	-3.69074858526565	-4.40002133994928
BRD3	-1.58880876512818	-0.700013248266597	-1.13443899755543
BRD4	-1.71252864183725	-2.9111238844766	-3.42862073817787
BRD7	1.24318426566053	-0.437556504420407	-0.43265969807642
BRD8	-3.62075577301066	-3.47522331716444	-4.61338968204967
BRD9	-0.667720105723859	-0.869660789043368	1.20900762326278
BRDT	-0.0492826768015535	-0.0638743995606389	-0.998150884263405
BRE	0.770349041000989	0.531743887520634	0.644719897850513
BRF1	-3.01570817956783	-2.70133276626362	-5.29768648285275
BRF2	-2.99883533367257	-3.301079801832	-2.9274850020075
BRI3	-0.964279012473335	-0.946942807033308	-2.82346402372457
BRI3BP	-0.307154122573493	-0.529349499931291	0.127749717273834
BRICD5	-0.720631633701806	-0.53100604013756	-1.35696500512752
BRINP1	-0.0869237695555864	0.257752239327545	-0.116626525639666
BRINP2	0.17177158832088	0.517724291020142	0.231208544843458
BRINP3	-0.428861501702865	-0.000754732844114092	-0.818644993011284
BRIP1	-2.19978704908181	-2.32771545731537	-2.3059474998656
BRIX1	-2.96850189885945	-4.764554688527	-4.50556995051902
BRK1	-2.31598292816779	-1.52820953542932	-1.70794281157225
BRMS1	-0.274339243875199	-1.00121415915748	-0.00154195722609862
BRMS1L	-0.333620454672379	-0.602002204635312	-1.4488892240439
BROX	0.076703327337874	-0.00126014877010278	0.880665982643215
BRPF1	-0.0495474046288513	-2.04691000827163	-3.09969310245995
BRPF3	-0.310991729003459	-1.21099701133407	-1.2388593636961
BRS3	-0.550025602938079	-0.539932558008032	0.303544646633358
BRSK1	-0.307516557107594	0.0348703172033904	0.505569333815622
BRSK2	0.180077531474413	-0.838132790680143	-1.29431367790174
BRWD1	-1.26257955302317	-0.482333319473282	-1.82512092365402
BRWD3	-0.732241459364776	-0.366874242003369	-2.04881467594141
BSCL2	-0.927920604740008	-1.4624427000442	-3.27145465949183
BSDC1	-0.483579045260275	-0.825458458108121	-0.930981203644086
BSG	0.580084149428181	0.337164906366946	-2.02940617200955
BSN	0.674968532134246	0.602871409976073	-0.783180605894695
BSND	-0.605904561899432	-0.166932997291011	-0.425077126695873
BSPH1	0.499854186047233	-0.0507910922400046	-1.76031777287896
BSPRY	0.231661361453543	-0.564401815923743	0.457905633901486
BST1	0.344638294458576	-0.284080257519426	-1.31710335965747
BST2	0.293041910615424	-0.145927067408962	-1.11996139987998
BSX	0.121329364410839	-0.194120665729619	-2.21130517872519
BTAF1	-0.0572722494455389	-1.72584942384041	-2.6022619543977
BTBD1	-0.538145054937285	-0.331854011428717	-0.678711184674209
BTBD10	-0.45488695900548	0.477900504093883	0.685260131459189
BTBD11	-0.816924455799538	-0.374652017855402	-1.46564551410707
BTBD16	-0.976307044447489	-0.227039293521479	-0.204968252095485
BTBD17	-0.126596099753722	-0.59266904592933	-0.202184258026646
BTBD18	0.0371850669749667	-1.00338105978468	-1.23222612185234
BTBD19	0.357321848563987	-0.698229776030836	0.509244654036821
BTBD2	-0.430568729491216	-1.23193840785728	-0.145215116132348
BTBD3	-0.614901567369574	-1.00609743681262	-0.269146860041546
BTBD6	-1.00048920564467	-0.774717084915063	-1.05006416357241
BTBD7	-0.118578317164112	-1.3888285875442	-1.67360888910366
BTBD8	-0.211108084163742	-0.640593114706876	-0.269081827164905
BTBD9	0.516248767352691	0.719120492448541	0.397343506779168
BTC	0.555336778775586	-0.578126716014897	-0.129455612260425
BTD	0.515975902953033	-1.10291785957341	-0.603272022160517
BTF3	-2.02794845971266	-3.33732566607937	-3.26386591496527
BTF3L4	-0.449787290735964	-0.0358213844659654	-0.491222858849639
BTG1	-0.555115609415843	-1.46821714459953	-1.72230363442076
BTG2	-0.52190028161982	0.46856665643819	-0.87780797105115
BTG3	-0.145725845837607	-0.514629087868268	-0.959933069275011
BTG4	0.345438117979302	0.018985965878749	0.0375596323382833
BTK	-0.972399122240531	-0.658471686140007	-2.28441075729619
BTLA	-0.618865426280703	-0.0530146013068669	-0.479387793227426
BTN1A1	0.788744441133846	-0.181190534548393	-0.483549349701504
BTN2A1	-0.561028412309755	-0.250317037377671	-1.10491832731774
BTN2A2	0.106782868066582	-0.235133307578744	-1.90234873431452
BTN3A1	-0.275443757175851	-0.0416740769720331	0.902258432696959
BTN3A2	0.907316555280124	0.134433252637096	0.204570347041981
BTN3A3	-0.087945919639981	0.0548204177675093	0.0841987146032861
BTNL3	-0.96793076687637	-0.89007909365164	-2.82316926824389
BTNL8	0.120870103450253	-0.678618056331081	-0.293457489810624
BTNL9	0.282014837162802	-1.41410516983663	-2.19423163691074
BTRC	-0.701749877601425	0.146915053085457	0.844657149350472
BUB1	-1.30760762783984	-3.04368630966661	-3.03757337682366
BUB1B	-3.5567177786198	-3.16207829850583	-3.12868052524122
BUB3	-3.1329194558727	-4.98633966412056	-5.94865358551042
BUD13	-0.0808792723252653	-0.579369106709881	-2.27253490617629
BUD31	-2.21349804909569	-4.89895880505523	-4.68417303563716
BVES	0.845198397163843	0.317168348342218	-0.215154775663579
BYSL	-2.93873121145942	-4.24322892974868	-6.26447265237324
BZRAP1	-0.273563418505823	-0.719400812570547	-1.18711814769127
BZW1	-0.650139029236997	-0.619322881539006	-2.75783409813653
BZW2	0.176660563832938	-0.539308101978381	-1.86498767835073
C10orf10	-0.000723570874730073	0.465169955033741	-0.260926822357049
C10orf105	-0.760873095179842	-1.93804226452195	-1.87428725844632
C10orf107	-0.000483045837310347	0.294321495309517	-2.57604273453202
C10orf11	-1.25483764037107	-1.13566637192441	-1.01216572739084
C10orf111	0.670802450865262	0.209355059546035	0.248778561007446
C10orf113	0.648150281532807	-0.359565810322886	0.733562474379109
C10orf115	0.446289918551373	0.838236076341105	0.403251808272354
C10orf118	-0.705286081258949	0.274393458568503	-1.02623026889375
C10orf12	-0.122495066981389	0.551468549356392	-0.160146332990169
C10orf120	-0.223730680190315	-0.524176118755497	-2.38360212525379
C10orf126	-0.00929928815705694	-0.127055680018138	-1.60183976501367
C10orf128	-0.342963124112695	0.512652237874721	-0.464143105763782
C10orf129	0.157841518262621	-1.08829457093385	-0.792254410187843
C10orf131	-1.16888392423901	-0.422808093561747	-0.859355758876418
C10orf137	-1.54002611834096	-1.61797888383041	-1.70968801918051
C10orf2	-3.40151700175707	-3.28168813355128	-2.65862755627356
C10orf25	-0.456992847759311	-0.0251911121187799	0.739414718825997
C10orf32	-0.0224501173700894	-0.698047462288811	-2.46817287667487
C10orf35	-0.0440244454878334	-0.782902844361513	-1.84496942346268
C10orf40	0.393110406661545	0.324613990147818	0.319980110853453
C10orf53	0.145525067437375	-0.797319964788367	-1.30601226339089
C10orf54	-0.890836863675769	-0.764565795267418	-1.44053874755913
C10orf55	-0.281616172110399	-0.108837103489904	-0.560975064626514
C10orf62	0.256653309449075	-0.00135262049829532	-1.00697543678836
C10orf67	-0.345403168332084	0.396086087252664	-0.321461633412209
C10orf68	0.423120250435511	0.387628769401456	0.529288956505854
C10orf71	-0.404023928554957	0.296587132856049	-1.30175324505162
C10orf76	-0.673704375888808	-1.93111292267995	-2.90108149107805
C10orf82	-0.314398173378144	-0.886711697790406	0.434079047390952
C10orf85	0.290160921958624	-0.943079338368111	-0.670489853959967
C10orf88	-0.493933502264764	-0.327159295538171	-2.902919879446
C10orf90	-1.53488744637657	-1.42327477810291	-1.42554658589919
C10orf91	-0.301894317072089	-0.487798759953319	-1.08164207638124
C10orf95	-0.919718657070046	-0.981113020839264	-0.937924445980265
C10orf99	-0.158890385856116	-0.11043014342968	-0.380308217911178
C11orf1	0.00833284878246821	0.0987617895818599	1.45552546573322
C11orf16	-0.673007587536529	0.270141753049695	-1.20201798185544
C11orf21	-0.26469435122511	-0.469968283885256	-0.226660359337332
C11orf24	0.382042487504981	-0.268693955057269	-0.451990968389964
C11orf30	-1.20471870631724	-2.58081001577522	-1.79702840371548
C11orf31	0.217615235536973	-1.09104154510297	-1.23228695096479
C11orf35	-0.041518581893736	-1.32418691032429	-2.06903843674099
C11orf40	-0.590494329115714	-0.130815573975091	-0.893946100056869
C11orf42	0.192188056986228	0.00853638850766469	-0.242952637937107
C11orf44	0.304892650370847	-0.00873394270784889	0.689621283307528
C11orf45	0.0616085584893196	-0.299428724348708	-0.758994212722572
C11orf48	-0.549040546312289	-1.03251712970122	-1.97936408447366
C11orf49	-0.29784380945259	-0.614357395764337	0.319510264389939
C11orf52	0.832178322069001	-0.312281296714996	-1.39570172191661
C11orf53	0.326650849139438	-0.504460245309824	-1.3969379355095
C11orf54	-0.0224474803336409	0.14725968547187	-0.780156060416758
C11orf57	-1.58600192285934	-2.8890528435944	-1.655109370297
C11orf58	0.116878145434143	-0.0132657748923886	0.207581297497055
C11orf63	-0.474879248612925	-0.936631477983131	-1.59854784886237
C11orf65	-0.308354185659271	-0.266878338869245	0.458610796466315
C11orf68	0.646106760372672	0.0190643255962447	-0.71643610487871
C11orf70	0.219913072025316	-0.870933359692786	-0.761200548839434
C11orf71	-0.280508081188767	0.334892376250834	0.236289246281724
C11orf72	0.462881604915358	0.48357050452503	-1.03692146149887
C11orf73	-0.748649083372462	-3.67327704608923	-1.99857073244019
C11orf74	-0.0264711796645734	-1.54217793104536	-0.676106843192789
C11orf80	-0.796973737971294	-0.717987016663622	-1.59900928738982
C11orf82	-0.0682283751262668	0.123035643381776	-0.821806989474247
C11orf83	-0.918357835169979	-1.20038592364391	-1.66165288183191
C11orf84	-1.77615467857536	-2.31531446393225	-1.33832330348587
C11orf85	0.122411698860055	-0.849014872637058	-0.16495542163522
C11orf86	-0.30574234388944	-0.39257287689371	-2.53582591714016
C11orf87	-0.187707760519438	-2.3454600870159	-1.47641175786515
C11orf88	-0.207532877842062	-0.361114730652845	-1.31861998223311
C11orf89	-0.626239970957373	-0.645515886649404	-0.750662997044917
C11orf91	-0.828157191511872	-0.977457514800426	0.136915957378808
C11orf94	-1.27089635187127	-0.87874949214977	-1.13073495998146
C11orf96	0.449565916832267	-1.2907418732682	-2.24818783628776
C12orf10	-0.108046181935698	-1.20674709863436	-1.20696263661625
C12orf23	0.934446125797811	-0.975708200447382	-0.884669216782594
C12orf29	0.319918039963526	0.0131251915784317	-1.44071595480546
C12orf36	-0.282775900535415	0.362867946643386	-1.10706933926184
C12orf39	0.0413656726463184	-0.462632763309343	-1.15474399003094
C12orf4	0.668788714968223	-0.45175255448106	-1.18383238797163
C12orf40	-0.528886782038862	-0.0674185785655042	-0.0290550224831733
C12orf42	-0.271246854234818	-0.301023020000892	-0.0925207991777813
C12orf43	2.69399743703201	0.791602260087751	0.747236046059914
C12orf44	-0.422399304331151	-0.773898103520786	0.848464841933054
C12orf45	-2.24963197637663	-2.79965160789936	-3.32278512109214
C12orf49	0.34163754969086	-2.14610650067075	-1.78559703544778
C12orf5	-0.0996592942453116	0.203375509813341	-0.640980282060993
C12orf50	-0.2246313118778	0.4329426023254	0.232356547724523
C12orf52	-0.220244068786874	-0.777830572508383	-2.10745950051801
C12orf54	0.615845141639275	0.343519788994922	0.599150436999075
C12orf55	-0.760245992383387	-0.64193138611231	-1.04568002974108
C12orf56	-1.77676208716729	-0.839884706004022	-2.5207509946099
C12orf57	-0.778212774221082	-0.605294526068544	0.433881884441011
C12orf60	-0.398989575872692	-0.519033315017942	-1.31637475763046
C12orf61	0.485195190049846	-0.571106727323266	0.477675003324439
C12orf65	-0.622765158872763	-0.580586428436832	-0.355045407358593
C12orf66	0.582634969541504	-0.224772297809982	-1.27162781930208
C12orf68	-0.581042565510034	-0.604491856498364	-0.350623981771151
C12orf71	-0.858612115657525	-2.04482162967886	-1.29799731512947
C12orf73	-0.366967953161035	-0.392313281781315	-0.508383727332254
C12orf74	-0.390362616194321	-0.438143821908426	-0.0589445633793525
C12orf75	0.78839357275129	-0.434171637633836	-0.957172673511556
C12orf76	-0.904874323455563	-1.4577338848116	-1.95769767874455
C12orf77	-0.20469585395013	-0.000235566337277948	-0.516331688032213
C13orf35	0.000599578251305966	-0.299601428619694	-0.810662880605537
C14orf1	-0.458821104865957	0.192984899531622	-0.127054064764785
C14orf105	-0.473792404703554	0.219565428220448	0.171393378379635
C14orf119	1.0870367638878	-0.895925618971169	-0.968983866249747
C14orf132	0.0202954886665742	0.342535085935367	-2.74408066746132
C14orf142	-0.102442820693101	0.033664118180475	-1.51440006753337
C14orf159	-0.875265191252135	0.582130264635152	-1.77743045027157
C14orf164	0.69567610263409	-0.0508766270080975	-0.519306858868215
C14orf166	-1.63170178712868	-2.80274458866104	-3.45314145324909
C14orf166B	0.109963699871368	0.29658351368934	-0.189175642787244
C14orf177	0.133259666365933	0.695215835591606	-0.140173261982555
C14orf178	-0.163840781319937	-0.509593340811906	-0.890334602015799
C14orf180	0.113273336106527	0.0835801055981228	-0.127365308631592
C14orf182	-0.598786813651786	-2.00440976104863	-0.241816599906323
C14orf183	0.187519666358841	0.21199631669652	-1.45506210754694
C14orf2	0.692680437922551	-0.160225579620253	-0.0777296142497579
C14orf23	0.429155086616925	0.441862567196363	-0.573538799793136
C14orf28	0.622415493703127	-0.493076574032862	-0.353707481297784
C14orf37	0.751404331440708	1.0725118966995	-0.586587020947855
C14orf39	1.1774960685666	0.491068902557324	0.766326026669236
C14orf79	-0.0870870593346205	-0.54140698290915	-1.03852636464092
C14orf80	-2.42740170770078	-4.69289711866008	-3.10404833688027
C14orf93	-0.938578679685133	-1.31257926400669	-0.0944486353436431
C15orf26	0.142469141611754	-1.03804499923203	-1.16683743048383
C15orf27	0.0567582032837127	0.0788405398090722	-0.136698395611728
C15orf32	0.305466423537761	0.150206584463589	-1.19213045830989
C15orf37	-0.647969659702198	-0.732970504472097	0.613459430577407
C15orf38	0.31949895454026	-0.157587014854785	-0.243354005547236
C15orf39	-0.962443532304732	-1.37509079460649	-3.3420135211607
C15orf40	-0.638680567913395	-1.2947389453937	-1.07606046154787
C15orf41	-1.22853515932319	-2.80618421221521	-2.84537072676173
C15orf43	-0.394954890625105	-0.378608120500261	-0.29273658876671
C15orf48	0.577148694284274	-0.151781304700988	-0.37443333912578
C15orf52	-0.0394030429168976	0.133513135465723	-0.360210524464987
C15orf53	-1.50202023499127	-1.09722216165088	-2.39242416083576
C15orf54	-0.665119129213153	0.60771399065052	-0.813146103362471
C15orf56	-1.44312597070513	-0.108235880209596	-1.14421380015383
C15orf57	0.359947644376997	0.0311511847890457	-0.88039960342324
C15orf59	0.05487414006747	0.52464319857683	-0.288664248449032
C15orf60	-0.16325139441171	-0.36758835133009	-0.719004804075596
C15orf61	0.195519006572607	-0.217341277067507	0.197537716673625
C15orf62	0.747293974564662	0.813972286915687	-1.49539419937196
C16orf11	-0.403239087617812	-1.35097384028824	-3.44251884863706
C16orf13	0.12656544631784	-0.702148556730825	-1.1848118675861
C16orf3	-0.760459948236909	-0.989757837214812	-1.03982948864381
C16orf45	-0.175370579822564	-0.457236068663938	-3.09701749880673
C16orf46	0.129829815585107	-0.549055853968663	-0.95291371146892
C16orf47	0.0799519775127187	0.261365481084749	0.415882152320331
C16orf52	-0.509045161643028	-0.397849480282954	-3.1081439245346
C16orf54	0.0422824186638315	-0.88848295575326	-2.04106161064332
C16orf58	0.708574564323247	-0.3741924743561	-1.70574086145282
C16orf59	-1.68610769990661	-2.82818138295467	-4.09139267671548
C16orf62	-0.115114095773635	-0.811415128984074	-1.98527611004271
C16orf70	-0.69844145495499	-0.802864072811524	-1.51247317139483
C16orf71	-0.94769767633583	-0.867877118069263	-1.53171031766135
C16orf72	-3.69833469111612	-5.42862279795139	-3.69656340820568
C16orf74	0.570981654665715	-0.214781215690158	-0.449950789197436
C16orf78	0.329759960760301	-1.20125098233046	-0.0759525077548825
C16orf80	-1.78494682685042	-4.70897810546911	-4.90689381740044
C16orf86	0.090847672483769	-1.64907069107491	-2.53318007856133
C16orf87	-0.251324284784612	-0.144954687699166	-1.40870215326981
C16orf89	-1.31029291573921	-2.32828938227305	-0.691659268270429
C16orf90	0.439796027012149	0.0282423593645269	-1.16772201528326
C16orf91	-0.535002317198905	-1.09470506096731	-0.664120528289356
C16orf92	-0.858045312493902	-0.688153548695194	-1.2215646171249
C16orf93	-0.0486530473289164	-0.576087409934661	-0.925917649464788
C16orf95	-0.138420983394548	-0.806264665497988	-1.04688285987807
C16orf96	-1.56708587553121	-2.13974896006015	-0.388215282932278
C16orf97	-0.0163203535238264	0.165670264236938	-1.00541329527987
C16orf98	0.481309499136798	-1.53103919397025	-1.57654374488185
C17orf100	0.100949336407603	-1.5143690759714	-1.18284548194503
C17orf102	-0.349037481774409	-0.144171553308073	-0.453572987512531
C17orf104	0.116275090146702	-0.455047948093466	-1.58445158200321
C17orf105	-1.05227140701346	-0.563360795916356	0.0818650162238109
C17orf107	0.177585625564398	-0.214136562834255	-0.00277553445643813
C17orf112	-0.0919169561004711	0.202888435186404	-0.188461796291947
C17orf47	-0.582266051264604	-0.140693477514456	-0.605314492524379
C17orf49	0.712831643585061	0.0780261544467695	0.682305600010734
C17orf50	0.228491101840229	-0.394437224867223	-0.0877700862466768
C17orf51	-0.152353168017563	0.189327271259392	0.198574465868463
C17orf53	-1.66976086602896	-0.798683744574479	-1.38368995900963
C17orf58	-0.84284921005106	0.223288557585131	-1.3055210475456
C17orf59	-0.482925901680959	-0.904064318788375	-0.492918342396974
C17orf62	0.0580674932298344	-0.134249094691258	-0.293306043149482
C17orf64	0.940657838027318	0.227748188810116	0.594805457449571
C17orf66	-0.888984655858193	-0.851023360911353	-2.23326741354046
C17orf67	-1.15893319481587	-0.698163363883316	-1.21056680309906
C17orf70	-2.77043797872383	-2.3838058207257	-4.65491777728979
C17orf72	-1.16368203943884	0.0955944122119784	-1.33508218316959
C17orf74	0.234217966343136	-0.809912182144178	-1.49454573331526
C17orf75	-0.768118932540495	0.0726000558304236	-2.40482678724535
C17orf77	-0.794507245500127	-0.274097809617598	-1.71722785468317
C17orf78	-0.301519538103281	-0.585113374484019	-1.2329862964672
C17orf80	0.391490814153295	-0.154960807018937	-0.376774883388409
C17orf82	0.0148624152776466	-0.739313089696461	-1.28272932847241
C17orf85	-2.36803806495246	-3.39740418053234	-2.62510656078974
C17orf89	-0.443749539457818	-1.891092446861	-1.89074702903667
C17orf96	0.131462668013198	-1.21951703588713	-1.96905193341502
C17orf97	0.569838148906909	-0.486266630909181	-0.311588184841675
C17orf98	0.109862283949621	-0.925379174665722	-1.12804217436821
C17orf99	-0.24580813805559	-1.19571004146381	-0.0411759757037256
C18orf21	-2.80038398040335	-4.66037844695766	-4.34053255800329
C18orf25	-0.265914372098113	0.296270383397644	0.5503625396274
C18orf42	0.339300786351826	0.299177209220796	0.959128273011429
C18orf54	-0.0819186806286663	-0.344569332237264	-0.188557768608647
C18orf63	-0.0640641183903361	-0.319901538248887	-1.59688565541402
C18orf8	-1.03737447401351	0.106101341171533	-1.61845265759378
C19orf10	-0.666881748554042	0.0288586773477907	-2.03348418963579
C19orf12	-0.351282149648534	-0.42825330443663	-0.400218784910145
C19orf18	0.403628874122742	-1.0207926743943	-1.29217612738193
C19orf24	0.200862723853989	-1.13883272558981	-2.31959969065424
C19orf25	-1.05688987828859	-3.16815916957399	-2.68497863196541
C19orf26	-0.964948090689882	-1.32760370615073	-1.54103187583224
C19orf33	0.522315555102126	0.0635796496814416	-0.678896869976121
C19orf35	0.183188884125683	-0.119475965980006	0.522594565007594
C19orf38	0.883639823155953	-0.191890051761998	-0.651933923640969
C19orf40	-1.78744150419262	-1.82495497494835	-1.01276888564929
C19orf43	1.42702333821493	-0.17258468002904	-0.71187029352854
C19orf44	-1.31022428453165	-1.23390253639939	-0.353253675893425
C19orf45	0.811506852765716	-0.0893367805863319	-2.57180845317871
C19orf47	0.278065182863194	-0.430577210029598	0.568734166360323
C19orf48	-0.754682441366266	-0.821656022583688	-0.649533918286331
C19orf52	-1.5592256758113	-2.69668766663529	-3.56552226574361
C19orf53	-2.25097717577214	-4.62742580895993	-3.13989061444058
C19orf54	0.0805807988004016	-0.108899749544794	0.0101841175455991
C19orf55	-0.538158572813388	-1.43291256719952	-2.56755069890063
C19orf57	-0.212416716465136	-0.383526890002581	-1.71292088812868
C19orf59	-2.11562936766805	-1.9623722991162	-1.47380792169989
C19orf60	-0.547458806182832	-0.972819114312068	-2.51703922688136
C19orf66	0.226026393002864	-0.212247582882603	-0.147380441737612
C19orf67	0.362197143806175	-0.630869135611415	0.288171154555565
C19orf68	-0.329758860630425	-0.438851516654041	-0.598238779903658
C19orf70	-0.666365869555505	-0.974138778482909	-0.577234130525396
C19orf71	-0.30492957913935	0.0132715802774682	0.304038907812993
C19orf73	-0.147961789023993	-0.909622087668422	-0.577621006535321
C19orf77	-0.548014886237726	-0.981779322065353	-1.49116573226958
C19orf80	-0.856594342774377	-1.20700315445702	-2.44636192767948
C19orf81	-0.0848307571577864	0.61364259451306	-1.06621985211405
C1D	-2.8947956137641	-5.02434979433723	-4.35095392164831
C1GALT1	-0.13053403976798	-0.29233803563299	-0.856390940123401
C1GALT1C1	0.52868951542347	0.339158767929585	-0.946629439580741
C1orf100	-0.153812491310599	-0.196978765308781	0.0531037329591479
C1orf101	-0.172176045817288	0.343645684006756	0.792266083499903
C1orf105	-0.101458727405685	0.0939438970150231	0.192195648931243
C1orf106	-0.51481727945538	0.0553347779709848	-1.27698298279489
C1orf109	-1.4311630809669	-4.12167447955401	-3.55174105841759
C1orf110	0.0426905300305075	0.310998914857348	-0.151780644136012
C1orf111	-0.211520153185091	0.0704189049124921	0.785070177568838
C1orf112	-0.809805225056515	-1.28804907109095	-0.510376111495996
C1orf115	0.723894081487591	-0.0380920045060819	-2.11900950280976
C1orf116	0.306615094150378	-0.289336469469626	-1.45023747949911
C1orf122	0.677701909045567	-0.633043863210423	-0.456258478316282
C1orf123	-0.80787352299784	-0.649472917286336	-0.865904679974375
C1orf131	-2.18477164122681	-2.29035561823463	-3.59229940086738
C1orf137	0.342932741445995	-0.18675413994906	-0.7201570507594
C1orf141	-0.626332094836803	0.239660684799407	-3.02365970923022
C1orf145	-0.504640561276525	-0.466193971446307	-0.730690883877712
C1orf146	0.847103887764693	-0.0784296771107045	0.546653287914161
C1orf147	-0.530582843314612	-1.73405034677412	-1.59165107630193
C1orf158	0.383342235655524	0.152351262319431	-0.00301972213983592
C1orf159	-0.0511410948562375	-0.484757903840047	-0.890573254329872
C1orf162	-0.0320644347689042	-1.12575588001732	-0.515542315122402
C1orf168	-0.187242886152091	-0.879740813097165	-0.088508743135789
C1orf170	-0.118335271637791	-2.49302099709238	-0.447864683792354
C1orf172	0.471402667520405	-0.253853318117689	-0.866819854573145
C1orf173	0.401274284990909	0.449572191810505	0.560218689301682
C1orf174	-0.831135440213532	-0.768548374628183	-0.986077873708485
C1orf177	-0.145615414333179	-1.05618014248023	0.486137930393989
C1orf180	0.114991573829824	-0.179162564155031	-0.741182562037263
C1orf185	-0.245266359780724	0.275464191147866	-0.369146957041447
C1orf186	-0.568070508177354	-0.269825130054074	-0.582294978313612
C1orf189	-0.200714335076068	-0.299890460531932	-0.705075674324912
C1orf192	-0.901801236096706	-0.805944125451306	-0.875853976330838
C1orf194	0.355056035196857	-0.778545749865047	-1.95232345006367
C1orf195	0.301926933997309	-0.19740483342134	-0.722747015253639
C1orf198	-0.551459031928765	-0.371949047250653	0.633556584178889
C1orf200	0.398327629802319	0.251235716456385	-0.303870585437368
C1orf204	1.31921451321119	0.185190454696157	-0.0327196820077386
C1orf21	-0.303443016571541	0.334663585549626	-1.2722928890502
C1orf210	-1.7357269975074	0.368350003148307	-0.235766923671596
C1orf213	-0.296944095633332	-0.611760484464723	-0.28460694423029
C1orf216	-1.34597569429693	0.20199484453332	-0.621776060659662
C1orf220	-0.651840911108792	0.144460127698272	-0.84150644914868
C1orf226	-1.06588566858104	-0.581840360137458	-0.772350298672637
C1orf227	0.317539585566902	0.294073416610185	-0.159931028582663
C1orf228	-0.422532520387691	-0.755221857239669	-1.11013390027532
C1orf229	-0.0130483502318867	-1.78110492295489	-0.242107079397826
C1orf233	0.432997003008733	0.0465620786884742	0.334321869264493
C1orf27	-2.86765532593297	-1.54846653660107	-0.825577137403381
C1orf35	-0.178217587657816	0.393485399737018	-0.867952394169528
C1orf43	-0.259865029107924	0.281587538914094	0.856837141695047
C1orf50	0.239610942480266	0.115353647529096	-0.203850425180051
C1orf51	0.196152966222571	-0.503479513132891	-1.0142157757519
C1orf52	-0.00830381263162683	-0.134375225088793	0.164710146877001
C1orf53	-0.698519949350442	-0.650337290398838	-2.14722479796262
C1orf54	0.518762049316542	-0.282946968856129	-0.0509493359729972
C1orf56	-0.056308181054922	-1.31016089648286	-0.985968562279186
C1orf61	-0.872414364777888	-0.497054714006888	0.607023471081594
C1orf63	0.906501599566176	-0.177528819808328	-1.16437201328448
C1orf64	-0.790472157008081	-0.617717317462449	-1.13847794713004
C1orf65	0.0437775155182758	-0.326418041253089	-1.05298660231073
C1orf68	-0.09834850020907	0.172341178713563	-1.08419457223193
C1orf74	-0.846282155772726	-0.594416817415613	-1.56441820614104
C1orf85	-0.57091323343535	-0.688109649783384	-0.694549688635311
C1orf86	-0.966125834961202	-1.71716824399781	-1.56891047315714
C1orf87	0.419525145051448	1.31255074053126	-0.947830481013062
C1orf94	0.561069250609282	-0.269718981545023	-2.08717038769554
C1orf95	0.631675200879563	0.492187933760274	-0.0195182802130376
C1QA	0.630371196712076	0.264160059383286	-0.320481144018783
C1QB	1.24756834042259	-2.06230572626065	-2.84095930454884
C1QBP	-0.887914257116409	-4.41855889602734	-1.58415416612598
C1QC	0.62622287098735	-0.0253556639126532	-0.480444348152588
C1QL1	-0.15673166235837	0.0418744466343056	0.354055976189753
C1QL2	-0.459889886112292	-0.7089530051095	-0.0972093404816437
C1QL3	-0.0880553631904452	0.263796188366106	-0.211927527386357
C1QL4	-1.41594433313664	-0.811294355143762	-1.08467272754597
C1QTNF1	-0.230555864922916	-1.43860404560854	-1.50171352478249
C1QTNF2	-0.0519241465625941	-0.441847091767501	-1.99711153968593
C1QTNF3	-0.0333059151831963	-0.592962647407678	0.198736215783067
C1QTNF4	-0.492321567327419	-0.591022800016937	-0.722506660100716
C1QTNF5	-0.665254099600779	-0.744242156093963	-1.29417984773974
C1QTNF6	-0.695916841777817	-0.423975291707127	-2.16292221867885
C1QTNF7	0.775956092430313	0.218688359020948	-0.913826708750424
C1QTNF8	-0.965259507044285	-1.62117610002161	-1.76599047734836
C1RL	-0.252240866675052	-0.70120007956778	-1.65084080833761
C1S	-0.0201743831583985	-0.704761630691234	-0.292723929112614
C2	-1.41145136219715	0.0980870355718585	-1.5242964368141
C20orf112	-0.333541971054963	-0.741537531967923	-1.66783322185519
C20orf141	-0.365195848479844	-1.12618052793091	-1.00660551666763
C20orf144	0.473851936686794	0.0856896136733833	0.940834350307082
C20orf166	0.110862124367003	-0.608935999214412	-1.82358087613167
C20orf173	0.533813637890737	-0.341632537141802	-0.980290247114658
C20orf187	0.756458258678833	-0.72390111800437	2.1943363481169
C20orf194	-0.45198796110805	-2.79327728867329	-2.28458349316022
C20orf195	1.04044527913078	0.237025339215041	0.544789551988111
C20orf196	-1.16929641699686	-1.54679276461957	-1.51843699859091
C20orf197	-1.11554651184748	-0.357238088555806	-1.27082299223017
C20orf201	0.0975934147106283	-0.915883560978183	-1.09867695161699
C20orf202	-0.195742440934034	-0.705287430709257	-0.896977049986314
C20orf24	-0.937723407077777	-1.39659214929148	-0.627534882704669
C20orf26	0.0665355565950367	0.795368085043233	0.752465526811068
C20orf27	-0.0380462117470767	-0.756360246034046	-1.16797983873105
C20orf62	-0.389014397311403	-0.912041995292763	-1.75054112204327
C20orf78	0.230337408656267	-0.205179996240004	-1.00528858899583
C20orf85	0.444264771685457	-0.0572945402568492	-0.248077886124526
C20orf96	-0.979148560604376	-1.53034864441302	-1.91803014634079
C21orf119	-0.221643789355003	-0.136780168617665	-0.189891730777881
C21orf128	0.0613358236821153	0.85670250569481	-0.216380941580811
C21orf2	-1.81526855694171	-3.95544578520387	-3.16087821809537
C21orf33	-0.838782997692795	0.230996442973038	-2.11732514728555
C21orf37	1.2139998244953	-0.543044627560838	-0.955259531798777
C21orf49	0.610645943508751	-0.103384280076177	-0.552929605344553
C21orf54	-0.946273979489264	-1.08583505493494	-2.29292516193511
C21orf58	-0.773332031099953	-0.576534782030268	-1.7005684256851
C21orf59	-2.77398241781578	-4.05326869363223	-3.49623542530667
C21orf62	-0.252178555577941	-0.0218952663747729	-0.0774806592385004
C21orf67	-0.445162919998654	-0.233347626289608	-1.39062249886825
C21orf88	0.237303763104427	0.177148318235991	-1.49854286994685
C21orf90	-0.437136342529122	-0.131331792262485	-0.178385505793357
C21orf91	-0.205008735711494	-0.320841297657951	-0.395719195165609
C22orf15	-0.183627682620882	-0.243864125500954	-2.12982853391801
C22orf23	0.670193146433832	-0.600179305737428	-3.16343575629073
C22orf24	-0.587339761821342	-0.140888533124908	-0.669372518030591
C22orf26	0.702216733138117	0.407911747841548	0.0877462613792599
C22orf29	0.0605287360059137	-0.242614936257753	-0.374111330160128
C22orf31	0.108892004415063	-0.377770929756263	-0.239729737222343
[truncated: 16,055 more rows]
